# Supplementary material for: The collateral activity of RfxCas13d can induce lethality in a RfxCas13d knock-in mouse model
Source: Genome Biol. 2023 Feb 1;24:20. doi: 10.1186/s13059-023-02860-w (PMC9893547; doi:10.1186/s13059-023-02860-w)
Supplement: Supplementary file 2 — Additional file 2: Table S1. Transcriptome profiles of N2a cells transfected of RfxCas13d and crRNA, and DEGs identified through comparisons (Linked to Figs. 1, 2, and 3 and the answer to the first question of Reviewer 1# during first revision). [file 13059_2023_2860_MOESM2_ESM.xlsx]

## Sheet: Catalogue 
NO. Sheet	Name	Brief introduction
Sheet 1	Catalogue	Brief introduction to all sheets
Sheet 2	WT N2a	Transcriptome profiles (FPKM) of WT N2a cells tansfected of the plasmids encoding RfxCas13d and crRNA
Sheet 3	N2a-td	Transcriptome profiles (FPKM) of N2a cells tably expressing tdTomato tansfected of the plasmids encoding RfxCas13d and crRNA
Sheet 4	Sik3-S crRNA 1	DEGs identified through comparison of RfxCas13d+NT crRNA vs. RfxCas13d+Sik3-S crRNA 1
Sheet 5	Sik3-S crRNA 8	DEGs identified through comparison of RfxCas13d+NT crRNA vs. RfxCas13d+Sik3-S crRNA 8
Sheet 6	Map2 crRNA 1	DEGs identified through comparison of RfxCas13d+NT crRNA vs. RfxCas13d+Map2 crRNA 1
Sheet 7	Map2 crRNA 3	DEGs identified through comparison of RfxCas13d+NT crRNA vs. RfxCas13d+Map2 crRNA 3
Sheet 8	Mapt crRNA 4	DEGs identified through comparison of RfxCas13d+NT crRNA vs. RfxCas13d+Mapt crRNA 4
Sheet 9	Mapt crRNA 6	DEGs identified through comparison of RfxCas13d+NT crRNA vs. RfxCas13d+Mapt crRNA 6
Sheet 10	Rbfox3 crRNA 3	DEGs identified through comparison of RfxCas13d+NT crRNA vs. RfxCas13d+Rbfox3 crRNA 3
Sheet 11	Rbfox3 crRNA 5	DEGs identified through comparison of RfxCas13d+NT crRNA vs. RfxCas13d+Rbfox3 crRNA 5

## Sheet: WT N2a
Transcriptome profile of WT N2a cells tansfected with the plasmids encoding RfxCas13d and crRNA																											Transcriptome profile of WT N2a cells tansfected with the plasmids encoding RfxCas13d and crRNA
	RfxCas13d+NT crRNA			RfxCas13d+Sik3-S crRNA 1			RfxCas13d+Sik3-S crRNA 8			RfxCas13d+Map2 crRNA 1			RfxCas13d+Map2 crRNA 3			RfxCas13d+Rbfox3 crRNA 3			RfxCas13d+Mapt crRNA 4			RfxCas13d+Mapt crRNA 6					RfxCas13d+NT crRNA			RfxCas13d+Rbfox3 crRNA 5
Geneid	Rep 1#	Rep 2#	Rep 3#	Rep 1#	Rep 2#	Rep 3#	Rep 1#	Rep 2#	Rep 3#	Rep 1#	Rep 2#	Rep 3#	Rep 1#	Rep 2#	Rep 3#	Rep 1#	Rep 2#	Rep 3#	Rep 1#	Rep 2#	Rep 3#	Rep 1#	Rep 2#	Rep 3#			Rep 1#	Rep 2#	Rep 3#	Rep 1#	Rep 2#	Rep 3#
Zc3h14	34.0289	32.3812	32.3979	39.558	39.2132	37.6816	38.0282	37.7388	38.7063	38.114	37.7993	39.6082	33.8207	35.8184	35.6565	35.3841	37.0844	37.8984	37.381	37.4234	38.0638	36.3068	38.2315	37.9486			30.859	32.8297	32.7301	31.1324	31.4836	30.1349
Troap	31.9763	29.7337	32.3953	30.3789	30.2424	31.1813	26.6793	31.0028	28.945	27.8517	29.7451	28.8383	25.7838	29.6873	27.2851	26.917	33.0847	31.2429	25.2796	29.5361	26.9784	28.0402	29.0968	29.0546			28.471	29.095	28.3625	31.054	30.1274	27.7785
Clca2	0	0.0665151	0	0	0	0	0	0	0	0.0148596	0.0301002	0.0176005	0	0	0	0	0	0	0.0154951	0.09315	0	0.0163411	0	0			0.0209823	0.0394087	0	0	0	0
1810013L24Rik	11.8455	11.4595	11.8135	12.2398	14.0352	14.0106	12.8824	14.1815	13.4285	13.0913	13.7748	13.6453	12.0367	12.9265	12.7162	12.1654	13.4894	12.7305	12.6198	13.1304	11.6266	12.477	12.6893	13.3046			11.3377	10.7822	11.5517	10.8141	10.8953	11.3226
Srsf7	89.912	84.3665	90.2526	60.0583	71.4938	71.3319	71.1969	67.5693	67.0708	66.5921	67.6643	67.6877	86.2005	83.8134	81.5939	84.5712	84.7923	86.2635	75.4217	76.243	78.3015	80.8439	82.7295	83.1066			114.737	99.3128	109.162	109.943	108.462	110.684
Fignl2	3.03474	3.40403	3.40809	3.48421	3.63606	3.30496	3.41013	3.70999	3.49544	2.97145	3.19498	3.11922	4.10918	4.86032	4.84402	4.06663	4.54946	4.17159	3.48035	3.14865	4.13973	4.08851	4.12521	4.58614			4.11626	3.60411	4.67895	4.90769	4.61238	5.73226
Sema6a	2.55777	2.558	2.39688	2.31937	2.43751	2.73356	1.79188	2.16583	2.18736	2.44912	2.07145	2.39194	3.16371	3.03815	3.21119	3.39789	3.25175	3.01888	2.97503	2.41514	2.78155	3.33591	3.6765	2.71768			2.73019	3.14506	3.42384	3.37183	3.76901	3.52575
Anapc15	36.0561	31.4059	34.2464	22.2935	21.0463	20.7674	22.2724	20.0744	18.6712	25.9583	24.1002	19.8233	24.8507	22.5219	20.0362	20.9402	20.8979	23.0642	21.2511	21.2326	25.8216	20.7212	21.5754	23.4909			44.4511	40.9134	41.2869	29.243	27.4804	24.3714
Misp3	2.64478	1.02361	1.16131	2.33397	1.42558	1.96208	2.56362	2.03296	2.4822	2.22144	1.32348	2.78596	2.53199	2.0428	1.49327	1.56573	1.32842	2.79913	2.18018	1.91134	3.02119	1.58071	1.5949	1.45945			1.84515	2.07932	1.23541	2.02392	1.39559	2.75482
Nmb	0.815647	1.72497	1.40504	1.81281	0.622835	0.952475	0.672023	0.355279	0.216893	0.342544	0.607138	0.405727	1.17129	0	1.07647	1.1287	1.45096	0.628937	1.42878	0.626294	1.0371	0.94174	1.65034	0.503393			2.41842	2.72535	2.3132	1.65796	2.07308	3.33298
Tcerg1	44.4793	45.7831	42.8783	44.8146	45.665	45.7645	40.9343	43.5668	45.3665	43.6318	45.0479	46.8247	36.0119	40.9671	41.3248	43.1585	41.8322	40.7605	45.6471	46.2381	43.4526	41.4135	40.96	40.587			39.2479	43.2419	43.6212	41.4516	42.5454	42.9437
Zfp712	2.57689	2.23836	2.06131	1.83667	1.97226	2.20811	2.27583	2.04361	1.8903	1.74646	1.93515	1.96251	2.44998	2.58482	2.74632	2.45032	2.98437	3.03305	2.45933	2.19895	2.12	2.69209	2.62735	2.31647			1.9602	1.93978	1.75395	2.04223	2.31691	2.75957
Fam129c	1.10862	1.36265	0.652892	0.347479	0.897196	0.663892	0.562095	0.222872	0.362829	0.692402	0.725462	0.424199	1.00691	0.947483	1.14594	0.915464	0.863013	0.789085	0.672221	0.873078	0.788598	0.94523	0.889577	0.757888			1.31483	1.93128	0.999653	1.47921	1.56397	1.16158
Atp5g3	675.812	625.418	670.238	511.033	655.928	610.68	692.33	676.774	681.003	645.313	613.712	593.423	807.643	665.573	682.529	691.619	695.447	652.135	620.506	658.474	678.296	659.515	684.168	697.177			670.69	564.61	622.938	724.938	735.469	739.606
Pifo	0	0	0	0	0	0	0	0.054537	0	0	0	0	0.119866	0	0	0	0	0	0	0	0	0	0	0.0618186			0.0742479	0	0	0	0	0
Olfr1045	0	0	0	0	0	0	0	0	0	0	0	0	0	0	0	0	0	0	0	0	0	0	0	0			0	0	0	0.0806827	0	0
Olfr1049	0	0	0	0	0	0	0	0	0	0	0	0	0	0	0.219158	0	0	0	0	0	0.0703812	0	0	0			0	0	0	0.165021	0	0.207338
Vsx1	0	0	0	0	0	0	0	0	0	0	0	0	0	0	0	0	0	0	0.0173191	0	0	0	0	0			0	0	0	0	0	0
Fyco1	2.26492	2.77	2.0487	3.5859	3.045	3.24328	3.34312	3.16153	3.46948	2.6883	3.17656	3.54086	2.25205	2.90596	3.156	2.9307	2.64663	3.2097	3.14794	3.04657	3.08911	3.25519	3.55765	3.42821			1.41053	2.17198	1.89477	1.80126	1.63167	2.2036
Tlr3	0.0628819	0	0	0.0174697	0	0	0.044408	0.02739	0	0.0264082	0	0.046919	0	0	0	0.0474637	0.0596591	0	0.0275377	0.0275908	0	0.0580823	0	0.0465706			0.0372894	0	0.0178335	0.119298	0	0.0642386
Olfr1444	0	0	0	0	0	0	0	0	0	0	0	0	0	0	0	0	0	0	0	0	0	0	0	0			0	0	0	0	0	0
Olfr150	0	0	0	0	0	0	0	0	0	0	0	0	0	0	0	0	0	0	0	0	0	0	0	0			0	0	0	0.162912	0	0
Ifi44	0	0	0	0	0	0	0	0	0	0	0	0.0982033	0	0	0	0.124179	0.0234129	0.0253716	0.0432281	0.0433114	0	0.0455882	0.0266301	0.0243685			0.029268	0	0.0279946	0	0.0295161	0
Trafd1	12.7089	14.0988	14.2504	16.4566	16.0494	16.8663	14.7147	15.348	17.3181	16.4013	15.0804	19.0468	14.1773	14.6546	16.0465	16.7702	14.4639	15.73	18.3688	16.0109	16.6198	15.6182	15.9217	15.4043			10.2535	11.4515	11.3233	10.3481	12.9499	12.8531
Erfl	0.221055	0.138518	0.507722	0.040942	0.150044	0.103255	0.104075	0.096287	0.039188	0.154726	0.125368	0.146613	0.176357	0.111638	0	0	0.139817	0.0378785	0.0645374	0.0323309	0	0.170152	0.15903	0.109143			0.262174	0.287241	0.0835892	0.239647	0.220331	0.250916
Krt80	0	0.0432446	0	0	0	0	0.043322	0	0	0	0	0	0.022023	0	0	0	0	0.0236509	0	0	0	0	0	0			0	0	0	0.0249388	0	0
Armc8	6.44943	6.38058	5.54312	7.29259	8.12441	8.04942	7.76517	7.62251	7.85406	9.16073	8.14244	8.99096	7.28538	7.61375	7.30427	7.00755	6.87887	7.6972	8.21229	7.9938	7.80641	7.56978	7.24783	6.66272			4.84768	4.96421	4.85812	5.31069	4.60625	5.24569
Ppil4	19.6848	21.09	19.5286	17.1103	17.8096	21.7352	18.4897	20.3745	17.4915	19.9307	18.321	17.5477	16.8162	17.1512	20.1335	19.2225	18.6759	18.8357	19.2468	18.6211	18.6313	18.8574	21.0582	18.4278			19.1857	22.1687	22.4136	19.5972	22	21.9015
C530005A16Rik	0.347554	0.408347	0.033261	0.160928	0.265395	0.216457	0	0.252312	0.27726	0.243268	0.344942	0.0864419	0.110911	0.146269	0.389194	0.437227	0.247306	0.387104	0.202938	0.203329	0.348179	0.347779	0.187526	0.3432			0.240452	0.258065	0.361414	0.439582	0.554263	0.236702
Katnbl1	17.4732	16.1016	18.7735	15.3925	16.2205	18.5182	17.0061	17.7162	16.0086	17.2251	16.1344	14.7053	15.9549	16.7836	17.4996	14.3834	15.1846	16.8071	18.1333	15.8059	16.4975	17.8574	18.4595	16.8435			21.3039	19.4885	18.0173	17.404	16.45	18.7669
Gm21693	0	0	0	0	0	0	0	0	0	0	0	0	0	0	0	0	0	0	0	0	0	0	0	0			0	0	0	0	0	0
Spag9	22.2857	23.907	22.0281	26.2111	27.8236	27.4155	23.3331	24.4946	24.1625	25.4704	28.7048	29.7222	20.1758	25.8443	26.2733	21.9861	23.1779	24.1945	26.0568	27.2171	24.7732	23.6426	23.8165	22.795			16.5461	20.4246	18.5334	16.7875	17.6306	19.907
Gm5860	0	0	0	0	0	0	0	0	0	0	0	0	0	0	0	0	0	0	0	0	0	0	0	0			0	0	0	0	0	0
Taz	8.89135	8.97232	8.04493	11.9338	10.2675	12.6573	11.5254	12.9767	11.7092	13.5784	9.75773	11.8708	12.455	11.1189	8.71897	10.3816	9.64075	7.79589	10.3497	11.7883	10.9985	10.1681	8.26567	12.1627			11.5039	9.51716	11.9204	9.38878	11.1411	8.44095
Gfpt1	23.7248	27.5006	25.3524	32.2877	29.9038	32.1011	27.8688	30.161	29.307	31.6123	33.401	32.7924	24.4752	30.7951	31.8439	25.4793	27.6728	28.2928	29.6808	31.3532	30.6272	29.7576	27.2957	29.0476			19.1649	21.2928	21.4439	22.9535	22.0421	23.9637
Abcc5	11.5236	13.3359	11.9784	18.5887	14.9905	15.797	14.6357	15.4848	16.4237	14.6907	17.1167	18.9071	11.4137	14.0776	13.5418	14.0613	14.1416	13.9549	17.4233	15.998	15.2263	14.5251	13.3692	14.0553			7.58984	10.2094	9.72686	8.66592	8.48497	9.29059
Kcnmb4	2.38688	1.8476	3.22483	1.24822	1.85838	1.44283	2.31363	1.03968	0.821389	1.17931	1.73192	1.11747	1.47859	3.19084	1.14551	2.75544	1.26548	2.09312	2.02907	2.09459	1.29837	1.6211	2.19695	0.970521			3.58023	3.59674	1.67241	2.51152	1.7633	0.860606
Gm4013	4.40959	5.89826	5.84307	2.63859	3.45354	4.59477	7.6655	4.43244	6.31389	2.56414	4.32836	3.0371	6.81941	3.59737	3.74412	9.72915	7.72355	6.97475	4.0107	3.12545	3.92087	5.16961	5.67356	7.03395			7.84475	5.66689	4.42511	7.72227	7.91124	9.93351
Hpcal1	12.7969	11.3867	12.3936	17.2546	19.2396	18.2511	17.8738	19.1747	18.1941	21.712	20.684	19.7332	13.5579	14.2611	12.8971	13.7804	12.7076	13.7268	15.7662	15.5346	18.5001	15.5632	13.0728	14.3214			10.4217	7.88659	7.93592	6.98281	6.4795	6.56554
Tbc1d31	47.4214	49.7919	46.869	51.8219	55.5404	56.9476	43.4682	44.8187	46.64	51.5954	56.0956	62.8146	33.7241	39.0366	40.3968	42.1206	41.1715	40.8044	52.5533	49.9019	48.1181	38.8283	41.2536	37.2532			43.291	51.5092	48.4483	36.4433	37.7994	36.8319
Tmem176b	34.6741	31.5881	35.1143	27.6652	31.0613	29.1116	30.5098	30.5366	32.0837	26.0582	26.5681	26.5828	33.6569	29.2144	29.3816	32.332	32.6357	32.1798	31.2742	31.0928	33.8157	29.8649	30.7292	29.4115			44.7586	41.1121	42.1472	40.4647	39.0839	38.6468
Mir5110	0	0	0	0	0	0	0	0	0	0	0	0	0	0	0	0	0	0	0	0	0	0	0	0			0	0.903229	0	0	0	0
Mir5108	0	0	0	0	0	0	0	0	0	0	0	0	0	0	0	0	0	0	0	0	0	0	0	0			0	0	0	0	0	0
Cyp3a13	0.0716279	0	0	0	0	0	0	0	0	0	0	0	0	0	0	0	0	0	0	0	0	0.0441072	0	0			0	0	0.0541704	0	0.0571144	0
Akap7	3.55228	4.26415	4.17776	6.96765	5.90443	5.89743	5.90393	6.39426	5.55383	6.65036	5.62516	5.961	5.61335	5.07935	5.79223	5.66409	5.23805	5.58826	6.7661	6.21578	6.07513	5.89026	5.75	5.98013			3.6547	4.19479	4.68519	3.59585	3.25056	3.73094
Ablim1	9.51245	10.5433	9.59682	7.4292	6.82356	7.35627	6.88223	6.26584	6.49182	6.57902	7.11609	7.01495	7.83311	8.17184	8.18064	7.86628	7.80214	8.90795	8.14945	7.34792	7.7969	8.21037	8.55122	8.74462			12.8795	15.1976	13.9887	13.2241	11.7157	12.1981
Lcn5	0.0599944	0	0	0	0	0	0	0	0	0	0	0	0	0	0	0	0	0	0	0	0	0	0	0			0	0	0	0	0	0
Ulk1	9.62092	10.2386	10.1319	13.353	11.5727	10.9978	10.9577	12.9669	11.1258	9.83122	8.93276	11.1465	9.63813	9.89525	10.9749	10.0775	11.4258	10.1836	11.1169	11.2689	11.0866	11.0364	12.7769	9.96806			9.03536	11.0773	10.0698	9.03647	9.43563	9.75018
Cyp4b1	2.94433	4.25499	4.60699	2.37216	2.36073	3.02566	1.80208	2.18023	1.83992	2.78216	1.6907	3.14888	1.76173	2.49064	2.01358	1.51864	2.30458	1.58924	1.57952	1.77634	2.48449	2.17568	2.30353	2.47132			1.52776	1.59867	2.37981	0.997486	1.58472	1.35353
Golga3	13.3176	14.7951	12.5815	16.7656	14.2691	15.5109	13.9598	15.6107	14.7587	14.2605	15.9559	16.1799	12.2824	14.9039	13.8033	13.1047	13.7017	13.8354	15.1834	14.6314	13.8708	14.0239	14.343	13.5294			11.1742	13.2117	11.7756	11.6219	12.7492	12.4296
Mir1193	0	0	0	0	0	0	0	0	0	0	0	0	0	0	0	0	0	0	0	0	0	0	0	0			0	0	0	0	0	0
Wdyhv1	23.355	22.9955	22.0789	22.9932	27.9378	23.9753	22.9531	24.446	25.5503	24.9497	24.5141	24.6927	23.4217	24.935	23.8234	18.9915	21.7368	23.7378	21.3889	24.1576	24.5124	21.1213	22.5675	21.9663			22.328	18.8911	23.8246	17.9064	20.0212	18.4461
Traf1	0	0	0.0211385	0.020455	0	0	0	0	0.0978934	0	0	0	0.0176219	0	0	0	0	0	0	0	0	0	0	0.0181762			0	0	0	0	0	0
Atoh1	0	0	0	0	0	0	0	0	0	0	0	0	0	0	0	0	0	0	0	0	0	0.0307253	0	0			0	0	0	0	0	0
Rxra	0.980984	0.812869	0.933865	0.645477	0.446824	0.446161	0.571243	0.652189	0.590365	0.813119	0.592952	0.38524	0.716719	0.912615	0.693799	0.545598	0.844984	0.676803	0.542652	0.713604	0.716173	0.786885	0.501441	0.777505			1.11754	1.20761	0.863916	1.00752	0.818238	0.685682
Dapk3	22.5895	22.0325	21.3665	24.5872	23.8264	25.0781	19.9958	24.2955	25.3442	25.8938	25.5019	25.3595	24.1813	22.7383	21.7936	20.5154	20.551	18.6911	21.3435	23.4213	23.4289	24.4739	21.6636	20.7786			16.6988	16.6295	15.7967	14.0898	15.9613	14.4889
Mir7002	0	0	0	0	0	0	0	0	0	0	1.09127	0	0	0	0	0	0	0	0	0	0	0	0	0			0	0	0	0	0	0
Mir6998	0	1.03618	2.532	3.67518	0	3.08959	2.07607	2.88109	1.17258	0	1.87562	0	0	0	4.23249	0	0	2.26679	1.93108	2.9022	1.01943	2.03651	0	0			1.30746	6.13913	3.75172	0	9.22978	0
Ap3m2	9.01505	9.60208	8.8105	7.71149	7.52108	9.18233	8.91028	7.92444	8.31188	7.69168	7.72105	8.48282	8.33836	8.90006	8.92643	8.72467	8.35994	8.38981	9.25047	9.75047	7.52735	8.66531	9.26714	9.10306			7.81986	8.20487	7.96443	6.88319	6.20669	6.98513
Sirt2	38.3253	36.7708	39.8813	39.728	41.5655	37.4665	36.1947	36.2907	36.8982	39.7294	36.7594	38.8442	29.6935	35.5355	33.2965	34.3404	30.8279	35.9767	37.5146	38.318	36.3163	36.8693	32.612	30.8895			28.6111	25.7718	28.4403	27.0559	25.547	26.2047
Inhbc	0	0	0	0	0	0.0667118	0	0	0	0	0	0.106565	0	0	0	0	0	0	0.0312725	0	0.0330179	0	0.0385301	0			0.0423468	0	0	0	0	0.0972682
Slit3	23.1036	24.2777	22.4616	15.097	16.3912	17.4541	13.59	15.6857	13.2035	16.8552	17.2395	18.77	16.8186	18.9281	19.9933	19.0021	19.4274	19.9347	18.4295	17.9941	16.5198	19.3314	18.0128	18.2541			26.5637	32.7473	28.9324	21.3111	21.9074	20.5821
Cts3	0	0	0	0	0	0	0	0	0	0	0.166491	0	0	0	0	0	0	0	0	0	0	0	0	0			0	0	0	0	0	0
Olfr74	0	0	0	0	0	0	0	0	0	0	0	0	0	0	0	0	0	0	0	0	0	0	0	0			0	0	0	0	0	0
Dcakd	132.545	128.143	126.358	102.877	111.313	103.366	101.086	110.411	102.235	96.2199	92.411	92.7551	118.223	117.412	115.685	120.014	125.674	118.794	115.405	107.103	108.143	121.744	121.799	106.374			116.143	119.476	122.67	107.189	111.613	110.959
Vps35l	14.3395	15.8141	16.1278	13.6116	16.2464	16.4548	14.5238	13.0246	13.4271	16.3019	16.5445	15.9926	13.5958	14.6628	15.1267	13.4786	13.7917	14.1343	16.5499	15.8203	14.3546	13.7369	14.878	14.3741			15.0886	15.949	15.797	11.2261	12.4091	13.1645
Cyhr1	15.4055	14.4598	15.8517	15.1587	14.1529	13.0973	13.4663	13.1282	12.8971	13.4124	12.9857	12.1275	14.479	11.8533	12.376	12.7477	12.6541	11.9764	12.8292	13.348	13.2649	12.4197	13.2831	12.5613			18.6435	17.7491	17.8937	15.6566	14.6061	15.2181
Taf10	54.0568	45.466	41.8499	44.0181	35.2051	34.8276	33.3488	43.8443	38.7617	35.0707	36.4718	31.8038	33.8169	33.513	35.7832	44.273	45.6271	36.5082	36.489	34.1057	34.5609	38.6534	38.4198	31.9357			39.4621	41.3147	35.4191	41.1233	44.1441	38.0849
Hagh	35.6632	33.3135	39.6244	43.067	38.2775	39.9181	45.5891	40.9274	46.3306	46.4158	44.0991	47.0685	36.5206	31.7278	36.5623	33.8916	33.8877	33.0335	38.4886	37.6908	40.5346	33.1451	34.4933	34.8348			25.7318	23.6726	24.487	23.1616	25.4216	22.5589
Ogfod3	15.0983	16.0587	16.0353	14.6337	12.8295	12.6732	14.6979	14.8837	12.6182	16.4002	14.6308	12.9878	15.0522	14.906	15.4181	12.6816	12.4397	13.247	13.9199	13.1498	16.7964	12.3731	12.3728	12.1067			15.9546	15.4886	13.6507	11.8761	12.8311	13.298
Syn1	11.9236	12.5696	13.0122	12.3719	12.2517	13.5597	13.0057	14.3854	12.309	11.8041	14.8695	11.8623	11.5623	13.6181	13.2152	12.6851	12.125	12.9362	12.9436	12.4675	12.0415	12.9809	13.8385	12.4247			9.68813	12.3264	11.2345	9.59364	9.16617	10.319
Glyatl3	0.161634	0.151926	0.556865	0	0	0	0	0	0	0.135762	0	0	0	0	0	0	0	0	0	0	0.149469	0	0.0872113	0			0.575102	0.450062	0.18336	0.700914	0.289988	0
Slx	0	0	0	0	0	0	0	0	0	0	0	0	0	0	0	0	0	0	0	0	0	0	0	0			0	0	0	0	0	0
Ccl27a	0	0.0204615	0.149998	0.169339	0.22164	0.101683	0.143487	0.227571	0.138929	0.0914225	0.0555568	0.1516	0.0208407	0.153914	0.208947	0.0438172	0.268493	0.0895247	0.076266	0.152826	0.281829	0.32172	0.0704741	0.128978			0.0516367	0.242459	0	0	0.0260372	0
Sqor	1.00791	0.789471	1.23465	1.00805	1.36826	1.31822	1.73995	1.58048	1.07207	1.38274	1.62911	1.43724	1.19007	1.15377	1.41889	1.08199	1.21125	1.51983	1.50072	2.2112	1.30487	1.17924	0.833865	1.02846			0.518003	0.523873	0.686029	0.509915	0.723314	0.686436
Fundc2	10.1038	9.98496	10.1622	8.05438	11.3885	10.3283	12.3253	11.0261	11.5985	11.5213	11.8531	10.4393	10.8535	11.6257	10.8817	9.79839	11.0639	11.1887	9.96747	10.5183	10.9239	11.4709	10.9966	12.1564			15.627	13.9523	14.0144	17.1223	15.3712	16.5325
Rab5if	93.6681	89.1155	81.4097	59.5123	63.4872	57.688	54.7925	63.9217	62.2517	60.671	54.0751	50.6042	76.6149	69.4976	68.6227	70.059	64.8337	69.1523	58.44	64.5082	66.8589	64.6098	59.3132	66.4847			127.747	99.9848	108.011	110.506	117.498	100.86
H1f5	5.15378	7.26632	6.53089	5.431	7.96141	5.81081	8.95273	6.96686	8.60088	6.94104	6.72767	7.69093	9.61277	8.25708	9.80828	10.8208	14.416	12.1505	5.91484	6.93995	4.84806	7.71515	9.10941	10.3539			4.1101	3.56286	5.74571	9.92215	6.80194	6.0517
Ankrd2	0.762053	0.35814	0.364644	0.141141	0.19397	0.059326	0	0.331934	0.540378	0.266697	0.108047	0.252712	0.0607962	0.513139	0.121908	0.127823	0.240999	0	0.278103	0.111456	0.0587249	0.175972	0.137058	0.438962			0.0753171	0.707299	0.14408	0.344227	0.379778	0.432498
Pop4	23.0141	20.2115	22.2248	18.0187	16.9229	17.808	15.5415	19.087	17.2468	14.0096	16.0679	13.9919	19.6959	16.4948	17.7946	17.6637	16.0451	18.4032	16.1867	17.2889	16.1227	17.9294	17.3719	17.2739			27.5708	22.3315	22.1518	19.2793	19.8107	20.4234
Carnmt1	4.4138	3.64197	3.79195	3.96887	4.90554	4.21782	4.31474	4.84309	4.15722	4.52799	5.27395	4.99448	3.51593	5.44506	5.17438	5.05246	4.66708	3.6719	4.36752	4.52378	4.11276	4.32589	5.23568	4.42505			3.75629	3.45246	3.55464	3.83532	3.22394	3.85505
Iqcm	0	0	0	0	0	0	0	0	0	0	0	0	0	0	0	0	0	0	0	0	0	0	0	0			0	0	0	0	0	0
Clcc1	14.3655	15.7315	13.3014	16.6826	17.5394	18.327	17.6605	17.6194	15.5302	16.2307	17.1724	17.3722	17.3365	16.3705	17.5883	15.996	15.2655	15.8373	16.5644	16.3383	16.7639	16.0206	16.8767	16.2369			11.3662	11.809	11.5386	11.4518	12.447	10.6779
Magea2	0.251229	0.0787129	0.577025	0.139592	0.0426312	0.156466	0.394269	0.10943	0.178148	0.140677	0.356201	0.166625	0.681459	0.338337	0.160759	0.294979	0.238353	0.301342	0.293387	0.293952	0.23232	0.464107	0.225921	0.372122			0.248301	0.466355	0.474995	0.363144	0.150243	0.342199
Ilf3	43.1344	43.0921	41.068	50.0248	49.5793	50.7129	49.7476	49.7852	50.6333	47.5475	52.5233	51.7898	39.2818	42.939	44.7614	45.7499	47.0531	45.6417	47.085	46.7873	46.3611	45.6306	45.7709	43.4			34.8656	37.688	37.68	35.4391	38.1725	36.688
Tpd52l2	20.343	18.9758	20.1007	20.975	20.6138	18.9865	20.9017	21.8285	21.3504	21.3382	18.5713	19.8541	22.3792	19.4547	20.0637	20.1235	18.1824	22.1863	19.5604	18.2418	20.1518	20.5926	19.5551	20.3171			20.0028	17.5581	18.1244	19.3731	20.2879	18.6571
Arhgap25	0.446855	0.497795	0.285095	0.312659	0.269608	0.0927674	0.311679	0.230685	0.158434	0.236318	0.126713	0.230512	0.522865	0.334329	0.206511	0.399751	0.471059	0.45942	0.159451	0.2469	0.443832	0.259879	0.482209	0.359543			0.353317	0.442398	0.450594	0.179421	0.316722	0.293059
Banf1	125.584	116.45	128.807	99.8045	114.375	105.491	112.482	111.895	116.323	113.128	107.38	99.974	129.782	107.041	112.53	125.391	118.372	110.096	107.284	109.796	112.193	110.339	112.471	110.872			162.787	135.648	148.554	156.454	163.119	155.32
Tbc1d23	14.2858	14.5413	14.7298	16.486	14.2653	14.8858	13.6458	12.5649	14.0082	14.3211	15.8485	13.8878	13.4793	13.198	13.8769	11.7335	12.0224	12.9399	14.0312	13.772	13.29	13.0051	12.0809	11.8179			12.8296	13.6737	13.3427	11.4666	12.0142	12.7698
4930473A02Rik	0.851248	0.705986	0.575045	0.612096	0.407856	0.561345	0.2829	0.392597	0.213045	0.504699	0.596365	0.348712	0.383504	0.70807	0.432561	0.503944	0.712606	0.308889	0.219285	0.527299	0.185219	0.878779	0.432281	0.346123			0.890816	1.05964	0.681647	0.651417	1.07804	1.50051
Pard3	9.15957	9.64097	8.99318	8.82159	8.05712	9.19674	7.87887	7.82128	8.75964	8.79545	11.0493	9.90881	7.56026	8.31809	8.68872	7.95596	8.09513	8.39058	9.61971	8.97205	8.50071	8.97876	8.34374	8.02626			8.13285	9.09884	7.91006	7.80975	8.6854	7.86792
Rorc	2.1893	2.48489	3.20206	4.20021	4.416	4.36064	3.38395	4.15632	3.49302	5.04821	5.7806	5.05473	3.14391	3.40039	3.68732	3.32579	3.60553	2.95161	4.0521	3.4618	4.04906	3.70101	2.98658	2.81452			2.59655	2.71445	2.78816	2.32865	2.56915	2.39127
Krtap4-6	0	0	0	0	0	0	0	0	0	0	0	0	0	0	0	0	0	0	0	0	0	0	0	0			0	0	0	0	0	0
1700017L05Rik	0	0	0	0	0	0	0.706748	0	0	0.105071	0	0	0	0	0	0	0	0	0	0	0	0	0	0			0	0	0	0	0	0.170392
1700123J17Rik	0	0	0	0	0	0	0	0	0	0	0	0	0	0	0	0	0	0	0	0	0	0	0	0			0	0	0	0	0	0
Evi5l	5.8901	5.6564	6.5588	7.07084	6.37422	5.70546	5.55825	5.89922	6.06123	6.15996	6.46719	6.22845	5.81016	6.19447	6.08276	5.5421	4.92152	5.00484	6.26674	6.20034	5.88395	6.54988	5.22553	6.1822			5.60678	6.61719	6.89922	5.66521	6.38783	6.03894
Pex5l	0	0	0.0146332	0	0	0	0	0	0	0	0	0	0.0243976	0	0	0	0	0	0	0	0	0	0	0			0	0	0	0	0	0
Mtmr1	0.0148973	0.0280049	0.0171081	0.0331098	0	0	0.0420825	0	0.0158457	0.0125127	0	0.0296414	0.114096	0	0.0428968	0	0	0	0.0130478	0.052292	0	0.0137602	0.0321518	0			0.0176684	0.132738	0.101398	0.113051	0.0178181	0.0405832
Mtor	15.3009	14.9065	15.2338	16.0548	16.0382	16.1807	14.655	14.7955	16.5719	14.0997	15.1045	15.4673	13.8468	15.5376	14.7888	15.1512	15.5214	15.6974	15.3713	14.9184	14.4757	16.6883	15.3688	15.4011			9.33643	11.2637	10.8206	10.5988	10.3286	11.0916
Zfp758	1.89787	2.14065	2.47921	1.13361	1.11108	1.08596	1.00523	0.868007	0.88318	0.597782	1.35216	0.944059	1.52168	1.65336	1.38901	2.6263	1.59804	1.68295	1.1428	1.56137	1.2724	2.60761	1.48482	1.68669			5.23335	4.99388	4.60198	4.5522	4.36972	4.2331
Plekhh2	0	0	0	0.011386	0	0	0.0192955	0.0267775	0	0	0	0	0.00980898	0	0	0	0.0194416	0	0.00897394	0	0.00947478	0.0189278	0	0.0101176			0.0364554	0.0114117	0.0116231	0	0.0122548	0
Adgrl3	0.0745414	0.0650594	0.0672601	0.0828357	0.0813149	0.0646627	0.0701894	0.0463838	0.11893	0.0626097	0.0770008	0.0900493	0.0560705	0.043023	0.0613265	0.0643022	0.090927	0.0711634	0.0466339	0.0794304	0.0886258	0.04918	0.0574564	0.0841229			0.0947219	0.0711622	0.0120801	0.0577219	0.0573149	0.0435141
Golga5	14.7088	13.9624	13.0945	14.8324	15.4212	16.0349	13.9874	16.4354	16.2399	15.009	16.6492	16.2537	15.478	17.3121	15.2848	14.0201	14.4162	13.5976	15.9916	15.0837	14.546	13.9229	14.7444	14.4765			11.2166	12.7538	10.9492	10.9908	11.0209	11.3255
Plekhb1	0.829692	0.334224	0.408352	0.098787	0.482712	0.304504	0.167411	0.232326	0.441256	0.323554	0.453741	0.383234	0.397154	0.419013	0.113767	0.268396	0.506037	0.396046	0.233579	0.416052	0.630238	0.684254	0.287786	0.526691			0.456869	0.528053	0.235303	0.256992	0.354417	0.605424
Nufip1	9.37398	11.0303	9.41949	10.5157	9.36331	9.63624	10.1808	10.0686	10.0274	10.1401	9.10719	10.5975	10.8948	8.69707	8.91229	10.3811	9.8705	10.6963	10.1073	10.3761	9.55501	9.34725	8.58297	9.16889			9.58057	8.3643	9.5464	8.16069	8.3877	7.54492
Gm9866	0	0	0	0	0	0	0	0	0	0	0	0	0	0	0	0	0	0	0	0	0	0	0	0			0	0	0	0	0	0
Smap1	16.4493	16.8133	17.1853	22.7658	20.4092	21.219	21.0379	21.5253	22.5555	20.5783	21.9079	21.8813	16.4364	19.0517	20.0866	19.4968	19.5684	18.5577	23.2263	19.4842	20.1673	19.4798	20.5799	18.8092			11.2542	13.2303	15.1862	13.4563	11.9046	12.6723
Tepp	0	0	0.0915524	0.177184	0.243504	0	0	0.2778	0	0	0.0678191	0.0793117	0.152643	0	0.153039	0.160465	0.529449	0	0.0698243	0	0	0.147273	0.172058	0.157445			0.0945507	0.088792	0.090437	0.432131	0.381408	0.108589
Acox2	0.0268468	0.151405	0	0	0.0273339	0.100322	0.0505588	0	0	0.0676485	0.0228386	0.160253	0	0.135583	0	0.0540378	0	0	0	0.0471185	0.0248262	0	0.0289709	0.053021			0	0.0299014	0.0304554	0.0873142	0	0
Hars2	8.8893	8.112	8.54839	7.24098	7.95222	7.6191	7.53735	6.82298	7.75695	6.90462	7.74569	7.6201	10.0387	9.43624	9.71271	8.208	9.64145	8.42942	7.84243	7.40313	9.15801	8.37025	8.61472	8.99099			17.1705	15.0914	14.1472	15.4846	15.0451	16.487
Gpa33	0	0.0480722	0.176203	0	0.0520722	0.0477791	0.0240791	0.0222773	0	0	0.0217542	0	0	0	0.14727	0.180152	0.048523	0.131456	0.0223974	0.0224406	0.0945898	0	0	0.0505035			0.0303289	0.0284817	0.0290093	0.110891	0.0611719	0.0348318
Sdhb	354.925	303.183	361.416	324.225	310.369	294.31	305.019	294.328	282.028	330.022	305.106	281.089	328.771	269	286.067	299.356	291.51	297.679	296.316	294.477	312.37	273.115	277.658	302.181			430.95	379.431	385.942	362.517	377.511	351.628
Gmpr	13.3179	10.3409	13.0436	19.6505	18.3665	19.5154	18.6217	19.2461	18.5244	21.5491	22.5453	22.1562	20.8518	17.8155	18.3835	17.0342	13.8608	15.0204	19.2718	21.3415	19.0293	17.9378	16.6306	17.3734			9.45596	8.6816	8.38768	7.6777	6.81912	7.8264
Krt90	0	0	0	0	0	0	0	0.0242554	0	0	0	0	0	0	0	0	0.0528315	0	0	0	0	0	0	0			0	0	0	0	0	0
Me1	36.1544	33.1671	36.6046	43.794	40.5457	42.7677	43.1999	43.8679	42.5892	46.8017	45.9588	42.0713	44.8472	38.1712	38.9999	37.478	40.4207	37.8606	42.5669	42.7009	44.1583	39.3342	37.9933	38.8178			27.1127	22.8032	24.9038	23.8207	24.8182	23.4543
Klk11	0	0	0	0	0	0	0	0	0	0	0	0	0	0.0491802	0	0	0	0	0	0	0	0	0	0			0	0	0	0	0	0
Magt1	18.7622	20.1524	19.0569	21.4167	21.2774	21.0273	21.5394	19.4971	20.567	21.9313	20.9242	23.1538	20.0833	22.686	23.0884	21.8183	21.3698	21.1417	22.8134	23.1792	20.6373	22.8516	23.7558	22.8402			21.496	22.0154	22.3329	19.839	19.2377	20.5186
Mcam	43.3274	42.5135	44.0701	42.6992	40.7852	41.0236	41.0965	38.1701	39.339	35.8593	38.436	34.5372	45.0765	43.7134	46.3173	40.1678	38.1442	41.4105	39.1237	39.1777	39.164	41.4851	43.7279	42.3269			42.3595	44.9422	42.3707	39.4602	41.1428	43.1989
Pbld1	0.138024	0.108111	0.105672	0	0	0	0	0	0	0	0	0	0.022023	0.0464703	0	0.0231515	0	0	0	0	0	0.0637448	0	0			0.0272831	0.0512428	0.13048	0.0498776	0.0275144	0.125335
Tab2	25.5221	25.4523	26.4066	25.4575	27.163	27.1784	25.7399	26.9368	27.7241	22.5404	25.7575	24.652	21.8358	25.6053	27.1427	25.4844	27.9809	24.7714	26.4566	24.5524	24.9747	28.31	27.865	27.0075			32.9967	34.8842	34.931	29.4182	31.7902	30.7173
Mettl27	2.11733	2.42479	2.85079	2.08248	2.3292	1.90981	3.00203	2.90461	2.27801	2.39166	2.58796	2.32436	1.98044	2.1386	1.5651	2.79222	3.16331	2.35202	2.21684	3.05404	3.12826	2.67507	3.099	2.42726			2.22254	1.68058	2.07063	1.87326	1.74653	3.04977
Trmt1	29.1033	28.5394	30.355	31.4176	27.2198	28.3418	26.2415	27.1755	26.5606	26.8998	26.6017	28.4774	26.0047	24.8145	27.4991	26.5257	23.9301	27.9269	27.0572	27.64	26.6566	25.0433	25.1247	24.7078			38.4617	39.4308	38.9036	34.0095	36.6178	36.5184
Vps37c	8.80064	7.64465	8.00587	6.97779	7.87804	8.84513	7.54195	8.07593	6.88921	7.62034	6.66654	7.55031	9.30099	6.91648	7.59297	8.28483	7.1769	7.9298	6.95026	7.96157	8.6412	8.22026	6.26904	6.90837			7.62302	8.06734	8.88985	7.504	6.65276	7.37425
Sec23a	48.5699	49.3008	46.784	48.4394	56.3408	55.7069	53.8687	52.0821	50.5842	56.7212	56.4549	54.1809	42.7662	45.918	44.5585	45.4416	46.4554	44.5501	50.3923	50.2936	51.3624	46.6078	45.7962	47.4866			35.2594	35.6177	35.0112	33.3468	31.4087	30.5287
Rara	16.8619	15.0544	15.6296	12.2331	11.2907	11.8941	10.8861	11.743	11.0518	10.4753	9.35087	10.1266	12.329	14.1572	14.0153	14.0408	13.4369	13.9257	11.7636	12.0431	11.6382	13.9529	13.6163	12.8292			24.5304	24.7931	25.6767	19.6551	20.0513	19.6676
Med1	9.55711	10.4948	9.96117	9.25681	8.20658	8.84143	8.48265	8.22047	8.77124	8.06637	8.67595	8.24088	8.84693	9.08971	10.2352	9.84293	10.3727	11.4221	10.7564	9.47184	9.66313	11.421	10.5942	10.1075			13.0439	15.0141	15.3239	13.8683	13.9551	14.4867
Ap5b1	0.0898198	0.253274	0.257874	0.174675	0.0228624	0.041955	0.0845758	0.0195618	0.143307	0.150885	0.0764098	0.0223395	0.257968	0.249486	0.28019	0.519774	0.0426082	0.207777	0.236007	0.0788207	0.0830596	0.186669	0.169621	0.266084			0.452742	0.500197	0.534937	0.632931	1.02059	0.458789
Bag5	6.16814	6.98895	6.40428	5.69641	4.96096	5.84124	5.78151	6.18312	6.41103	5.44105	5.19933	5.63208	9.7879	9.18869	8.51566	9.69419	9.61975	10.3956	5.9451	5.93185	6.66758	9.3395	8.41898	7.31461			11.9921	9.53636	12.365	15.0226	14.8561	14.0795
Pdcd2l	27.8756	28.6894	30.2754	27.6155	26.4563	27.3032	29.4529	23.3899	27.3518	32.2164	31.4806	26.7112	26.2214	26.8461	28.1561	26.532	24.3968	24.0495	25.8345	27.4961	30.3237	29.0912	25.3008	25.1259			34.7267	30.2651	26.1069	26.2961	30.7565	25.6073
Ctcf	21.9799	23.0361	21.0454	23.6873	22.4914	21.7405	21.5829	22.8136	20.4543	20.6783	22.0581	23.2439	19.2404	22.1448	22.7976	22.678	23.3747	23.5277	22.5809	22.9808	21.7421	22.774	22.2651	23.3265			26.8783	28.7767	27.2791	26.1693	28.0332	28.7071
Mnd1	4.19769	3.7938	5.56228	7.17656	6.16421	5.58059	6.38499	3.7975	5.83875	6.1701	4.94443	7.14758	5.95073	2.93528	4.18406	4.54956	4.82501	5.72664	4.03008	5.66716	5.89728	3.8773	3.48446	4.22481			4.78703	4.40556	4.02931	3.06299	4.15174	4.72808
Tktl1	0.142763	0.375726	0.0655798	0.126919	0.087212	0.160043	0.107542	0	0.121481	0.0719467	0.0971589	0.113623	0	0.0865182	0.137029	0.172414	0.0812677	0.234844	0.0500158	0.125281	0.0792108	0.316479	0.0616232	0.0563898			0.101591	0.50882	0.388685	0.123816	0.375659	0.350024
Lix1	16.3253	14.1052	13.1863	9.98052	12.2925	13.7855	10.2981	10.4981	10.472	13.4257	12.8628	12.8031	14.6713	15.1113	13.8146	14.0959	14.3669	15.1714	13.7808	13.8473	13.1412	14.5122	15.6786	14.7063			18.8497	17.9548	16.8688	17.3532	17.3505	16.6001
Ctnnbl1	65.8774	62.8917	64.5877	56.9584	53.816	57.4642	54.5389	53.9688	57.4585	58.6742	55.0091	58.3167	62.1282	58.7632	57.5531	53.7418	50.7852	50.8107	54.9612	55.1351	54.2779	55.5041	56.0353	53.1131			49.6672	49.2893	48.9716	49.2364	47.678	44.1973
Snph	1.36651	1.21462	1.50107	1.74965	2.02646	1.84551	1.44058	1.11281	1.39031	1.8589	1.69319	2.29044	1.67795	1.50026	1.24034	1.47991	1.9588	1.29804	1.47006	1.5511	1.66199	1.52288	1.74711	1.98008			1.7264	1.90248	1.76923	1.69077	1.74103	1.86132
Raet1e	0.0436593	0.205184	0.150416	0.0485173	0.31116	0.203933	0.164441	0.190171	0.325071	0.220025	0	0.17374	0.16719	0.220489	0.125717	0.219696	0.124265	0.179548	0.152957	0.306503	0.12112	0.120981	0.282681	0.344899			0.258903	0.14588	0.0990553	0	0.261097	0.77309
Ppm1m	5.65791	5.38213	4.69704	5.45419	5.30944	4.90354	5.58433	4.72109	4.42295	6.5272	6.00199	5.83228	6.26501	7.16064	5.20166	5.48836	5.23858	5.43154	5.97049	5.56326	5.54726	5.44644	6.06877	5.28412			5.05298	5.84611	5.41311	5.4317	3.75052	5.06039
Prkar1a	750.808	744.032	750.619	701.114	751.137	752.002	738.079	737.725	732.457	739.904	732.027	717.51	693.09	686.122	685.976	670.705	666.57	665.117	705.749	711.122	713.561	685.087	681.467	663.457			614.672	584.148	591.222	521.218	519.171	506.413
Slc27a3	2.48687	1.38518	2.53861	1.6718	1.62548	1.86433	1.93694	1.87225	2.05737	2.73349	2.32453	1.95484	3.2626	3.31813	2.59327	2.9354	2.38854	2.24115	2.5546	1.75126	2.04418	2.77916	2.45171	2.88016			4.36957	5.09511	5.25916	5.19235	3.85578	4.22376
Impdh2	8.30283	7.14407	7.68494	8.49223	8.03291	8.68269	7.58471	8.49257	7.16179	8.15347	6.92267	7.19168	6.446	6.50872	8.00901	7.85719	7.60297	8.02668	6.04197	7.10485	7.02856	6.21923	5.92858	7.62776			8.52451	8.00531	9.09082	9.53851	9.04142	9.95894
Tiprl	25.3897	23.2084	26.6326	24.071	27.242	26.3562	25.74	26.2471	26.6743	28.0141	24.4048	26.4121	26.5542	24.1742	24.3985	23.5041	22.6508	24.1333	23.2136	24.6403	26.2952	24.0007	22.5729	20.7146			25.5138	21.8584	23.6284	21.9846	22.958	22.0775
Uaca	6.34136	7.15833	8.00541	10.7496	8.75448	9.36671	7.86513	8.23968	8.59058	9.982	10.1622	11.2122	8.55516	9.21213	8.59208	7.86548	7.4731	7.76679	8.6741	9.0681	8.95942	9.97027	9.56043	9.88565			4.89863	4.83969	5.69576	5.0936	5.63802	4.95668
Smim31	0	0	0	0	0	0	0	0	0	0	0	0	0	0	0	0	0	0	0	0	0	0	0	0			0	0	0	0	0	0
Calca	0	0	0	0	0.0949552	0	0	0	0	0	0	0	0	0	0	0	0	0	0	0	0	0	0	0.0460473			0	0	0	0	0.0557743	0
Mir6402	0	0	0	0	0	0	0	0	0	0	2.25075	2.63216	0	0.890777	0	0	0	0	0	0	0	0	0.951694	0			0	0	0	0	0	0
Phf3	15.7884	17.6818	16.1062	16.1246	14.0038	14.3748	15.1303	15.2256	16.6546	14.4447	14.9871	15.1781	15.4993	16.5125	18.0652	17.9932	18.4939	18.8323	15.6836	15.9513	16.3	18.5826	18.8199	19.8661			19.6217	23.9765	23.034	22.407	21.4845	23.1324
F930015N05Rik	0	0	0	0	0	0	0	0	0	0	0	0	0	0	0	0	0	0	0	0	0	0	0	0			0	0	0	0	0	0
9330020H09Rik	2.32571	1.95387	2.12723	1.6925	1.34112	1.49973	2.71319	2.33087	2.42999	1.38297	1.22561	1.71996	3.66491	2.95193	2.96323	3.64557	3.82723	3.74537	2.34343	1.91448	1.78905	3.47894	3.46474	3.29244			1.78193	1.6734	2.10131	2.52131	3.6433	2.94358
Gm13884	0	0	0	0	0	0	0.0625558	0	0.0706639	0	0	0	0	0	0	0	0	0	0	0	0.0614344	0	0	0.0656022			0	0	0	0	0	0
Gm7443	0.460632	0.0721606	0.352661	0.0853144	0.31266	0.0717206	0.506028	0	0.0816595	0.451383	0.13062	0	0	0.0775432	0.221066	0.849905	0.364186	0.631446	0	0	0.141988	0.496386	0.497076	0.530671			0.182105	0.427535	0.174182	0.332915	0.0918244	0.313714
Ube2q2	4.84784	4.12947	5.0205	4.4012	4.29679	6.14632	6.64343	5.97664	4.92627	5.65334	6.00199	5.23201	5.7185	4.43749	5.25555	5.57591	5.4207	5.65169	5.80035	5.67859	5.7238	5.47734	5.97874	5.15042			5.05658	5.20659	4.3701	3.77744	4.65938	4.00912
Rfx3	5.74037	5.69103	5.39758	4.97354	5.13587	5.03406	4.50318	4.3553	4.81619	4.86553	5.16985	5.34603	3.88344	5.74512	5.31586	5.00889	5.75149	5.53245	5.64391	5.22789	5.28065	5.16397	5.80688	5.58716			5.81401	7.91894	7.14022	6.66129	5.98861	7.12576
Bri3	53.6256	48.6043	50.5158	44.1451	57.0517	47.6154	49.5639	58.1801	59.5366	51.7877	52.9773	54.3948	52.9356	45.2409	50.7009	50.3009	47.1258	41.7312	48.9162	52.7513	50.1037	51.9863	49.0681	46.6091			39.8603	37.295	35.5329	39.7841	34.8039	33.8289
Fbxo27	0	0	0	0	0	0	0.0626148	0	0	0	0.0282846	0	0	0	0	0	0.0315445	0.0341835	0	0	0	0	0	0			0	0	0	0	0	0.0452879
Eps15l1	12.0778	14.064	14.0075	14.7174	14.6254	14.9697	12.555	12.7224	13.9279	13.4967	15.3229	15.9714	12.2353	13.1201	12.884	13.6295	12.9762	13.6161	14.4013	13.5371	14.6106	13.5998	14.0818	11.587			12.8707	11.9536	12.4294	10.517	11.0489	12.2162
Tmprss15	0	0	0	0	0	0	0	0.0293942	0	0.0425108	0	0	0	0	0	0	0	0	0	0	0	0	0	0			0	0	0	0	0	0
Max	42.164	38.5313	42.1834	32.3821	33.5794	36.4741	33.5704	34.0649	34.3784	32.9195	34.1585	34.2445	34.5049	34.07	34.4504	34.0078	33.6253	31.8103	33.8805	34.7886	35.7714	33.5682	35.396	34.0791			57.9798	51.6408	58.453	47.6622	47.3082	45.5366
Ttc8	17.1187	18.073	19.6241	9.27395	12.9475	13.1366	11.9743	11.9837	12.2257	10.8353	9.33585	10.6746	16.4764	16.1482	16.4898	15.844	15.0812	12.0686	13.4406	13.6811	13.2013	15.0215	15.7351	15.6968			18.2364	17.8748	16.3333	15.2113	15.6854	16.0723
Vti1b	47.6965	43.7445	45.3506	46.1488	51.9826	47.2853	54.0913	52.011	49.5028	62.8684	49.4309	50.4103	45.8734	42.6683	38.0098	44.6765	42.9006	42.2427	49.5418	45.239	52.5614	44.6157	41.3664	45.1411			44.2229	31.8372	35.1762	35.6463	32.806	34.2843
Cpsf3	29.6489	28.3137	27.7436	25.7371	30.2885	30.799	28.8344	28.0248	27.6077	27.7749	28.2159	28.4537	26.6642	26.342	25.8471	29.7385	28.153	28.9688	28.1103	27.0475	29.2406	29.4145	27.4433	27.5031			26.817	27.4908	27.0941	26.1361	25.0145	26.0734
Nlgn1	0	0	0	0.00476765	0	0	0.00807957	0.0037375	0	0.0144141	0	0	0	0	0	0.00431777	0	0	0	0	0.00396737	0	0.00462971	0.0169461			0	0	0	0	0	0.0175313
Casq2	0	0	0	0	0	0	0.0259205	0	0	0	0	0	0	0	0	0	0	0	0	0	0	0	0	0			0	0.0306597	0	0	0	0
Pidd1	3.71881	2.98772	4.1514	3.00133	2.58059	3.04713	2.504	2.22614	2.71806	2.5477	2.12084	2.14954	3.24198	3.25254	3.56945	3.1572	3.74503	3.09715	2.98419	2.91702	3.07389	3.22388	3.744	2.87213			4.87871	4.90552	5.18495	4.32437	4.29885	5.37667
Asb4	0	0	0	0	0	0	0	0	0	0	0	0	0	0	0	0	0	0	0	0	0	0	0.0657474	0			0	0	0	0	0	0
Orc4	23.6497	24.4483	24.6206	23.8093	25.7184	25.0769	24.4149	23.5867	23.5151	25.6756	27.3166	24.8587	23.2291	22.0954	22.844	22.5927	22.9944	24.2446	24.0126	24.2146	26.8293	22.0337	22.4136	22.6527			21.1217	17.7529	19.9085	20.224	19.4236	20.0381
Mapkbp1	1.52164	2.09769	2.23675	1.95023	1.37367	1.90484	1.6525	1.53768	2.05012	1.76374	1.40665	1.65511	1.38877	2.38736	1.9279	1.4293	2.00187	1.87732	1.67036	1.71809	1.83863	2.0614	2.06896	1.85318			1.76859	2.32749	2.12894	2.21049	2.59651	2.52861
Mospd1	5.32872	5.31644	5.16228	4.3668	3.45529	5.14497	4.7373	4.40875	4.49637	4.65079	4.40652	4.94594	4.61697	6.25423	5.25757	5.96208	5.02737	5.57038	5.60583	5.27703	4.70743	6.40685	5.42907	5.70291			5.57849	5.47082	4.62659	5.5187	5.2341	5.47411
Banf2	0	0	0	0	0	0	0	0	0	0	0.113674	0	0	0	0	0	0.126775	0.137381	0	0.117261	0	0	0	0			0.15848	0	0	0	0	0
Dclk1	2.28455	2.27304	2.01531	3.17492	2.7182	2.98892	3.09829	2.95967	2.80558	2.75921	2.87651	3.25219	2.36127	2.96138	2.65497	2.70841	2.91871	2.81084	3.02717	2.99544	2.83989	3.01948	2.59809	2.86878			2.21456	2.35975	2.2578	2.37228	2.4509	2.63809
Gpcpd1	14.1413	13.5925	14.5792	13.4124	15.5588	15.1853	12.5039	13.0461	11.5363	12.4266	14.4194	12.6161	11.4882	12.303	13.253	12.4127	12.9284	12.6805	14.0542	12.739	13.5141	11.906	13.3695	13.0167			12.1377	12.2967	13.045	12.4816	12.4568	13.3716
Sinhcaf	14.9629	14.9972	15.0981	13.3184	15.0126	13.9784	15.2749	13.1195	12.9024	15.3336	14.006	13.489	13.9308	14.9176	14.3155	14.5472	16.608	15.7322	15.2472	14.4054	14.1055	14.5813	13.8737	14.2256			21.3931	19.0654	19.3912	15.8277	16.5356	17.38
Acbd5	16.2703	17.0708	16.2596	16.0604	16.6777	18.425	17.0668	17.6935	18.0678	17.8613	17.9497	17.6299	16.5961	17.8248	18.4546	18.0379	18.8686	17.2564	19.4133	18.4033	18.2382	19.0145	18.37	19.8564			17.0535	17.1397	18.6447	16.5437	17.7032	18.6849
Mir7073	0	0	2.532	0	0	0	1.03804	0	0	0	0	0	0	0	0	0	0	0	0	1.9348	0	0	0	0			1.30746	1.22783	0	0	0	0
Myo7a	1.04819	1.37758	0.798947	1.81424	1.22776	1.33452	1.10928	1.05051	1.44052	0.958321	1.23891	1.86413	0.843642	1.11494	0.997188	0.849529	0.932865	1.22072	1.18617	0.984953	0.917833	1.25093	0.880874	1.03506			1.06714	1.07447	1.04176	0.663707	0.765537	0.694919
4930548K13Rik	0	0	0	0	0	0	0	0	0	0	0	0	0	0	0	0	0	0	0	0	0	0	0	0			0	0	0	0	0	0
Luc7l2	35.1895	36.8333	34.4794	32.0073	37.3031	38.1039	36.0349	36.3453	37.9058	38.2601	43.171	42.8042	28.9902	32.5625	32.866	32.0255	31.1622	32.2016	37.4514	37.6168	35.887	32.5036	32.0471	31.4453			25.6943	29.1478	29.2318	28.1081	28.6611	28.6929
Dnah8	0.0145142	0.0682119	0.100009	0.0913987	0.0541843	0.0723157	0.0410004	0.029503	0.0463146	0.0447001	0.0452732	0.0433188	0.0509491	0.0390933	0.0975187	0.0584289	0.0367208	0.0447669	0.0635615	0.021228	0.0178957	0.0446879	0.0208834	0.0477745			0.011476	0.0161656	0.0603719	0.0629395	0.0578664	0.0395396
Evc	0	0.0153793	0	0	0	0	0	0	0	0	0	0	0	0.0165265	0	0	0	0.0168222	0.0143308	0.0143585	0	0	0	0			0	0	0	0	0	0
Shroom2	0	0	0.00949091	0	0	0	0.0155639	0	0.0175811	0.00694156	0	0	0.023736	0	0	0	0	0.0169936	0	0	0	0	0	0			0.00980173	0	0	0	0	0.011257
1500009C09Rik	0.592886	0.348296	0.255327	0.370607	0.226366	0.519259	0.34892	0.419654	0.118243	0.31124	0.535892	0.405514	0.390226	0.636269	0.711342	0.149172	0.738281	0.457168	0.324551	0.325177	0.274132	0.581861	0.55982	0.182956			0.439482	0.206357	0.546469	0.482062	0.265924	0.656152
Kmt2e	14.673	16.2233	14.3168	14.3529	13.2594	14.6378	12.511	14.9257	13.9249	12.9065	14.2098	13.6069	11.206	13.9034	14.749	13.2147	14.0599	13.0581	15.9039	13.5616	13.5235	14.572	14.7383	13.7469			13.3152	22.0074	18.4836	16.976	17.4565	19.175
Setd5	41.5008	44.7212	39.8858	48.0382	43.9466	46.9296	43.5	44.609	45.5438	40.1536	45.7566	47.2701	34.594	44.2731	43.8961	42.1471	40.7258	44.3216	45.7573	44.358	43.1095	44.9049	43.8638	43.7314			36.5952	48.3149	45.4133	41.4096	42.5613	42.2933
Pcyox1	16.508	17.5719	17.6361	18.8747	18.3309	17.2804	17.5878	18.1052	17.7163	18.0225	17.778	18.1734	17.1105	18.0024	19.1118	17.5735	17.643	18.3921	19.5997	19.0315	18.2152	18.3614	19.4641	18.834			19.5397	19.2103	19.6408	18.1637	19.5873	17.8272
Arpp21	0.0170296	0.0320133	0.0325947	0.0315407	0	0.0318181	0.0267255	0.0296709	0.0120758	0	0.00965804	0.0225894	0.0108689	0.0630689	0.0326912	0.0285645	0.0323135	0.0583614	0.0397744	0.0298883	0.036745	0.0104865	0.0490051	0.0336324			0.114451	0.13277	0.0450766	0.0738472	0.0203685	0.046392
Iyd	0	0	0	0	0.0464341	0	0	0	0	0	0	0	0	0.0921295	0	0	0.0432692	0	0	0	0	0.0421257	0.0492149	0			0	0	0.103473	0	0	0.0621209
Mir7077	0	0	0	0	0	0	0	0	0	0	0	0	0	0	0	0	0	0	0	0	0	0	0	0			0	0	0	0	0	0
Smim4	2.49931	2.64284	2.39185	2.77741	2.86274	2.38351	2.15728	1.95049	3.48918	2.6678	1.68321	2.02025	4.23712	2.73478	2.29897	2.30572	3.06282	2.51606	2.37145	2.42172	3.7557	2.26045	2.13517	2.62225			2.90246	2.31973	2.89432	3.10465	3.30073	2.76601
Smc6	24.6596	22.946	20.8305	23.911	24.8673	24.2576	24.1952	25.5635	25.6285	26.3576	25.4639	24.2986	23.1797	24.5268	22.6071	22.5432	24.412	24.9294	25.0106	23.9329	25.4268	24.6257	23.4605	23.7579			17.548	17.2264	18.9476	19.0006	20.9911	21.7406
Nsmf	10.0345	10.0184	11.7166	16.8066	14.005	13.3213	14.7833	14.3254	13.7885	14.2152	12.9066	15.7625	13.8812	14.621	12.9034	11.8383	13.2554	12.0937	13.3093	13.1453	12.8977	13.2155	12.849	13.9149			8.14281	8.47572	8.11532	9.1868	10.4227	8.46892
Hmbs	39.232	38.0833	40.2122	48.0598	41.5793	45.5414	45.9406	45.9312	44.4205	45.8701	45.5017	42.3062	44.0943	36.8276	41.1637	40.1301	38.2881	38.3949	39.9537	39.6078	41.3294	37.202	39.7794	40.0887			47.1489	39.0892	39.6767	38.5701	38.7592	37.4121
Slc35b1	39.0925	40.3554	39.1705	32.6539	30.816	34.5804	32.1661	30.709	35.3965	31.4833	28.9279	29.1816	39.2643	38.2792	34.2336	36.7829	37.2367	35.7082	34.5122	35.4443	34.518	37.6912	38.768	37.8851			46.4258	43.1935	47.2917	48.8528	46.6952	45.8937
Mir7081	0.940712	0	0	0	0	0.878816	1.77158	0	0	0	0	0	0	1.90032	0	0	2.6775	0	1.64785	0	0	0	0	0			0	0	1.06716	1.01983	0	0
Synj2	1.51246	2.04466	1.92991	2.27213	1.99617	2.30258	2.12744	2.04959	2.28402	2.29763	2.58124	2.38706	1.79654	2.26319	2.09692	2.17988	1.9664	2.33248	2.17512	2.13834	1.86484	1.95755	2.34744	2.20339			1.27338	1.74694	1.55689	1.42711	1.46283	1.41157
Suds3	70.7865	68.2596	69.7501	55.4849	55.4026	55.2707	46.8496	48.4702	51.4966	56.3729	56.154	57.1206	57.9512	53.226	55.5011	53.9725	51.737	50.9738	55.6457	53.6313	56.0306	55.1321	52.465	49.1599			67.1975	69.6911	64.1417	57.9812	57.001	54.9148
Ptk2b	0	0.048666	0.0396399	0.0767162	0	0	0.0487532	0.0451051	0.0183574	0.0869767	0.014682	0.0343399	0.0165227	0	0.0496965	0.0694772	0	0.017744	0.0302322	0.0757261	0.0478792	0.175355	0	0.0170425			0.0818761	0	0	0.0374204	0	0.0470161
Gfm2	13.1259	14.2061	13.8492	14.4548	14.49	14.5745	13.0166	14.4511	13.3874	13.3581	14.0222	14.1194	12.2637	13.1115	12.8136	15.3433	14.5017	14.1312	13.941	14.7072	13.5868	14.4711	14.7469	15.3016			12.3822	14.1501	13.7402	13.6019	12.8336	12.8936
Rlim	12.6882	14.5556	12.611	14.9115	14.2315	14.8566	13.3583	15.118	15.0998	12.5609	14.5371	13.9627	11.3391	13.1414	13.4802	13.2754	13.1806	13.1328	14.4104	14.2302	13.4696	14.768	14.5926	14.1399			11.247	12.5053	12.382	12.7684	13.4179	13.9631
Ddt	70.4376	60.7621	66.6551	67.7184	74.5465	73.2708	90.8699	82.2537	84.6567	72.4939	79.1395	72.4959	74.4211	71.8472	67.275	70.1895	80.6767	74.8004	66.3606	76.4517	84.7413	74.1571	79.1359	71.0424			67.1892	49.6776	58.6147	65.1837	62.7703	67.3811
Epha3	0.074502	0.0816982	0.114078	0.041396	0.0632115	0	0.0467682	0.0432687	0.0132075	0.0521472	0.0845053	0.0370596	0.0356624	0.0627087	0.0953464	0.112469	0.0942449	0.0382985	0.108755	0.0871717	0.0803772	0.0802849	0.0535977	0.147137			0.117814	0.138298	0.154946	0.0134613	0.0891094	0.135306
Gatad2a	22.9465	24.9345	22.8412	21.8184	21.0969	21.2694	21.113	21.0374	20.3394	20.423	21.6315	19.7746	20.0577	21.5492	19.7905	20.7121	21.2001	18.4105	22.2487	21.4386	19.1732	21.4668	21.0077	19.4762			26.1378	24.6028	25.2327	20.5362	19.7504	19.8439
Shc1	50.6586	51.0807	51.8483	53.9938	57.9235	54.6923	54.5359	52.3422	54.5304	58.8292	60.9898	62.2133	57.412	59.6698	58.8741	58.1738	57.0942	61.7535	56.0694	57.0446	57.7754	59.3413	60.5926	57.1729			51.2476	56.1897	54.4715	59.925	57.5683	58.2093
Anks1b	0.11028	0.158533	0.216044	0.0865067	0.178329	0.121205	0.2199	0.226051	0.0897008	0.136218	0.088297	0.258149	0.211155	0.209672	0.149437	0.189331	0.172329	0.173407	0.153407	0.102468	0.167967	0.113847	0.203009	0.172957			0.138488	0.0794768	0.103026	0.140653	0.170697	0.256246
Cdk6	0.00612337	0	0	0	0	0	0	0	0	0	0.0156275	0	0	0	0	0	0	0	0	0.00537352	0	0	0.00660784	0			0	0	0	0.00663837	0	0.0166813
Cdk5r2	13.1244	12.3851	14.8324	9.24958	10.3872	11.6027	9.92583	12.5927	11.9617	10.0374	10.2771	11.136	17.7604	15.6808	16.7296	17.4888	17.378	15.881	12.8205	12.4789	13.705	15.3522	15.289	15.485			18.5056	18.2503	18.5292	26.4481	24.8416	22.888
Cdk5r1	2.00031	1.81643	1.77155	1.78961	2.00209	1.55197	2.29854	1.86073	2.28994	1.68013	1.88914	1.88884	1.96369	1.86631	2.60335	2.09844	2.20337	3.04999	1.9153	1.85949	1.81841	2.92804	2.0854	2.00873			1.70893	2.11462	1.99996	2.26044	2.73719	2.30901
Kdm1a	71.2162	72.2662	75.8533	78.5563	72.043	76.5014	72.2879	75.3606	74.8749	73.2353	73.1243	76.8757	71.1986	68.6074	71.9756	68.6595	72.3801	70.1641	74.1054	73.7268	74.5004	72.1138	74.6557	69.6018			71.5879	77.2318	80.1404	64.4207	65.1693	65.4993
Olfr192	0	0	0	0	0	0	0	0	0	0	0	0	0	0	0	0	0	0	0	0	0	0	0	0			0	0	0	0	0	0
Scaf4	13.3308	15.346	14.399	11.5554	11.5231	11.2394	10.7017	10.2876	10.1836	10.478	10.9899	11.7642	9.93973	11.2073	11.487	10.8957	10.1812	11.4567	11.6897	10.4465	10.4366	10.8346	11.2039	9.57937			19.5893	23.2865	21.9917	17.1327	17.139	18.9568
4930557J02Rik	0	0	0	0.0729339	0	0	0	0.171525	0	0	0	0	0	0.198871	0.0629951	0	0	0	0	0.172782	0	0.0606218	0	0			0	0.219296	0	0	0	0
6030466F02Rik	0.0492004	0	0.056502	0	0	0	0	0	0	0	0	0	0	0	0	0	0	0	0.0430924	0	0	0	0	0			0	0	0.167441	0	0	0
Plcxd2	0.0192322	0	0.0110432	0.0106861	0	0	0	0	0.0102283	0	0	0	0	0	0	0.038711	0	0.0296596	0	0	0	0.0532929	0	0			0.0114048	0	0.0218173	0.0104249	0.0115015	0.0130981
Morc2a	10.4289	11.5554	11.35	7.54291	6.89789	6.49512	6.63029	6.66468	6.8689	6.74548	6.7888	7.44697	7.23909	8.47047	8.90184	9.80622	10.6166	10.1221	8.10074	7.78235	8.01316	10.4649	9.78905	9.80961			14.4152	16.9851	15.3568	13.1765	13.2172	13.0128
Atp6v1c2	0.927753	0.207625	0.355145	0.245473	0.269882	0.247631	0	0.11546	0.140974	0.222643	0.187914	0.0439517	0.0845894	0.133868	0.296831	0.0444619	0.125743	0.363368	0.0386941	0.116306	0.0817074	0.12242	0.0476741	0.130876			0.366776	0.442848	0.601403	0.191577	0.105681	0.0601759
C5ar1	0	0.103215	0	0.0305074	0	0	0	0	0	0	0	0	0	0	0	0	0	0.0282247	0	0	0	0	0	0.0271088			0	0	0	0	0	0
Map1a	6.21311	6.85313	6.5434	10.8404	8.20128	9.09655	9.16874	10.0616	9.89093	8.06419	9.41212	9.9877	7.0822	8.88982	8.93114	10.5686	10.6767	10.8636	9.03159	9.2621	7.98015	10.318	9.73425	10.0656			5.61268	7.74462	7.02135	9.74069	10.4775	9.33419
Gja5	0	0.0625619	0	0	0	0	0	0	0	0	0	0.0220726	0	0.0224095	0	0	0.042099	0	0	0	0	0	0.023942	0			0	0	0	0	0.0265367	0
Runx2	0.37116	0.379876	0.473602	0.559112	0.419883	0.570193	0.473754	0.373636	0.464974	0.498799	0.61746	0.402075	0.339539	0.358227	0.380003	0.398442	0.500818	0.568156	0.411771	0.470469	0.388989	0.380923	0.436128	0.407234			0.283685	0.505255	0.233916	0.464968	0.32555	0.337039
Gja3	0	0	0	0	0	0	0	0	0	0	0	0	0	0	0	0	0	0	0	0	0	0	0	0			0	0	0	0	0	0
Ackr3	0.212969	0.114387	0.174696	0.0338094	0.247809	0.113689	0.171887	0.344554	0.129444	0.0766625	0.207054	0.332945	0.17476	0.430216	0.204415	0.398048	0.230918	0.125118	0.186529	0.34708	0.140671	0.309121	0.164156	0.330472			0.144334	0.169428	0.0690269	0.0989486	0.145557	0.207203
Socs1	1.10651	1.83247	1.08919	3.10337	1.98495	1.67362	3.17535	2.57053	3.13855	1.90305	2.15157	2.04439	3.12753	1.91594	1.8207	2.7575	2.19959	2.54612	2.63054	2.77432	1.60794	1.99545	1.76266	2.49749			0.437447	1.23241	1.19547	0.971085	1.89066	1.79427
Sort1	16.0858	17.244	16.6608	23.2157	22.0062	22.8359	21.0615	20.8691	22.0695	21.8826	23.982	23.7413	17.5051	20.5252	21.3811	20.1234	20.1778	19.4689	21.3383	21.8261	21.6348	22.8042	20.94	21.4035			13.1976	15.9997	14.6445	15.2312	15.7936	14.2834
Rangrf	8.39215	5.51466	8.7847	5.61207	4.46124	5.34228	6.64343	5.43464	6.95154	4.42891	5.74927	3.91591	9.66955	5.62596	7.91252	8.29646	7.75065	8.32271	7.15516	6.32171	5.21947	5.62506	6.65184	6.89362			12.8599	10.4223	10.4469	11.8354	13.413	11.431
Phyhd1	2.12487	1.51642	1.40086	2.62367	2.24355	3.38195	1.88965	1.64542	2.97167	2.41271	2.47712	1.87906	2.52398	1.66928	2.83267	2.05928	2.20263	2.751	1.93	2.62434	1.96494	2.07172	2.16559	2.52567			2.7068	3.28699	2.09801	1.96231	2.82387	3.10868
Slc4a9	0.22587	0.135102	0.0707426	0.159729	0.104531	0.287738	0.309356	0.214656	0.109204	0.103481	0.244551	0.142996	0.432474	0.165919	0.0985445	0.165322	0.136369	0.189999	0.107907	0.126134	0.189882	0.189664	0.221582	0.162211			0.170472	0.137219	0.0931743	0.200345	0.147357	0.307657
Specc1	0.370445	0.384845	0.283614	0.317776	0.284529	0.273213	0.195827	0.288746	0.304162	0.316607	0.326195	0.349144	0.286206	0.216622	0.324376	0.222383	0.406952	0.293998	0.375685	0.336487	0.264435	0.216107	0.301568	0.378639			0.146451	0.33297	0.294903	0.183186	0.240971	0.26557
Gtf2a2	28.4876	24.224	30.0859	22.7815	28.5166	27.7573	29.4316	29.0385	26.5065	30.0549	30.0326	26.646	32.0136	28.6662	27.9057	30.1707	27.6338	31.8617	27.3761	30.9802	29.4949	28.7233	31.2587	31.0753			31.6395	26.7472	32.1355	33.2503	31.5256	33.0732
Deaf1	5.98917	7.03678	6.8187	9.49568	8.41081	7.25916	7.1223	6.22953	8.04544	7.32891	6.61031	6.96001	6.62347	6.83157	7.01233	7.43053	7.54363	8.9975	6.69271	6.75092	7.13785	7.24888	6.43516	7.72407			8.35855	8.05073	7.46775	7.97617	8.4294	7.70074
Mtarc1	0	0.0619193	0	0.0732063	0	0	0.0310151	0	0.0700701	0	0	0	0	0.066538	0	0.0331493	0.0625	0	0.028849	0	0	0	0	0.0650509			0.117195	0.0366858	0	0.0714167	0.157585	0
Set	190.296	190.649	165.026	119.717	157.219	146.021	134.197	152.181	144.185	151.275	160.956	155.479	166.869	174.421	161.776	173.748	154.748	160.583	157.804	161.503	147.844	162.742	158.507	146.416			185.839	164.637	171.249	193.968	195.469	188.886
Glra3	0	0	0	0	0	0	0	0	0	0	0	0	0	0	0	0	0	0	0	0	0	0	0	0			0	0	0	0	0	0
Dnhd1	0.208008	0.17278	0.216656	0.0698835	0.059102	0.0677867	0.104764	0.0674262	0.0668897	0.0731355	0.0493821	0.168439	0.111146	0.0879478	0.13465	0.12171	0.151453	0.094495	0.173711	0.123106	0.0715731	0.125109	0.0730817	0.0859823			0.263912	0.31788	0.290843	0.2727	0.196719	0.230616
Tmem247	0	0	0	0.103846	0	0	0	0	0.0993974	0	0.0794965	0	0.268389	0	0.0896951	0	0	0.192152	0	0	0	0	0	0			0	0	0	0	0	0.127286
Pgpep1l	0.0738779	0	0.0848418	0.0820984	0	0	0	0.128719	0.235744	0.24821	0.125696	0.367491	0	0	0	0.223055	0.210275	0.151911	0	0	0.136635	0.0682391	0.239169	0.437714			0	0	0.167616	0.0800914	0	0.100629
Notch3	0.989886	1.05394	0.865167	1.36287	1.31109	1.26028	1.38577	1.35076	1.34175	1.11839	1.46063	1.09809	0.821874	1.30951	1.28646	1.13729	1.44613	1.00871	1.19691	1.26072	1.0612	1.17326	1.39906	1.52245			0.799995	0.946405	0.844688	0.854712	0.817253	0.811381
Gtsf1l	0	0.0753586	0	0	0	0	0	0	0	0	0	0	0	0.0809797	0	0	0	0	0	0	0	0	0	0			0	0	0	0	0	0
Chml	3.89913	3.71914	3.55043	3.58945	3.94638	3.92277	3.74752	3.88919	4.45411	2.80022	3.15997	2.85767	2.76098	4.47428	3.89754	4.09827	4.39975	4.36458	3.63735	3.37104	3.71234	4.59247	4.18272	4.13506			2.40798	2.40265	2.64346	4.30209	3.95993	4.76105
Rnf212	0	0	0	0	0	0	0	0	0	0	0.0581588	0	0	0	0	0	0	0	0	0	0	0	0	0			0	0	0	0	0	0
Tceal8	6.64244	5.84972	7.42204	7.78054	6.54971	6.28924	8.67759	6.36006	8.72025	7.7405	6.54161	6.45946	8.30701	6.86027	6.92132	7.52817	8.3175	7.59827	7.0495	6.6955	7.69196	7.48967	6.71594	8.5979			4.40034	3.63245	3.49609	4.57366	4.86708	5.42045
Olfr935	0	0	0	0	0	0	0	0	0	0	0	0	0	0	0	0	0	0	0	0	0	0	0	0			0	0	0	0	0	0
Gm5087	0	0	0	0	0	0	0	0	0	0	0	0	0	0	0	0	0	0	0	0	0	0	0	0			0	0	0	0	0	0
Slco6b1	0	0	0	0	0	0	0	0	0	0	0	0	0	0	0	0	0	0	0	0	0	0	0	0			0	0	0	0	0	0
Ranbp3	26.1263	25.0035	26.5582	31.7005	28.3058	27.9574	27.0493	25.9182	26.4067	27.6561	26.5432	26.6387	28.3391	30.0503	26.3968	28.0802	28.4164	28.7373	27.0214	26.8541	27.5354	27.7347	28.9757	27.8234			33.1804	31.9948	29.5529	33.5004	32.1458	33.6115
Parp6	23.5005	23.0419	25.3461	31.8931	33.0053	29.5556	31.8219	30.3466	29.5037	33.8442	30.3638	31.966	28.6953	29.4869	27.2226	25.7965	26.8342	27.7962	28.8708	29.6793	31.4197	26.8453	25.6403	25.9785			22.7538	19.8913	20.9971	21.5596	20.9878	20.0417
Gng10	47.8755	46.4209	48.3973	37.0319	44.1264	39.1936	40.8096	40.7742	39.5327	44.1805	40.835	39.2317	55.7243	47.6566	45.5294	52.5569	50.8007	54.144	40.9941	45.4955	44.214	49.2254	48.8763	48.6443			49.9823	46.7977	48.8081	61.5313	59.2213	61.0928
Mrps18b	44.8692	50.5737	48.2268	33.4727	35.8214	38.7061	39.0132	37.5639	40.9457	34.8002	37.426	35.6239	36.315	46.4561	38.5085	40.1255	42.9846	49.0864	38.6968	38.6069	37.5048	41.3868	42.1476	37.0872			54.4755	49.5568	52.6725	54.6047	51.6485	52.9449
D16Ertd472e	1.70657	1.51794	1.55208	2.02374	1.8075	1.80828	1.94126	1.85587	2.20506	1.77973	2.25075	2.22195	2.26976	1.85097	2.17671	2.08637	2.0103	1.99007	1.97622	2.25141	2.05474	1.99948	1.81687	1.77567			1.46707	1.63285	1.93595	1.93701	2.20556	1.9657
2310039H08Rik	4.74616	7.80688	7.54686	9.33139	9.01405	7.07714	10.4851	13.9942	9.02871	8.35621	8.69628	5.26658	10.8351	10.3252	10.3376	14.0542	9.179	11.7298	7.35459	8.5702	9.79072	9.86378	7.584	8.83262			10.5003	7.11599	8.17969	12.5665	11.4626	14.297
Rps10	76.1833	82.6412	88.0396	65.8913	60.2475	65.2398	87.9775	72.6288	70.5857	66.7053	60.2237	63.3982	93.8056	84.4499	86.0006	85.8337	83.8707	76.232	50.4638	77.3658	79.0895	74.0198	80.4012	79.9603			85.6663	72.3104	86.1516	94.1481	93.4127	93.0009
Arih1	23.9344	24.8052	23.0292	24.4411	24.1231	24.3365	23.1772	24.4134	24.292	22.9305	23.9333	23.6478	21.4442	24.9501	24.457	22.9403	24.2369	23.469	24.8619	24.7366	22.7617	24.0824	24.148	23.0067			26.033	28.8435	28.7933	22.7501	22.0835	22.4012
Dancr	3.69881	3.78798	4.12093	4.84657	3.54109	5.00265	9.09703	4.32839	5.93079	5.6107	4.17979	3.73472	8.08633	6.13368	6.30567	11.3342	12.0466	13.2247	5.12537	5.81349	8.01503	7.54689	6.73186	6.81431			4.97612	4.05817	3.88284	7.0622	6.53699	7.44444
9530026P05Rik	0	0	0	0	0	0	0	0	0	0	0	0	0	0	0	0	0	0	0	0	0	0	0	0			0	0	0	0	0	0
Itgal	0.162037	0.19038	0.232605	0.165061	0.206221	0.113531	0.19072	0.0941063	0.129264	0.0793915	0.19528	0.0940355	0.193908	0.150026	0.168489	0.135896	0.192165	0.277655	0.189227	0.355485	0.199788	0.187086	0.0728569	0.120005			0.176163	0.210552	0.199134	0.439161	0.274559	0.29428
Mir6408	2.32594	0	0	0	0	0	0	0.67542	0	0	0	0	0	0	0	0	0	0	0	0	0	0	0	0			0	0	0	0	0	0
Sirt6	12.9601	11.7777	10.4412	12.0508	11.7479	13.034	13.7912	11.2903	13.8204	10.8579	13.3878	11.1174	13.7052	12.6896	14.0898	13.2761	13.4565	12.6108	12.3357	13.0268	10.8229	13.8949	14.378	12.2428			13.2535	12.4831	13.802	14.6595	14.4731	15.2212
Rgs12	3.25224	2.83177	3.44536	5.56126	4.67169	4.2512	4.99711	4.48043	4.70624	5.0504	4.80416	5.41762	4.60998	5.67856	4.36785	3.86935	5.22631	4.00465	4.35002	5.24336	4.28972	4.58752	5.20992	4.99151			1.91365	2.03577	1.93049	3.10213	2.74403	2.76438
Gm10681	0	0	0	0	0	0	0	0	0	0	0	0	0	0	0	0	0	0	0	0	0	0	0	0			0	0	0	0	0	0
Hfe	0.651809	0.742616	0.657809	0.812135	0.764187	1.01487	1.00433	0.636657	0.966426	0.895869	0.823341	0.727061	0.964383	1.15711	1.15647	0.934285	0.637143	1.19813	0.934184	0.883986	0.621017	1.02168	0.532863	0.585131			0.796481	0.923963	0.761828	1.02782	1.22847	1.07616
Tdrd7	6.60493	7.21222	6.39931	7.49813	7.79421	6.96866	6.77251	6.62245	7.21478	7.20751	7.11818	8.46611	7.29475	8.16377	7.00608	8.08064	7.83724	7.17503	7.37543	8.5145	7.29316	7.54789	6.37825	7.84068			5.84876	5.1951	4.50371	5.655	5.53634	5.65015
Mir1298	0	0	0	0	0	0	0	0	0	0	0	0	0	0	0	0	0	0	0	0	0	0	0	0			0	0	0	0	0	0
Ak2	135.803	135.531	137.806	106.84	111.913	113.385	112.136	109.857	114.916	110.445	113.676	113.621	126.694	123.764	121.608	121.724	116.835	113.336	114.169	110.254	115.128	115.543	115.834	117.41			133.022	120.284	126.515	134.969	136.651	134.035
Znhit1	58.4962	53.5968	54.1772	47.3934	48.7289	47.7611	54.7835	50.5925	48.5553	47.6292	43.4024	50.3383	56.3544	52.5957	58.522	62.5804	52.7507	57.1638	44.778	49.8544	47.4231	51.162	49.7722	53.8119			87.7988	77.3494	71.4955	86.2479	79.9154	77.9565
Prx	1.58276	1.47508	1.18609	0.790002	0.655516	0.801962	0.644135	0.782896	0.556418	0.450647	0.696048	0.547115	0.565012	0.867068	0.811092	1.13393	1.2344	1.03428	0.822361	0.635616	0.831046	1.00354	1.02768	0.662258			1.97262	1.50887	1.64334	1.90491	1.58826	1.51642
4930509K18Rik	0	0	0	0	0	0	0	0	0.0829227	0	0	0	0	0	0	0	0	0	0	0	0	0	0	0			0	0	0	0	0	0
Zxdb	0.577176	0.424571	0.302597	0.348586	0.498223	0.468869	0.378072	0.546534	0.427075	0.579638	0.491004	0.536761	0.672683	0.443567	0.614211	0.745036	0.726158	0.477304	0.582449	0.451442	0.406103	0.753325	0.636381	0.594725			0.312507	0.517071	0.256209	0.5305	0.480237	0.49563
Alas2	0.0356511	0.201058	0.327535	0.475416	0.689661	0.233137	0.503544	0.341635	0.341286	0.419222	0.545911	0.425614	0.341307	0.43211	0.239534	0.287037	0.202943	0.62311	0.218576	0.250283	0.197807	0.428089	0.769434	0.668884			0.253696	0.119122	0.323544	0.154598	0.213205	0.291362
Fiz1	9.87235	9.16967	9.78291	6.17272	4.6099	5.21098	4.52711	4.534	4.76634	4.78315	4.82462	4.75988	6.7701	6.43552	6.40683	7.28143	6.28853	6.86262	5.39655	5.32503	6.45311	6.98464	6.59858	7.19051			21.2031	18.7419	19.7775	15.8389	17.4747	16.2764
Doxl1	0	0	0	0	0	0	0	0	0	0	0	0	0	0	0	0	0	0	0	0	0	0	0	0			0	0	0	0	0	0
Serpinh1	1.53	0.868289	0.961413	0.994485	0.734795	0.458466	0.788296	0.704161	1.0747	1.11537	0.687626	1.06263	1.24366	1.13716	0.720423	0.697274	1.12293	0.741994	1.16307	0.937318	1.01442	0.853269	1.68221	1.19727			1.09561	1.35041	1.63741	0.907582	0.966786	0.943708
Vmn2r65	0	0	0	0	0	0	0	0	0	0	0	0	0	0	0	0	0	0	0	0	0	0	0	0			0	0	0	0	0	0
Myh3	37.1607	37.9057	37.2531	45.1948	36.0726	36.9926	37.2751	36.7733	39.5014	35.2574	35.5091	37.6257	33.9865	35.7976	33.7921	39.994	39.1437	39.1741	36.6725	37.2081	36.4653	37.5327	36.1618	37.8811			41.8387	46.8049	44.9605	40.3243	39.7287	41.7795
Grm5	0	0	0	0	0	0	0	0	0	0	0	0	0	0	0	0	0	0	0	0	0	0	0	0			0	0	0	0	0	0.0112742
Apol7e	0	0	0	0	0	0	0	0	0	0	0	0	0	0	0	0	0	0	0	0	0	0	0	0			0	0	0	0	0.0378925	0
Vill	0.0726107	0.341247	0.0833865	0.188277	0.098571	0.180888	0.205114	0.0843406	0.386167	0.182964	0.24708	0.216713	0.139028	0.14668	0.278778	0.19487	0.229631	0.0497684	0.211988	0.0637191	0.246201	0	0.208948	0.0717011			0.114823	0.10783	0.0274568	0.0787176	0.115796	0.164839
1700123O12Rik	0	0	0	0	0	0	0	0	0	0	0	0	0	0	0	0	0	0	0	0	0	0	0	0			0	0	0	0	0	0
Ins2	0	0	0	0	0	0	0	0	0	0	0	0	0	0	0	0	0	0	0	0	0	0	0	0			0	0	0	0	0	0
Wnk1	24.5813	28.9319	23.5838	36.7234	32.7459	35.6518	33.6802	35.8161	36.0841	30.6626	39.507	41.9852	26.5202	36.8669	36.9503	31.8913	32.8245	34.5413	35.3427	34.2344	31.5985	37.7049	36.0778	35.2568			21.8497	32.7573	28.8815	28.3876	28.6587	31.7918
Tex14	0.057736	0.122103	0.0663043	0.0641603	0.0146959	0.0134843	0.0679565	0.0880201	0.0307058	0.109112	0.110511	0.143598	0	0.102053	0.0277086	0.0435796	0.0136942	0.178079	0.101137	0.101332	0.040043	0.0533293	0.046728	0.0142532			0.102714	0.0321526	0.0327482	0.0312959	0.241696	0.0393212
Zbtb37	2.4753	3.24901	3.1286	3.22275	2.08775	3.01027	2.44112	2.93472	3.08468	1.84534	2.97794	3.08915	1.68266	2.45579	2.60082	2.57961	2.5013	2.93643	2.60417	3.02049	2.35672	2.88164	2.98726	3.05175			1.96295	3.55629	2.77478	3.31863	3.06574	3.85042
Egfem1	0	0	0	0	0	0	0	0	0	0	0	0	0	0	0	0	0	0	0	0	0	0	0	0			0	0	0	0	0	0
Eya1	0.194854	0.289988	0.242419	0.108268	0.148792	0.136525	0.107029	0.127312	0.155444	0.231858	0.110508	0.0484632	0.0621815	0.196812	0.124685	0.0817097	0.231084	0.15025	0.14222	0.128245	0.270283	0.134986	0.105135	0.0801721			0.0385166	0.0723414	0.165784	0.0880175	0.135951	0.132706
Adgrg2	0.0746913	0.14041	0.137241	0.149404	0.106465	0.195375	0.0562645	0.0130136	0.127114	0.150566	0.076248	0.133753	0.0572048	0.120707	0.0286766	0.15034	0.155899	0.107508	0.143921	0.0262179	0.124326	0.165577	0.145081	0.162262			0	0.249569	0.0847308	0.0647785	0.178672	0.122085
Nkain3	0	0	0	0	0	0	0	0	0	0	0	0	0	0	0	0	0	0	0	0	0	0	0	0			0.0248559	0	0.0118872	0	0	0
Cd2bp2	28.2294	27.6488	30.5254	35.7275	30.5022	30.1475	35.366	32.2292	31.6306	33.9449	32.4473	30.2847	32.3383	31.4171	29.7975	35.1285	32.4863	32.4341	30.6595	31.2656	34.4903	30.4206	31.1789	34.0902			28.1866	27.4552	29.3095	31.6281	32.0328	31.8785
Sapcd2	4.39018	4.39898	4.138	6.58161	5.0391	4.77842	5.16733	5.52032	5.81506	5.98341	5.70779	5.15049	6.72076	6.08667	6.0425	5.06439	4.67599	5.53558	4.69762	5.59713	5.61089	5.54706	6.03363	6.09379			4.91208	4.79742	3.59425	5.07371	4.60696	4.71056
Kcng2	0	0.0235579	0	0	0	0	0	0	0	0	0	0	0	0	0	0	0	0	0	0	0	0	0	0			0	0.0837452	0	0	0	0
Tecr	116.527	106.139	111.805	128.759	161.595	158.715	136.094	134.13	136.411	154.308	152.657	143.072	118.174	115.452	121.365	124.653	115.459	116.406	140.327	141.6	143.935	131.058	126.979	112.278			137.918	110.308	122.441	105.154	105.519	93.236
Asmt	0	0	0.0680301	0	0.0603137	0	0	0	0	0	0	0	0	0	0	0	0	0	0	0	0	0	0	0			0	0.0659789	0	0	0	0
Tfg	68.4961	60.3809	61.5928	55.5805	65.2967	65.4804	65.2653	59.1147	63.6128	61.4053	61.1062	61.9331	57.255	59.5105	56.7566	64.6512	59.6009	57.4756	62.6644	60.7308	62.0287	60.4831	61.9725	57.7953			58.6036	56.4961	59.5547	59.6439	54.1788	54.4041
Gm12530	0	0	0	0	0	0	0	0	0	0	0	0	0	0	0	0	0	0	0	0	0	0	0	0			0	0	0	0	0	0
A930017M01Rik	1.1794	0.692849	0.77396	0.889358	0.471743	0.82635	0.456116	0.605458	0.73925	0.707583	0.591241	0.984767	0.78634	0.850892	0.788379	0.975004	0.59944	0.801159	0.719399	0.887121	0.681647	0.875396	1.22726	0.852672			1.39879	1.75927	1.48128	1.46125	1.53659	1.0901
Trpm3	0.304565	0.145044	0.261157	0.153432	0.169516	0.151747	0.168246	0.173345	0.120943	0.20124	0.124365	0.14948	0.171058	0.213286	0.257252	0.298343	0.19649	0.271378	0.145826	0.142543	0.184006	0.2063	0.214725	0.260649			0.308239	0.357309	0.382356	0.20251	0.373994	0.293159
Trpc4	0	0	0	0	0	0	0	0.0123123	0	0	0	0	0	0	0	0	0	0	0	0	0	0	0	0			0	0	0	0	0	0
Gm14296	0	0	0	0	0	0	0	0	0	0	0	0	0	0	0	0	0	0	0	0	0	0	0	0			0	0	0	0	0	0
Mtarc2	23.5178	20.9112	23.9326	28.958	28.8033	28.7059	31.035	28.7127	29.6894	28.5198	24.4753	28.9985	31.2907	28.6436	27.2856	26.7438	23.4525	25.2734	30.5214	27.4469	27.4943	27.209	23.2667	24.4776			15.9211	15.0279	16.0073	18.089	17.6575	15.8999
Itih5	0	0.0250942	0	0	0	0	0	0	0.00946582	0	0	0	0.00851976	0.00898867	0	0	0	0	0	0.0078095	0	0.0246601	0	0			0	0.00991182	0	0	0.0212882	0
Adcy4	1.95871	2.96823	2.06577	3.08729	3.21521	3.28623	2.39013	2.66399	3.04007	2.28311	2.34639	2.72412	2.2196	2.68495	2.34046	2.81609	3.07192	2.89739	2.55581	3.12199	2.80934	2.76919	2.32936	2.99994			2.01489	2.02574	1.67782	1.84176	1.81682	1.68789
Mical1	18.6096	17.5466	18.4267	22.1483	20.312	19.3995	19.773	18.7165	19.2158	20.0688	18.6736	19.8475	16.2725	18.4042	16.3519	18.6507	17.619	19.3926	17.9497	18.598	19.1311	17.1713	19.6837	19.1246			14.3993	15.8157	15.7561	13.3937	14.2426	12.8858
Zc3hav1l	4.15465	4.60497	4.31268	4.62893	5.14196	4.86925	4.92821	4.72866	4.35027	3.8975	5.11335	4.89554	4.44237	5.17735	5.80041	5.32163	5.8665	5.92459	5.11331	4.83908	4.72011	5.15327	5.75267	5.08296			3.32764	4.48313	4.66411	5.11241	5.26609	4.82122
Lrch4	0	0	0	0	0	0	0	0	0	0	0	0	0	0	0	0	0	0	0	0	0	0	0	0			0	0	0	0	0	0
Gbp5	0.607213	0.504885	0.348663	0.0778589	0.0237781	0.239995	0.0439817	0.122072	0.0993645	0.0980803	0.198676	0	0.111792	0.235889	0.0224163	0.305552	0.0664721	0.144066	0.102275	0.0819777	0.0863864	0.0862872	0.0504042	0.0461235			0.276986	0.286127	0.476882	0.0759556	0.0838	0.190866
Wnk2	0.0243624	0	0.00932596	0.0360976	0.00826814	0.0151729	0.00764667	0.00707449	0.0172756	0.0409255	0.00690837	0	0	0	0.0389732	0.0245185	0.0154092	0.0166983	0	0.021379	0	0.00750097	0	0.0160381			0	0	0	0	0	0.0221227
Sec22a	2.05015	2.29247	2.11084	2.39611	2.68116	2.85637	2.31322	2.77139	2.31226	2.99863	2.90176	2.86601	2.52108	2.76694	2.93475	2.52575	2.69963	2.47121	2.73989	2.52804	3.02355	2.72623	3.39482	2.77491			2.43151	1.96846	3.08759	2.10761	3.02287	3.08139
Ahsa2	13.2335	13.4737	12.0576	16.6893	17.0885	18.7304	17.2701	18.2769	16.7216	20.3328	18.7037	17.7933	17.4496	17.9114	16.6748	16.4139	15.2753	17.334	16.2635	16.2948	16.978	15.4854	15.1206	16.0112			12.2273	10.7848	11.3938	12.3499	11.4907	12.2842
Tfeb	6.88813	7.95224	6.99322	7.71004	6.27623	6.97116	7.00298	6.17458	7.51247	8.5945	6.60282	5.95889	7.38284	8.14209	6.51566	7.1081	7.83739	6.92787	6.36088	6.39505	7.61595	6.47765	6.30198	6.45682			7.72543	8.83931	8.15372	7.16983	6.50735	5.94895
Tgm1	0.28165	0.308855	0.539081	0.156495	0.095587	0.109633	0.0884023	0.163575	0.224686	0.0788557	0.0599001	0.0467005	0.0449399	0.14224	0.0901128	0.259835	0.423091	0.193047	0.123342	0.0411934	0.195339	0.173435	0.0759835	0.0927073			0.890777	0.470544	0.692267	0.127224	0.364945	0.255758
Dynlt1f	2.0751	2.05134	1.97218	1.03372	1.0928	1.90514	1.04435	1.27789	0.799161	1.17198	1.0957	0.889843	1.43858	1.59003	0.652472	1.22424	1.32381	1.43456	1.41012	0.690721	1.38956	1.22273	0.88799	1.37785			1.61244	1.67363	1.58288	1.43511	1.32656	1.51072
D7Ertd443e	0	0	0	0	0	0	0	0	0	0	0	0	0	0	0	0	0	0.135635	0	0	0	0	0	0			0	0	0	0.0286041	0	0
Tlcd2	0.743189	0.838259	1.13798	1.10118	0.655784	0.601718	1.07303	1.46752	1.1067	1.41492	1.18017	0.936535	0.901227	1.40122	1.14134	0.997271	0.84612	1.06972	0.737716	0.869574	0.778888	1.00681	1.39011	0.880654			0.998957	1.37958	1.62996	1.50396	0.888904	1.0123
Bend5	1.62702	2.12015	3.52462	2.6299	1.84478	1.38179	2.08913	2.28715	2.32058	2.23623	2.23344	2.20726	2.76126	3.39877	2.73293	3.16325	2.28036	3.11743	2.72051	2.75821	3.38527	2.80074	3.51149	2.37344			3.50848	2.88295	1.97155	2.48543	2.21139	2.21616
Cbwd1	15.9982	15.1362	15.0283	13.8016	14.7525	14.8145	15.4276	13.8453	15.1508	15.2939	12.2965	16.1603	14.5098	12.7925	14.8842	15.5005	14.4793	15.0413	13.6126	16.1019	14.2101	15.5873	17.1125	14.7584			13.0655	14.2235	14.7258	13.6924	11.9593	13.2372
Lrch2	0.231082	0.049364	0.0844376	0.14007	0.0641658	0.206065	0.0593428	0.164707	0.0782068	0.105869	0.0714842	0.114947	0.110613	0.0636554	0.0705729	0.0528552	0.159446	0.0647944	0.156395	0.101392	0.0485658	0.184338	0.0340042	0.134838			0.161948	0.140386	0.0476622	0.136645	0.0753788	0.0572285
Zdhhc6	20.6041	21.9375	22.8765	21.9386	22.4612	21.776	21.1369	20.9021	21.8209	22.8749	21.7265	22.3617	25.2474	25.646	24.5709	23.9977	24.6255	27.2359	23.1502	22.0729	25.2945	26.2266	25.6993	24.9847			33.9928	26.1274	30.2203	26.4627	28.3778	27.1334
Cbx3	27.5781	25.2462	25.8946	27.2627	29.2281	30.5263	30.7363	32.1922	32.0634	30.8084	31.0578	29.7511	29.0881	29.2721	31.7252	30.613	29.5732	30.3588	30.5077	32.4882	31.0713	32.2049	30.7939	30.5776			33.0327	26.6001	25.9673	31.678	32.044	29.2218
Fndc4	5.23956	5.49092	6.60502	7.02724	5.61056	5.54183	4.76353	5.69249	5.15674	5.74137	5.17457	4.79323	7.72597	6.20464	5.95402	5.75804	5.97095	6.59431	6.35616	5.97204	7.10075	5.86877	4.93922	7.28512			5.35706	6.07048	4.91903	6.56165	6.51898	7.46495
Slc25a28	13.5132	12.7879	15.413	15.7319	17.1745	15.8015	15.2777	15.7762	15.6446	17.0252	14.3891	16.2331	15.4891	15.3666	14.4263	15.2651	14.1724	13.0898	15.7405	15.1658	17.0865	13.1186	15.4751	12.5723			13.9008	12.491	11.5753	14.0019	12.8092	12.5213
Gbp4	0	0.0417868	0.0170183	0.016468	0	0	0.0139539	0.0129097	0	0	0.0252131	0	0.0283741	0.0299358	0	0	0	0.0152357	0.0129793	0.0130043	0	0	0.0159915	0			0	0	0	0	0.0354491	0.0403701
Cdkl3	6.04962	6.95982	6.68442	6.99846	6.23711	5.86551	6.32536	5.86868	5.82579	5.5942	6.08803	5.96157	7.45421	6.59228	5.73337	5.64665	6.31895	5.49377	6.4519	6.24663	7.65908	5.51737	5.99281	6.89723			7.26547	6.88672	5.56382	6.31015	6.43685	6.73253
Mir6410	0	0	0	0	0	0	0	0	0	0	0	0	0	0	0	0	0	0	0	0	0	0	0	0			0	0	0	0	0	0
Etfrf1	4.66239	6.38487	5.70891	6.21055	6.57034	6.37478	7.1813	7.71989	7.71798	8.79176	7.43354	7.61808	8.98624	7.73436	7.55735	7.52008	7.6751	8.28545	7.30176	8.50805	7.73783	7.3867	8.52984	8.11033			6.07897	5.57116	6.19978	7.43115	7.38613	7.14974
Gm10549	0	0	0	0.02891	0	0	0	0	0.0276715	0	0.0221312	0.0258816	0.0249058	0	0	0.104728	0	0	0	0	0	0	0	0.0770681			0	0	0	0.0282033	0	0
Atn1	19.9495	22.0851	20.5509	24.5414	22.2397	24.8442	24.195	26.4532	27.6554	21.7035	25.1903	25.4993	24.1231	28.6929	27.5747	27.2813	28.6418	28.4473	24.3889	24.4218	24.1472	29.7824	28.75	26.4827			28.3239	35.912	34.8841	38.174	39.2947	41.7982
Zfp111	1.18224	1.15715	0.863986	0.912053	0.765986	1.04969	0.855614	0.825638	0.904157	0.812457	0.640013	0.903995	1.10376	1.15464	1.20041	1.42582	1.65003	1.79812	0.93278	1.11463	1.17458	1.60642	1.66589	1.21567			1.65709	1.66499	1.77342	2.74341	2.384	3.03435
Sema3b	0.165541	0.0311195	0.0380215	0.0367921	0.0505633	0.0154649	0.0623503	0	0	0.0417129	0.0704128	0	0.0158481	0.0668814	0.0158892	0.0499805	0	0	0.0579958	0.0435807	0.0918489	0.0458717	0.0178638	0.0653867			0	0.0921878	0.0563374	0.053839	0	0.157838
Rbm43	10.8126	8.17589	8.53248	6.64554	8.08743	8.12604	7.13827	7.2093	7.35673	7.40751	6.19212	7.12124	8.15393	7.90107	9.47961	7.87264	7.24965	9.4398	7.53914	7.12961	8.37885	8.22974	8.8325	9.48413			11.1761	12.6819	9.69623	10.1175	10.5483	11.519
S100a3	0.0771919	1.01577	0.886476	0.514687	0.550148	0	0.654167	0.941449	0.246319	0.389016	0.459671	0.307181	0.9607	0.545772	0.963191	0.543807	0.439414	1.19044	0.878916	0.677393	0.285529	1.0695	0.832992	0.228675			0.732406	0.773772	1.05081	0.167368	1.47723	1.47201
Kif18b	22.3546	23.1588	19.2359	18.8724	19.2073	18.7499	18.3013	19.3086	19.3461	17.1421	18.4773	17.2111	21.6442	21.3829	23.0401	22.1361	23.7772	22.5483	20.9501	20.6936	20.3396	24.4381	24.6482	24.4971			21.4712	25.911	23.44	24.8079	24.3851	26.3874
Hsh2d	0.0575946	0.595487	0.396852	0.0640032	0.117279	0	0.108464	0	0	0.0483756	0.244979	0.0572986	0.0551385	0.116346	0	0	0.0546428	0.0592142	0.201778	0.252709	0.0532599	0.106397	0	0.113746			0.136616	0.705624	0.392016	0.312193	0.137774	0.235349
Sgsm2	7.62467	7.77633	7.18373	9.91462	9.46531	9.42551	9.16101	9.8316	9.71983	10.0482	9.61299	11.0269	7.53409	8.34182	7.55362	8.16674	7.13817	7.09814	9.72049	8.85385	7.87718	8.22759	9.13004	7.69994			6.56427	7.85006	8.38791	6.85963	6.93022	7.38181
Sem1	361.101	367.234	374.921	356.73	313.668	316.132	372.492	366.401	357.19	342.526	305.722	291.342	436.357	352.682	340.668	364.862	364.952	369.778	343.96	336.805	380.83	330.089	337.57	378.287			423.84	347.933	365.626	422.16	408.871	411.022
Shd	1.19426	1.03618	1.00225	1.37819	1.1224	0.42911	1.3408	1.64062	0.586289	1.15742	0.85966	0.868246	1.40718	1.53102	1.1463	1.15569	0.740844	0.991722	1.046	0.685243	1.31676	1.52738	1.58616	1.31538			1.47089	2.91609	1.459	1.74287	1.64818	2.31493
Lcp1	0	0.045872	0.0747281	0.0180779	0	0	0.015318	0	0	0.0409915	0	0	0.0778702	0	0	0	0.015434	0.0836262	0.0142482	0.0142757	0.0902605	0.0150261	0	0.048192			0.0192938	0	0.092272	0	0	0.0443168
H2-Q7	0	0	0	0	0	0	0	0	0	0	0	0	0	0	0	0	0	0	0	0	0	0	0	0			0	0	0	0	0	0
Gjb5	0	0	0	0	0	0	0	0	0	0	0	0	0	0.0418205	0	0	0	0	0	0	0	0	0	0			0	0	0	0	0	0
Rnps1	69.1694	74.8724	63.0461	46.2768	68.1386	75.2491	64.9863	76.8692	79.1015	60.3967	65.6713	69.4565	64.6591	71.1068	68.1921	69.8295	69.8554	64.4109	71.1149	74.9496	63.9635	74.3442	71.7214	66.2681			55.2256	53.0267	58.3005	63.3837	62.6462	65.5196
Gpr83	0	0	0	0	0	0	0	0	0	0	0	0	0	0	0	0	0	0	0	0	0	0	0	0			0	0.0438265	0	0	0.0705967	0
Cyp2d9	0	0	0	0	0	0	0	0	0	0	0	0	0	0	0	0	0	0	0	0	0	0	0	0			0	0	0	0	0	0
Rab23	6.46255	6.42908	6.7535	6.8147	6.14756	7.35938	6.33695	6.94492	6.90742	6.08846	5.5512	5.72539	6.8794	8.44918	7.21418	8.0548	7.69773	7.33942	6.74823	6.89923	6.95037	7.84286	7.1605	7.79454			8.9328	8.91412	9.36467	9.64827	9.59152	9.61652
Ext2	15.3167	15.8032	17.0169	19.3361	18.0443	18.544	17.6827	19.1202	17.8835	18.3609	18.4091	18.8139	15.2393	18.0045	17.715	16.2269	16.7309	15.3853	17.964	18.1917	19.048	18.6873	17.0034	18.4134			14.4595	15.5234	15.6112	15.8255	16.0034	14.3882
Scin	0.117707	0.309783	0.05407	0	0	0.0219924	0.0221669	0	0	0	0	0	0	0	0	0	0	0	0.0412376	0	0	0.0434891	0	0.0464929			0.0837611	0.183539	0.213645	0	0.0844711	0
Clec11a	0.901757	0.745881	0.621349	0.52109	0.550871	0.977212	0.883073	0.879841	0.537132	0.848304	0.705755	0.968892	1.27768	0.98368	0.830917	1.37946	1.67686	1.18671	0.916177	0.474798	0.633754	1.33269	1.08987	1.46035			0.598918	0.522266	0.450104	1.09491	1.25113	0.786102
Scg2	250.955	236.855	252.15	321.479	295.251	297.496	315.331	303.974	296.955	308.514	292.955	284.915	290.75	281.619	281.477	270.589	271.758	283.674	294.807	291.213	312.626	283.992	302.165	310.006			156.073	151.301	159.044	170.34	175.408	168.194
Map7d2	32.9911	34.3406	34.7414	55.6875	56.0061	55.1473	53.6665	51.5002	52.8466	59.1163	61.3307	63.2927	43.5	47.5888	46.0284	49.1233	47.186	46.3634	55.3617	56.5051	50.4563	49.3388	50.6585	45.6631			27.7774	31.1006	30.6668	33.6871	33.726	35.6094
Tectb	0	0	0.0280943	0	0	0	0	0	0	0.0410958	0	0	0	0	0	0	0	0	0	0	0.0226225	0	0	0			0	0	0	0	0	0.0333221
Spata3	0	0	0	0	0	0	0	0	0	0	0	0	0	0	0	0	0	0	0	0	0	0	0	0			0	0	0	0	0	0
Ola1	86.6607	86.0318	89.6397	92.6623	97.4929	95.2337	98.3827	95.9029	96.868	108.592	97.1937	97.5786	97.799	85.4589	86.0017	87.4319	84.5725	87.5864	94.0328	90.3983	96.7606	81.1493	80.0018	83.8817			77.5396	65.5182	72.2554	67.7895	65.0114	67.6127
Lrrc46	0.543555	0.357634	0.249688	0.120807	0.166025	0.660128	0.307092	0.0947045	0.462527	0.0913098	0.184961	0	0.572412	0.164705	0.678241	0.164112	0.515697	0.167652	0.095215	0.190797	0.452381	0.251034	0.351936	0.322047			0.193399	0.12108	0.246646	0.412489	0.195038	0.0740377
Tmigd3	0.135836	0.0255355	0.0935971	0.0301902	0.0276602	0.0507595	0.0511623	0.071001	0	0.068456	0.0693337	0	0.0260087	0	0.0260762	0	0	0.0837937	0.0951783	0.0238405	0.0251226	0.0250937	0.0293167	0			0.193325	0.272325	0.215732	0.117809	0.0649877	0.0740092
Dpep2	0.173606	0	0.039874	0.0771692	0.106054	0	0	0.0302476	0	0.145817	0.0590747	0.0690854	0.132962	0	0.19996	0.104831	0	0.0713951	0.0608214	0.091408	0.0642159	0.0962132	0.22481	0			0.123539	0.0773434	0.118164	0.0752827	0	0.0472938
Slc25a51	7.63256	8.23527	8.29048	8.44649	8.19198	9.03179	9.61254	9.04563	8.11846	8.12038	7.00705	8.19447	9.10338	10.5199	9.99694	10.21	9.2931	9.43297	8.37019	8.6654	8.66088	9.04749	8.71689	9.82942			9.88211	10.8565	10.4262	10.6879	9.85176	9.68157
Ubald2	0.333248	0.134242	0.710736	0.952275	0.436236	0.845016	0.717239	0.66357	0.557015	0.679772	0.52649	0.473622	0.68365	0.432766	0.411254	0.287472	0.948506	0.391565	0.416967	0.751988	0.836453	0.483706	0.410988	1.03423			0.4517	0.583259	0.486053	0.516108	0.056941	0.648455
6720489N17Rik	1.8176	1.90092	1.05837	1.02414	1.69419	1.17186	1.15706	1.20429	0.844121	0.860088	1.19778	1.29889	1.00484	1.75828	1.52345	1.31397	1.16582	0.894873	1.45742	1.19065	1.27835	1.39511	1.5194	1.3398			1.79135	1.36861	1.85862	2.05372	2.60263	1.81323
Zfp703	1.96397	1.88613	2.40252	2.20622	1.56491	1.65526	2.65335	2.78956	2.24795	1.48823	2.05212	1.35922	2.71813	2.45806	2.56126	3.02929	2.957	3.27022	2.33716	2.28547	1.9346	2.81969	3.08689	2.71933			3.54458	3.04337	3.24506	5.34601	5.15767	5.05948
Slc35g2	10.9948	9.16285	9.66153	11.8719	11.1036	11.9347	13.203	12.0987	15.1511	12.4876	13.14	12.3111	17.259	16.3206	13.5012	13.7532	15.0768	14.5532	12.9437	14.1015	13.2133	15.5006	13.9782	14.2856			10.1891	11.3037	12.1696	15.1044	14.162	14.0665
Clasp2	8.54077	9.74981	10.0455	11.6967	11.128	12.4758	10.7228	10.9923	10.269	11.0962	12.1018	13.6075	8.82998	10.5768	10.7407	9.98744	10.0116	10.526	12.1214	11.664	11.1286	11.3232	10.7865	10.1099			8.4359	10.0427	9.22011	8.74307	8.28183	8.75869
Pak6	2.40619	2.64124	1.91304	1.72029	1.62752	2.04352	1.66363	1.56846	2.14772	1.93623	2.04695	2.32686	3.02847	2.29439	2.76176	1.96438	2.34672	2.47385	1.73903	2.1263	1.77385	2.73542	2.48761	2.19327			3.41255	4.04805	4.33301	3.75778	3.24022	3.96505
Smim19	7.4954	9.27236	8.33008	6.71727	6.7944	6.68599	6.60245	6.52967	6.37806	7.6766	5.71814	6.20604	10.5553	8.84061	10.397	9.00346	8.67113	7.95475	7.20019	6.83215	7.87034	7.7273	8.03624	7.87901			10.2661	9.1561	9.98402	8.49276	9.31202	8.16759
Heph	0	0	0	0	0	0	0	0	0	0	0	0	0	0	0	0	0	0	0	0	0	0	0	0			0	0	0	0	0	0
Rhox2a	52.6607	51.4105	48.7896	49.7564	58.0194	59.9697	56.2136	56.5136	59.2603	58.2629	59.1542	62.5981	62.9172	55.9305	54.6967	55.5585	54.789	50.3054	55.0358	52.3141	58.421	51.5394	50.9705	51.3311			56.623	53.8355	61.3743	61.4104	58.5229	56.7134
Cd209b	0	0	0	0	0	0	0	0	0	0	0	0	0	0	0	0.0336201	0	0	0	0	0	0	0	0			0	0	0	0	0	0
Prame	0	0	0	0	0	0	0	0	0	0	0	0	0	0	0	0.0313214	0	0	0	0	0	0	0	0			0	0	0	0	0	0
Mgam	0.0119027	0.0391572	0.0136692	0.0132272	0	0.00555978	0.00560391	0	0	0.0299925	0	0.0118416	0.0113951	0	0	0.0598951	0.0225854	0.0122374	0	0	0.0275172	0.0549712	0	0.0411377			0.0635256	0.106056	0.114772	0.0258076	0.0142365	0.0405318
Sh3d19	0.0286686	0.044911	0.0219488	0.021239	0.0291888	0.0357097	0.00899828	0.00832496	0.0101646	0.00802656	0.00812947	0.00950709	0.0182973	0.0193044	0	0.0480873	0.0181329	0.00982492	0.0418492	0.0670878	0.0176739	0.0529609	0.0206245	0.0566189			0.0113338	0.0745044	0.065044	0.0725194	0.0228597	0.0650826
Dab2	0.0304898	0.0286584	0	0.0169412	0	0.0569674	0.0143549	0	0	0	0	0	0	0.015398	0.0146326	0	0.0289272	0.0626944	0.0267046	0.0133781	0	0.042244	0	0			0.0180807	0.0169794	0.034588	0.0165271	0	0
Arhgap44	0	0	0	0	0	0.11325	0	0	0.0552615	0	0	0	0	0.0349839	0.0997346	0	0.0328608	0	0	0	0.0160146	0	0	0.034202			0.0205394	0.0192884	0.0785829	0.0563234	0.0207134	0
Ppp1r32	0.884829	0.875453	0.748736	1.03504	1.13796	0.391552	0.394659	0.283988	0.792555	0.547618	0.594256	0.78762	0.80251	0.376302	0.134099	0.749895	0.883663	0.430915	0.978923	0.735608	0.559844	0.559201	0.653308	0.275919			1.15988	1.29671	0.581125	0.403893	0.445606	0.126866
Tead3	1.29219	1.50165	0.944335	1.33154	1.19603	1.62419	1.01764	1.2485	1.29948	0.907747	1.37908	1.61278	1.01216	1.42382	1.15009	0.969442	1.15909	1.06282	0.967147	1.40197	1.10803	1.23696	1.67331	0.997599			1.14245	1.36071	1.38592	1.34992	0.562015	1.05605
Ctps2	4.42586	4.44922	4.60703	5.69421	5.62668	5.41706	5.20376	5.04118	5.47544	5.87432	5.14427	6.19261	5.2001	4.84086	4.46392	4.39468	5.01863	4.33132	5.13054	4.90159	4.89161	3.85851	4.80157	4.39379			3.90176	2.96557	2.93996	3.37406	3.08559	2.99812
Gps1	14.2674	11.2316	14.0226	16.4717	14.0609	12.8406	14.8486	13.3393	14.9673	14.6711	12.2762	12.8624	11.9086	10.3546	10.1846	12.5188	12.4211	13.9301	11.1808	12.7208	14.3107	11.7912	12.1197	11.4128			15.721	12.1089	14.7407	14.7595	15.3856	15.4313
Cdh16	0.0212638	0	0	0.0236299	0	0	0	0	0	0.0178602	0.0361784	0	0	0	0	0	0	0	0	0	0	0	0	0			0.0252192	0.0947328	0.0482439	0	0.025433	0
Shmt2	169.359	165.688	164.016	172.421	170.157	168.081	172.643	169.217	170.927	175.826	167.457	172.873	160.701	147.285	153.39	163.39	164.803	157.128	168.36	161.889	164.934	151.852	154.484	154.391			174.869	167.696	170.838	161.503	160.023	157.347
Ncor1	15.1882	16.8764	14.2286	18.9959	15.438	17.9269	14.9334	16.8936	17.4077	16.0487	19.2759	20.086	11.9585	17.7388	16.4803	17.1525	18.0078	17.542	18.9975	17.0396	15.3097	18.2453	16.7042	16.7109			11.2331	17.3394	14.5005	14.7772	14.8267	16.1864
Dhrs3	0.164333	0.0514873	0.0314534	0.334799	0.139429	0.127933	0.180528	0.1193	0.11653	0.253052	0.0465993	0.354224	0.104883	0.0829917	0.105155	0.165386	0.20788	0.0563178	0.119943	0	0.278601	0.227685	0.0295557	0.216365			0.0649669	0.152525	0.155351	0.118769	0.458623	0.149225
Rs1	0.0724864	0.170331	0.0832437	0.080552	0.0123003	0.0338585	0.0796302	0.0526226	0.102801	0.0304418	0.0411095	0.0480759	0.0578293	0.0976194	0.115958	0.0364755	0.0687714	0.0745247	0.105813	0.0530083	0.0670308	0.0781128	0.0912583	0.0954377			0.128955	0.121101	0.123344	0.170263	0.0144498	0.0164556
Rps7	27.8983	26.2916	27.2328	24.3942	19.8084	21.536	30.21	28.3332	25.3794	23.741	25.1072	21.4005	27.6926	23.4327	23.2544	24.8261	26.2595	21.2102	18.7763	24.0954	28.7179	23.938	23.213	24.359			23.9451	25.4304	29.4828	33.8263	34.3342	35.3004
Klk5	0	0	0	0	0	0	0	0	0	0	0	0	0	0	0	0	0	0	0	0	0	0	0	0			0	0	0	0	0	0
Gm4719	0	0	0	0	0	0	0	0	0	0	0	0	0	0	0	0	0	0	0	0	0	0	0	0			0	0	0	0	0	0
D030068K23Rik	0.191878	0.0901762	0.066106	0.0639684	0.195359	0.0896264	0.0542026	0.100293	0.163275	0.0161164	0.228523	0.114535	0.128586	0.155044	0.165754	0.405526	0.327679	0.197273	0.201668	0.101029	0.266154	0.194956	0.227765	0.151579			0.159299	0.128226	0.195902	0.416031	0.252448	0.444307
Gm21828	0	0	0	0	0	0	0	0	0	0	0	0	0	0	0	0	0	0	0	0	0	0	0	0			0	0	0	0	0	0
Gm15880	0	0	0.0280943	0	0.0747229	0	0	0	0	0.0205479	0	0	0	0	0	0	0	0	0	0	0	0	0	0			0	0.0544944	0.055504	0.0530425	0.0585205	0
4930547E08Rik	0.130413	0	0.149767	0.144924	0.398338	0.243664	0	0	0	0.219076	0	0	0.249703	0.131723	0.125175	0	0.123729	0	0.228446	0	0	0	0.140731	0			0.92803	0	0.147942	0	0.311965	0.888179
Mpig6b	0.355433	0.528966	0.238106	0.0329152	0	0	0.0557803	0.180622	0.0630101	0.0995132	0.0755918	0.0589344	0.0567125	0	0.255868	0	0	0.182714	0.103769	0	0.0821704	0.0547174	0.0958885	0.087745			0.421548	1.2536	0.705613	0.481658	0.495975	0.564825
Lgi1	0.775139	0.698841	1.03551	0.966865	1.82	0.635467	0.804361	0.854421	0.504787	1.06296	1.33228	1.1646	0.999539	1.0226	1.16915	1.22588	1.12563	1.13848	1.3024	1.44373	0.921599	0.715976	1.26323	1.07785			1.23827	0.634285	0.646036	0.720283	1.17309	0.904987
Cep131	7.98607	7.76586	8.74098	9.75119	8.59273	8.43693	6.90709	8.29702	7.86526	8.29774	7.54862	7.68999	8.81591	8.40487	7.17322	7.97772	6.94069	8.27145	8.3072	7.54454	8.42438	7.30367	7.74548	7.65236			5.02812	5.38075	5.05542	5.96421	5.82546	5.21062
Masp1	0.250704	0.731741	0.651586	0.733158	0.550809	0.690299	0.447285	0.459796	0.673679	0.820132	0.695948	0.721993	0.50529	0.63972	0.78523	0.756934	0.613416	0.800394	0.635627	0.764223	0.366056	0.597204	0.541079	0.677542			0.469482	0.367406	0.50893	0.658016	0.915359	0.575132
Ascl1	0	0	0	0	0	0	0	0	0	0	0	0	0	0	0	0	0	0	0	0	0	0	0	0			0	0.0633461	0	0	0	0.0387348
Mas1	0.0152088	0	0.0349316	0.016901	0	0.0852484	0.0286416	0.0132492	0	0	0.0129381	0.0302612	0	0	0	0	0.0144293	0.0625457	0	0	0	0	0.0164121	0.0300365			0	0.0508176	0	0.0329757	0	0
Mapkapk2	33.4822	30.2464	33.5106	25.2696	21.8004	23.4249	23.6802	23.4502	22.2259	25.1907	22.8787	23.3562	25.5352	23.7623	26.7576	22.415	22.4835	24.9205	24.4379	23.0828	25.5517	22.3434	24.7507	24.8577			32.6254	29.8169	27.8037	24.5452	23.64	23.6402
Ppp2r5c	15.5128	18.4443	17.5588	17.9567	19.1421	18.277	17.0177	18.0257	17.9993	18.7407	18.971	18.7978	16.9873	16.1668	17.8429	17.3496	16.6118	15.7438	16.9606	18.199	17.994	17.3551	17.2851	16.165			18.8859	18.5204	18.4106	16.7921	16.3773	15.7556
Mir450b	0	0	0	0	0	0	0	0	0	0	0	0	0	0	0	0	0	0	0	0	0	0	0	0			0	0	0	0.932771	0	0
Gm3448	0	0	0	0	0	0	0	0	0	0	0	0	0	0	0	0	0	0	0	0	0	0	0	0			0	0	0	0	0	0
Tbc1d21	0	0	0	0	0	0	0	0.046563	0	0.089788	0	0	0	0	0	0	0	0	0	0	0	0	0	0			0	0	0	0	0	0
Olfr125	0	0	0	0	0	0	0	0	0	0	0	0	0	0	0	0	0	0	0	0	0	0	0	0			0	0	0	0	0	0
Olfr113	0	0	0	0	0	0	0	0	0	0	0	0	0	0	0	0	0	0	0	0	0	0	0	0			0	0	0	0	0	0
Olfr122	0	0	0	0	0	0	0	0	0	0	0	0	0	0	0	0	0	0	0	0	0	0	0	0			0	0	0	0	0	0
Commd4	36.5611	34.526	35.6938	31.5899	37.2244	36.3952	33.2171	31.2537	32.3313	36.3903	33.9433	29.2178	36.8053	32.9501	34.4352	33.2624	30.7067	35.2123	31.6472	31.9336	32.3841	37.0922	36.4046	31.7064			37.6751	32.901	38.5614	34.2522	36.7655	41.5194
Them5	0.112795	0.21204	0.0647673	0.188019	0.114842	0.105374	0	0	0.0599881	0	0	0	0.161977	0.113928	0.162398	0.113518	0.0535072	0.289918	0.0493961	0	0.104306	0.208372	0	0.111382			0	0.0628145	0.191935	0.244564	0	0.0768193
Utp23	9.45711	9.95757	9.99952	8.95047	9.38245	10.1002	9.65655	9.7768	11.3198	9.99519	10.6172	10.0582	10.9989	10.0896	11.2131	10.2237	9.38547	8.82783	9.53292	8.80843	9.9755	9.24913	10.5185	9.8402			9.95408	9.18618	8.47835	9.70184	11.2535	10.6742
Ppcs	3.22028	1.83446	3.53009	2.38574	1.73871	1.96002	2.06746	1.36018	1.71265	2.00812	1.99236	1.69895	3.17637	2.06986	2.95045	2.11151	2.7312	2.75903	2.64956	2.69748	2.79743	2.29847	2.79058	2.21632			4.91879	4.45618	4.15128	6.13591	5.89422	5.25033
Mrpl19	7.77499	8.32924	9.43118	6.47617	7.24083	6.80204	7.22805	6.03569	6.36382	7.77492	7.5385	6.76639	9.15905	7.89585	9.19634	7.55501	8.08604	7.51487	7.37827	6.94672	7.42469	7.27279	7.76582	7.88659			12.4847	11.0642	11.8134	11.8555	11.4766	10.7633
Hormad1	0.257092	0.24165	0.21089	0.122442	0.149575	0.0343109	0.242082	0.159977	0.0781312	0.123394	0.187465	0.219232	0.246128	0.222578	0.352523	0.221777	0.13938	0.339842	0.193007	0.322299	0.135853	0.203545	0.1189	0.471475			0.261356	0.122719	0.20832	0.0796327	0.0878569	0.15008
Tctn2	1.93615	2.30515	2.25313	2.78272	2.23412	2.26698	2.47944	2.3164	2.55367	2.34178	2.45965	2.69668	2.99045	2.97252	3.19643	2.88388	3.5024	3.15841	3.16547	3.53404	2.45886	3.076	2.53506	2.82961			2.08198	2.12769	2.75282	1.39933	2.13051	1.61751
Tppp3	124.364	111.26	138.627	172.81	160.293	147.206	170.952	152.518	150.017	198.961	163.12	167.663	152.173	130.833	126.313	132.581	141.915	138.841	143.021	146.44	165.211	131.864	132.568	142.673			88.3352	76.4322	69.5631	83.5832	78.9476	73.765
Ooep	0.350721	0.0549425	0.0671283	0.324789	0.0595142	0.109215	0	0.0509223	0.186525	0	0	0.290766	0.111921	0	0.112212	0.0588282	0	0	0.0511968	0.0512955	0.324325	0.107984	0.126157	0.115443			0.0693267	0.195313	0.0663104	0	0.209743	0
U2surp	28.464	30.5518	28.3521	26.4117	26.919	25.6028	24.4921	24.9635	25.0668	23.4252	24.7419	24.5341	23.2687	24.9731	25.7626	24.6354	26.0274	26.4889	26.3521	25.5626	26.1361	26.6789	26.2872	25.7478			31.0761	31.1845	31.6588	27.4073	30.0087	28.6961
Foxi1	0.0899152	0	0.0688393	0	0	0	0	0	0	0	0	0	0	0	0.028768	0	0	0	0	0	0.0277159	0	0	0			0.106641	0.133527	0.0680006	0.0324925	0	0
Plekhj1	47.7076	44.1051	47.0067	41.9399	48.3451	42.0576	52.1984	49.0242	48.4219	51.5469	49.2068	48.5765	64.7571	54.0122	52.5634	52.1272	46.4312	45.9403	42.3734	48.3025	45.049	47.6867	48.8838	49.0452			38.7174	36.1098	35.7624	52.3877	48.6227	49.881
Mir344-2	2.64575	0	0	0	0	0	0.830429	1.53658	1.87613	0.740751	0	0	0	2.67233	0	6.213	0	4.53359	0.772432	0.773921	0	0	0	3.48348			0	0	0	0	0	1.20126
Mir465b-2	0	0	0	0	0	0	0	0	0	0	0	0	0	0	0	0	0	0	0	0	0	0	0	0			0	0	0	0	0	0
Mir465b-1	0	0	0	0	0	0	0	0	0	0	0	0	0	0	0	0	0	0	0	0	0	0	0	0			0	0	0	0	0	0
Cux1	3.84011	3.976	3.37731	4.19602	3.8584	4.31179	3.51655	3.48523	3.96746	4.07707	4.09812	4.6237	3.43038	3.91112	3.78276	3.62924	3.4126	3.4481	4.0465	4.14288	3.80989	3.96655	3.94095	3.81919			3.36821	4.9771	4.63732	4.38193	4.19793	4.74943
Gm45927	0.216127	0.203145	0.386091	0.160117	0.342298	0.0673021	0.0678362	0.12552	0.0255429	0.221872	0.122573	0.0955627	0.04598	0.0485107	0.0921985	0.024168	0.182267	0.148136	0.105164	0.168587	0.0666201	0.17745	0.0259141	0.165993			0.341773	0.454689	0.57208	0.182236	0.143612	0.196258
Mpv17	9.93436	10.1799	8.50058	9.13486	7.77437	9.17152	7.4468	7.33078	8.86783	9.88214	8.61688	9.03062	8.54098	11.5688	9.75972	9.91963	7.72497	9.05215	8.70105	9.02552	8.50217	7.77271	10.2999	8.6558			11.4126	11.6288	14.0981	10.1364	9.8319	9.02107
Ankrd23	1.70044	1.4581	1.7815	1.19346	0.728967	1.56069	1.09553	1.6113	1.33272	0.801828	1.37043	1.18716	1.74217	1.23541	1.91849	1.5312	1.27365	1.41088	1.01902	0.863912	1.60005	1.84621	1.60963	1.35509			2.05213	2.99039	2.19974	2.78135	1.42726	1.95046
Hsf3	0	0	0	0	0	0	0	0	0	0	0	0	0	0	0	0	0	0	0	0	0	0	0	0			0	0	0	0	0	0
Radil	0.632523	1.1381	0.830163	1.24514	1.104	1.13116	1.41241	1.4799	1.07647	1.38132	1.27604	0.988856	1.40141	1.71584	1.24893	1.30953	1.32023	1.15198	1.04468	1.07841	1.32024	1.35211	0.780077	0.78521			1.35033	1.3486	1.49659	1.68491	1.25369	1.69851
Gm10653	0.458139	0.430621	0.328831	0.318198	0.349839	0.213998	0.323544	0.798223	0.548219	0.336705	0.438457	0.113946	0.10965	0.520584	0.164902	0.633979	0.325994	0.294389	0.601895	0.452292	0.476615	0.211586	0.185395	0.28275			0.815039	1.33945	1.75405	0.993341	0.684956	0.858044
Tubb2a-ps2	47.2027	40.2227	37.2894	36.195	41.7329	46.9992	45.3905	47.6689	50.8473	52.9469	50.8975	48.4556	44.3262	36.036	45.5954	42.1596	38.2228	41.8326	48.8914	51.712	44.8548	47.5803	43.4751	44.6321			25.9115	20.0917	23.7609	24.4455	26.2509	24.7078
Nanog	0.0629379	0.0887363	0.0722782	0.0699411	0	0.0881952	0.17779	0.0822434	0.0334724	0.105727	0.214166	0.125229	0.180762	0.0635702	0.0906152	0.221695	0.0895684	0.129415	0.137811	0.0828461	0.0291005	0.145335	0.237711	0.279673			0.298581	0.0350495	0.142795	0.136463	0.188195	0.171456
Nit1	21.8233	18.3406	18.1626	16.377	20.5986	17.749	20.4525	18.0721	18.5155	19.9259	21.4918	19.1569	20.4993	18.4639	19.2711	18.0357	18.0741	19.5861	18.6193	19.7367	19.516	19.6833	18.4521	17.4934			18.9401	19.9598	19.9218	15.1416	17.5652	17.8353
Rnf25	17.221	18.7872	21.5297	18.1299	19.1362	16.6226	17.5631	15.1684	16.7443	17.2291	16.0297	15.6138	20.0944	19.6103	18.1319	20.0679	18.4202	18.8823	14.3728	17.4983	18.3511	17.0522	18.4805	19.9729			29.7595	20.2961	24.4061	26.4266	22.252	29.3046
Tmem33	25.2512	24.9978	24.836	19.7969	25.4401	26.2554	25.1774	22.8807	24.808	24.2074	25.1364	24.6172	25.5349	25.2155	24.9984	23.262	25.6817	23.8884	25.9664	24.0732	25.5207	25.7051	25.8223	24.3038			26.9691	23.3019	24.3959	23.6962	23.653	25.2558
Slc6a18	0	0	0	0	0	0	0	0	0	0	0	0	0	0	0	0	0	0	0	0	0	0	0	0			0	0	0	0	0	0.0218163
Cd300lg	0.129124	0.485473	0.355888	0.34438	0.131467	0.168879	0.0729513	0.0674925	0.192282	0.0216911	0.109846	0.205537	0.222512	0.365179	0.0247876	0.129952	0.122506	0.159306	0.18095	0.249286	0.143287	0.0715612	0.167208	0.153008			0.459429	0.92042	0.322256	0.447949	0.0617764	0.351761
Osgin1	0.749809	0.738331	0.574056	0.753884	0.83612	0.366915	1.58017	0.746517	1.06339	0.359879	0.364493	0.568347	0.786197	1.11798	1.37085	0.862417	1.21951	0.624056	0.719268	0.783321	0.429232	0.626619	0.963253	0.881447			0.550509	0.715818	0.729079	1.04512	0.768704	0.486341
1110017D15Rik	1.09385	0.976741	1.63304	1.70179	2.00466	1.02188	1.28749	0.80998	1.39619	1.05658	1.34928	1.46911	1.0472	0.82863	1.10241	0.770604	0.985901	0.730997	1.24547	1.15188	0.859796	1.16192	0.885297	0.540074			0.389197	0.7919	0.496352	0.592924	0.850408	0.521478
Krtap21-1	0	0	0	0	0	0	0	0	0	0	0	0	0	0	0	0	0	0	0	0	0	0	0	0			0	0	0	0	0	0
Olfr1215	0	0	0	0	0	0	0	0	0	0	0	0	0	0	0	0	0	0	0	0	0	0	0	0			0	0	0	0	0	0
Snora65	179.373	191.079	198.44	259.796	250.809	198.292	292.761	285.96	282.373	270.688	263.477	229.012	214.655	237.339	211.768	305.084	342.629	288.92	213.662	251.328	272.032	281.108	283.25	240.301			124.807	127.194	151.934	229.462	214.542	210.933
Olfr282	0	0	0	0	0	0	0	0	0	0	0	0	0	0	0	0	0	0	0	0	0	0	0	0			0	0	0	0	0	0
Olfr92	0	0	0	0	0	0	0	0	0	0	0	0	0	0	0	0	0	0	0	0	0	0	0	0			0	0	0	0	0	0
Olfr1241	0	0	0	0	0	0	0	0	0	0	0	0	0	0	0	0	0	0	0	0	0	0	0	0			0	0	0	0	0	0
Olfr1231	0	0	0	0	0	0	0	0	0	0	0	0	0	0	0	0	0	0	0	0	0	0	0	0			0	0	0	0	0	0
Olfr693	0	0	0	0	0	0	0	0	0	0	0	0	0	0	0	0	0	0	0	0	0	0	0	0			0	0	0	0	0	0
Olfr694	0	0	0	0	0	0	0	0	0	0	0	0	0	0	0	0	0	0	0	0	0	0	0	0			0	0	0	0	0	0
Nfix	0.550854	0.559188	0.619952	0.269345	0.291642	0.473441	0.518694	0.36471	0.339835	0.305369	0.440496	0.427458	0.748855	0.701049	0.655625	0.798315	0.700314	0.498383	0.405273	0.512402	0.489019	0.488458	0.713325	0.761535			0.783985	0.871212	1.2248	0.907719	0.724744	0.855365
Evi2b	0	0	0	0	0	0	0	0	0	0	0	0	0	0	0	0	0	0	0	0	0	0	0	0			0	0	0	0	0	0
Stk35	5.50255	6.26427	5.40334	6.43133	5.42841	5.22564	5.56748	6.05402	6.61628	5.05237	5.36913	6.23364	4.94069	5.89153	6.32037	6.36334	5.5556	5.63386	5.96692	5.91844	5.52035	6.97669	6.30672	6.50234			5.63434	6.81381	6.8625	6.43466	7.26272	7.65021
Pex26	2.54476	2.34706	1.99089	3.28745	3.17389	3.17967	3.05514	3.08979	3.95864	3.11262	3.03076	2.89561	2.89303	2.55426	3.26691	2.92923	2.71613	2.43644	3.03679	3.02869	2.60326	2.95285	3.14085	3.04687			2.28245	2.40915	2.77855	2.10357	2.89152	2.42635
Stard7	33.7466	31.6101	32.5662	34.1192	33.3767	31.7437	34.9085	33.528	34.9396	33.2482	34.1839	30.7271	35.2531	34.7575	32.5508	30.9667	31.5752	31.532	32.1355	32.0369	31.9757	31.7546	32.468	32.1084			43.8704	43.6622	43.5277	36.1881	35.9668	36.8817
Stat5b	6.24461	6.52817	6.91667	7.18588	7.11653	6.38065	6.10554	6.20505	6.52894	6.84687	6.44418	6.9626	5.99529	6.13711	6.34287	5.97219	6.54731	6.1831	6.2618	6.34393	6.52105	5.78437	6.5568	6.24521			7.37463	7.23173	7.59715	6.24091	6.19585	5.55776
Ubac1	25.9309	22.605	24.589	28.3163	24.7982	24.6451	25.6109	25.2801	23.6664	24.9751	24.008	24.6583	25.9998	25.4272	25.4391	28.1347	22.8169	22.0766	23.8581	25.5551	24.8681	23.0639	25.6433	24.8589			23.3326	22.2988	24.1502	21.1947	20.3017	21.6436
Stat5a	3.16495	2.9247	2.94038	3.31952	3.9465	3.32214	3.19782	3.85694	3.42317	3.47974	3.46385	3.67936	3.33638	3.53797	2.81597	3.09576	3.25578	2.92489	3.50397	3.24548	3.50223	2.97265	3.31942	3.03751			2.4673	2.63389	2.74319	2.4095	2.53075	2.22815
Eva1c	2.18677	1.67144	2.12495	1.73578	1.63925	1.41431	1.49341	1.92596	2.35155	1.55416	2.12605	2.22335	2.69166	1.8932	2.21427	2.75703	2.46228	1.30943	2.04158	1.64485	2.59996	2.53038	1.94488	2.04073			1.99503	2.30176	1.52659	1.38073	1.92572	1.40747
Dab1	0.0322211	0.0403809	0	0	0.0109352	0.0602021	0.0101133	0.0187131	0	0	0.0730947	0.0213703	0.0205647	0.0325448	0	0	0.0101899	0	0.00940699	0	0	0	0.0231802	0.0212116			0.0764293	0.0956991	0.024368	0.0815057	0.0256924	0.0292589
Gpx6	0	0	0	0	0.0569204	0	0	0	0	0	0	0	0	0.169403	0	0	0	0	0	0	0	0	0	0			0	0	0.126841	0	0	0
Clba1	8.1422	7.23758	7.78506	7.6971	6.15181	6.50508	6.973	6.32285	5.68226	6.80795	7.58476	5.97447	7.79497	7.9635	7.21401	5.89551	6.36168	6.09844	4.96938	6.53084	6.67765	4.96845	7.51416	5.67543			7.07871	6.40137	7.39765	6.63023	6.78618	5.41979
Ifi27l2b	0.0645503	0	0	0.0717328	0.197164	0	0	0	0	0	0	0	0	0	0	0	0	0	0	0	0	0	0	0			0.0765575	0.0718947	0	0.139958	0.0772064	0
Mical3	2.47768	3.06955	2.98398	3.37662	2.7973	2.65953	2.19264	2.15226	2.50704	2.6893	2.94724	3.07235	2.18171	2.54559	2.58941	2.42926	2.65379	2.905	2.61156	2.94056	2.48158	2.51152	2.89588	2.86726			1.90291	2.69633	2.39192	2.33972	2.42851	2.39817
Gm10516	0.21609	0.406221	0.465298	0.270151	0.220011	0.50468	0.254343	0.235311	0.258578	0.181501	0.114893	0.644939	0.336172	0.300109	0.28519	0.271844	0.128134	0.305479	0.236579	0.237036	0.249783	0.374244	0.466374	0.133364			0.512572	0.421184	0.520913	0.380679	0.516916	0.69905
Cilk1	2.0772	2.55538	2.11651	1.86703	1.71057	1.91199	1.84087	1.70312	1.61376	1.79602	2.2175	1.6208	2.05685	1.96436	1.92536	2.04952	2.33784	2.6381	1.72122	1.42074	1.75137	2.10676	2.13166	2.0009			2.8138	2.48365	2.3795	2.32917	2.20435	2.23297
Slc38a10	32.0508	34.2298	33.0652	42.3523	37.2239	36.1398	34.6961	33.8598	33.7724	39.3133	37.2338	36.8524	39.9927	36.9673	35.9179	30.0918	31.7189	32.5634	37.353	36.6587	37.8467	33.2644	33.1801	35.0343			32.3394	33.2005	30.6662	30.0269	30.353	29.3292
Zfp451	11.2345	11.2529	10.8549	11.7469	12.0515	12.5966	10.7637	10.9756	11.832	11.2739	11.7426	12.7053	10.8377	12.055	12.3406	11.6157	12.0697	12.2328	12.4989	11.5738	11.9007	12.5682	11.6326	12.2104			10.7439	11.9925	12.1728	11.7796	11.1143	11.954
Bloc1s4	5.18616	5.78865	6.63825	6.9639	7.31537	5.95523	7.32507	9.22419	8.50434	7.30542	4.45783	6.77186	9.72311	9.33065	9.17795	11.0912	10.1483	11.8304	8.32759	6.58959	7.74327	8.48287	10.3185	9.17547			3.78022	4.57285	3.98345	9.37057	9.82141	7.432
Abhd17c	7.94435	8.85986	8.50787	6.97158	7.76753	7.83395	7.71801	7.74469	7.44415	8.89696	9.19876	7.15081	11.5894	8.18337	8.71461	9.93064	7.74656	8.00569	7.89689	7.27583	8.04609	10.512	9.83162	9.77491			14.5071	14.2204	13.6613	12.9529	13.2349	12.4957
Acad10	2.29917	2.52735	2.41662	1.77551	1.70607	1.51081	1.85304	1.45977	1.38857	1.99661	1.93933	1.93844	2.10785	1.65314	2.03851	2.54922	1.92253	2.20357	1.55297	1.86374	1.94595	1.54777	2.01851	1.67392			1.5483	1.99653	2.09983	1.75323	1.84108	1.64547
Snx10	14.1196	14.0251	13.2994	15.9382	16.4619	17.1436	17.741	17.1895	16.7004	18.4814	18.2257	17.3261	16.1826	14.4864	14.151	17.2359	15.9103	16.6918	17.9454	15.4393	16.9081	16.0658	16.4864	15.746			13.7877	12.2287	13.1121	11.589	11.0544	11.5879
Sh2d4a	0	0	0	0	0	0	0	0	0	0	0	0	0	0	0	0	0	0	0	0	0	0	0	0.0251787			0	0	0	0.0276427	0	0.0347311
Metrn	33.905	31.3333	34.5971	28.9916	24.7702	22.6313	28.2699	25.6585	25.3821	33.2604	31.2209	26.7786	38.4058	31.9974	32.742	29.7984	31.2342	32.7296	27.9277	27.6636	35.039	26.3447	29.2141	33.5825			44.0795	38.9734	39.8715	42.1437	40.6764	42.1632
Rab43	1.17083	1.19561	1.24499	0.931659	0.676981	0.918247	0.462767	0.54147	0.661122	0.692035	0.725502	0.417032	1.10706	0.978194	0.776953	0.756463	1.20682	1.04028	0.430447	0.925978	0.935676	0.774384	0.904704	1.59865			1.44005	1.43284	1.54137	1.28497	1.17564	1.67355
Abcb8	7.43931	8.95486	8.92916	7.65372	6.35263	7.7569	6.57564	7.37976	6.76426	7.67962	7.06357	7.63982	7.39774	7.73219	6.88715	7.87342	6.4433	7.27841	8.53353	6.7389	6.72406	8.35663	8.54582	8.08072			13.1493	14.353	12.4955	13.3202	12.6293	12.0617
D14Ertd670e	0.874113	0.234745	0.143405	0.416304	0	0.116657	0	0.326353	0	0.524426	0.31869	0.372695	0.478192	0.630639	0.119858	0.377021	0	0.770308	0.109371	0.109582	0.115475	0.115342	1.21278	0.616545			0.592406	0.834487	0.283316	0.541503	0.597427	0.680361
Optn	18.8072	19.5787	20.1504	26.3292	23.0263	25.4958	23.2248	22.8142	23.8043	23.8496	24.58	26.315	19.9164	22.5248	21.4303	19.0071	24.1234	20.9834	23.2592	23.1197	24.9703	22.4911	22.1944	20.9839			13.8943	16.0614	14.5115	12.8143	12.6297	12.1647
Sidt2	12.5439	11.068	11.4944	12.9765	10.7734	11.5352	12.1658	11.2127	11.0463	10.6459	10.4624	10.9338	10.5685	11.4806	11.2866	10.2871	10.3804	10.1391	10.8148	12.5865	11.8267	10.2269	9.63607	9.73823			10.9009	10.911	9.38771	8.84727	8.70469	9.33387
Pum1	22.7849	24.098	21.943	20.5645	20.4135	21.8237	18.7682	21.1832	21.5349	17.39	20.5744	20.0899	18.1046	24.3886	24.3821	21.4031	22.7098	22.2147	21.6642	22.2228	21.3847	24.2855	22.5963	23.081			28.0321	29.7503	28.5941	27.8793	26.5948	28.5576
Oxr1	8.79664	7.98983	8.10535	8.71632	9.76926	9.07212	8.57412	9.11065	8.4936	9.57378	9.13775	10.4812	8.39684	9.19722	9.12325	8.04939	8.89567	9.44125	9.55458	8.91747	8.86109	9.30297	10.3682	9.79291			7.20988	7.02896	7.49522	7.86096	7.53287	8.05227
Gm11545	0	0	0	0	0	0	0	0	0	0	0	0	0	0	0	0	0	0	0	0	0	0	0	0			0	0	0	0	0	0
Cyp3a59	0	0	0	0	0	0	0	0	0	0	0	0	0	0	0	0	0	0	0	0	0	0	0	0			0	0	0	0	0	0
Zfat	2.63707	2.25604	2.48439	3.40429	1.88105	1.85873	2.12625	1.9534	2.48583	2.13538	2.21649	2.87487	2.40367	1.89799	2.69788	2.0024	2.20228	2.59758	2.2682	2.43886	2.74524	2.45038	2.53899	1.80879			2.22865	2.19844	2.25708	2.25969	1.98312	2.7101
4933402J10Rik	0	0	0	0	0	0	0	0	0	0	0	0	0	0	0	0	0	0	0	0	0	0	0	0			0	0	0	0	0	0
Mecp2	4.87774	5.61475	4.911	5.01209	4.76895	5.16853	4.7125	4.73824	5.47966	5.15769	5.14992	5.17839	5.17507	5.04822	5.52841	5.21834	4.98909	5.14542	5.09736	4.83746	4.96786	5.53613	5.13387	5.47644			4.98466	6.39274	6.62488	6.00511	5.38655	5.4335
Efcab12	0.165943	0.207967	0.794041	0.307346	0.028159	0.284212	0.0520849	0.216844	0.323597	0.162611	0.23528	0.16509	0.211822	0.27935	0.504381	0.222676	0.288637	0.312784	0.218013	0.0728111	0.204605	0.178823	0.328299	0.464282			0.459225	0.708491	0.439245	0.629648	0.463117	0.527406
Klrb1	0	0	0	0	0	0	0	0	0.13546	0.0534838	0	0	0	0	0	0	0	0	0	0	0	0	0	0			0	0	0	0.0690318	0	0
Gnb1l	2.17336	2.24541	2.08335	1.59682	1.66417	1.6612	1.556	1.43957	1.50931	1.52374	1.58912	1.30446	1.65078	1.56022	1.31026	1.08461	1.38033	1.62507	2.10806	1.89146	1.64437	1.45998	0.930373	1.7914			1.74683	1.60043	1.65045	1.16834	1.43938	1.24775
Ap1b1	29.3675	31.1507	28.5002	30.4952	27.4969	28.2332	27.8284	27.099	29.1392	27.4321	27.2818	27.9187	25.0672	26.7292	25.0427	26.1954	26.8899	26.968	27.0547	27.393	25.5487	27.6281	26.479	26.5612			28.7152	32.83	30.5313	25.2039	26.228	25.3421
Gm14308	0	0	0	0	0	0	0	0	0	0	0	0	0	0	0	0	0	0	0	0	0	0	0	0			0	0	0	0	0	0
Tbc1d4	3.76087	3.87448	3.79437	4.23837	4.72689	4.75403	3.52129	4.04448	4.2602	4.70262	4.77195	5.48547	4.88201	4.56052	5.34335	4.43719	4.69701	4.5329	5.10845	5.30476	4.75497	4.83783	4.96411	5.31885			4.37224	4.33076	4.60383	4.7567	4.43471	6.04882
B4galnt1	2.63851	2.35905	3.3257	4.00482	2.94848	2.32463	2.78745	2.85919	3.10311	2.9549	2.91979	2.15545	3.08048	3.29336	3.17083	3.8644	3.11384	3.79338	3.41946	3.21898	2.6383	3.92318	3.03246	3.38922			3.35829	2.9865	3.30951	3.34879	3.43807	3.62314
Nat8f7	0	0	0	0	0	0	0	0	0	0	0	0	0	0	0	0	0	0	0	0	0	0	0	0			0	0	0	0	0	0
Oxtr	0.153845	0.115684	0.0353353	0.0341927	0.093982	0.0718614	0	0.0670118	0.130912	0.103376	0.143964	0.0918327	0.0736422	0.0310781	0.103366	0.185798	0.116768	0.0316343	0.0404238	0.162007	0.0426799	0.113682	0.0830086	0.121534			0.14597	0.154215	0.279238	0.133427	0.0736037	0.251464
Prickle2	4.40756	5.41929	4.44529	2.91891	3.15452	2.64374	2.83318	2.64244	2.81981	2.35647	2.67032	2.70214	3.97046	5.18285	5.59648	4.50947	3.62616	4.70707	3.56836	3.04002	3.34639	4.55187	4.56322	4.46476			5.5457	7.75302	6.75275	6.61197	6.04985	6.7346
Gm2381	1.85257	1.9854	1.98832	1.8663	1.78042	1.94094	1.20641	1.67421	1.78635	1.716	2.15041	2.22199	1.06082	2.25591	2.6257	2.49173	2.28327	2.33188	2.04718	1.73206	1.93729	2.33487	2.8399	2.20549			2.64893	2.85398	2.94614	4.26076	3.58255	3.91479
Gpr161	0.883927	0.613684	0.922823	1.02693	1.00223	1.07913	0.794488	0.945049	1.0043	0.767749	0.845952	0.889377	1.0674	1.31892	1.27264	1.27374	1.14358	1.3735	1.17888	1.13708	0.826688	1.5587	1.49583	1.46798			0.89348	1.253	1.25342	1.47007	2.21058	1.58709
Gm4297	0	0	0	0	0	0	0	0	0	0	0	0	0	0	0	0	0	0	0	0	0	0	0	0			0	0	0	0	0	0
Gm2030	0	0	0	0	0	0	0	0	0	0	0	0	0	0	0	0	0	0	0	0	0	0	0	0			0	0	0	0	0	0
Gm5934	0	0	0	0	0	0	0	0	0	0	0	0	0	0	0	0	0	0	0	0	0	0	0	0			0	0	0	0	0	0
Gm10488	0	0	0	0	0	0	0	0	0	0	0	0	0	0	0	0	0	0	0	0	0	0	0	0			0	0	0	0	0	0
Carmil1	0	0	0.0312472	0	0	0.0127095	0	0	0	0.0228539	0	0	0.0130244	0.0274825	0	0.0136918	0	0	0.0119156	0	0	0	0	0.0268683			0.0161352	0.0151525	0	0	0	0.0185308
Mir3059	0	0	0	0	0	0	0	0	0	0	0	0	0	0	0	0	0	0	0	0	0	0	0	0			0	0	0	0	0	0
Myo1b	15.5544	16.6281	16.131	22.5297	22.177	23.4009	19.3531	20.508	20.5843	25.0386	25.6329	25.7954	16.7224	18.1364	20.1028	20.4178	18.3339	19.9826	21.4012	23.3907	22.0534	18.8038	18.9397	17.8			8.32965	10.7304	10.6916	11.7463	10.9888	12.3811
Rngtt	9.80993	9.65141	9.90141	7.20479	7.67239	7.88017	6.74411	7.59973	7.0225	7.29881	7.66672	7.90217	6.72684	7.18279	7.98236	8.06223	7.98676	8.21869	8.22044	7.4916	7.89449	7.27403	8.00366	8.09487			10.0646	10.5102	10.0118	6.88146	8.40415	8.13749
Larp4b	44.2629	47.6647	42.0129	49.6657	49.5371	50.8253	47.2577	48.5491	49.7499	44.4573	49.6921	50.4269	43.988	50.868	48.6293	49.0247	50.6908	49.1744	50.5712	49.3026	47.2055	50.8749	48.3165	49.995			40.6744	45.8184	46.8254	43.3382	43.2563	44.7669
Sh2b3	24.2718	24.9833	24.3458	30.7093	29.8632	29.6001	26.496	28.6944	28.272	29.8611	29.0478	29.2563	27.0413	30.2432	27.5955	29.919	27.4362	28.2544	30.6831	28.5425	27.8302	30.7065	28.9302	27.575			20.4843	21.1773	20.8241	20.8285	20.3106	20.1529
Gm7827	0	0.0485473	0	0	0	0	0	0	0	0	0	0	0	0	0	0	0	0	0	0	0	0	0	0			0	0	0	0	0.0617764	0
Ap4s1	2.88451	3.22418	2.95446	2.33912	1.34936	2.33056	1.90861	1.1206	1.94868	1.8662	2.35437	2.17165	2.61222	2.24417	2.43193	2.62839	2.55176	3.28622	1.91188	2.1208	1.58603	2.12427	2.60796	1.69362			3.51352	3.56002	3.84707	4.22581	3.31019	3.76971
Ntng2	1.90685	1.13743	1.3897	2.44503	2.65082	2.19247	1.24305	2.90704	2.14526	3.32645	2.80758	2.37131	2.07127	2.14824	2.7102	2.43575	2.01787	2.22438	2.56942	2.51001	2.91628	2.06615	2.96786	2.78823			2.39202	3.83919	2.28795	3.06108	3.0702	2.84707
Stk26	0	0	0	0	0.0215522	0	0	0.0184408	0	0	0	0.0210594	0	0	0	0.0213038	0	0	0	0.018576	0.019575	0.0195525	0.0228429	0			0	0	0	0.0458969	0	0
LOC666331	0.59791	0.702496	0.858304	0.16611	0.608759	0.279285	1.12601	1.69284	1.58994	0.502204	0	0.892256	0.715515	1.35881	1.00432	1.35392	0.8509	1.69049	1.17829	1.4429	0.691137	0.96648	0.645216	1.91886			0.531848	1.66485	0.847846	0.162049	0.536355	1.62883
Mir297a-4	0	0	0	0	0	0	0	0	0	0	0	0	0	0	0	0	0	0	0	0	0	0	0	0			0	0	0	0	0	0
Mir6974	0	0	0	0	0	0	0	0	0	0	0	0	0	0	0	0	0	0	0	0	0	0	0	0			0	0	0	0	0	0
Ubap2l	58.0143	62.2902	55.9753	61.697	60.8608	64.2292	56.807	60.3989	64.5803	53.8051	62.7441	63.4993	47.9067	58.688	59.1283	58.1144	57.8961	58.3367	64.3515	62.32	56.3714	62.4124	61.6606	62.6467			41.0608	53.1846	49.9682	45.0056	46.2542	48.3483
Tsen34	64.2916	65.469	59.5981	60.483	61.79	60.8226	60.2957	62.4347	56.9339	61.7097	56.6996	58.2861	60.359	61.645	60.1862	60.862	57.2529	60.367	59.3152	57.3595	56.2798	60.0975	62.8986	59.5474			54.225	51.7344	47.5841	51.7509	46.7845	50.4165
Sct	44.0959	31.9206	35.5235	39.9334	32.5663	31.9719	31.7298	40.4786	36.2624	37.3692	31.4657	36.9288	47.5081	39.0878	41.5668	41.994	37.9645	37.8927	31.1278	30.7258	39.5599	33.0705	34.3746	38.8642			29.974	28.7348	21.2038	31.394	29.9132	41.0581
Nup98	15.5906	17.6141	16.1653	16.9525	15.1814	16.301	15.6931	16.6026	16.1072	13.2829	16.0151	16.4092	11.6061	14.6609	14.3368	14.764	15.3221	15.1267	16.0515	15.2897	14.5127	17.0948	15.7749	14.3162			15.664	19.6931	19.3552	15.8291	16.1981	17.3568
Nbr1	29.5519	34.2236	31.5067	49.8254	45.3141	43.9922	44.4578	43.6936	47.3838	44.3787	47.2044	48.3801	35.9633	39.4004	41.5712	39.7566	41.5735	41.3914	44.9524	44.834	43.6735	41.9982	43.6374	42.1166			22.1216	26.9591	26.1488	27.6564	28.3426	28.2143
Fen1	30.9979	29.3913	30.7935	24.8767	28.0475	24.4661	27.3974	27.6667	30.8329	21.518	21.3317	22.4059	34.4615	31.2269	30.5873	35.1064	37.219	32.9309	27.6969	30.4204	28.2378	31.8941	33.7142	33.8556			34.5729	33.4657	32.7605	42.9707	41.3322	40.187
Xpo6	11.5883	12.8461	11.384	15.2912	14.1519	14.7242	13.0298	12.3116	14.1906	13.4339	15.2557	16.8841	12.3861	13.3969	13.2223	12.8023	13.0401	13.509	14.6606	14.5391	14.1303	13.0251	13.5598	12.5154			11.3152	12.5439	11.5796	13.0338	12.209	12.8261
Bak1	46.1056	41.5005	45.979	29.106	30.0757	27.3354	32.7081	29.2581	31.8654	26.276	26.2272	24.9467	33.9226	37.0225	36.3203	41.6979	38.9117	42.669	30.7904	29.7173	31.7993	36.8203	35.0381	36.2295			39.8739	39.3099	40.4338	41.136	42.2142	37.9558
Mybl2	15.4181	15.2981	15.1674	12.8767	11.7588	12.1247	11.7364	11.2234	12.3859	12.4699	12.8081	12.5327	13.4104	14.8415	14.1403	12.8125	13.7057	12.2855	11.5009	13.1621	11.1206	13.6076	13.4091	12.7031			15.5737	16.5992	15.1988	14.7313	16.6858	15.3678
Vamp2	56.045	55.2221	61.3296	50.2887	59.3855	58.5404	57.8384	57.7993	55.4168	52.414	51.8934	52.6431	53.1555	57.4971	47.8795	46.9543	44.4497	50.4141	53.4277	51.013	55.2036	46.8586	48.0948	45.6844			64.8074	56.6843	60.5083	48.7765	49.2515	50.4042
Vamp1	6.59901	6.91751	6.49938	8.15361	6.69597	7.04251	7.96201	7.77546	8.70846	6.407	6.29885	8.01163	7.19562	7.79501	8.7602	8.64495	8.36188	7.61251	5.7014	6.26204	7.88133	7.60367	6.92799	7.99632			5.09387	5.03276	5.37977	6.54773	6.20726	6.79471
Ahi1	17.4652	18.2257	16.8601	25.3497	23.0702	26.2791	21.597	21.4047	23.969	27.1289	28.49	29.2393	18.4442	18.7878	19.7416	19.6541	19.9078	21.2173	22.4663	23.5792	22.3626	19.2793	20.2968	20.1322			14.1105	15.673	16.1519	14.6098	14.7768	13.6964
Arpc4	59.5246	57.0004	52.3748	41.6704	58.5487	52.3575	53.4458	56.4292	55.0859	53.989	52.8577	53.6553	57.7594	57.9574	50.4245	55.2162	57.3581	53.2452	52.8968	53.953	53.6081	51.6239	53.9754	52.7047			46.4997	37.7161	41.8334	45.0975	46.8938	40.7932
Ackr2	0	0	0	0	0	0	0.0441131	0	0	0	0	0	0	0.0473188	0	0	0	0.0240828	0	0	0	0	0	0			0	0	0	0	0	0
Agxt	0	0	0	0	0	0	0	0	0	0	0	0	0	0	0	0	0	0	0	0	0	0	0	0			0	0	0	0	0	0
Vps8	7.89223	8.69626	6.95457	10.6709	10.1763	10.3195	8.59303	8.74382	9.46823	9.37235	12.1041	10.7943	8.68297	10.2511	9.6608	9.08557	8.99061	8.70506	10.9887	10.1611	10.4742	9.68527	9.03098	9.42678			5.33686	7.47869	6.77442	8.11528	7.20966	7.71405
H2-Ob	0	0	0	0	0	0	0	0	0	0	0	0	0	0	0	0	0	0	0.023144	0	0	0	0	0.0521869			0	0	0	0	0.0316055	0
Mapk10	5.00118	5.69041	5.45318	5.52256	6.17462	7.56391	6.59287	5.99865	5.67793	7.04825	8.76876	8.36927	6.54178	7.85894	8.08474	6.15644	6.23324	6.23512	7.79233	7.25298	6.41626	7.38141	6.0104	6.6956			4.73268	5.94546	6.28254	5.36472	5.38986	6.09505
Pccb	4.46696	4.88883	4.5677	3.91	4.57916	3.00116	3.83164	3.41166	4.06792	4.3687	4.6069	4.56575	3.95426	3.58474	4.96298	4.00292	4.47024	5.75644	4.28757	4.34953	4.58344	5.00208	3.56576	4.1693			6.02361	5.65673	6.17803	6.43475	5.96488	5.08427
Bpgm	21.2014	19.1375	20.4339	21.6914	22.172	22.949	27.3406	23.174	25.5172	22.3062	23.4582	21.4007	28.0942	23.4709	20.01	21.6046	24.9861	24.619	21.9809	21.5571	23.9853	25.1843	24.1207	26.137			27.9799	24.649	23.9005	26.3915	29.0112	25.5023
2310057M21Rik	2.48559	2.64863	2.86972	2.58491	2.58482	3.02983	2.94123	2.59377	2.88417	2.54546	3.14347	3.0811	2.93949	3.43691	3.43192	3.18375	3.25355	3.03378	3.09671	2.55446	2.81476	3.4745	3.11255	3.09759			2.71147	3.22732	3.82994	3.60245	3.40217	3.82014
Ubr7	31.4199	32.0243	32.2898	27.8893	29.2688	27.0993	28.5215	27.9585	29.8377	28.4529	28.6698	29.7668	29.5391	26.7974	28.6563	26.9196	27.9336	28.7067	31.059	27.2863	26.8448	29.4633	28.5362	29.5028			34.5327	33.9057	33.326	28.3146	30.6931	29.5673
Grifin	0.130897	0	0	0.290924	0.266544	0	0	0	0.13923	1.09945	0.445417	0.260448	0	0.132212	0.251279	0.131736	0	0.403733	0.229293	0.114868	0.605226	0.120906	0	0.129257			0.155246	0.29158	0.148491	0	0.156561	0
Lbh	1.83972	1.90214	1.76943	2.17221	2.41162	1.93351	2.2087	2.74461	2.76405	2.68486	2.75841	2.79116	1.8053	2.04403	3.20058	3.055	2.57452	2.12789	1.59119	2.94635	1.78632	3.07999	2.10936	2.29355			1.74555	1.92098	2.11309	1.77008	1.5403	2.06736
Hspa13	17.7698	18.5193	17.9729	14.9045	16.2277	16.2362	14.8164	17.2085	16.9532	14.5409	15.0302	15.8229	15.7945	17.9825	17.4141	18.242	18.4838	18.13	17.3458	16.1889	16.9811	19.076	19.9991	17.7481			22.1812	21.6612	22.8511	24.9811	24.4378	24.9895
Tspyl4	17.8374	15.3886	15.0206	17.2087	19.6529	17.796	19.8962	21.1181	21.6861	16.8056	15.8668	15.604	17.8387	18.8205	17.6592	21.9389	23.0334	21.7054	17.7937	18.4312	17.4317	20.7369	20.908	21.544			13.6029	13.2177	14.1603	20.8869	21.4428	22.2511
Atp12a	0	0	0	0	0	0	0	0	0	0	0	0	0	0	0	0	0	0	0	0	0.0165131	0.0164941	0	0			0	0.0198889	0	0	0.0213583	0
Cutc	4.53095	3.5997	5.63698	3.47663	4.66809	5.24065	4.62196	4.27611	3.9588	4.34936	3.34973	3.75639	4.75084	4.52199	3.72769	4.66857	4.09403	4.43654	3.63775	4.40212	4.2897	5.53034	4.83123	2.71647			4.98993	3.72478	3.91617	4.7366	4.64513	5.14302
Sprtn	16.3437	16.925	17.005	16.7895	16.9788	16.3336	16.7614	16.1418	17.182	15.0578	16.167	16.0076	17.4509	17.5636	19.3811	17.851	16.077	16.9661	17.6992	15.5792	16.3438	19.3238	19.192	19.6263			17.5056	19.6849	19.6544	22.7659	20.4195	20.0399
Prkd2	6.55394	6.98988	6.92272	7.59623	8.12597	7.66655	7.23227	8.65425	7.81012	7.65003	7.87591	7.84672	6.59805	6.9612	6.57911	6.29356	7.60774	5.88871	6.464	7.38284	6.44271	7.12915	7.84254	7.15796			5.3231	5.31263	5.41105	4.58068	4.20024	4.32288
Proz	0.0187642	0.12346	0.172391	0.0625563	0.057314	0.0350592	0.0176687	0.0490398	0.0399176	0.0157607	0	0	0.035928	0	0	0.075538	0	0.0385837	0.0493041	0.0329328	0.0347039	0.034664	0	0.0185291			0.0890185	0.188093	0.298009	0.162739	0.157103	0.153353
Ube2d2a	25.8289	26.4408	26.562	24.5664	28.4094	26.8901	30.1536	27.9716	28.9239	27.7804	24.4624	26.6007	32.4802	26.6623	28.1734	25.4511	26.5	26.8473	27.7242	27.6529	26.9066	25.5634	26.8912	28.255			34.8122	31.1728	31.8148	30.4347	29.1938	30.1888
Tdo2	0.172819	0	0.0496166	0	0	0	0	0	0	0.0362891	0	0	0.0413623	0.0872776	0	0	0.0409905	0.0888394	0	0.0379141	0	0.119721	0	0.127991			0	0.0481206	0.0980241	0.187354	0.103352	0
Sult1b1	0	0	0	0	0	0	0	0	0	0	0	0	0	0	0	0	0	0	0	0	0	0	0	0			0	0	0	0	0	0
Polr3k	16.4488	16.8684	17.0591	16.3733	18.9605	18.9091	21.3336	20.1791	21.2983	19.5775	19.8491	17.4696	21.112	21.5665	21.8391	20.6138	23.6722	20.1893	19.6532	18.7585	20.7724	20.2578	21.9206	20.6552			18.5345	17.9975	19.8379	23.3573	24.7584	24.5763
Tsc22d4	19.755	20.7615	22.5081	23.1878	18.1903	19.2232	17.8274	19.1843	19.5472	17.0594	18.9417	19.2997	23.5927	21.547	21.9049	20.5302	21.0405	19.9449	18.879	20.8069	18.3914	20.1355	21.0302	20.7802			26.2497	26.2844	26.4184	23.0064	24.9837	23.0642
Asb3	4.46292	5.12018	4.2459	8.02273	7.0163	6.92834	6.36533	7.37558	7.09728	8.72823	7.94682	8.81466	6.68116	7.38033	6.08953	5.94466	6.39279	4.65589	6.93632	7.04568	6.04892	6.32487	5.99641	6.35127			3.45088	3.0214	3.69782	3.9133	4.44829	5.36378
Mmp10	0	0	0	0	0	0	0	0	0	0	0	0	0	0	0	0	0	0	0	0	0	0	0	0			0	0	0	0	0	0
Gm14819	0	0	0	0	0	0	0	0	0	0	0	0	0	0	0	0	0	0	0	0	0	0	0	0			0	0	0	0	0	0
Wdr72	0	0.012709	0.0155278	0	0	0	0	0	0	0	0	0	0	0	0	0	0	0	0	0	0	0	0	0			0	0	0	0	0	0
Eefsec	7.6637	7.97074	7.37956	6.52635	7.23967	7.06104	6.54672	6.81395	7.17116	6.74667	7.86375	7.86011	7.33687	6.54367	6.34478	7.34176	7.09602	7.47306	6.04336	6.07813	7.15996	7.51662	7.21852	6.18938			7.55876	6.80506	5.61661	6.10984	4.97689	5.59603
Ccdc57	4.22488	4.4406	4.39776	3.16854	2.5004	2.8581	2.84158	3.08223	2.83356	2.65709	2.4787	2.62957	2.80938	2.64868	2.81666	3.14184	2.96183	2.82446	3.09884	2.28295	2.90612	3.61406	4.13243	2.63059			4.17153	5.44735	4.53305	3.02339	4.08242	3.5152
Arhgap4	1.1897	0.678931	0.878308	0.684648	0.584013	0.654945	0.580125	0.610745	0.700511	0.695918	0.271093	0.422709	0.610159	0.579367	0.795264	0.598663	0.886856	0.742629	0.669859	0.522006	0.707245	0.784925	0.871168	0.524462			0.604714	1.20675	0.723005	0.644879	0.91476	1.07068
Mtf2	34.3313	33.8952	30.5707	35.6029	35.1727	36.8832	34.0443	35.6092	34.1918	34.2201	36.5641	37.0233	27.1026	32.238	32.8366	30.8533	31.0958	31.6015	35.3313	33.3399	34.6121	33.1726	33.0823	33.0404			32.9397	37.0126	35.6446	31.694	31.3422	30.7063
Cxxc5	28.3178	26.7767	28.8743	31.5632	34.4882	32.1215	36.3801	35.7815	33.1356	34.7132	32.9157	32.4305	40.0817	41.4575	39.6415	36.915	39.1298	37.041	32.871	36.193	34.2337	36.7603	39.1842	34.5969			39.6703	33.655	37.7835	38.0746	39.7014	39.228
Nmnat3	0	0	0	0	0	0	0	0	0	0	0	0	0	0	0	0	0	0	0	0	0	0	0	0			0	0	0	0	0	0
St3gal6	0.929988	0.779627	0.808218	0.195521	0.921272	0.46962	0.165672	0.197068	0.37429	0.337785	0.406262	0.225051	0.312818	0.456972	0.41013	0.455327	0.238466	0.49099	0.528347	0.397024	0.371889	0.533977	0.542469	0.546039			1.13279	0.979812	1.19756	0.299736	0.93195	0.924377
Rock1	18.6903	18.4359	17.2865	17.792	17.195	19.0905	16.8153	18.0505	18.8977	18.7253	18.9072	19.604	16.1356	18.7053	19.5486	17.9723	16.8669	18.3014	20.0056	18.363	17.484	18.8227	16.0344	18.1071			18.5424	20.7407	20.3617	18.2348	18.1812	19.6644
Atpif1	154.688	148.198	153.516	113.951	129.214	120.727	133.18	134.345	140.527	132.709	130.144	125.27	148.589	123.311	122.313	136.868	138.634	123.62	132.666	129.475	137.182	129.2	130.62	131.209			161.743	138.294	147.995	147.896	150.492	155.85
Hyal1	1.43256	1.71857	1.27716	0.879766	1.1131	1.30308	1.01169	1.33009	1.68415	1.20325	1.29885	1.31268	1.10078	1.82772	1.30265	1.80218	1.75257	1.93795	1.79952	1.6045	1.04585	1.65402	1.66794	2.01024			0.916583	1.00772	0.833938	1.24652	0.924352	0.924295
Kitl	0	0	0.0742521	0	0	0	0.0121764	0	0	0.0217229	0	0	0.0247598	0.0653062	0.012412	0	0.0245372	0.013295	0	0	0.0358743	0	0	0.0127693			0.0306735	0.0288053	0.0880169	0.0841135	0.0154667	0.0528414
Krba1	2.98737	2.6944	2.77416	3.15871	2.64805	2.8886	2.86603	3.17066	3.20325	2.78648	2.85646	2.65158	2.94477	3.09058	2.77464	3.3955	3.43014	2.97203	2.82808	3.13031	2.85933	3.02711	2.97174	2.87838			2.80771	2.98647	2.97785	3.28226	3.24564	3.34522
Gm4303	0	0	0	0	0	0	0	0	0	0	0	0	0	0	0	0	0	0	0	0	0	0	0	0			0	0	0	0	0	0
Pik3cd	4.11257	4.7491	4.51299	6.07906	5.15756	5.37877	5.39686	5.27737	5.77697	5.45009	5.33115	5.59812	5.11209	4.77367	5.32585	4.90102	5.25194	4.91278	5.42017	5.064	4.53951	5.05284	5.55096	5.36316			2.81815	3.18453	3.30277	3.75076	4.04444	3.44996
Gm16405	0	0	0	0	0	0	0	0	0	0	0	0	0	0	0	0	0	0	0	0	0	0	0	0			0	0	0	0	0	0
Nfe2l1	47.0491	48.639	48.064	64.7158	64.7064	64.7794	57.726	60.9941	64.2343	65.9878	66.4788	71.222	47.1691	52.3079	53.584	56.9157	55.9281	57.3545	58.4106	61.5829	58.3841	60.406	55.3766	56.4295			39.5795	45.4003	44.4699	42.3226	43.9403	44.2457
Btbd6	0.201773	0.568961	0.0772392	0.186854	0.445108	0.408411	0.253324	0.380849	0.0715396	0.169476	0.200257	0.535297	0.0965843	0.2038	0.225948	0.101533	0.0319054	0.103724	0.530172	0.147554	0.248783	0.217435	0.181448	0.332076			0.319075	0.337096	0.152596	0.182286	0.201112	0.045806
Gm16381	0	0	0	0	0	0	0	0	0	0	0	0	0	0	0	0	0	0	0	0	0	0	0	0			0	0	0	0	0	0
Lpp	1.38937	1.73707	1.40308	1.95079	2.00286	1.99019	1.74434	1.85588	1.73116	1.68563	2.16876	2.3432	1.20344	1.98693	2.22261	1.53588	1.71989	1.71866	2.11699	1.87723	1.81911	1.9148	1.85151	1.70733			0.601581	1.19866	1.02573	1.09022	1.0973	1.26164
Gucy2d	0	0	0	0.021581	0.0197725	0	0	0	0	0	0	0	0	0	0	0	0	0	0	0	0	0	0	0			0.0690977	0	0	0	0.0696834	0
Wac	26.6341	27.2428	24.9172	21.3059	25.4503	26.2244	24.0788	25.8265	24.142	24.1974	27.2827	25.9874	22.3992	26.485	26.716	26.8803	27.3679	26.8562	27.772	26.7178	25.924	28.8611	27.4061	25.9178			30.4322	31.836	31.9438	29.8226	29.0756	29.9794
Setdb1	16.3363	18.2297	17.0741	15.8827	14.2126	14.2431	13.2298	15.6428	14.3487	14.2682	14.6701	14.0382	14.2047	17.6932	15.5058	16.7458	17.0073	17.0914	15.926	15.4253	16.0168	17.6346	16.4525	16.8642			23.2178	25.8676	25.1102	22.4866	22.5635	23.6747
Chn2	19.8464	18.3426	20.9075	16.8951	17.1676	15.9478	15.5485	15.8904	15.5029	19.0154	19.2147	18.3205	19.7186	19.0585	19.7362	17.2683	18.2331	18.5022	18.0858	18.3045	17.5134	17.2836	18.6477	19.0635			17.7416	16.3888	16.8707	17.1822	17.8711	17.38
Rnpep	18.3972	23.3156	22.7825	22.591	22.4148	22.1996	21.5962	21.8233	23.2539	21.9682	21.7543	21.6582	22.28	19.697	20.3954	22.3416	21.0034	22.6344	21.9141	20.7724	23.0521	20.6466	22.8638	19.8018			20.8375	18.3048	17.3569	17.6509	18.3736	17.4995
Pcdh15	0.0882635	0.0746657	0.111498	0.122606	0.16625	0.169035	0.116355	0.103803	0.131436	0.096376	0.213995	0.17562	0.0971743	0.12481	0.122842	0.133244	0.142358	0.127044	0.139151	0.158783	0.134674	0.110061	0.100009	0.126379			0.125618	0.221188	0.170216	0.181805	0.226973	0.156291
Kcnt1	0.101776	0.0212584	0.0649334	0	0.0575682	0.126773	0.0212965	0.0295544	0.0360851	0.0189967	0.086581	0.033751	0.0108262	0.0342662	0.0325628	0.0113809	0.0214578	0.0116264	0.0198091	0.00992365	0.031372	0.0208907	0.0366095	0.0558339			0.026824	0.151141	0.0897992	0.0122595	0	0.0308065
2810459M11Rik	0	0	0	0	0	0	0	0	0	0	0	0	0	0	0	0	0	0	0	0	0.0195867	0	0	0			0	0	0	0	0	0
Gm10548	0	0	0	0	0	0	0	0.0233789	0	0	0	0	0.0256921	0	0	0	0	0	0	0	0.0248168	0	0	0.0265004			0.0954858	0	0	0.0290937	0	0.146217
Yars2	16.0046	16.1297	13.8358	15.3646	16.7476	15.1176	15.5725	15.9564	15.6994	17.6623	15.0522	18.001	15.1943	16.8389	13.4842	14.3622	15.1843	16.1347	13.7451	16.0344	15.1289	15.9328	14.0085	15.0578			20.8798	19.9052	20.0722	21.0135	20.7377	18.0454
Nudt12os	0	0	0	0	0	0	0	0	0	0	0	0	0	0	0	0	0	0	0	0	0	0	0	0			0	0	0	0	0	0
Fam49b	27.3592	28.2364	27.7161	31.0447	33.247	34.3113	32.0905	34.4058	34.0474	37.2068	36.1101	36.8599	32.838	28.3026	30.7565	30.797	32.0598	30.2748	31.2466	32.0664	34.9367	31.6357	30.989	30.8209			20.8137	19.0167	20.1391	22.1347	23.1216	22.9792
Gm15093	0	0	0	0	0	0	0	0	0	0	0	0	0	0	0	0	0	0	0	0	0	0	0	0			0	0	0	0	0	0
Cacna1g	2.90004	3.16941	3.24174	3.04157	2.77795	2.88557	2.4722	2.48155	2.31806	2.68087	2.51816	3.10707	2.92422	3.27582	2.87416	2.5646	2.45022	2.23178	3.19381	2.94397	2.41995	2.69455	2.74062	2.45703			4.33498	5.14125	4.52597	2.93001	3.29419	3.02689
Bcar1	35.0293	35.1499	32.9878	31.5624	31.6339	31.4581	28.6079	30.6098	30.8053	32.5668	29.653	30.0114	37.2845	38.1195	35.9768	35.2755	37.5617	33.5366	35.015	34.0063	31.9352	36.9268	36.5933	36.7576			46.3683	49.176	47.7682	45.6498	41.3312	43.4931
Crhr2	0	0	0	0	0	0	0	0	0	0	0	0	0	0	0.0229948	0	0	0	0	0	0	0	0.0258525	0			0	0	0	0	0	0
Iapp	0	0	0	0	0	0	0	0	0	0	0	0	0	0	0	0	0	0	0	0.0890844	0	0	0	0			0	0	0	0	0	0.138275
Elavl4	27.7081	25.7693	25.749	21.6717	24.6591	25.9424	21.1704	21.3535	21.9038	24.2668	26.4736	26.0674	25.3789	28.6384	27.0968	27.6846	27.0608	29.372	27.714	25.0837	27.0154	29.0994	28.4575	28.7571			34.6301	36.5433	35.1283	31.5545	34.2436	31.7964
Gm19466	0.0611912	0	0.175681	0.068	0.155754	0.0857475	0.230475	0.0799608	0.19526	0.0770947	0.130139	0.091315	0.0585816	0	0	0.0307917	0.058055	0.15728	0.107189	0	0.0282929	0.0565207	0.0330163	0.151061			0	0.10223	0.034708	0.165844	0	0.0416743
Gm4262	0.497857	0.467953	0.449225	0.276627	0.543097	0.398657	0.301365	0.278815	0.340426	0.388297	0.272268	0.247649	0.204268	0.646532	0.238931	0.715783	0.404864	0.438734	0.342611	0.499304	0.394617	0.591245	0.115124	0.49162			0.421761	0.118822	0.484093	0.462624	0.170134	0.290628
4930556M19Rik	0	0	0	0	0	0	0	0	0	0	0	0	0	0	0	0	0	0	0	0	0	0	0	0			0.0192362	0	0	0	0	0.0220922
1700026F02Rik	0	0	0	0	0	0	0	0	0	0	0	0	0	0	0	0	0	0	0	0	0	0	0	0			0	0	0	0	0	0
Mir7006	0	0	0	0	0	0	0	0	0	0	0	0	0	0	0	0	0	0	0	0	0	0	0	0			0	0	0	0	0	0
Kdm6a	4.95717	4.62589	5.37884	4.57081	4.98659	5.4306	4.55581	4.98126	4.71639	4.96247	5.96659	5.9133	4.54091	4.98295	5.48832	4.96502	5.21063	5.231	5.19553	4.7987	5.08975	4.61175	4.84907	4.27291			4.55397	6.02431	5.48862	4.5364	4.80584	5.08436
Mettl1	46.6909	42.765	41.197	34.7382	36.7671	34.9248	32.6554	32.4293	36.1265	35.5427	34.8481	31.9697	40.74	36.314	39.6241	39.7056	39.6946	39.1718	33.4401	35.0402	33.9089	36.221	33.8189	33.5388			43.2066	39.9549	39.5221	41.8222	39.577	41.4957
Aanat	0	0	0	0	0	0	0	0	0	0	0	0.0964822	0	0	0	0.0488012	0.0460051	0	0	0	0	0	0.104654	0			0	0	0	0	0.115995	0.132098
Dnajc2	84.1654	77.1566	85.6777	74.247	74.4432	71.0236	71.359	68.735	73.6083	76.1043	74.1335	74.2224	69.2357	71.3671	63.3647	70.0994	67.3975	67.2671	72.9885	72.5822	72.0976	68.0477	69.6694	68.5409			94.5221	90.0768	90.724	84.748	83.8895	83.7404
Mid1	1.25575	2.11216	1.57494	1.45056	1.96827	1.66708	0.855711	1.06517	1.24782	1.17965	1.6024	1.46299	0.775102	1.5187	1.26875	1.33032	0.846516	1.34203	1.44718	1.30497	1.35987	1.37357	1.05199	1.2237			1.80288	2.35559	2.41797	2.4003	2.45057	2.09307
Bcl11a	0	0.0094507	0.0346404	0.0335203	0.0102371	0.0187862	0.0189352	0.0262776	0.0106947	0	0.034214	0	0.0192517	0.0406226	0.00965081	0.0202382	0	0.0413495	0.044032	0	0.0185958	0.0185744	0.0108502	0.029786			0.0357748	0.0335959	0.0570306	0.0436011	0.0360781	0.0273909
Tpx2	65.2842	64.5684	62.4246	67.3573	68.6904	66.2585	60.3312	61.7307	62.1335	65.0436	67.775	66.6853	56.1711	59.6219	59.1404	60.4972	61.9229	59.4258	65.0081	63.3321	64.0924	61.5703	62.1817	61.5454			47.9252	52.7653	50.0206	47.2066	45.1608	47.2469
1700001G11Rik	0.366988	0.344945	0.421451	0.305867	0.0934117	0	0.172781	0	0.195176	0.154122	0.234148	0.456377	0.527006	1.20469	0.176124	0.738681	0.783403	0.282981	0.241071	0.0805119	0.254525	0.169489	0.198012	0.181195			0.544066	0.408743	0.416316	0.0994633	0.548677	0.249938
Mad2l1bp	30.1183	32.1151	27.5812	26.5661	22.7586	24.4058	25.6441	25.6097	26.608	22.1759	20.1954	25.1627	29.0994	27.6757	28.2166	31.0929	30.2061	28.1139	24.5818	26.8195	22.4659	25.1554	26.9946	23.497			31.1817	29.0972	33.852	29.2239	35.0284	27.7272
Tars2	13.7506	14.9961	13.599	15.9533	12.7834	13.0924	13.9854	12.9254	13.3714	13.4398	14.9852	14.6064	13.8328	12.7444	11.9768	13.6357	12.7514	13.5948	12.1931	13.6194	13.4046	12.4574	11.9412	12.6435			17.4128	16.819	18.0285	16.5055	15.7227	15.3474
Mrps34	53.4168	54.8518	58.3301	56.8729	57.1368	61.5123	55.3135	59.7148	63.1397	60.4271	62.3839	60.745	62.9628	61.3603	56.6801	64.5577	68.1092	55.5538	54.0195	57.8493	57.5341	58.7514	61.808	55.263			74.4307	62.1597	66.7264	78.3283	84.7559	77.2803
Pycard	0.165231	0.0931835	0.0759006	0.257062	0	0	0.0622335	0.143942	0	0.055513	0.0843371	0.0328763	0.0316368	0.233646	0.0317189	0.16629	0	0.169877	0	0.0869981	0	0.274715	0	0.0326321			0.0391931	0.515285	0.262415	0.179127	0.276677	0.360097
Ints12	11.4423	10.9056	11.1168	11.3931	13.1644	12.3356	12.4551	14.2743	12.682	12.3018	13.1214	11.8389	14.9856	12.1814	13.1793	13.957	15.8062	12.5405	12.9281	11.969	12.8878	12.9787	14.8172	14.0107			10.4766	9.15035	10.3064	12.8016	12.6183	11.9074
Mybphl	0.0552927	0.155914	0.126997	0	0	0.0516546	0.0520645	0.0963373	0	0	0	0	0	0	0.0530719	0.278235	0	0	0	0	0	0	0.119335	0.1092			0.327889	0.369503	0.376348	0.179829	0.264535	0.150628
Trnau1ap	54.5072	52.4656	59.1546	48.3607	47.9314	46.0212	50.2667	47.5932	45.5583	47.7227	39.7831	40.3131	53.1989	45.469	47.4038	44.7399	50.055	45.9617	44.6233	44.9833	46.7096	43.6571	50.1955	50.31			53.3165	51.321	51.1385	48.0584	46.0766	48.986
Krt20	0	0	0	0	0	0	0	0	0	0	0	0	0	0.036601	0	0	0	0	0	0	0	0	0	0			0	0	0	0	0	0
Rreb1	0	0	0.00594802	0.00575568	0.0158201	0.00483859	0	0	0.00550911	0	0	0.00515275	0	0	0.0099427	0	0	0.00532502	0.0181455	0.00909025	0.0191582	0	0	0			0.00614281	0.0115374	0.0117511	0.0168449	0	0.00705484
Ipcef1	0	0	0	0	0	0	0	0	0	0	0	0	0	0	0	0	0	0	0	0	0.00741065	0	0	0			0	0	0	0	0	0
Gnpda1	11.8407	9.97617	10.1808	11.7947	12.7739	11.7494	17.013	14.4038	14.2259	12.8053	12.3171	14.4654	13.0978	13.168	12.9256	12.5649	14.4352	11.9214	12.8963	11.8982	13.0203	12.7787	13.5058	13.1463			13.2429	14.7254	16.3205	14.0005	14.9328	13.4124
Ksr1	1.50294	1.24178	1.47544	1.29304	1.45617	1.29082	0.878791	1.14036	1.08294	1.04858	1.16513	1.1817	1.40404	1.60374	1.59382	1.354	1.6904	1.30844	1.26328	1.30826	1.10962	1.4554	2.06655	1.50805			1.89751	1.86294	1.66371	1.51109	1.33372	1.27122
Thbs3	6.68565	7.4532	7.73735	8.69662	8.00301	7.69825	6.83213	6.89279	7.79116	7.35673	7.48044	7.45906	7.07862	6.9622	7.54468	7.26748	7.09694	7.93933	7.35361	7.27683	6.8694	8.24977	6.54348	7.98368			9.67084	9.00486	8.72094	7.71615	8.51304	8.0947
Sart1	14.7315	12.9349	14.6101	16.3861	13.475	13.5939	13.6888	13.413	12.7802	15.0507	12.6382	12.6429	16.2261	12.318	11.9983	13.8776	12.5828	13.5642	12.1501	13.0127	13.9432	12.5575	12.936	13.2059			14.2996	13.7065	13.536	13.6869	14.3379	14.5161
Cuta	55.0557	48.6904	54.0815	65.7489	64.0749	56.9524	64.8218	62.3583	61.8393	70.1916	59.073	56.3912	66.315	55.5222	52.7622	60.148	62.957	64.9667	58.1199	55.527	54.3167	60.7395	55.8081	55.7187			67.734	51.6879	54.8795	52.1673	55.5067	51.6659
Syt17	2.48334	2.91772	3.6667	3.72061	3.81517	3.9149	3.46577	3.47686	3.1367	3.72471	4.65899	3.99263	5.49782	5.12855	5.3631	4.01666	3.80757	3.87535	3.92285	4.04715	4.81841	3.76838	3.85224	3.72213			3.36603	5.01317	4.47723	3.43736	3.8454	3.71478
Amdhd2	7.95715	7.56986	7.53196	10.5039	10.4092	11.4432	11.0345	9.20057	10.8233	13.7315	12.8409	10.3631	11.9577	8.37805	9.30395	8.44497	10.6148	8.62714	10.0105	8.46393	11.9962	9.97793	8.17039	8.57178			4.97603	4.88781	4.81424	4.91442	4.90284	4.53245
Dgkk	0	0	0	0	0	0	0	0	0	0.00868025	0	0	0	0	0	0	0	0	0	0	0	0	0	0			0	0	0.0117236	0	0	0
Gprasp1	27.6223	29.847	28.839	44.8135	42.0225	44.1215	42.2085	38.8335	41.3069	43.0503	44.4685	45.4786	32.5425	37.2993	38.6158	35.8186	36.687	39.9631	39.3021	38.8376	37.8059	38.2108	38.1891	39.9264			28.3231	30.9233	30.0725	30.8696	30.3333	30.3349
Zfp7	19.3212	19.154	19.5502	15.9055	17.3327	16.848	16.5923	15.2907	15.4684	16.2864	16.8665	16.7763	16.0999	16.7771	15.3478	17.3641	17.6117	18.9906	16.6811	16.3101	16.7623	18.0163	16.4865	18.943			22.1523	23.4898	23.1953	22.316	21.4882	22.4997
Fam178b	0.54386	0.255596	0.0851688	0.467017	0.755083	0.623547	0.628495	0.818361	0.262947	0.622916	0.441632	0.467283	0.922999	0.174785	0.427104	0.348311	0.187631	0.279576	0.433038	0.65081	0.342905	0.411013	0.373475	0.585869			0.146597	0.275336	0.308481	0.1876	0.354814	0.202034
Syce2	0.873568	0.289799	0.590123	0.171312	0.470868	0.480053	0.0483862	0	0.163973	0.388449	0.0437144	0.102244	0.639534	0.20761	0.147967	0.620589	0.195011	0.105663	0.0450069	0.586218	0.0950376	0.237321	0.110904	0.253713			1.2189	0.858495	0.69952	0.501373	0.43023	0.629941
Tekt4	0.0921063	0	0.0528877	0	0	0	0.173458	0.0802392	0	0.0386815	0	0	0.132268	0.0930316	0	0.139045	0.174771	0.142044	0	0.0808273	0	0	0.0993936	0.0454762			0.0546197	0.051293	0.104487	0.0998528	0.0550826	0.313645
Ccl21d	0	0	0	0	0	0	0	0	0	0	0	0	0	0	0	0	0	0	0	0	0	0	0	0			0	0	0	0	0	0
Vezt	3.57169	3.74015	3.58758	4.52814	4.23575	4.49277	4.05001	3.70751	4.06661	4.64785	4.84439	4.74445	3.53496	3.62281	3.81452	3.99455	3.99954	3.94107	4.35316	4.47633	4.39142	4.21445	3.85428	3.77532			3.16214	3.58587	3.11587	3.05404	2.82793	2.89845
Stil	6.31008	8.34742	8.00696	9.82574	9.83515	9.23048	7.62882	8.17775	8.96287	9.0515	8.97979	9.71356	6.05341	7.48817	8.97281	7.85322	7.87137	7.8224	9.46136	8.20351	8.66869	7.86722	7.32773	8.39778			7.63783	9.38517	8.1598	7.46011	8.32374	6.52581
Tbl2	23.8935	25.9335	24.313	20.4593	19.3249	20.6298	20.0185	20.4399	20.5121	19.1861	18.8397	19.8278	19.4803	20.1048	18.8988	21.6509	21.0831	20.6078	22.2691	19.923	21.1116	21.3563	22.2859	21.3935			33.7893	34.9045	34.3876	29.2661	29.0476	28.7682
Rrm2	68.6116	64.825	69.019	53.5161	56.676	57.8386	52.8427	55.6552	57.0411	51.9749	53.3296	52.8685	62.0295	62.1419	58.7733	58.4657	59.5989	60.3258	54.6797	57.9944	59.0781	57.7248	59.6162	60.2738			70.4732	64.9554	61.0555	56.5585	52.0642	50.8277
St6galnac2	0.312337	0.326196	0.318835	0.115697	0.353338	0.194524	0.16339	0.211629	0.258394	0.145745	0.413319	0.414309	0.232569	0.175264	0.366413	0.174633	0.460956	0.46384	0.273562	0.21318	0.288829	0.320553	0.524298	0.239885			0.782031	0.850359	0.6299	0.752457	1.12073	0.661787
St3gal1	1.48816	1.41024	1.72302	0.813319	1.01839	0.923031	1.0567	1.02014	1.16771	0.860624	0.96505	0.934421	1.45973	1.45383	1.81476	1.31356	1.22672	1.59271	1.39957	1.0062	1.45512	1.43091	1.64539	1.2527			0.882489	0.855912	1.21771	0.899228	1.00669	0.631369
Zfp317	6.00386	6.32957	5.7395	7.12271	7.83099	7.62497	7.34933	7.36484	5.60939	7.83683	7.2195	7.19989	5.65461	6.99838	6.69722	6.66291	6.57366	7.20703	7.39033	7.41882	7.68275	7.11936	7.28435	7.14642			7.02443	7.04842	7.45512	7.19487	7.82148	8.31048
Pdia6	234.97	219.651	237.144	261.225	269.091	277.005	247.225	247.629	236.325	285.973	269.95	272.259	274.994	253.402	249.768	223.804	217.625	214.705	264.484	259.57	263.406	231.217	222.091	232.935			167.628	155.331	165.519	161.136	162.678	164.124
Mrpl1	9.95632	8.93075	10.1377	8.94868	8.7991	9.72616	7.6777	7.95441	8.58323	10.2304	9.1291	9.77107	9.14465	8.55895	9.18453	8.59596	7.99158	8.26178	9.31049	8.61883	9.87686	7.74925	8.38072	8.03496			12.3478	10.5825	10.683	10.0631	8.82553	8.32967
Dcaf7	37.9214	41.2843	37.9962	47.5142	46.4188	46.9828	48.8579	48.0031	48.6638	44.695	46.8863	49.9235	39.7701	45.7521	45.6923	44.2041	43.9885	42.8613	48.1974	45.9102	44.4867	46.5327	45.0801	43.8086			31.9048	37.1103	36.4196	34.5782	35.8449	35.5886
Pdilt	0	0	0	0	0	0	0	0	0	0	0	0	0	0	0	0	0	0	0	0	0	0	0	0			0	0	0	0	0	0
Fendrr	0.0212319	0	0.0731483	0.0235943	0	0	0.0399845	0	0	0	0	0	0.0406528	0	0	0	0	0	0	0	0.0785355	0	0	0.0419317			0.0251813	0.0709427	0.0481714	0.0460351	0	0
Ccdc163	4.05554	4.20523	4.17687	4.18488	5.63658	5.65297	5.1826	5.4958	3.93713	6.02874	6.5989	5.76384	4.80701	4.12878	4.94305	4.98854	4.79433	4.66595	4.9616	4.23679	5.65522	4.2514	4.86267	4.16365			3.16844	3.5132	4.27203	3.83832	3.27229	3.41965
2410004B18Rik	20.0225	18.0049	20.9553	14.6348	18.7465	17.6252	15.7825	16.6156	15.9399	15.8119	14.364	14.7857	17.5482	16.5542	17.0785	20.5248	16.6071	18.2935	14.6803	15.9041	17.332	17.0833	15.4142	17.8964			25.9503	23.0363	23.7909	21.3484	23.4544	22.1555
Disp3	1.55089	1.27457	1.47333	1.49788	1.55423	1.09991	1.31508	1.22375	1.2437	1.37085	1.38151	1.50253	1.69464	1.83712	2.14328	1.33202	1.60237	1.26058	1.55749	1.41085	1.45669	1.44752	1.69988	1.58759			1.63714	2.26997	1.82383	1.84858	1.92295	2.26731
Ccdc34	25.8706	27.0516	26.7653	25.6117	32.265	31.0851	26.1777	29.6901	29.2642	32.6185	30.3653	28.1165	28.3527	28.1964	26.2694	24.9346	23.178	24.8801	27.2512	30.1352	28.5057	25.1999	26.0832	24.3232			21.5942	21.049	19.1513	20.051	19.2618	17.1483
Rabggtb	154.289	140.104	154.359	150.065	158.324	143.042	166.519	163.574	151.47	159.784	157.597	148.874	181.601	159.642	154.478	186.064	173.696	177.084	156.246	158.567	172.047	160.254	152.587	170.661			137.229	118.71	126.843	169.896	174.529	162.847
Mir17	3.35969	0	0	0	0	0	0	0.731705	0	0	0	1.67121	0	2.54508	1.61238	0	0	0	0	0	0	0	2.71913	1.6588			2.98848	0.935487	0	2.73169	0	2.28812
Pex11b	5.77503	5.65859	6.72592	7.5074	8.65331	7.17644	8.18245	8.40076	8.75043	8.58013	7.90223	8.23861	8.8147	8.61199	7.76555	7.78595	8.65793	9.21421	8.51762	8.62967	8.89224	7.74975	9.73006	8.95751			7.30158	7.28163	6.05683	9.03672	7.91735	9.49878
Dand5	0.503953	0.828945	0.675199	0.326683	0.769646	0.27463	0.632708	0.658534	0.804054	0.45856	0.428713	1.00273	0.844308	0.381762	1.12866	0.972102	0.597656	1.59755	0.809214	0.294827	0.504859	0.930977	0.634463	1.11969			2.34097	1.73065	1.23866	1.1382	1.70782	1.14406
Mir22hg	1.19853	1.01388	1.46816	1.77585	1.87109	1.71683	2.21949	1.46175	1.99724	1.00668	1.52939	0.91415	2.21834	1.7755	2.1474	1.40725	1.47823	2.38231	1.95951	0.911526	2.29054	2.32481	1.8107	2.20923			2.65342	1.20141	2.03944	2.81522	2.62812	1.79577
Mir467a-4	0	0	0	0	0	0	0	0	0	0	0	0	0	0	0	0	0	0	0	0	0	0	0	0			0	0	0	0	0	0
AU019990	0	0	0	0	0	0	0	0	0	0	0	0	0	0	0	0	0	0	0	0	0	0	0	0			0	0	0	0	0	0
Mrps12	15.1138	11.9126	13.4651	15.1385	14.0079	15.9555	16.9755	15.6463	17.8061	19.6964	18.0463	14.5641	20.3737	15.0602	14.6368	17.939	17.1684	11.4973	18.2237	16.4152	18.1127	15.5878	13.8229	14.7236			12.4592	11.3229	10.2256	15.2093	15.8073	14.032
Exoc1	4.66556	4.83179	5.21249	6.40463	5.45953	5.58135	5.11874	4.90124	4.17665	5.40824	5.15431	5.96475	4.97187	5.04294	5.16713	5.74717	4.85707	4.80761	5.02011	5.24284	6.47162	5.06995	5.45615	5.30548			4.54442	4.6556	4.31077	4.86342	4.45668	4.15517
4933417G07Rik	0.0734167	0	0.0843121	0	0	0	0	0	0	0	0.187367	0	0.0702858	0	0	0	0	0	0	0	0	0	0	0			0	0	0	0	0	0
Gm10649	0	0	0	0	0	0	0	0	0	0	0	0	0	0	0	0	0	0	0	0	0	0	0	0			0	0	0	0	0	0
Nkx6-2	0	0	0	0	0	0	0	0	0	0	0.0314735	0.0368069	0	0	0	0	0	0.0760749	0	0.162333	0	0.0341732	0	0			0	0	0	0	0	0
Lrrc75a	6.75476	6.8252	7.44691	7.58143	8.01208	7.35152	5.37453	7.00251	6.61	7.88622	6.80934	7.69445	6.91936	6.51559	6.80764	5.67638	6.79308	7.9864	7.01068	8.3579	8.12028	6.9879	6.6696	6.60343			6.44904	5.56724	6.51328	5.74844	5.13025	4.69234
Slc23a2	8.3477	8.61132	8.02488	7.75436	7.47846	8.27136	6.93504	7.85152	7.62275	6.91979	7.63337	9.23304	6.75636	8.06061	8.27919	7.94169	8.08937	8.27628	8.80668	7.71743	7.79285	8.48069	8.90104	8.67439			7.18109	7.70553	7.93836	7.81229	7.36068	7.73351
Atg13	9.10126	9.3259	7.79611	6.2176	7.36755	6.77755	6.19913	6.23893	5.43546	6.43825	6.80638	7.05062	6.30274	7.77988	7.91227	6.26907	6.70613	6.84532	6.56659	6.85748	7.26076	6.39108	7.06412	6.39052			9.93157	10.6561	11.1074	7.11697	8.27582	7.79884
Gm13289	0	0	0	0	0	0	0	0	0	0	0	0	0	0	0	0	0	0	0	0	0	0	0	0			0	0	0	0	0	0
Setd2	12.2602	14.7483	13.4296	12.1127	10.246	11.4772	10.4385	11.586	11.9802	9.60936	10.8683	11.1969	10.7505	13.3734	12.9519	14.6178	15.0629	15.2372	11.6707	12.8128	11.2672	13.6034	14.3518	14.6264			13.9796	17.8901	16.2757	17.5234	16.7864	17.8966
Nhsl1	3.0579	2.96106	2.46138	2.66925	2.8312	2.71861	2.46182	2.38223	2.30923	2.44428	2.78998	3.01461	2.64447	3.20992	3.41392	3.26345	3.17289	3.50482	2.77537	3.12122	2.94735	3.43036	3.37959	3.09257			3.51714	4.10551	4.00341	4.28657	5.04971	4.17776
Ctsj	0.101735	0.0956245	0.0584167	0	0	0	0.143694	0	0	0	0.0432732	0.0506062	0	0	0	0	0	0	0	0	0	0	0	0			0	0	0	0	0	0.0692869
Cops7a	34.464	37.5713	35.7418	30.706	36.2845	36.1331	32.8487	36.9461	37.6826	36.5572	39.4073	36.7124	32.2739	29.9459	31.4042	35.2302	33.126	30.6056	33.7708	36.2924	35.9896	33.5295	35.1445	32.9028			36.0555	35.6363	34.1112	31.9785	29.0889	33.291
Cops6	163.421	145.482	155.827	128.499	147.476	142.667	140.763	140.848	143.711	160.013	148.952	141.537	156.452	141.091	137.544	133.963	126.41	131.748	142.06	145.559	149.153	132.779	141.832	130.169			171.332	154.791	158.537	162.623	165.225	161.105
Rpl21	7.45069	5.57394	6.85385	7.01242	9.05661	7.31558	8.73382	9.14	9.98714	8.07802	8.34328	7.2233	8.44308	7.14158	7.80821	8.18708	10.3868	9.30167	8.19044	7.47234	6.29233	9.05897	7.712	8.59608			7.52916	6.73188	7.28782	9.80817	9.95725	10.045
Derl3	0	0.49342	0.0602856	0.291681	0.0534476	0	0.148291	0	0.223348	0.396831	0.0446577	0.0522253	0	0	0.30232	0	0.199219	0	0.0919562	0.0460667	0	0	0.0566484	0			0.12452	0.584679	0.238204	0.626012	0.188363	0.57203
Kctd18	5.83428	6.3331	6.19612	7.28672	6.09784	7.47621	6.34444	5.91468	7.00201	6.63505	6.08325	5.39337	6.30219	6.64905	6.78932	7.58641	7.61711	8.12164	6.2405	6.68296	7.32883	7.17734	7.18733	6.85734			4.68446	4.28414	4.94921	5.28946	5.99012	5.83709
D330050G23Rik	1.63715	1.64873	1.56676	0.563122	0.555619	0.509811	0.513856	0.814982	0.580459	0.458365	0.928484	0.349015	1.08221	1.81108	1.64623	1.56919	1.88608	1.76334	1.0925	1.09461	1.11743	1.51219	0.925404	1.61664			1.84922	1.21562	1.54767	1.43678	2.2845	1.16808
Inppl1	24.0762	24.1656	23.9129	25.2936	21.7361	24.5098	23.3876	24.4116	24.8874	22.9668	24.3095	23.1261	23.3146	25.4368	24.7172	22.6839	22.6452	23.1305	22.1786	23.0111	22.2514	24.2719	24.8905	23.2824			27.4217	31.0869	29.7154	23.7597	24.4913	23.6669
Trp63	0	0	0	0	0	0	0	0	0	0	0	0	0	0	0	0	0	0	0	0	0	0	0	0			0	0.0129779	0	0	0	0
Mocs2	38.9183	39.1434	39.9329	41.298	43.6554	42.3242	44.102	42.3963	41.9124	44.0137	43.3071	40.6876	48.3432	39.4602	40.2232	35.7096	39.0498	37.5935	38.4049	42.3465	43.1041	40.9157	36.9997	38.1726			35.2162	30.4506	33.3027	35.7534	37.4803	34.8487
Rnf34	18.7396	14.6274	15.0935	17.9358	17.4989	17.5741	18.2915	18.3068	18.0123	17.2564	17.2319	17.6375	17.5602	16.0832	17.5018	16.3887	20.1086	17.1877	17.8679	16.6666	18.3309	17.1426	17.6896	18.2196			15.3737	17.8556	16.8757	16.1664	16.7564	17.3611
Ttc39a	1.81869	1.76371	1.69076	1.98897	3.05675	2.80473	3.15318	2.06219	2.85564	3.87955	3.16799	2.90068	2.40441	2.30348	2.41065	1.33644	1.88981	2.37438	2.8824	2.33063	2.93648	1.91985	2.14949	2.10947			1.50647	1.76839	1.96489	1.94035	1.93357	1.53353
Tmc7	0	0.0295195	0.0901668	0	0	0	0	0.0683988	0.0167027	0.0395683	0.0133585	0.0312445	0	0.0158607	0.0150723	0	0	0	0	0	0	0	0.0677814	0.0465187			0	0.0349793	0.0890682	0	0.0187818	0
Nkd2	0	0	0	0.0195229	0	0	0	0	0	0	0	0	0	0	0	0	0	0	0	0	0	0	0.0568741	0.034696			0	0	0	0	0	0
Matn2	0.749939	0.760542	0.362624	0.37283	0.160747	0.405608	0.278745	0.429813	0.545782	0.281796	0.201465	0.451577	0.491234	0.51827	0.340967	1.13212	0.786398	0.568125	0.345704	0.294415	0.510997	0.382807	0.660196	0.68208			0.538344	0.923188	0.582085	0.791616	0.448488	0.833323
Tmub1	11.4382	10.2488	7.79548	5.8209	7.2922	6.59112	8.10297	8.42791	7.56136	7.04836	5.36541	6.32781	7.57318	8.47588	8.67018	9.6288	7.40369	9.06717	6.27308	6.14446	6.17835	8.3929	9.05551	7.3892			16.5453	15.2995	14.9766	15.1236	19.2427	17.6185
Folh1	0	0	0	0	0	0	0	0	0	0.0194487	0	0	0	0	0	0	0	0	0	0	0	0	0	0			0	0	0	0	0	0
Stk32b	0	0	0	0	0	0	0	0	0	0	0	0	0	0	0	0	0	0	0	0	0	0	0	0			0	0	0	0	0	0
Sdf2l1	80.7417	72.4803	85.1921	80.8098	89.9217	94.1674	90.5977	92.4722	95.3641	97.0732	91.4382	89.5756	108.754	88.9491	94.3065	80.1057	82.524	77.1201	82.7645	92.9264	89.1502	80.5782	92.7644	84.5089			62.9091	52.1272	56.2713	64.6138	67.7835	62.7952
Ulk2	3.09498	3.12583	3.847	3.7226	3.34886	3.68504	2.64	3.75356	3.30493	3.19085	3.31436	3.46547	3.23024	3.65321	3.45996	3.2614	3.55818	3.53141	3.06156	3.50415	3.13141	3.52019	3.87685	3.16407			2.82139	3.01454	2.61603	3.27633	3.06306	2.95924
Rhbg	0	0.0346839	0.0423765	0	0	0	0	0	0	0	0	0	0	0	0.141673	0.0742737	0	0	0	0	0	0	0.0796397	0			0	0	0	0	0	0
Gm14204	0.010471	0.0590522	0.0240498	0.0232722	0.0746268	0.0293461	0	0.0456094	0.0111376	0.00879491	0.026723	0.0208343	0.0300733	0.063457	0.0502521	0	0.00993432	0.0430617	0.0275132	0	0.0193658	0.0580306	0	0			0.0620936	0.0116623	0.0118784	0.0454065	0.025048	0.0285251
Gm19277	0	0	0	0	0	0.113152	0	0	0	0	0	0	0	0	0	0	0	0	0	0	0	0	0	0			0	0	0	0	0	0
Mir6404	0	0	0	0	0	0	0	0	0	0	0	0	0	0	0	0	0	0	0	0	0	0	0	0			0	0	0	0	0	0
Ralgps2	20.7318	21.3924	21.355	25.9075	26.3145	26.5475	25.4542	25.8502	24.4504	27.2332	27.1028	26.3031	23.0578	23.158	23.8866	22.8656	24.8587	22.3826	25.8423	24.5641	24.7509	24.2109	23.3647	23.9394			16.5173	18.1552	16.7861	18.3792	17.864	17.9187
Vmn2r95	0	0	0	0	0	0	0	0	0	0	0	0	0	0	0	0	0	0	0	0	0	0	0	0			0	0	0	0	0	0
Tiam1	5.10286	6.47168	5.25751	7.50056	6.48511	6.66888	5.69096	6.20307	6.52482	6.73307	7.68144	7.45294	5.12778	6.56146	7.7203	5.75476	6.79847	6.53004	7.03687	6.85195	6.23317	5.98366	6.22909	6.39695			4.03471	5.42146	4.79317	4.65907	4.65327	4.30101
Ypel1	1.22089	1.52272	1.21334	1.82638	1.12352	1.71084	1.52545	1.45221	2.19766	1.93261	1.83755	1.98543	1.61837	1.8023	2.14089	1.29961	1.51472	1.76214	2.11808	2.12217	2.04089	1.79999	1.57085	1.46063			0.918919	1.38595	1.25182	1.06904	1.26369	1.31119
Klhl22	0.0269494	0	0	0	0	0	0	0	0	0	0	0	0	0	0	0	0	0	0.0236037	0	0	0	0	0			0	0	0	0.0292159	0	0
Ndrg2	21.941	22.7989	19.5914	27.3743	29.461	26.2564	29.4974	25.9969	26.148	27.0305	28.9825	28.9625	28.256	24.957	24.0062	22.8667	23.5618	23.153	25.2335	24.5093	26.6883	25.9604	24.0028	25.8652			19.845	18.8886	19.6667	21.3859	20.0132	18.6101
Man2c1	11.5435	13.2384	12.8038	18.4509	13.2695	14.938	14.2934	15.2656	13.6763	16.503	15.3916	14.1863	11.3868	10.3763	13.0141	15.0344	13.3626	11.125	13.5062	14.0512	13.8346	13.1915	12.9532	12.7183			12.4957	11.6859	13.1448	11.8495	10.9249	11.4569
Gm14430	0	0	0	0	0	0	0	0	0	0	0	0	0	0	0	0	0	0	0	0	0	0	0	0			0	0	0	0	0	0
Setd6	21.3939	21.2987	23.9873	22.9772	23.6724	22.0361	22.1713	20.2182	23.2047	21.9036	21.8972	17.9675	25.0868	22.7596	19.8461	26.5422	24.6612	23.0801	21.6946	22.1438	25.2467	22.0606	21.2651	22.5426			21.5199	18.9403	20.6315	21.9581	22.6108	23.6229
Sis	0	0	0	0	0.0241336	0.0110719	0.0223196	0.0309742	0.050425	0.029864	0	0	0	0.0119708	0	0	0.0562216	0.012185	0.0103804	0	0.0219195	0.0328415	0	0			0.0281127	0.0132002	0	0	0.0141755	0
Porcn	0.511072	0.528411	0.762992	0.823511	0.910603	0.716167	0.86622	0.823665	0.815412	1.07316	0.956492	0.889779	1.17426	0.696877	1.05467	0.514348	0.581854	0.972069	1.11906	0.919399	0.992474	0.637286	0.689383	0.782237			1.09105	0.683065	1.2465	0.997298	0.794658	0.556905
Gm12250	1.14891	0.93264	1.22945	0.29017	0.159512	0.317115	0.319632	0.318462	0.305513	0.416707	0.177705	0.233796	0.37497	0.580225	0.426068	0.394184	0.767972	0.805374	0.320179	0.160398	0.338048	0.410016	0.507194	0.567258			2.53943	3.19907	2.51781	1.8683	1.84264	1.8139
Satb2	1.41591	2.22948	1.41757	1.18346	1.33071	1.20969	0.991387	1.29674	1.26148	1.07746	1.17363	1.30028	1.17016	1.5157	1.42874	1.1814	1.20556	1.38107	1.63231	1.53988	1.27577	1.31902	1.22757	1.11137			2.4687	2.43965	2.74568	2.15161	2.17118	2.19235
Mark3	19.2137	20.6811	19.6213	20.8006	20.1513	20.3234	16.6134	18.52	17.9537	19.5046	20.8971	20.307	17.4251	18.9059	21.1587	18.5051	19.699	18.2671	18.9455	19.2902	19.6017	19.5601	17.7241	16.9533			22.0771	24.069	22.8743	20.2025	22.1654	22.372
Itgb3	5.38399	6.01304	5.59414	11.0029	10.7645	11.3483	10.0588	10.1996	10.6094	11.1978	12.3072	12.4981	8.26337	9.76633	8.9879	8.71138	8.30492	8.69846	10.4042	10.1457	9.06565	10.3408	9.53835	8.95734			2.80903	2.9099	2.39598	3.17649	2.67222	2.7771
Zkscan3	9.00221	8.56343	8.06502	7.83437	8.64101	8.05525	9.19152	8.85807	7.70063	7.92564	8.18872	9.36057	11.1363	10.106	10.0981	12.4983	10.6503	10.0359	8.28835	9.51786	9.02675	10.7445	10.7678	11.3795			12.6384	10.3889	10.5506	15.4621	14.1725	13.8131
Ripk4	0.0984558	0.0185084	0.0452268	0	0	0	0	0	0	0	0	0	0.0377028	0	0.0567009	0	0	0.121469	0.0344932	0	0	0	0	0			0.093416	0.0657948	0.0670137	0.0426945	0	0.0268214
Pde1a	0	0.0118866	0.014523	0	0	0.0354425	0	0.0110169	0.0269027	0.031866	0.0215164	0	0.0121069	0.0383199	0	0.0890912	0.0239962	0	0.0553814	0.0443905	0	0.011681	0.0272936	0			0	0.0281702	0.0143461	0.0137098	0	0.0516764
Enpp4	2.59602	2.90212	3.14005	3.61891	3.84739	3.38669	4.55624	3.30534	4.73831	4.42548	3.77656	4.43182	3.95591	4.60807	3.96617	3.13829	3.78919	4.02722	3.79405	3.81484	4.17626	4.76738	4.37618	4.56576			2.42305	2.80585	2.78813	3.44717	3.17851	3.41051
Gimap8	0	0.143385	0.0875934	0.084761	0.135901	0.0356277	0.0718209	0.0166117	0	0.0480487	0.0486648	0	0.0547659	0.0385201	0.0183026	0.0767629	0	0.0196047	0	0.0502003	0.0352667	0.0704523	0.0411543	0.0188296			0.0226155	0.0424762	0.0648946	0.0206722	0.0684216	0.0259732
Igsf1	0.0126395	0.0237605	0	0	0	0	0.0119015	0	0	0	0	0	0	0	0	0	0	0	0	0	0	0	0	0			0	0.0140776	0	0	0	0
Fbf1	12.4085	13.2051	12.6919	15.3929	11.9681	12.3295	10.9872	11.4223	11.0206	11.6655	12.3083	11.5594	12.4462	12.3961	12.8573	11.7805	11.7843	12.656	12.6614	12.5018	12.4898	12.2476	12.3121	12.7037			8.51402	10.4958	9.50086	9.52079	9.07303	9.20688
Atraid	35.2404	30.4601	32.4596	25.3541	27.4462	23.7579	29.1463	29.3074	21.4083	28.9892	28.99	27.3245	29.0073	27.5214	28.3851	27.1299	27.2989	23.6064	27.938	28.4382	29.6316	24.4298	26.6592	26.6911			51.0165	38.9263	42.6148	39.3858	32.7639	35.9265
Mir496b	0	0	0.717026	0	0	0	0	0	0	0	0	0	0	0	0	0	0	0	0	0	0	0	0	0			0	0	0	0	0	0
Dock9	2.40983	3.2577	2.71585	3.96389	3.51733	3.35853	3.13659	3.24933	2.91576	3.07624	3.02967	3.52072	2.16186	3.23403	3.03553	2.96234	2.68603	2.99736	3.58664	3.13019	2.7531	2.78626	2.80053	2.96761			1.85876	2.44001	2.24307	2.12532	2.08279	2.2648
Wdr76	12.4061	12.8736	12.5518	10.2296	11.6207	10.8828	10.572	11.0022	11.2429	10.9621	11.2504	12.0585	11.3188	12.1673	11.4672	10.3631	11.5819	10.9948	11.4744	12.5308	11.0479	11.2529	11.3929	11.2461			16.0528	15.9594	16.4521	13.7992	13.963	13.8398
Crtac1	0.725807	0.564588	0.661068	0.695317	0.637049	0.841719	0.801265	0.54508	0.718771	0.903932	0.915522	0.771875	0.766736	1.16284	0.960905	0.57933	0.664863	0.771948	0.811067	0.900483	0.462883	0.739762	0.729216	0.889714			0.62335	0.278754	0.227135	0.461257	0.359219	0.238633
Gm38402	0.181255	0	0.156115	0	0.0461359	0.0423322	0	0.0789508	0.0481985	0	0	0	0	0	0	0	0	0	0	0	0.0419032	0	0.0977977	0			0.0537427	0.151408	0.154213	0.0491248	0.0541982	0.185166
Paqr7	8.84229	8.08996	8.37845	7.92072	9.36216	9.23417	8.27857	8.94782	9.31581	9.64371	8.39449	9.23167	9.30207	9.03299	10.4073	8.30684	9.9202	10.0242	10.6304	10.4001	10.1355	9.36301	8.8344	9.99311			8.49334	6.77777	7.89497	9.51307	7.05735	7.37301
Phf23	46.2182	43.3254	49.5126	32.6999	32.0138	32.0422	34.8685	32.8543	32.5536	33.8145	28.3596	27.7613	45.317	34.33	39.1184	37.9551	35.6332	41.1354	31.2371	32.9317	34.2721	35.8096	35.8738	39.6623			76.7196	70.0763	74.5084	57.5757	60.5519	58.5992
Ms4a8a	0	0	0	0.0724621	0	0	0	0	0	0	0	0	0	0	0	0	0	0	0	0	0	0	0	0.0643896			0	0.0726256	0	0	0	0
Olfr1053	0	0	0	0	0	0	0	0	0	0	0	0	0	0	0.0718131	0	0	0	0	0	0	0	0	0.0738808			0	0	0	0	0	0
Tpm1	65.0667	63.4842	64.9624	67.8353	66.1596	68.8862	63.5573	65.8307	62.4346	71.188	67.6162	69.9768	69.8517	66.9156	64.3327	62.647	60.4662	63.0029	64.4706	64.9348	70.9937	59.683	61.1824	64.2728			39.8354	36.6903	39.2007	42.3141	44.1106	40.7381
Gramd4	27.6693	27.5731	28.4048	30.7833	27.0083	28.2498	26.8008	25.3344	27.1526	26.9049	25.3738	24.2914	27.0057	28.3158	29.7711	28.4374	27.8919	26.7509	28.9171	27.511	29.0639	27.4918	28.5059	28.8893			19.3811	21.2577	21.1115	19.6249	19.033	19.0819
Polk	9.62165	9.30082	8.44422	7.58113	9.00991	9.25914	9.13566	9.3211	9.1389	9.54108	8.91059	9.89234	7.62476	9.37703	9.29699	7.9345	9.08273	8.96585	8.86403	8.72581	8.91237	9.39257	9.61894	9.13569			8.52994	9.56949	8.8159	7.97142	8.40979	9.64297
Syne1	2.33324	2.82392	2.41052	3.23857	2.74704	3.30324	2.50876	2.73109	3.02557	3.16286	3.27622	3.93895	2.32645	2.97087	3.0372	2.76978	3.06194	2.94067	3.06339	3.10092	2.81158	2.98102	2.8192	2.92671			1.21268	1.94151	1.45117	1.83362	1.68628	2.16271
Dbi	107.393	107.796	113.216	116.396	116.959	111.916	130.639	119.049	128.131	115.179	109.405	102.036	119.404	99.0975	101.807	114.276	118.96	106.323	107.746	103.466	123.218	107.331	102.093	114.277			117.373	90.8163	101.416	109.957	109.986	114.547
Daxx	20.7683	20.1439	19.5089	16.7775	14.9966	14.0583	14.5166	14.0506	15.432	15.3408	15.2243	16.119	19.1306	18.4974	16.8003	16.1085	16.024	18.2479	15.8034	17.0834	17.2756	16.9157	17.3782	17.2598			28.4165	27.4514	29.4916	27.9974	27.3361	24.7107
Cyp1a1	0	0	0	0	0	0	0	0	0	0	0	0	0.0727068	0.0255695	0	0	0	0	0	0	0	0	0	0			0	0.0281955	0	0.0274443	0	0.0344819
Cyp11b2	0	0	0	0	0	0	0	0	0	0	0	0	0	0	0	0	0	0	0	0	0	0	0	0			0	0	0	0	0	0
Cyp46a1	0.129278	0.577186	0.371159	0.466904	0.427777	0.905789	0.547786	0.703885	0.240639	0.434339	0.412413	0.610914	0.24753	0.359086	0.186129	0.130107	0.153315	0.265826	0.424607	0.226894	0.806949	0.149263	0.592901	0.319146			0	0	0.0366636	0.105113	0.270594	0.17609
Oog3	0	0	0	0	0	0	0	0	0	0	0	0	0	0	0	0	0	0	0	0	0	0	0	0			0	0	0	0	0	0
Eif4ebp3	9.07203	6.33772	9.64403	6.87993	5.67929	6.24181	5.8296	6.83518	5.60719	5.20006	6.46609	4.26877	7.21806	4.58158	5.41287	8.08145	5.35034	7.94067	6.17408	5.70187	7.08551	5.20894	4.23343	6.23455			9.66906	6.48583	7.23181	5.9143	6.08522	6.59598
Mprip	15.8832	15.9692	16.2749	19.9826	16.9817	17.0125	15.4127	15.5937	15.4508	18.8164	18.7516	18.8112	16.0251	15.8886	15.4703	15.1732	15.0433	15.3996	16.1552	16.8703	17.0518	15.114	14.9695	15.5712			13.1295	15.2439	14.8956	13.2836	13.1626	12.317
Mir6411	0	0	0	0	0	0	0	0	0	0	0	0	0	0	0	0	0	0	0	0	0	0	0	0			0	0	0	0	0	0
Grin3a	0.0274491	0.0946014	0.0420303	0.0305034	0.0186315	0.0769292	0.0258466	0.00797085	0.00973221	0.0153703	0.023351	0.0910269	0	0.0554497	0.0263467	0.00920836	0.0173615	0.018814	0.0400691	0.0240878	0.0423054	0.0253541	0.0888626	0.0722807			0.0651101	0.173243	0.22835	0.0892731	0.12038	0.26172
Epc1	10.558	10.6225	10.9925	8.22643	8.86529	9.7641	7.69901	8.21976	8.68076	7.22435	7.9235	8.49654	8.75713	9.92859	11.1968	9.64859	10.2759	10.1219	9.885	8.30663	9.32849	9.85022	10.4439	8.88283			10.9927	13.1278	12.2697	12.3011	12.5555	12.6247
Dnm1l	38.6474	39.5564	36.5082	40.8178	42.6796	45.5976	41.6342	43.2977	43.8144	42.6756	44.8252	44.3008	38.9607	44.8601	42.2019	40.6412	42.5923	42.4692	43.7482	46.2685	43.7146	44.5648	41.4199	42.4544			32.8634	36.438	34.845	36.936	37.0945	38.1028
Exoc3l4	1.44109	1.24165	1.76988	1.20108	0.917025	1.25278	1.62081	0.749764	1.68186	1.39534	1.34513	1.4536	1.59041	1.41514	1.94034	0.825882	1.36723	1.25526	1.49008	1.01872	0.814385	1.49749	1.53351	1.48233			1.1157	1.24838	1.15798	1.56229	1.41243	0.981457
Ccdc121	0	0	0	0	0	0	0.0365224	0	0	0	0	0	0	0	0	0	0	0	0	0	0	0	0	0			0	0	0	0	0	0
Defb21	0	0	0	0	0	0	0	0	0	0	0	0	0	0	0	0	0	0	0	0	0	0	0	0			0	0	0	0	0	0
Klk1	0	0	0	0	0	0	0	0	0	0	0.0626512	0.293072	0	0	0	0	0	0.0757175	0	0	0	0	0	0			0.262038	0	0.167091	0	0	0
Rfc1	37.0618	41.1261	38.9937	45.7509	41.0804	43.3454	43.6753	41.4353	42.9328	41.9576	43.2707	47.5568	37.5121	42.1115	42.7711	39.4342	41.4834	42.4197	42.8493	42.2371	41.3314	46.0304	43.3955	44.2386			36.373	43.5747	42.789	39.5311	39.5579	41.3867
Rbp4	38.4046	37.7339	40.4807	32.1595	32.8983	32.0155	34.2672	31.324	32.6912	31.4348	32.3469	30.306	40.8288	31.318	32.2674	37.7748	36.2298	36.0729	32.541	34.0358	35.2123	37.3324	35.7491	35.2914			42.3225	36.7155	34.5571	34.3809	35.5894	34.2318
Rbp1	0	0	0.0308427	0	0	0	0	0	0	0	0	0	0	0	0	0	0	0	0.0235229	0	0	0	0	0			0	0.0299128	0	0.0291158	0	0
Gm1553	0	0	0	0	0	0	0	0	0	0	0	0	0	0	0	0	0	0	0	0	0	0	0	0			0	0	0	0	0	0
Esp16	0	0	0	0	0	0	0	0	0	0	0	0	0	0	0	0	0	0	0	0	0	0	0	0			0	0	0	0	0	0
Zfp850	6.05729	5.75424	6.68391	3.61717	3.41281	3.42344	3.52165	2.95767	3.09535	3.36767	3.30082	3.4956	3.79719	5.54116	4.83121	5.78155	5.54233	5.27464	4.1253	4.14271	4.41534	4.73879	5.05942	5.40668			9.49775	9.66355	10.2338	9.96694	9.72006	9.77746
Tnip1	17.9103	16.2472	17.4591	23.0917	20.3792	21.3147	17.7361	20.5616	19.395	19.6497	20.1575	20.9721	16.8806	18.3239	17.7018	15.7195	17.0582	16.8675	20.632	19.2706	19.1301	17.4837	16.9301	17.0004			12.0206	12.8348	12.9676	10.7368	12.0394	12.3869
Smarcd1	53.5025	50.1416	49.8016	48.7383	47.6612	48.9997	42.2879	45.7709	46.6265	46.3105	43.4968	45.7476	42.1592	44.8185	47.8527	42.9457	46.8541	44.1022	47.1543	46.0671	44.7164	45.3264	44.02	44.8996			54.1395	55.0041	51.5809	40.8029	40.9755	39.2268
Kis2	0	0	0	0	0	0	0	0	0	0	0	0	0	0	0	0	0	0	0	0	0	0	0	0			0	0	0	0	0	0
Lpcat1	8.19756	9.7684	10.0834	12.0024	10.4032	12.4491	11.6882	11.8628	12.0047	11.666	10.8736	10.7644	12.0881	13.6167	12.0822	11.6127	11.2975	11.4638	12.5903	12.5634	13.0415	12.0576	12.1163	12.2958			12.6253	11.3804	11.4149	11.3299	11.6636	10.9278
Dnm1	21.2463	20.3875	21.5358	31.0124	28.0831	30.5065	25.2807	27.0938	27.0133	28.7765	31.4265	29.9895	23.0217	25.8414	25.7043	23.9436	24.4676	23.3012	29.1995	26.8278	27.5598	26.4239	26.1526	24.1339			20.2357	22.7126	23.1721	21.1076	21.735	22.3794
Secisbp2l	9.44096	10.5437	9.67624	10.6268	10.0464	9.92936	10.2376	10.1083	10.5495	9.69478	10.2854	9.28135	8.71763	10.1818	10.5234	10.1553	10.9315	11.272	10.305	10.2982	9.78181	10.4082	11.4696	10.3953			8.58445	10.8317	10.0881	10.4221	9.96855	10.3844
Rragd	23.6351	23.6278	24.2046	22.2185	22.0242	22.3076	22.064	23.7857	24.0023	21.5119	21.8108	22.2073	23.314	25.1031	24.0501	23.5142	23.8622	25.8167	22.2778	23.4849	22.8076	24.5944	26.2501	23.6331			29.2999	29.3548	28.7162	27.7508	28.5282	27.2704
Lrp8	5.40722	5.52969	5.05716	7.04722	7.09968	6.95079	6.14242	6.53447	7.03058	6.43831	6.63862	7.01478	4.97784	7.02572	5.98724	7.0701	6.70606	6.73339	7.14559	7.00752	6.59234	7.30397	7.17009	6.37321			5.4793	5.86827	6.02606	5.74006	5.46366	5.96286
Hsf4	1.56964	1.05923	1.57148	1.61012	1.02444	1.39117	1.21272	1.15704	1.15586	1.41981	1.50649	0.920929	1.73389	1.05694	1.23619	1.98476	1.4892	1.48964	1.58628	1.62466	1.89812	1.48701	1.82413	0.794861			2.10029	1.47928	2.10022	1.57076	1.49229	1.53498
Ampd3	6.60141	5.06082	5.47614	4.98081	4.855	5.84599	5.58226	5.66355	6.18394	4.67874	6.01783	5.58449	7.22468	8.69263	7.46333	7.13372	6.61631	7.18454	7.53775	6.93654	6.95205	7.59218	8.12813	7.36713			7.31986	9.12285	7.35876	8.75559	6.91946	7.76298
Mgst2	10.0791	10.0244	12.517	12.7634	10.1426	14.5618	9.38026	9.59724	6.98094	17.0299	11.1665	13.6417	11.3322	11.8376	12.2616	7.90263	8.89534	11.4469	12.5231	8.74196	11.8132	8.552	11.2559	14.9292			17.9309	15.664	17.0178	14.2302	11.7749	10.2167
Sh3bp1	10.9968	10.8109	10.277	14.5585	13.0529	13.1822	13.4718	14.0278	11.7864	13.6192	13.0779	12.1683	13.8043	14.1674	11.4168	11.1802	10.5663	12.2866	12.4572	14.106	10.9474	11.1162	12.5328	12.9644			7.15333	9.27973	9.41983	9.33661	9.09295	10.3934
Usf1	36.3541	36.4246	35.882	33.37	29.1227	29.3516	33.0535	32.6088	29.6853	29.5717	27.9107	30.0818	33.0736	30.576	29.7567	31.0606	31.6222	31.409	30.5015	29.7369	29.6005	29.9839	28.954	32.6726			48.063	44.555	46.7998	36.1336	37.2049	40.2867
Wdr44	4.7621	4.44432	3.89799	3.65935	4.1092	3.92817	4.40457	3.94259	3.43073	3.43249	3.54833	3.52802	3.10401	3.90594	3.7442	3.95987	3.30041	4.42725	3.84552	3.88257	3.2325	3.8683	4.19128	3.53517			4.02565	3.83688	3.83134	3.78958	4.22135	3.56526
Adamts10	1.77798	1.67118	1.3736	1.85008	1.43173	1.1778	1.68939	1.07015	1.04874	1.66987	1.52628	1.35075	1.03677	1.33872	1.5204	1.39897	1.71752	1.81136	1.13255	1.63117	1.64416	1.49298	1.39538	1.3886			1.1502	1.27818	1.13683	0.718437	1.27595	1.05678
Col26a1	1.05191	0.77686	1.09297	0.91847	0.510001	0.818918	0.801834	1.11275	0.612721	0.736281	0.553964	0.573088	0.407617	0.63243	0.456754	0.983039	0.855431	0.798246	0.350981	0.659358	1.13487	0.670885	0.675679	0.568832			0.207931	0.613695	0.596653	0.841713	0.419387	0.477605
C2cd6	0.0562328	0.0176184	0.096867	0.02083	0.0477109	0.00875548	0.0264749	0	0.0598127	0.00787196	0	0.0186479	0.0448623	0	0.0359829	0.0660255	0.0088918	0.028907	0.0410431	0.0328978	0	0	0.0404546	0.111057			0.0444619	0.0626309	0.0425275	0.0406415	0.0784679	0.0510632
Gm27775	0	0	0	0	0	0	0	0	0	0	0	0	0	0	0	0	0	0	0	0	0	0	0	0			0	0	0	0	0	0
Mir24-1	0	0	0	0	0	0	0	0	0	0	0	0	0	0	0	0	0	0	0	0	0	0	0	0			0	0	0	0	0	0
Itpa	39.2225	36.7559	41.4588	28.4034	24.824	28.1141	30.1117	28.6281	29.1285	29.3333	25.8516	24.0805	37.6626	27.6602	30.2421	33.132	35.592	30.2744	25.997	25.5303	31.478	30.0819	28.9162	30.1242			47.7757	38.3065	43.9601	36.0729	40.7845	37.2211
Gm2026	0.00259111	0	0	0	0	0	0.00243984	0	0	0	0.00881705	0.0025778	0	0.00785143	0.00994818	0	0	0	0	0	0.00479219	0.00239334	0.00559224	0.00255865			0	0	0.00293939	0	0.00929743	0.00352936
Rint1	7.59444	7.52032	6.87892	8.22552	7.92827	9.81274	8.3194	7.0446	6.91743	7.11552	7.69812	9.00264	7.78258	8.85915	10.3284	7.72924	7.79381	9.67752	7.551	8.01611	8.52634	7.48903	7.98753	9.08366			8.44893	9.1495	8.83364	7.21271	9.13463	8.91659
Vasp	69.6445	70.6757	78.4683	77.568	83.29	79.6147	72.6911	71.8117	71.5778	86.376	85.8303	86.9979	74.8362	79.4933	72.804	69.6808	64.7072	64.5135	73.2969	81.4147	81.9382	65.2552	64.6357	67.6887			65.4996	64.2681	62.3298	55.4541	51.959	50.0784
Pla2g4a	0	0	0	0.0256978	0	0	0.0435492	0	0	0.0194232	0	0	0.0221385	0	0	0	0	0.023775	0.0810155	0	0	0	0	0			0	0	0	0	0	0
Igfbp7	29.5475	28.5381	33.3981	27.5997	25.05	22.061	23.4957	23.6631	24.4995	25.8927	23.2064	24.3614	33.0763	31.6655	30.5381	30.0882	32.3375	26.3718	24.0454	27.7667	26.732	29.2264	28.6214	29.2348			38.217	31.3546	32.7273	40.9235	34.5755	41.6728
Gdf5	0.0913116	0.0572179	0.174771	0	0.123958	0.0568691	0.0573204	0.0265156	0.0647498	0.127826	0.155358	0.0302808	0.116557	0	0.146074	0.245058	0.144386	0.0938793	0.159951	0.02671	0.140732	0.0562281	0.164227	0.210391			0.0721979	0.542405	0.138113	0.296974	0.509669	0.165834
Rgl2	11.9029	13.5563	13.3937	14.1074	14.0735	13.2495	12.0214	11.7073	11.5631	12.1947	12.2694	14.1098	12.6129	11.2468	10.6877	11.9792	10.9513	10.93	12.9054	12.0247	12.5161	11.748	9.81475	10.5926			17.1339	18.7899	18.0491	13.2162	14.3228	13.1403
Ptpra	29.2226	28.0875	28.9689	37.9729	37.6751	35.6022	34.7885	36.1071	33.5598	37.5672	37.3721	38.1455	35.277	37.5322	36.0576	35.6981	35.4017	35.4507	35.52	39.0792	37.5921	33.4803	36.4345	34.8923			25.8442	25.6317	23.8613	25.7482	27.8736	25.0825
Rabggta	10.3144	10.0247	10.7908	11.402	11.7386	10.2159	10.1952	12.1609	10.0807	9.23033	11.1633	9.85841	9.79694	8.39983	9.20035	11.6033	9.35024	9.85487	10.3819	9.61996	10.2871	9.45228	8.24583	8.45207			10.7599	10.1346	9.25032	8.95717	9.91454	9.59906
Ccdc186	7.77729	8.64673	7.91396	12.3623	12.0725	12.61	12.1539	11.9019	11.6233	11.7969	11.6411	13.1349	10.1788	12.6725	11.8746	13.4415	12.7025	13.2929	12.129	12.3539	11.6831	13.1347	13.008	12.789			8.32882	10.0998	10.1132	13.6491	13.6065	11.5619
Slc16a11	0.160714	0	0.0922823	0	0	0.112605	0.0378327	0.0700036	0.128209	0	0	0.119916	0	0	0.192824	0.161744	0.0762386	0.0826166	0	0.105775	0	0.148447	0.0433574	0.0793503			0.190609	0	0.091158	0	0.0961123	0.164182
Timm10b	14.5445	14.3394	13.8851	15.3725	14.5188	16.4114	17.5796	16.636	15.5083	17.5928	16.6083	16.5925	18.6905	17.6	16.2814	17.3577	17.2067	15.0266	15.1995	15.6032	15.5545	16.2921	17.4605	15.5563			17.0813	13.4269	12.9898	16.5774	16.6732	15.3064
Arvcf	10.0791	9.39471	10.0155	12.414	10.9176	10.0567	9.79379	9.56094	9.5742	11.4052	10.6345	11.1275	10.7482	11.9336	11.5419	10.031	11.6211	10.9526	11.3413	11.2157	11.1328	12.3872	11.8282	11.7775			12.9335	14.6248	13.7047	11.4427	11.2683	13.3474
Syt8	0.0424765	0.0399251	0.0975604	0	0	0	0	0	0	0.107032	0.0361348	0	0	0.0858063	0	0	0	0	0	0	0	0	0.0458372	0			0	0	0.0481859	0	0	0
Kcnj15	0	0	0.0296519	0	0	0	0.0121563	0	0	0.0108436	0	0	0	0	0	0	0	0	0	0	0.0119384	0	0	0.0254966			0	0.0143789	0	0	0	0
Palld	3.17934	2.66049	2.66684	2.04898	2.28317	2.1508	2.38371	2.25744	1.81278	1.75796	2.08573	2.09214	3.12009	2.88914	2.63073	3.56082	3.68775	3.45318	2.28707	2.16029	2.32255	3.33253	3.40937	3.39539			5.33105	5.27277	5.99229	7.93073	7.74845	7.27647
Csde1	92.301	93.0756	93.0289	101.133	106.809	108.287	98.6861	100.262	96.604	113.551	114.364	112.877	93.2238	95.7575	99.3696	92.825	98.9871	98.4905	106.146	104.109	103.662	99.5844	99.6399	93.4681			86.3882	84.6457	84.5171	75.0296	80.6075	75.8873
Dctn6	56.9648	52.3749	57.949	55.2925	63.3553	64.905	64.4448	59.1895	62.2217	68.7946	66.5047	67.0584	68.1395	60.3824	59.6872	56.9547	60.0197	56.0535	60.198	60.7503	65.9329	55.9078	56.7328	58.8693			49.7249	40.6517	44.3186	47.2487	47.9661	46.0472
Slc26a1	0.0183065	0	0	0.0203435	0	0.0684081	0	0	0	0	0	0.0182125	0.0175258	0.0184904	0.0527139	0	0.0347366	0.0188213	0	0.0321296	0.0677149	0.0676371	0	0.0542316			0	0.0815577	0.0207672	0.0198462	0	0
Fgd4	0.356494	0.40362	0.334963	0.225092	0.371212	0.370883	0.297535	0.451728	0.448133	0.360678	0.592755	0.403025	0.380074	0.27824	0.311069	0.407704	0.361284	0.516458	0.369007	0.405269	0.292201	0.576248	0.410929	0.456036			0.38437	0.451199	0.542279	0.500663	0.542679	0.386258
Tpk1	1.63771	2.16004	2.12343	2.64184	3.20037	2.2209	2.38775	1.90994	2.80962	3.03955	2.71898	3.44253	2.52881	2.1344	2.7382	2.47231	2.60633	2.17259	2.6143	3.03658	2.80905	2.26906	3.42054	1.82586			1.47242	1.85346	2.09755	1.74681	1.13737	1.97887
Mgme1	6.3355	5.86958	6.41515	3.10386	2.63567	3.33056	3.29285	2.53212	2.89842	2.38414	2.37607	3.20795	4.84791	4.28903	4.40277	5.02776	4.28727	4.80937	3.36121	3.36769	3.5488	3.77545	3.99423	4.84346			9.23763	10.2178	10.9481	8.81314	9.94062	9.83589
St7	5.52558	5.04941	5.288	4.17889	5.91234	4.92303	4.84166	4.39023	4.02707	4.85598	6.61568	4.30103	4.75114	4.85761	4.44426	4.65991	5.16957	4.62893	5.28771	5.67954	5.65379	4.60763	4.88614	4.26909			6.25001	6.63863	6.8777	5.8239	5.1709	5.12213
Azin2	7.27692	6.88716	7.40261	11.0247	12.5875	12.8906	11.1198	11.1652	11.8112	15.9888	14.0946	13.9279	11.836	10.7834	10.8274	9.55359	9.484	10.4845	12.2839	11.9983	12.2011	11.28	11.5752	10.5424			4.47952	4.6554	5.85565	5.40488	5.60168	3.807
Rgs21	0	0	0	0	0	0	0	0	0	0	0	0	0	0	0	0	0	0	0	0	0	0	0	0			0	0	0	0	0	0
Ddit3	534.051	489.563	520.469	539.916	602.874	579.807	515.152	522.402	515.062	662.067	607.71	625.996	347.727	325.466	315.429	408.752	378.8	382.924	490.951	496.162	510.561	349.036	351.132	333.47			368.718	324.969	331.357	223.666	228.164	214.6
Ltbp1	0	0	0.0210151	0	0	0.0170954	0.00861552	0	0	0.0153703	0.00778367	0	0.017519	0.0277249	0.0175645	0.00920836	0	0.009407	0	0.00802927	0.00846107	0.0169027	0.00987362	0			0	0	0.0103795	0	0.0109437	0
Cc2d2a	1.1814	1.32536	0.831538	0.97405	1.03469	1.15113	0.956922	1.08451	0.770178	1.3764	0.929368	0.998393	0.997238	1.06495	1.09737	1.44466	1.10879	1.1885	1.01248	1.32656	1.06899	1.47843	1.1652	1.27949			0.843704	1.04699	1.21049	1.44601	1.24589	1.33233
Dmp1	0	0	0	0.0253406	0	0.0213029	0	0	0	0	0.0387976	0	0	0	0	0	0	0	0	0	0	0	0	0			0.027045	0	0	0.0247212	0	0
Gpr135	0.293221	0.190806	0.336736	0.551434	0.229647	0.210714	0.509726	0.530533	0.407854	0.132615	0.230255	0.538548	0.518245	0.729025	0.47629	0.908001	0.791779	1.15948	0.434616	0.395868	0.354583	0.791688	0.63284	0.668186			0.856034	0.653166	0.767615	1.24707	1.24098	1.59759
Ffar4	0.253243	0.571276	0.58165	0.562842	0.257838	0.141948	0.333841	0.838335	0.700349	0.425413	0.215434	0.201553	0.387909	0.716203	0.583372	0.815572	0.336369	0.624873	0.57669	0.755587	0.562039	0.561393	0.929148	0.550154			0.420489	0.676935	0.287282	0.768716	0.666369	0.620896
Aida	15.2334	15.5468	14.3693	12.357	12.8048	13.1903	12.9318	13.1214	11.2351	13.3349	14.4536	14.068	13.312	14.2178	13.1203	13.3904	13.4769	13.5911	13.0232	13.9132	14.4435	12.3885	13.248	11.4459			15.8309	14.7712	15.9928	13.3557	13.3512	15.5256
Mir6418	0	0	0	0	0	0	0	0	0	0	0	0	0	0	0	0	0	0	0	0	0	0	0	0			0	0	0	0	0	0
A730020M07Rik	0	0	0	0	0	0	0	0	0	0	0	0	0	0.051658	0	0	0.0727845	0	0	0	0	0	0	0			0	0	0	0	0	0.0348318
Homer3	9.23399	9.98124	8.78173	5.51553	5.58216	5.41847	4.23875	5.48015	6.35351	4.84745	5.15508	4.59326	6.9064	7.49054	8.58615	6.53427	7.63826	7.2389	5.30751	6.02677	5.1234	7.06324	7.87823	7.49411			11.4308	11.8916	11.0971	10.4173	9.9055	9.62975
Hint3	9.4274	10.0045	8.73102	10.7017	12.6947	12.2163	14.6995	12.3633	12.3997	13.1121	13.194	11.5976	9.02536	8.80538	7.10279	10.9161	9.71363	11.2558	9.94395	11.9202	13.4049	8.98874	8.20426	11.3113			5.65063	5.53228	5.05979	8.13226	6.06226	4.83266
Etfdh	30.8691	32.0966	31.5784	29.1824	35.2712	32.7967	35.5035	33.7091	35.4992	35.4625	34.049	34.2492	35.2085	35.5842	34.1716	31.4094	32.3389	31.4509	36.3019	31.079	33.4082	30.3986	34.4462	33.0785			34.4467	30.7296	32.1059	31.3192	32.63	32.5673
Alg6	4.93919	5.83509	5.69821	6.11823	6.75891	6.45566	7.01891	5.88183	6.3622	8.7539	8.24936	7.23547	7.11453	6.9111	7.21996	6.11096	6.51318	6.89501	8.5925	7.61495	6.97689	5.94342	6.1857	5.79461			5.3474	5.34976	5.86011	6.18972	5.79921	6.57338
Slc44a5	0	0	0	0	0	0	0	0	0	0	0	0	0	0	0	0	0	0	0	0	0	0	0	0			0	0	0	0.0186736	0	0
Tspan2	15.1556	15.1726	16.2345	19.5381	22.0836	19.8399	21.3071	22.7986	20.9032	21.1934	22.8962	23.2521	22.2516	22.9699	24.2499	20.4618	20.6552	20.8699	22.2698	23.0225	22.8995	22.9329	23.1793	21.61			12.7185	13.6192	12.8991	14.1682	14.4513	14.8051
Rufy3	21.3949	21.1954	22.3634	22.2161	22.0249	22.962	20.9183	21.8732	21.5169	23.3559	22.0483	23.1857	22.322	22.1658	22.7218	20.1523	22.6641	20.8978	22.5111	22.5261	21.9707	21.2675	22.645	22.0329			21.9307	21.7973	22.6787	20.6197	19.4053	19.8201
Als2	3.78682	4.84338	4.49876	4.87792	3.86576	4.40096	3.92515	4.02521	3.7608	3.81343	4.06741	4.08714	3.46185	4.16981	4.58921	3.73023	4.155	4.47162	4.434	4.1076	3.73403	5.01938	3.83713	3.66995			3.51435	5.69443	4.23885	3.68062	3.62824	3.4615
Vgll1	0.0307155	0	0	0	0	0	0	0	0	0	0	0	0	0	0	0	0.0582825	0	0	0	0	0	0	0			0	0	0	0	0	0
Nus1	36.5	35.3712	36.6135	44.7925	48.0603	47.7978	48.4939	48.8482	47.6554	49.2164	46.2312	46.1702	48.1625	46.427	43.6788	44.1977	45.3068	47.3207	45.2812	46.9921	47.8508	45.7196	46.7968	47.6543			31.1387	28.7483	30.7727	39.0227	37.7307	40.2816
Cttnbp2nl	15.0138	17.0033	14.3412	11.7449	11.7807	11.7322	10.1644	10.5594	11.0316	10.0861	10.7796	12.143	13.1712	14.7655	15.1151	14.2153	14.6459	13.6225	13.1499	12.8161	12.6833	16.2791	14.5723	13.8224			14.4427	16.4234	15.8633	16.0929	15.7297	17.721
Adamts18	0.0240468	0	0	0	0.0244832	0	0	0.0314229	0	0	0.0102283	0	0	0.0485768	0	0	0	0	0.0210615	0	0	0.0222114	0	0			0	0	0	0.0260693	0.0143808	0
Il19	0	0.0589996	0	0	0	0	0.11821	0	0	0	0	0	0.0600931	0	0	0	0	0	0	0	0	0	0	0			0.074446	0	0	0	0	0
Asb18	0	0	0	0	0	0	0	0	0	0	0	0	0	0	0	0	0	0	0	0	0	0	0	0			0	0	0	0	0	0
Mettl18	5.77086	7.26147	8.44444	6.56814	7.58138	6.34765	6.39803	8.43295	7.82132	5.90256	6.88883	5.0004	10.4258	10.9526	10.8548	11.9436	11.4359	12.6318	7.50013	7.47375	8.43515	10.1449	10.7474	11.6269			7.34109	8.91551	8.28876	15.9937	14.3056	14.8969
Zfp819	0.117004	0.109976	0.033592	0.130023	0.148909	0.0819791	0.137716	0.0254823	0.0933396	0.0491377	0.0497677	0.0291007	0.112014	0.236359	0.252686	0.117754	0.333022	0	0.230577	0.128345	0.216396	0.189129	0.0946959	0.259961			0.0693842	0.228054	0.232279	0.253689	0.104958	0.478114
Tm4sf1	4.32717	3.11823	3.07626	2.8394	4.17491	3.11846	2.92978	3.19522	3.17802	2.95954	3.47078	3.58744	4.65553	4.76607	4.19293	3.98163	3.85125	3.45315	3.84411	3.88769	3.31552	4.20625	3.5355	4.11018			1.61294	1.6524	1.56614	1.51902	1.60197	1.88048
Ubap1	9.73151	10.0318	10.235	11.2898	10.3437	11.8665	11.4542	11.4917	10.7151	10.9053	10.7955	10.4113	11.0253	11.1505	10.561	9.72007	10.6014	10.2942	10.9219	10.707	10.6497	10.8068	10.2244	10.0201			10.6282	10.1035	10.776	8.46913	8.84663	8.05976
1700049E22Rik	0	0	0	0	0	0	0	0	0	0	0	0	0	0	0	0	0	0	0	0	0	0	0	0			0	0	0	0	0	0
A730008H23Rik	0	0	0	0	0	0	0	0	0	0	0	0	0	0	0	0	0	0	0	0	0	0	0	0			0	0	0	0	0	0
Iqch	0.0575477	0.144243	0.0881173	0	0.0781225	0.0537612	0.0903131	0.100266	0.0204038	0.0644482	0.0489559	0.133588	0.183645	0.155002	0.0736485	0.154444	0.127396	0.118332	0.100807	0.0841676	0.0177388	0.0531553	0.0207002	0.0568267			0	0.106826	0.0652828	0.0207959	0.0458872	0.156772
Slc2a4rg-ps	0.141768	0.0222088	0.189942	0.341343	0.192454	0	0.177989	0.123503	0.201058	0.257998	0.180904	0.14104	0.0678613	0.0238654	0.136075	0.214016	0.201754	0.267217	0.0413895	0.393958	0.174798	0.392844	0.10199	0.139992			0.224186	0.36843	0.26804	0.332999	0.452172	0.354022
Retreg1	6.08818	5.75686	4.8291	4.99802	6.85016	5.90964	5.18184	5.38341	4.90058	5.54364	5.72359	5.60217	6.26612	5.39221	6.03669	5.96161	4.99559	5.73307	5.95687	5.67957	5.56234	6.06257	5.05071	5.30781			5.91965	5.76273	5.08137	4.08302	4.02362	4.73158
A330048O09Rik	0	0	0	0	0	0	0	0	0	0	0	0	0	0	0	0.106455	0	0	0	0	0	0	0	0			0	0	0	0	0	0
Fhl1	0.119098	0.0895551	0.164127	0.0529399	0.0485034	0.111261	0.134573	0.0830023	0.0506719	0.260088	0.101316	0.118486	0.18243	0.0721764	0.0457257	0.239722	0.0225987	0.318361	0.187762	0.125416	0.198241	0.0880059	0	0.141127			0.226002	0.291826	0.216169	0.206583	0.341877	0.227112
Npbwr1	0	0	0	0	0	0	0	0	0	0	0	0	0	0	0	0	0	0	0	0	0	0	0	0			0.045329	0	0	0	0	0
Hnrnpf	87.4485	82.3289	85.9829	80.187	95.5699	91.3058	94.9855	92.2565	87.1928	91.6252	89.2269	91.5767	92.0098	93.332	92.3843	89.2439	90.0857	90.3927	90.7284	91.5867	90.2715	91.6716	92.9159	87.3782			85.8323	76.347	77.9488	76.0012	79.5887	77.2665
Sfxn4	2.99201	2.88033	2.18909	1.74291	2.28472	1.73569	1.47682	1.9759	1.84789	1.84428	2.03214	1.48831	1.77871	2.46152	2.6634	2.57408	2.81577	2.72883	2.19789	2.308	1.76273	2.56305	2.49966	2.02528			2.26078	1.96183	2.13504	2.17115	1.61616	1.90624
Sfxn3	6.16686	6.07553	5.77056	5.76164	5.90668	6.89198	6.08641	4.79528	5.75775	6.56101	6.21766	7.04408	5.79454	5.1676	5.3711	6.1834	5.52575	5.63579	5.82137	6.31363	5.87169	5.94933	5.69353	5.18744			5.49903	5.8764	5.67434	5.47222	5.35441	4.75994
2310057N15Rik	0	0	0	0	0	0	0	0	0	0	0	0	0	0	0	0	0	0	0	0	0	0	0	0			0	0	0	0	0	0
Camsap2	10.3774	10.3743	9.56092	11.4115	10.538	10.1506	10.3077	10.4263	10.7303	8.48851	9.52013	10.9805	8.32517	11.559	10.2122	9.82526	10.7031	10.7714	10.0866	10.1854	9.63812	11.7645	11.1009	10.7562			11.2999	14.1657	12.6028	12.9455	12.6066	13.4578
A930033H14Rik	0.308924	0.5584	0.627669	0.31689	0.411307	0.421796	0.313264	0.558945	0.454972	0.199596	0.40431	0.543748	0.341249	0.552048	0.729886	0.597892	0.676364	0.513063	0.249759	0.583895	0.68122	0.702387	0.666731	0.53971			0.140918	0.291138	0.431319	0.412191	0.426338	0.291313
Psmc5	219.561	208.242	226.892	186.094	178.881	168.933	196.754	186.796	193.049	173.65	165.771	162.093	215.857	174.723	188.046	197.059	186.293	194.777	174.593	169.16	186.431	180.808	185.241	194.987			268.593	244.481	247.568	248.988	235.714	221.627
Fli1	0	0	0	0	0	0	0.0209242	0	0	0	0	0	0.0425478	0	0.0213291	0	0	0.0456928	0.0194628	0.0195004	0	0	0	0			0	0	0	0	0.0265785	0.121072
Peg12	0.0267248	0	0	0	0	0	0	0	0	0	0	0	0.0255851	0	0	0	0	0	0	0	0	0	0	0			0	0	0	0	0	0
Mlip	0	0	0	0	0	0	0	0	0	0	0	0	0	0	0	0	0	0	0	0	0	0	0	0			0	0	0	0	0	0
Ptx4	0	0	0	0	0	0	0	0	0	0	0	0	0	0	0	0	0	0	0.039061	0	0	0	0	0			0	0	0	0	0.0533417	0
Cldn10	0.0975843	0	0.0560331	0	0	0	0	0	0	0	0	0	0	0	0	0	0	0	0	0	0.0451199	0	0	0.0481809			0	0.108687	0	0	0.116717	0.19938
Rad18	17.24	17.7022	16.9787	18.868	22.3666	20.8154	18.5947	18.5004	18.282	19.5266	23.0435	22.8426	19.8058	22.7691	20.7096	18.2706	18.6612	18.0202	18.6916	18.2692	18.1406	20.9185	21.1409	19.2165			15.4901	14.9248	16.2385	14.4139	15.3089	15.833
Mrpl53	77.495	71.9845	76.842	76.1277	80.9866	76.1168	77.5781	81.7857	81.9444	92.6178	91.2883	81.9648	85.5202	79.5378	80.0622	77.6482	78.9214	80.6101	85.6153	76.3935	88.1837	69.8983	82.2755	74.052			71.5306	64.3856	65.7076	70.1955	75.8118	72.3857
Tspan11	0	0	0.0192502	0	0	0	0	0	0	0	0	0	0	0	0	0	0	0.0172339	0	0	0.0310018	0	0	0			0.0198806	0.0373395	0.0190156	0.0181723	0	0
H2al2a	0	0	0.149491	0	0	0	0	0	0	0	0	0	0	0	0	0	0	0	0	0	0	0	0	0			0	0	0.147669	0	0	0.531924
Nadsyn1	3.38763	3.51009	3.30835	4.56492	4.04658	3.36409	3.39079	3.13706	3.63167	3.67435	3.63069	3.47637	3.98373	3.09836	3.99406	3.86572	3.82138	3.83941	4.62583	3.6048	3.97133	3.96677	4.00107	4.29344			3.41669	3.14918	2.9957	2.37125	2.2652	2.61598
Trim42	0	0	0	0	0	0	0	0	0	0	0	0	0	0	0	0	0	0	0	0	0	0	0	0			0	0	0	0	0	0
Lrrc40	31.9459	29.2443	31.7894	28.6864	32.2429	34.1107	30.6748	31.1712	30.3562	32.9788	33.0152	33.2377	30.1245	31.9354	32.9153	29.4587	31.8408	31.3914	34.1461	32.3962	30.8249	31.1158	31.1241	33.3896			33.0998	30.0159	30.7437	32.5809	34.3764	31.6899
Spag16	0.0432666	0	0	0	0	0.0134733	0	0	0	0.0121137	0	0	0	0	0	0.0290293	0	0.0148278	0	0	0.0133367	0	0	0.0284831			0.0171049	0	0.0163607	0.0781758	0.0172499	0.039289
Gvin1	0	0	0	0	0	0	0	0	0	0	0	0	0	0	0	0	0	0	0	0	0	0	0	0			0	0	0	0	0	0
Hmx1	0	0	0	0	0	0	0	0	0	0.0743851	0	0	0	0	0	0.0891285	0	0	0	0.0259053	0	0	0	0			0	0	0	0	0	0.0402096
Cxcl11	0.0879719	0.0413439	0.101027	0.0488803	0	0.0821836	0.0414179	0	0.0467862	0	0.0748378	0	0	0.0444278	0.126658	0	0	0.0452228	0.0770505	0	0	0	0.0949321	0			0.208672	0.146972	0.0498982	0	0.0526101	0.17974
4933439C10Rik	1.42091	1.13009	1.66316	1.18426	1.30758	1.07214	0.952002	1.61871	1.30791	1.12461	0.883329	1.0602	1.15103	1.68358	1.54743	1.40251	1.42586	1.01137	1.41204	1.17497	1.49084	1.36293	1.26794	1.32216			1.19909	1.2478	0.867943	0.888698	1.17658	1.82376
Pdcd4	36.2152	32.6129	32.3018	39.5701	41.7062	42.7031	41.3265	38.7632	40.3118	44.6074	44.3105	40.011	38.6347	35.0735	35.7145	33.8083	33.9401	34.1402	41.7282	41.2273	39.1052	37.301	36.4295	36.2249			27.205	25.3943	25.8648	23.1018	23.0445	24.3636
Pik3c2g	0	0	0	0	0	0	0	0.0195961	0	0	0	0	0	0	0	0	0.0106707	0	0	0	0	0	0	0			0	0	0.0127589	0	0	0
Krtap4-9	0	0	0	0	0	0	0	0	0	0	0	0	0	0	0	0	0	0	0	0	0	0	0	0			0	0	0	0	0	0
Zeb2	7.26206	7.99843	7.34316	4.97601	4.94558	6.17619	5.06755	4.85636	4.87822	4.84934	5.24475	5.45003	5.18109	7.12196	7.491	6.32604	6.38099	6.71034	5.88545	5.64294	5.51172	7.58173	7.58298	6.79616			8.11256	9.58516	8.69622	8.17989	7.53259	8.34019
BC031181	41.5501	35.105	39.8753	37.1592	41.591	41.5966	48.6306	46.7202	49.8438	44.6534	44.233	42.0913	60.0583	48.2154	48.5073	47.6895	50.4938	49.1982	47.0742	46.1408	50.2411	45.979	47.4194	48.6938			46.2336	38.348	43.8911	53.8384	51.7208	54.2903
Scrt2	1.1222	0.664132	0.787567	0.254033	0.592442	0.543598	0.704458	1.14055	0.77366	0.645839	0.548046	0.723617	0.915185	1.28041	1.33644	0.857506	1.20271	0.662344	0.800872	0.601812	0.538089	0.902184	1.09886	1.0671			0.8873	0.902697	1.06087	1.44188	1.93878	1.55686
Cyp39a1	2.3851	2.26318	1.35649	1.74175	1.78081	1.71887	1.77529	1.44456	1.47384	2.5757	2.26089	2.28244	2.1964	2.20257	1.76603	2.44611	1.48702	1.72819	2.46701	1.85382	2.2476	1.72048	2.10807	1.72716			1.75114	2.17577	1.85533	1.47754	1.90182	1.51608
Rpap3	35.2455	36.5616	37.9307	34.7267	34.0415	34.4138	36.4801	33.0977	34.8661	31.8064	33.5686	29.536	40.9751	39.8564	36.5267	41.6923	40.2809	38.0019	36.0104	35.751	35.7106	37.0537	36.1138	40.5378			37.7659	38.2126	37.256	38.0744	37.4512	34.3582
Iltifb	0.254247	0.418206	0.729945	0	0	0	0	0	0	0	0	0.12647	0.060851	0	0	0	0	0	0.0556708	0	0.176333	0.352262	0	0			0.60308	0.0707936	0.576841	0.344537	0.076024	0
Pmfbp1	1.51572	0.975803	1.38299	0.692207	0.761039	0.543118	0.723387	0.452201	0.397531	0.55807	0.21196	0.454443	0.636088	0.880816	0.697526	0.668682	0.748565	0.87523	0.927464	0.655942	0.921624	0.594532	0.694585	0.615093			2.21629	1.96568	1.71945	1.17049	0.745026	1.24439
Armcx3	0	0.0558212	0	0	0	0	0.0186404	0	0.0210564	0	0	0	0	0	0.0570032	0	0.131471	0	0.0346771	0	0.0183062	0.0182852	0	0			0	0.044097	0.044914	0	0.09471	0.0269644
Ccdc153	0	0	0	0.0708256	0	0	0.120026	0	0	0.107064	0	0	0	0	0	0	0	0.0655261	0	0.0559293	0.0589371	0	0	0.188806			0.226768	0	0.144601	0	0.15246	0
Lama1	0.00741263	0	0.0085127	0	0	0.0138498	0.00697986	0	0	0	0	0	0	0	0	0	0	0	0	0	0	0	0	0			0	0.0165121	0	0	0	0
Fanca	7.76849	8.587	7.72591	13.1565	13.8099	11.7859	11.2504	12.0328	11.3534	12.7238	14.05	13.6332	10.4567	12.4289	12.6611	11.3991	12.1463	11.7408	12.3018	12.6254	11.882	11.6818	12.4909	12.1204			4.79104	5.72787	5.30523	6.48482	5.92806	6.24307
Naa30	6.26044	6.70792	6.69559	7.16947	9.29344	8.46771	8.02492	9.18687	8.5059	8.50969	10.2043	8.70056	7.93028	8.41502	8.91412	8.06409	8.10081	6.97695	8.0644	7.6466	8.45556	8.10742	8.78421	8.21122			5.7246	6.4937	6.27066	6.42431	7.41169	8.05
Ovch2	0	0	0	0	0	0	0	0	0	0	0	0	0	0	0	0	0	0	0	0	0	0	0	0			0	0	0	0	0	0
Nkg7	0	0.081569	0	0.192876	0.265069	0	0.49029	0	0.0923063	0	0	0	0.0830807	0.26296	0.166592	0.436689	0.329336	0.0892219	0	0	0.1605	0	0.280943	0.342778			0	0	0	0	0	0
Rap1gap	0.700923	0.658821	0.741395	0.55344	0.469501	0.672036	0.486316	0.54634	0.549349	0.619713	0.42367	0.623918	0.68869	0.484396	0.442613	0.408399	0.6125	0.436172	0.613906	0.647463	0.682283	0.494087	0.736474	0.346071			0.896934	1.06829	0.81606	1.13981	1.12515	0.628111
Chchd6	21.8051	22.4978	20.5078	21.7943	21.818	21.7168	21.7711	22.653	22.3269	23.262	25.4258	20.4463	21.7151	17.7206	20.3881	20.3054	20.3309	18.5531	22.83	21.1144	22.8873	20.7775	18.0534	17.2627			20.8079	15.6324	20.0447	16.3707	13.0402	11.9486
Olfr78	0.0403624	0	0.0463523	0.0672803	0	0.05656	0.0570088	0.070324	0.10733	0.0508525	0.0171682	0.0401549	0.0966027	0.0815357	0.135594	0	0	0.0829947	0.106055	0.0354197	0.0559868	0.0745634	0.0653337	0.298925			0.143611	0.292206	0.0457876	0.196907	0.12069	0.192422
Zfp57	10.3819	11.4224	10.3664	14.6947	13.352	13.3333	12.0397	10.7199	12.0658	13.1261	12.9039	14.4165	10.1903	10.5745	11.8531	11.1744	12.8359	11.0334	12.9026	12.0835	12.9759	11.5074	10.826	11.4389			11.1985	13.3403	11.9758	12.1318	10.7444	11.4619
Rapgef4	0.0714827	0.0167973	0.0410455	0.00992958	0.0454873	0.00834742	0	0.0155682	0.00950419	0.00750508	0.0076013	0.0266682	0.0342171	0.0270753	0.0600353	0.0989188	0.0508643	0.0367464	0.0626084	0.0392057	0.0165257	0.00825334	0.0964229	0.0705872			0	0.0398079	0	0.0774947	0.0106873	0
Zbed4	2.3369	3.12204	2.32186	2.81577	3.39519	2.9313	3.27597	3.48833	3.03029	2.78988	2.99318	3.16081	3.30559	4.2699	4.88933	4.17525	4.04813	4.3733	3.47264	3.32956	3.33865	4.36558	4.51939	4.14854			4.43767	4.62069	4.18502	5.47964	5.7315	5.07865
Gtf2h3	6.17078	5.30226	5.35293	4.56179	3.74807	4.42872	4.61349	3.13776	3.94381	4.73814	4.66371	5.98097	5.34982	4.76151	6.05004	5.38407	5.32685	5.01009	4.96398	4.7179	5.04509	5.69979	6.68758	4.75971			7.75837	8.40674	6.54955	6.2878	6.68377	6.34901
Fcgrt	5.56364	3.97893	5.00033	5.73469	6.3624	5.19757	7.13694	5.97071	8.10487	5.68897	6.07058	6.61799	5.09479	5.74169	4.52755	5.76161	4.78125	5.30559	5.72041	6.19137	6.44977	6.14445	5.0467	6.13092			2.82112	3.77188	3.65882	3.27802	3.37546	2.80066
Mapk1	54.0291	54.4137	51.4857	51.7191	55.5135	57.5509	54.616	56.2873	56.06	54.2906	59.3881	58.7509	49.0587	53.8967	54.8887	52.4944	53.4795	53.7922	54.39	53.4521	52.8585	54.1698	53.0277	54.2811			49.766	53.0766	51.392	46.8451	45.6428	50.7649
Ahcyl1	68.8212	71.6384	72.34	88.3433	89.7581	90.9936	86.8225	91.0775	92.3359	91.3803	100.09	93.4055	73.8111	82.9541	82.4435	74.2073	74.4908	73.6162	87.6881	86.6733	88.1463	78.7528	78.6877	75.0971			51.0835	56.8951	54.5859	51.479	51.7157	52.2248
Cox7b2	36.5111	32.7303	37.9007	32.4878	47.0953	42.727	45.7577	41.881	42.1524	49.6562	50.2929	49.3792	50.503	37.9277	44.0241	35.4375	43.1457	39.408	49.2763	42.416	46.8599	39.6051	41.3628	45.4199			30.6663	22.7204	29.1847	30.5667	27.818	31.5027
Rgs17	0.775312	0.947365	1.48395	1.31152	1.03497	1.13474	1.09507	1.02063	1.03542	1.28071	1.31179	1.13128	1.1876	1.19205	1.11626	1.04038	1.20144	1.35509	0.965775	1.10371	1.23476	1.31292	1.2085	0.825146			0.848012	1.07461	0.879524	0.980606	1.05097	0.844844
Mzf1	0.176531	0.221236	0.337881	0.305159	0.119823	0.0916197	0.203163	0.32466	0.146043	0.115324	0.350408	0.136596	0.169002	0.178304	0.0564802	0.197403	0.204702	0.0604982	0.240513	0.223764	0.235797	0.163057	0.23283	0.213057			0.511788	0.436925	0.378266	0.552869	0.398825	0.480906
Cdk2ap1	12.1916	16.6054	13.8065	12.3565	16.0333	13.9205	15.0407	8.16231	9.42566	12.8476	14.3087	15.835	14.4816	13.2833	14.5191	16.8141	14.8869	12.4764	15.3745	13.4229	11.3784	13.5029	14.8007	10.5898			21.1536	19.9281	18.1203	19.4584	19.9152	18.4514
Adam34	0	0	0	0	0	0	0	0	0	0	0	0	0	0	0	0	0	0	0	0	0	0	0	0			0	0	0	0	0	0
Srcin1	0.486226	0.457021	0.604916	0.866777	0.639438	1.04095	0.572298	0.617721	0.732672	0.816794	0.818649	0.8566	0.785515	0.644582	0.884781	0.591289	0.624686	0.541557	0.585562	0.764476	0.721283	0.608176	0.655869	0.82023			0.600699	0.880016	0.988249	0.724789	0.799643	0.883053
Nphs1	0.137094	0.0702868	0.0572506	0.124649	0.0380676	0.11643	0.0352063	0.0217146	0.0132565	0.0837451	0.0212047	0.012399	0.0357947	0.0629413	0.023925	0.0250859	0.0591216	0.0896947	0.065495	0.0437475	0.115251	0.0115118	0.0268983	0.0369208			0.0295627	0.0138811	0.141383	0.054045	0.04472	0.152784
Tsnaxip1	0.255397	0.270063	0.403286	0.0354769	0.0975117	0.14912	0.0601215	0.0278114	0.101871	0.107258	0.190108	0.0635211	0.489011	0.0322453	0	0.0321293	0.121154	0.262579	0.083884	0.168091	0.177131	0.029488	0	0			0.265041	0.497798	0.398373	0.519144	0.305472	0.652269
Phyh	13.8331	12.9572	15.7211	13.2446	16.6182	14.7115	16.0903	14.511	15.0701	17.3277	13.6409	14.8572	13.3348	14.6489	12.6343	16.2822	14.986	15.7968	12.9961	14.0713	15.5362	14.5457	14.6693	14.4633			18.2796	15.6202	14.6064	15.4116	16.259	14.2782
Vdac1	371.01	360.913	373.746	387.369	434.332	420.989	467.066	439.69	448.703	460.986	450.525	440.291	442.708	404.772	408.978	422.238	416.891	422.317	424.25	421.835	447.383	396.754	411.113	426.952			301.679	267.615	286.915	318.186	320.345	316.563
Grb2	60.4882	57.9465	59.3231	54.6085	54.565	55.785	55.3391	56.8893	57.0044	56.2117	53.0011	57.1203	62.3792	57.1613	58.5	55.1536	53.0036	53.6319	53.996	55.183	59.7616	53.5471	56.5272	56.9589			52.1692	56.8607	56.7887	51.2538	49.5728	50.4233
Pax7	0	0	0	0	0	0	0	0	0	0	0	0	0	0	0	0	0	0	0	0	0	0	0	0			0	0	0.018722	0	0	0
Elane	0.0766885	0	0.264208	0	0	0	0	0	0	0	0	0.152589	0	0	0	0.23154	0	0.078845	0	0	0	0	0.082756	0			0	0	0	0.0831383	0	0
Zcchc18	1.89197	1.43328	2.07546	2.41629	2.65944	2.53251	2.76533	2.2632	2.04245	1.92118	2.41425	2.02271	2.27086	1.88245	2.05992	2.0604	2.27724	2.07581	2.67113	2.03199	2.311	2.36051	1.98071	2.46778			2.52857	1.76127	1.87398	2.11232	2.51623	2.4232
Smarcd3	0.818011	3.19084	1.7379	1.4999	1.83228	1.56659	2.19522	1.74591	0.957096	1.4085	2.29641	1.50554	1.60541	1.61114	1.96289	1.27604	1.47456	2.22868	1.2538	1.29211	1.13467	1.28448	1.89787	1.57514			2.13438	1.18441	1.43834	2.83779	2.49491	1.78274
Khdc3	0.0418466	0.0393331	0.0961138	0	0.0852119	0	0	0	0.0890214	0.246038	0.106797	0.124895	0.0400621	0	0.281162	0.0421149	0	0	0.0733031	0.0367222	0	0	0.0451575	0			0.198523	0.186432	0.189885	0.0453661	0.200205	0.113999
Rab5a	61.7492	66.3156	60.5623	60.6271	67.9137	66.8592	65.9003	69.8091	67.4898	66.4796	69.7439	70.4877	55.5729	64.3892	60.415	59.4117	58.3296	63.639	65.8985	65.947	59.0336	60.675	62.9632	56.7612			57.4839	58.5035	60.0275	52.8357	54.223	50.6929
Slc25a23	10.2829	11.6969	10.0256	12.6631	12.2002	11.0375	11.876	12.9983	11.4063	12.0212	12.9252	13.8837	9.70376	11.7216	11.8036	10.1165	10.2138	10.0758	12.0391	12.8358	11.7989	10.9519	11.1871	11.0659			11.1752	12.2242	11.8317	10.6017	10.4416	10.7478
Mir6975	1.15661	0	0	0	0	0	0	0	0	0	0	1.15067	0	0	0	0	0	0	0	1.01498	1.06956	2.13667	0	0			1.37176	0	0	0	0	0
Olfr15	0	0	0.0862874	0	0	0	0	0	0	0	0	0	0	0	0	0	0	0	0	0	0	0	0	0			0	0	0	0	0	0
Cd68	0.622364	0.638161	1.5594	0.691615	0.230421	0.475703	0.799129	0.4436	0.421263	0.617788	0.385051	0.450302	0.649988	0.685763	0.380143	0.968001	1.28829	0.814373	0.743318	0.794402	0.889444	0.679382	1.16004	1.56435			2.01309	2.64667	2.43897	3.18952	3.51893	3.39089
Sh3kbp1	3.50748	3.78481	3.63051	3.89776	4.088	4.10665	3.58517	3.96018	4.06213	4.50629	4.74074	4.54547	3.01548	3.30964	3.69884	3.9596	3.71084	4.21108	4.57775	4.78907	4.37445	3.76197	3.79744	4.09017			2.23048	2.30024	2.08109	1.96378	2.31839	2.62451
Mir6980	0	0	0	0	0	0	0	0	0	0	0	0	0	0	0	0	0	0	0	0	0	0	0	0			0	0	0	0	0	0
Mir6976	0	0	0	0	1.14022	0	4.21805	0	0	0	0	0	0	0	3.22475	3.38122	0	0	0	0	0	1.03442	0	0			0	1.24732	0	0	1.33947	0
Pan3	9.97574	9.09434	8.72927	9.1901	8.65616	9.02614	8.10833	8.61911	8.86896	8.08092	8.16131	8.09163	7.34237	8.87676	8.77606	8.1581	9.37383	8.79709	9.40663	9.9996	8.37941	8.73534	8.95365	8.73228			12.5759	12.6459	12.1526	10.3117	10.381	10.4652
4930550C14Rik	2.16737	1.34025	2.48901	1.96485	2.26476	1.59849	1.45006	1.1925	1.51667	1.05394	2.1349	2.15623	1.25588	1.09457	1.58761	1.60724	1.51516	1.64191	1.99821	1.35139	1.31858	1.5278	1.53871	2.30918			3.11169	2.15986	3.04101	2.47331	3.54737	3.10755
Cobll1	4.69381	5.68669	5.26823	7.15181	7.446	7.24204	6.61088	6.60272	6.93028	7.37121	7.0585	6.97146	6.31401	7.82997	7.15997	6.43681	6.64833	5.89212	7.27885	6.56943	6.24644	7.24639	7.10273	6.97221			4.55762	4.57623	4.54034	5.2039	4.56445	4.72717
Tmsb15a	0	0	0	0	0	0	0	0	0	0	0.200735	0	0	0	0	0	0	0	0	0	0	0	0	0			0	0	0	0	0	0
Prl3c1	0	0	0	0	0	0	0	0	0	0	0	0	0	0	0	0	0	0	0	0	0	0	0	0			0	0	0	0	0	0
Dguok	22.5337	21.1236	21.7955	28.7905	23.9854	29.3252	28.253	29.2882	28.9029	32.2363	28.1904	25.2951	25.7835	25.316	21.8022	23.7696	26.1805	23.2293	27.3352	24.6915	30.7552	23.8747	25.812	25.7022			17.6501	19.662	19.4795	18.0277	20.8264	21.3375
Rpl3	34.2658	31.5255	38.6367	43.4361	33.4625	35.8371	41.5397	32.2896	37.5501	35.2251	30.3848	30.3249	40.4474	34.6624	33.9843	41.633	43.7233	40.5058	34.9155	39.35	38.542	37.971	36.2497	40.952			49.8006	46.4788	51.868	71.4293	71.3039	72.5877
Cntn6	0.611108	0.240878	0.226387	0.175253	0.160567	0.184161	0.16706	0.188906	0.125809	0.36427	0.30186	0.31379	0.22647	0.199112	0.245978	0.158716	0.579788	0.304012	0.276254	0.20759	0.255213	0.145668	0.170183	0.0583986			0.374081	0.39521	0.491983	0.256453	0.094313	0.268513
Ap1ar	30.9182	31.6602	30.3651	29.6173	33.6242	31.3441	28.5923	30.3301	28.9648	26.8097	29.6851	29.3444	29.7509	32.1597	31.6228	30.1092	30.8327	31.5439	33.3308	29.0733	30.2472	30.553	31.3466	28.2163			24.6753	26.6336	24.9162	28.3223	28.2549	28.1954
Barhl1	0.0361442	0.0679463	0.0207541	0.020083	0.092	0.016883	0.034034	0.0314873	0.192226	0.106255	0.107618	0.0179792	0.0692055	0.127775	0.13877	0	0.120021	0.0371605	0.0158285	0.0634361	0.0835596	0.100156	0.0780077	0.178457			0.107169	0.0805132	0.0205012	0.176328	0.0432308	0.172312
Fmn2	0	0	0.0251549	0	0	0	0.0103127	0	0	0	0	0.0108958	0	0	0.0105122	0	0	0	0.00959245	0.00961094	0	0	0	0			0	0	0	0	0	0
Srfbp1	21.0758	21.4565	22.405	21.2676	20.8096	21.5985	22.1698	21.3664	20.2718	21.7376	19.8486	22.235	20.0245	20.8585	21.2484	23.9891	20.9526	22.6782	20.5982	20.0556	23.196	22.2377	20.1367	21.2836			18.3221	18.6548	19.7231	22.1577	24.0651	22.9225
Actrt2	0	0	0	0	0	0	0	0	0	0	0	0	0	0	0	0	0	0	0	0	0	0	0	0			0	0	0	0	0	0
Ccdc30	0.104812	0.281475	0.223538	0.21631	0.335386	0.237795	0.253781	0.286967	0.35038	0.188646	0.242016	0.31282	0.329696	0.136112	0.229948	0.376728	0.170469	0.292489	0.262286	0.197094	0.263078	0.359588	0.258525	0.295711			0.301892	0.116737	0.2378	0.340881	0.107453	0.265134
Myl12a	147.803	131.831	137.023	106.402	129.617	129.887	126.493	131.274	128.564	122.715	115.445	117.856	136.081	129.333	122.584	125.703	126.012	117.802	120.77	123.535	126.244	119.709	121.649	118.625			110.663	91.3137	103.624	100.633	103.68	100.485
Stard3nl	21.227	15.5565	21.1082	21.3747	20.2459	23.5153	23.2807	23.4162	24.5248	24.797	22.3475	23.9903	21.879	19.9205	21.2722	20.9948	24.5759	22.2838	23.4	21.7679	22.901	21.1844	20.844	21.5634			16.4943	14.0857	14.7157	12.8728	13.8131	16.9492
Xaf1	2.85147	2.90992	2.90039	1.93143	2.26727	2.38478	2.25028	1.60874	2.48417	2.28099	2.19472	1.94524	2.75586	1.42634	2.11136	2.59644	2.4992	2.5966	2.71154	2.21631	2.20994	2.40807	2.46166	2.33305			2.19017	2.44998	2.00246	2.17862	1.29925	2.33039
Kansl2	27.852	28.1407	27.9978	21.5713	21.4561	20.8086	20.8172	25.1162	24.4191	22.2303	23.3481	23.1887	25.9216	25.3895	24.606	22.1753	23.323	24.9324	22.906	23.4202	22.0837	24.9755	24.5148	22.1228			26.7899	27.6885	27.2586	27.8718	28.5854	29.3334
Otub1	47.2039	44.9222	48.0249	62.1808	63.181	66.2257	69.1677	67.7305	64.2604	69.2251	65.46	62.8243	65.7321	61.0636	61.2183	60.4205	67.3366	58.869	59.3625	62.1352	63.337	61.4378	60.5634	57.0817			41.7638	31.2543	40.1854	47.9813	48.1059	46.9903
C2cd5	7.33373	7.44186	8.5424	9.46369	8.28966	9.54972	6.93375	7.41887	7.24342	8.64891	9.20543	9.36572	6.97799	8.52606	8.67686	7.57655	8.16484	9.32492	8.88772	7.51265	8.41492	7.63109	7.33252	7.56699			7.6506	9.38503	8.64206	7.96674	7.66174	8.66417
Capza1	18.9263	19.9092	16.9361	19.4351	20.1251	22.597	19.0913	20.5519	17.6148	19.9638	22.0819	19.2029	17.3148	21.0816	20.4581	19.6039	18.9632	20.1632	19.2878	19.1698	18.6059	20.1162	19.6125	19.0167			19.5885	18.5432	17.7831	16.9226	19.2257	17.3771
Asap1	17.1511	17.2365	16.2198	17.8372	16.1872	16.1345	15.637	16.3548	16.3665	16.171	17.7679	19.6305	18.3691	20.766	21.2075	19.2337	18.173	19.8165	18.3505	18.319	18.6798	19.8855	19.4481	18.6782			17.2159	18.1564	18.8264	18.0151	18.0521	17.2059
Alyref	162.983	150.382	153.817	104.169	119.553	120.701	114.675	111.959	119.33	120.562	113.359	122.462	125.363	116.462	114.202	109.394	115.662	107.332	110.16	113.217	118.787	109.669	101.29	112.567			169.646	156.815	141.125	123.177	126.058	128.361
Prkacb	15.0938	17.6459	16.8873	19.8286	20.3724	20.6386	19.2857	19.0039	19.9982	19.594	20.4476	20.9011	16.0719	16.3674	17.6063	18.6563	18.1275	20.1437	20.4198	19.3503	20.545	17.5202	19.6894	19.9506			12.1539	13.7953	14.1454	14.9934	13.4693	16.3983
A630077J23Rik	0	0	0	0	0	0	0	0	0	0	0	0	0	0.0744641	0	0	0	0	0	0	0	0.272386	0	0			0	0	0	0	0	0
Scyl2	16.5777	17.5553	16.543	17.7742	19.3575	18.4699	18.1085	17.9474	17.4314	17.9532	18.9896	18.2476	17.0153	18.7323	19.1726	18.7676	19.4906	18.0931	19.0785	19.2689	17.8243	19.3525	17.7162	18.2416			18.2088	18.8373	16.7219	18.0351	18.7468	18.5688
1700095B10Rik	0	0	0	0	0	0	0	0	0	0	0	0	0	0	0	0	0	0	0	0	0	0	0	0			0	0	0	0	0	0
Gm12505	0.559208	0.0876031	0.321099	0	0	0	0.17552	0	0.0991348	0	0.317146	0	0.178453	0	0	0	0.0884246	0.0958222	0.244892	0	0	0	0	0.0920338			0.331614	0.519028	0	0.30312	0	0.380849
Fhad1os1	0	0	0	0	0	0	0	0	0	0	0	0	0	0	0	0.213658	0	0	0	0	0	0.0653645	0	0			0	0.157635	0	0	0.0846405	0
Rgs19	9.14899	7.37556	8.57854	8.07267	10.9198	9.0912	9.26015	8.98515	8.63802	11.3973	9.64866	9.3065	10.5959	10.1061	10.7549	10.2767	9.33028	10.3222	9.27368	9.08107	9.03077	10.9194	10.7973	9.57576			9.71291	7.74741	9.21258	11.2186	8.60669	8.35458
LOC100125594	0	0	0	0	0	0	0	0	0	0	0	0	0	0	0	0	0	0	0	0	0	0	0	0			0	0	0	0	0	0
AY702102	0.120091	0.0564388	0.137913	0	0	0.0560947	0.11308	0	0	0	0.0510808	0	0	0.121297	0.0576338	0.302152	0.170904	0	0	0	0.0555262	0.22185	0.259185	0			0.0712148	0	0.204349	0	0	0.0817881
Ctbp1	68.2794	67.0637	67.9661	75.245	70.1839	69.2041	76.1237	74.5136	75.4986	76.2598	70.4907	68.8617	81.4236	70.487	65.728	76.0121	75.7294	76.7166	69.189	70.0208	72.8139	74.0693	75.8901	71.0169			88.0938	81.4936	85.5509	87.7045	78.3687	85.3758
Txndc16	8.33719	7.55887	8.07845	9.78602	9.54952	8.87579	8.73361	8.68535	9.29288	9.73079	11.7617	10.679	6.90079	7.87708	7.73559	6.55518	7.61327	9.12521	8.71695	8.23077	9.29982	8.32654	8.58446	8.97026			8.24001	9.18905	8.51203	6.00675	5.92077	6.26951
Oxt	2.61309	3.56139	1.50044	1.16154	1.46328	0.488231	0.615132	0.227641	0.555889	0.438964	0.222296	0.129983	2.62674	1.71557	0.627035	1.44641	2.23125	1.20896	0.80104	1.14655	1.08739	0.482729	0.986942	0.645088			2.16941	2.47384	1.77859	2.83286	2.50034	3.20337
Mfap2	32.3146	31.611	32.9181	43.0257	46.7314	43.9408	50.2624	50.7241	48.8207	48.6546	51.3147	43.7576	51.1597	50.3489	43.1936	47.3371	45.9876	42.5134	45.9135	48.5227	47.8672	45.3249	43.3953	42.3099			33.7122	34.125	32.0418	37.3029	41.7281	42.304
Strit1	0	0	0	0	0	0	0	0	0	0	0	0	0	0	0	0	0	0	0	0	0	0	0	0			0	0	0	0	0	0
Ncor2	28.2515	31.252	27.9873	34.8628	27.2964	30.1736	25.7295	29.1171	29.1992	27.3083	31.088	31.6363	24.3928	30.2392	30.6062	28.7195	28.8925	28.2479	32.361	29.8031	28.5641	31.3844	30.9226	29.6103			20.4684	29.6222	24.3578	23.7241	22.4987	24.5539
Slxl1	0.0949575	0	0	0	0	0	0	0	0	0	0	0	0	0	0	0	0	0	0	0	0	0	0	0			0	0	0	0	0	0
Avpr1b	0	0	0	0.0189016	0.0173176	0	0	0	0	0	0	0	0	0	0	0	0.0161373	0	0	0	0	0	0	0			0	0	0	0	0.0203439	0
Gm20556	0	0	0	0	0	0.106566	0.107412	0	0	0	0	0	0	0	0.0547452	0	0.0541127	0.175919	0.0499552	0	0.0527432	0	0	0			0.135291	0.190576	0.323511	0.0618329	0.0682187	0.155377
4930452N14Rik	0	0	0	0	0	0	0	0	0	0	0	0	0	0	0	0	0	0	0	0	0	0	0	0			0	0	0	0	0	0
Fam229a	1.8966	2.02037	1.01643	0.140509	0.128734	0.590602	0.357174	0.440596	0.403468	0.212402	0	0	0.121048	0	0.242723	0	0.11996	0.389986	0.442972	0.332869	0.116924	0.233578	0.136444	0.124856			1.94947	2.67569	1.86465	1.09659	0.302461	0.688896
Skint3	0	0	0	0	0	0	0	0	0	0	0	0	0	0	0	0	0	0	0	0	0	0	0	0			0	0	0	0	0	0
Ckm	0	0	0	0	0	0	0	0	0	0	0	0	0	0	0	0	0	0	0	0.0875105	0	0	0	0			0.0591359	0.333205	0.169689	0	0.0596372	0
Ncan	1.98881	1.86935	1.95606	1.99128	1.88455	2.09709	1.93759	1.7583	1.96881	1.84413	2.12741	1.83166	1.96055	2.59551	2.06013	2.21955	1.96161	1.92326	2.47489	2.41918	1.74808	2.83736	2.53927	1.90556			2.1836	2.9169	2.33431	2.35887	2.27276	2.42733
A830082K12Rik	0.887657	0.604177	0.77333	0.476206	0.716778	0.714872	0.489971	0.666629	0.423248	0.591315	0.729092	0.548128	0.49816	0.649243	0.470072	0.708517	0.667923	0.566452	0.938312	0.644654	0.537798	1.10263	0.759704	0.604508			1.01647	0.784104	0.798631	0.796396	0.695594	1.29246
Ablim2	0.656573	0.405546	0.387777	0.917249	0.93588	0.823671	0.8832	0.735401	0.758232	1.43384	1.32455	1.13843	0.736328	0.492639	0.666214	0.509746	0.409349	0.694322	0.837948	0.642019	0.641851	0.814388	0.465599	0.555726			0.556217	0.814851	0.744824	0.549097	0.426308	0.434384
Fgf1	1.31758	1.45898	1.30583	2.00573	2.11329	2.20884	1.25765	1.17926	1.40146	2.44075	2.47204	2.37022	1.4169	1.2032	1.50719	1.47134	1.6439	1.55875	2.26058	1.8373	1.90272	1.25035	1.16862	1.72882			1.0061	1.04533	0.921374	1.38925	0.863511	1.32757
Armt1	13.7718	13.5817	13.445	13.6608	14.4922	13.9594	13.606	11.9974	15.1729	13.1718	14.5463	12.9041	14.8657	11.7007	14.1354	13.395	13.6213	16.408	13.4383	15.4379	17.5502	14.7411	14.7949	15.7593			13.5199	13.3828	13.1064	13.1932	12.3079	12.5477
Ncbp3	12.6421	13.5185	14.2604	13.4499	12.7229	13.9815	14.3356	13.2042	13.3395	12.7875	12.8942	12.3314	12.2212	12.4403	12.7594	11.887	11.5894	12.4897	12.6854	12.5719	11.8983	12.9009	13.1335	13.2155			12.2373	14.2306	14.5452	11.8066	12.4485	11.8673
Slc15a3	0.421215	0.452473	0.172759	0.133738	0.0612653	0.309179	0.311632	0.262103	0.224015	0.252708	0.639871	0.239457	0.115215	0.273501	0.693081	0.0605592	0.399627	0.278395	0.263516	0.264024	0.139112	0.222323	0.324672	0.178259			0.285466	0.40212	0.546093	0.326172	0.431829	0.122944
Ccnc	5.52284	6.02593	6.54645	5.11447	6.62599	5.83833	5.77822	6.5135	5.58243	6.79545	6.19569	5.89609	7.29711	6.72008	6.61853	6.64713	6.84849	5.81096	5.71412	6.66043	6.00316	6.59291	6.81368	6.77719			5.36271	5.07206	5.11106	6.81015	5.7172	6.53284
Atp2a3	1.45518	1.33898	1.03787	2.19586	2.01184	2.23234	2.07697	2.22847	2.00403	2.27725	2.93193	3.10876	1.59843	1.98036	1.82311	1.77283	2.28163	1.88981	2.10633	2.47332	2.11056	1.91006	1.5042	1.98148			1.10819	1.3819	1.42488	0.929936	1.35576	1.1684
2810004N23Rik	47.1207	54.1753	46.5506	39.6558	36.8524	38.0587	41.6777	41.183	41.4323	36.5337	38.4353	42.7138	41.3479	48.5738	48.7563	53.1772	44.2213	50.1253	42.97	45.6961	38.4756	53.5682	49.9674	50.6642			69.2064	78.2966	75.3457	77.5941	75.2885	83.6537
Rwdd1	55.882	56.9995	52.6431	42.7526	49.2611	46.6617	53.479	48.7956	53.7522	53.0164	46.374	44.4369	55.9959	50.911	45.5638	51.2527	55.4925	46.0565	45.9747	48.0089	49.3244	47.8825	47.6375	47.7771			57.6152	45.972	47.1196	50.3317	47.1067	52.4026
Grtp1	0.0518394	0.0487256	0.0595326	0.172823	0	0.0484285	0.195251	0.0451603	0.0551396	0	0.0440998	0.051573	0.248143	0.366521	0.149272	0.208687	0.0983651	0.213188	0.227019	0.0909826	0.143813	0.143648	0.279704	0.25595			0.245929	0.115475	0.176422	0.0561993	0.248013	0.282442
Podxl	23.5487	27.335	23.9575	24.4332	23.1	23.7305	21.7625	21.5871	21.4998	20.4798	19.8415	20.2671	22.7345	24.6276	24.1657	23.6464	24.9037	24.2925	22.4339	23.8594	23.8818	25.1381	24.869	25.4627			16.8925	18.3552	18.1397	21.1237	19.0147	22.0149
A330076C08Rik	0	0	0	0	0	0	0	0	0	0	0	0	0	0	0	0	0	0	0	0.0319637	0	0	0	0			0	0	0	0	0	0
4930532M18Rik	0	0	0	0	0	0	0	0	0	0	0	0	0	0	0	0	0	0	0	0	0	0	0	0			0	0	0	0	0	0
Zfp617	8.0653	7.60335	9.17978	6.01061	6.48159	6.03665	6.10709	5.79605	5.72766	4.84453	5.27312	4.9524	6.91943	6.5509	8.93588	8.96001	9.99066	9.76843	6.07884	7.49769	7.01565	8.135	9.78811	8.29512			11.1551	11.222	12.163	13.6473	14.5988	14.4738
C1ql1	35.6763	29.9989	31.2004	22.7742	22.5886	20.5506	21.7759	21.7844	22.0485	20.8457	22.0726	22.3058	33.5698	31.6668	31.6266	24.3151	26.7571	24.598	23.7956	27.5539	23.1677	25.0948	28.8108	25.3892			36.013	35.809	37.6455	39.1354	35.5874	37.1983
Bpnt1	56.9478	58.3933	56.1186	48.3403	48.6283	53.4663	51.3342	52.6081	49.3585	47.6467	51.2922	46.4484	54.2472	57.201	54.9939	57.2176	58.6115	59.8474	52.947	53.4369	51.6692	56.6251	57.7744	54.1459			57.0953	52.5982	57.4402	56.5355	60.411	55.1237
Ube3a	16.1902	17.3783	16.1027	18.9964	18.7931	19.9781	19.2709	20.1451	20.8477	17.9106	21.3407	21.4201	17.2529	22.0798	23.4533	21.9001	22.5354	22.2307	20.9114	20.8643	19.0954	23.5606	23.0771	21.942			16.8027	19.1844	19.592	22.2285	21.509	21.7396
Ubb	880.089	799.881	887.712	844.294	766.048	773.481	828.624	780.924	778.152	838.86	728.427	748.399	841.264	738.927	745.377	835.939	880.806	836.329	775.102	756.685	825.006	739.943	766.854	793.76			890.854	824.711	833.518	851.039	876.422	823.146
Tyr	0	0	0	0	0	0	0	0	0	0	0	0	0	0	0	0	0	0	0	0	0	0	0	0			0	0	0	0	0	0
Nob1	74.7515	68.812	75.0221	65.17	68.0827	63.4301	66.3536	68.9269	65.9777	68.2912	67.4176	70.063	69.3901	63.9932	61.3466	64.4527	69.4573	67.1202	61.8696	62.0265	62.51	62.6756	71.0968	62.8591			87.8434	86.7396	76.7808	91.1624	81.7223	82.2722
Med21	63.4981	68.6111	67.7277	62.7232	69.255	60.7566	71.9705	67.0579	72.2549	77.1901	66.1758	63.3517	86.5957	71.2622	71.3662	78.5614	78.9519	69.1895	66.7064	69.9307	73.5242	77.3666	77.502	74.7608			72.1985	56.2156	63.2085	73.2512	77.6789	75.1559
Sostdc1	0	0.075746	0	0	0	0	0	0	0	0	0.102832	0	0	0	0.0773498	0.081103	0	0	0.035291	0.035359	0	0	0	0			0.0477883	0	0	0.0873641	0	0
Ftsj3	51.9137	50.436	54.0159	35.4596	32.3741	33.3842	36.2618	33.4315	32.5362	29.9402	29.9052	27.0701	44.3014	43.2365	39.6267	46.8642	43.9244	46.8629	33.6509	33.323	36.1083	44.045	41.7502	42.9994			74.946	71.8518	75.036	68.7245	69.8538	69.8279
Gdpd3	0.726674	1.30396	0.834516	0.293648	0.605339	0.370288	0.435431	0.460398	0.702669	0.443896	0.393389	0.328609	1.32812	0.600524	0.697488	0.465393	0.438729	0.747108	0.40502	0.695659	0.427625	0.488153	0.570303	0.521869			1.72369	2.13375	1.6487	1.07426	0.86915	0.539893
Tjap1	19.929	20.8785	20.5448	25.2282	24.0553	22.5546	19.1751	23.0931	22.2966	21.2834	21.0706	21.2331	19.9641	21.8043	20.9292	21.3701	21.1259	21.3559	20.36	21.2821	22.15	20.2662	19.3639	21.1022			26.8606	29.6457	28.5603	26.9105	27.7386	28.1452
Mrps7	37.6393	38.3013	39.3293	28.9022	25.041	24.5988	24.6039	26.6681	22.5951	24.7285	21.713	23.9862	30.5053	27.4117	30.6231	28.8981	29.6946	29.1893	24.6188	24.5599	27.636	27.8281	29.3298	27.2377			59.7285	51.3227	56.8091	42.9502	43.1835	45.6576
Stau2	7.82012	8.73504	8.29676	7.5931	9.07892	8.50609	8.07187	9.11982	8.0846	10.2803	10.1589	10.2745	7.53163	9.97227	9.08546	9.14778	9.17379	9.65124	9.45723	8.80159	8.84017	8.38127	9.11529	8.46496			6.56111	6.65023	6.04453	6.38809	5.81072	7.98351
Paqr5	0.241897	0.303157	0.115748	0.134407	0.143667	0.131822	0.0759249	0.0702437	0.0857658	0.0677258	0.205782	0.200545	0.0771938	0.183246	0.0193485	0.060862	0.019125	0.0621749	0.105933	0.0707585	0.0559229	0.167576	0.174024	0.0597168			0.191263	0.336775	0.297279	0.131121	0.0723314	0.10983
Mir6940	0	0	0	0	0	0	0	0	0	0.846573	0.857427	0	0	0	0	0	0	0	0	0	0	0	0	0			0	0	0	0	0	0
Mir6939	5.64427	1.76842	1.08032	1.04539	2.87334	6.15172	4.42895	7.37558	5.003	3.16054	5.60186	1.87176	1.80119	3.80065	0.90293	4.73371	2.6775	3.86866	1.64785	6.60413	0.869911	5.21347	2.03028	2.78678			0	1.04775	2.13431	3.05949	2.25031	6.40673
Mir6942	1.15661	0	1.32826	1.28531	0	0	3.26726	0	0	0	0	0	2.21458	1.16823	1.11016	0	1.09734	0	0	0	2.13913	2.13667	0	1.14212			0	0	2.62415	2.50778	2.76677	3.15085
Clasp1	9.35024	10.8939	9.69674	12.2377	11.3931	11.608	9.90907	10.1897	10.768	9.71991	11.0467	11.5481	8.69622	11.7513	11.3975	11.3691	11.4261	10.8559	10.6183	9.98356	9.42732	11.3047	10.1955	10.6988			7.85332	11.5723	10.9398	10.3101	9.32313	10.6779
Rbm10	10.1771	11.5542	8.57952	10.0811	7.25709	7.45997	8.63179	8.16853	8.1086	6.78722	7.11743	7.47034	9.25044	8.85483	8.74393	9.32166	9.52891	10.9139	7.04411	8.47926	7.98358	10.6502	10.2008	10.0308			11.7537	16.7053	13.6854	14.4214	13.2894	14.0958
Mrgprd	0	0	0	0.0251537	0	0	0	0	0	0	0	0	0	0	0	0	0	0	0	0	0	0	0	0			0	0	0	0	0	0
Slc41a3	0.318646	0.224629	0.518407	0.206559	0.378498	0.22326	0.325045	0.254458	0.112977	0.178427	0.180715	0.39626	0.381321	0.214564	0.305848	0.187068	0.201543	0.136502	0.372116	0.233021	0.392884	0.196216	0.143273	0.131106			0.220452	0.17745	0.210861	0.0287871	0.12704	0.253183
Flot2	25.3805	22.4908	25.1892	30.8309	28.8989	31.6907	27.3989	27.9651	29.9552	33.1451	30.9942	31.3238	24.3453	23.9447	24.2903	25.8157	26.4153	25.3096	29.7976	28.3429	25.9972	25.4898	24.068	24.2604			15.8829	17.9316	16.3089	15.8792	14.0154	16.2627
Ccnyl1	4.58296	3.46882	4.40438	4.20835	3.9048	4.79969	3.70215	3.44614	3.56624	4.15327	4.51432	3.74351	4.57225	4.01992	4.63041	4.58806	4.165	4.51344	4.60554	4.36042	5.55405	4.14404	3.14954	4.43027			4.97773	6.3402	5.60941	6.06668	5.88542	6.47244
Ecm1	5.64427	5.09583	6.60984	9.77986	10.2835	8.56846	7.51757	8.11961	10.0323	9.57518	8.27643	8.75538	6.86111	5.851	7.37789	7.21268	6.97559	6.33748	8.19591	8.43981	7.65751	6.82553	6.41141	6.08692			6.29782	6.61734	5.60257	4.26718	4.04167	4.14752
Cd82	2.75148	2.36271	3.00377	3.32188	4.2194	3.935	3.48644	4.37966	3.14344	5.19275	4.19012	4.56223	2.8943	3.12222	3.48869	2.70075	2.83606	2.33992	3.42146	3.42806	2.88993	3.32588	2.63927	2.95182			1.85323	0.98368	1.65699	2.54098	1.62516	1.3418
Anks1	2.79548	3.12315	2.98184	3.71457	3.02852	2.91824	2.51049	3.07663	2.74065	2.8995	3.01284	3.23638	3.16199	3.47669	3.32297	3.38408	3.13356	3.38549	3.6073	3.42219	3.09105	3.80425	3.14547	3.00605			3.17389	3.22434	3.25022	3.37571	3.40307	2.94048
Syt6	13.9311	12.6351	13.648	12.1795	11.7773	11.6699	9.66114	10.1691	9.69139	11.2132	12.3118	12.0335	10.5432	12.0838	13.0167	12.5851	13.8059	12.0692	10.6056	11.7385	11.6371	11.9408	12.4399	11.4486			18.3862	18.237	18.1704	18.338	16.5046	17.8964
Gm20609	0	0	0	0	0	0	0	0	0	0	0	0	0	0	0	0	0	0	0	0	0.0427265	0	0	0			0	0.051461	0	0	0	0
Dnmt3a	8.50443	9.947	9.18819	9.63201	8.146	8.46834	7.97452	8.56419	8.75915	7.99508	9.33455	9.50508	8.22324	9.36359	9.19769	9.17285	9.44809	9.33426	9.52358	9.69755	8.99252	9.95182	9.40691	9.38546			8.04218	10.3647	9.96939	8.31233	9.04354	8.97535
Mpv17l	0.810959	0.6507	0.522442	1.56061	0.906227	1.09021	0.91261	1.22341	1.22024	1.32907	1.49755	1.55455	1.09829	1.37849	0.835343	1.35363	1.12595	1.38283	1.40324	1.21501	1.66446	1.49812	1.06722	1.25003			0.727221	0.484659	0.628267	0.643291	0.898988	0.862134
Pde4dip	6.30243	6.39532	6.27981	6.46449	6.39458	6.44291	5.69319	6.27408	6.22234	5.81565	6.63229	6.64971	5.14114	6.69064	6.45224	7.10551	7.10703	6.9561	7.11489	6.67889	6.38771	7.1307	6.31276	6.81029			5.74187	7.25633	6.8094	6.84431	6.94473	6.88398
Pomgnt2	3.16849	2.10526	2.13303	2.18548	3.14255	2.32208	2.54626	2.40332	2.76008	3.41841	3.29958	2.93481	4.52389	5.10395	3.88019	3.49118	5.41615	3.34183	3.30145	3.37972	3.88985	5.29824	4.62767	3.8031			2.72121	3.31603	3.03662	4.11604	4.76982	2.82759
Mir6406	0	0	0	0	0	0	0	0	0	0	0	0	0	0	0	0	0	0	0	0	0	0.54307	0	0			0	0	0	0	0	0
Ankrd10	18.2565	18.83	19.3675	20.0247	21.03	19.6696	18.4176	19.8514	19.1511	19.4756	20.0402	21.374	15.7202	16.7649	18.106	17.2709	16.5342	17.2019	18.2725	18.5026	17.8136	17.164	18.6624	17.3845			23.4261	23.0383	24.7585	21.7022	20.738	21.6807
4930504C09Rik	0	0	0	0	0	0	0	0	0	0	0	0	0	0	0	0	0	0	0	0	0	0	0	0			0	0	0	0	0	0
Nsg1	6.76296	6.09386	6.91988	3.8425	5.56549	5.48667	5.45839	5.55937	5.76021	5.23197	5.58023	5.10939	6.01208	6.08617	6.32051	5.50134	6.80229	5.82913	5.52254	6.09097	5.52511	6.38768	5.29519	6.17611			5.36741	5.72012	6.37409	5.09915	6.84216	5.16002
Prkar1b	16.6291	17.4197	17.2531	18.3775	17.1177	16.4992	15.9822	15.9053	15.7116	17.9167	15.2977	16.6578	13.4606	16.1707	13.8918	13.2039	15.4069	15.1395	15.5089	16.4446	17.2865	15.3175	14.6281	15.1977			12.9488	13.6418	14.1547	10.0209	9.13548	9.81005
Tmem159	6.1003	5.54588	6.02942	6.61238	7.53464	7.75426	8.6633	8.71201	7.71193	8.56772	9.06041	8.55622	10.8186	7.97975	8.15901	8.102	7.4006	11.5669	7.88307	7.54724	8.73918	7.85161	8.52545	7.55453			5.27802	4.17687	4.3677	4.8245	5.56198	4.15461
Thumpd1	28.0311	24.9027	27.3722	22.7458	20.169	21.2183	22.2596	22.1029	20.7075	19.3845	19.1765	18.8583	25.7847	26.5878	26.4369	25.9274	25.5297	28.0418	22.4785	21.9866	21.8831	27.176	26.5369	25.4154			39.3214	36.4102	34.594	37.4766	40.2383	37.4501
Brdt	1.47425	0.950193	1.14482	1.37304	1.5153	1.40348	1.37496	1.25984	1.10514	1.54489	1.4572	1.39683	1.30385	1.06361	1.28027	1.08805	0.985746	0.9816	1.37731	1.68799	1.55805	1.10235	1.53029	1.35873			0.899219	0.656796	0.732674	0.654518	0.755701	0.87973
Adgrv1	0	0.00686213	0.00419205	0	0.0148662	0	0.0103116	0.00318001	0.00388271	0	0.009316	0.0254209	0	0	0	0.00734744	0	0.0112589	0.00959145	0	0.00337559	0.0101151	0	0			0	0.00406565	0	0.011872	0.0130981	0.00497211
Ctu1	5.82446	6.58032	5.04134	5.32471	5.25825	4.85154	4.89004	5.27399	5.24919	4.60296	4.75961	3.99622	7.7186	7.79566	6.69211	6.46819	6.83257	7.64017	5.37781	4.83425	6.129	6.86401	6.1924	5.63816			9.59618	7.34998	7.71399	8.46057	9.33434	9.37952
Cpa5	0.161302	0.0303226	0.037048	0	0	0.0301377	0	0	0	0	0.0274439	0	0.0308846	0.0325844	0.0928941	0	0.061214	0.0331675	0.0847662	0	0.0298323	0	0	0			0	0.0718618	0	0	0.0385855	0
Ube2m	161.593	153.368	164.426	127.838	130.006	133.631	126.594	125.986	120.35	135.614	126.973	120.583	151.814	140.205	133.841	157.962	156.301	144.566	137.273	138.565	132.985	136.409	142.554	132.714			151.388	139.56	146.027	153.56	157.626	148.598
Ccdc136	9.53058	10.1877	9.91094	12.9131	9.89377	11.1095	8.95815	9.9898	9.66749	9.5033	10.9114	12.5576	7.6929	8.99142	9.44131	9.48908	8.91317	8.31394	9.06161	10.0034	8.59333	8.85022	8.45135	8.0859			7.79753	10.6906	10.1371	10.0375	9.59077	9.78828
Mrps35	32.4004	30.3299	35.69	36.5934	33.9308	33.8513	37.8557	35.8295	32.0014	37.822	38.0257	34.5362	37.0957	34.5291	32.6223	35.3365	33.6883	32.8356	29.5942	33.0748	36.5045	29.1945	30.1117	32.9086			44.0737	35.8659	39.6058	38.9963	40.4929	34.7657
Gpr84	0.409401	0.171027	0.365678	0.202202	0.324201	0.042496	0.0428332	0.158512	0.677389	0.0764153	0.232185	0.181021	0.130647	0.321622	0.392958	0.595148	0.690522	0.327377	0.398417	0.27943	0	0.210085	0.343616	0.404272			0.377654	0.506647	0.30962	0.591777	0.816118	0.433725
Eva1a	0.0798116	0.112526	0.22914	0.133038	0	0.11184	0.112728	0	0	0	0	0.119102	0.0764079	0.0806133	0	0.24097	0.0757211	0.0820559	0.0349517	0.0700381	0.0369023	0.0368599	0.0430631	0.0394059			0	0	0.0452696	0.346096	0.0954599	0.0543558
Pcdhgb8	0.719933	1.02529	0.526129	0.727309	0.77742	1.18208	0.801156	1.33037	1.3691	0.842908	1.07642	0.998385	0.689231	1.54247	1.13076	0.87824	0.641639	1.52521	0.783419	0.804074	0.706097	1.32997	0.988773	1.14177			0.517485	0.485967	0.420725	0.922388	0.626246	0.980622
Znf41-ps	0.772596	0.551904	0.532352	0.497966	0.912472	0.851678	0.552892	0.659592	0.756039	0.584035	0.867567	0.661017	0.784026	1.06129	0.771228	1.24408	1.18746	0.699002	0.690215	0.827143	0.685869	1.01335	0.650303	1.03757			0.989614	0.56793	0.666096	0.753816	0.813187	0.736648
Tmem141	1.80563	2.2629	1.4592	1.70928	1.8384	1.06208	1.32239	1.22344	1.56492	1.74129	0.6258	1.46369	1.40851	0.810565	1.47636	2.22103	2.34757	1.2376	0.702876	1.46715	2.10263	1.54427	2.67016	1.0566			1.90356	1.34072	1.51728	1.95749	1.83971	3.91691
Rsph6a	0.179601	0.140678	0.103128	0	0.0914301	0.0559281	0	0.0782306	0	0.125711	0	0.119119	0.0859711	0.120937	0.0574627	0	0.0567989	0	0.131087	0	0	0.0829466	0.129207	0.0295586			0.248511	0.0333394	0.101871	0.0973533	0	0.16309
Thy1	0	0	0	0	0	0	0	0	0	0	0	0	0	0	0	0	0	0	0.0356164	0	0	0	0	0			0	0	0	0	0	0
Thrb	0.0107633	0	0.0123606	0	0	0	0	0.00937654	0	0	0	0	0	0	0	0	0	0	0	0	0	0	0	0			0.0127654	0.0119879	0	0.0116685	0.0257472	0.0146607
Thpo	0.0561731	0.052799	0.0645095	0.124847	0	0.0524771	0	0	0	0	0.0477865	0	0.107555	0	0	0	0	0.115505	0.0245997	0.0492943	0	0	0.0606174	0			0	0.0938466	0.0637235	0	0.10078	0.191284
Adam17	15.1031	18.1748	16.8993	14.509	14.9193	16.5865	14.7324	15.8724	15.8337	14.2354	15.6975	17.108	16.3146	19.139	18.4406	15.9646	16.9183	16.4524	16.5283	15.8934	16.1459	18.7484	16.298	16.9044			16.8274	20.8628	18.1886	16.5582	17.8046	17.1926
Prap1	0.11343	0.106617	0.390791	0.88236	0.230976	0.105967	0	0.494077	0.120651	0.190547	0.096495	0.451388	0.108593	0	0	0	0.322849	0.233239	0.198696	0	0	0.419089	0.244809	0.336027			0	0	0.128676	0	0	0
Uox	0.114846	0.359824	0.0879261	0	0	0	0	0	0	0.0321541	0	0	0	0	0.0367443	0	0	0.0393583	0	0.0671879	0.0708012	0.0353599	0	0.0756045			0.0908056	0.085275	0.17371	0	0.0915752	0
Patl2	0	0	0.0332884	0.032212	0.0590251	0	0.136471	0.0252519	0.061664	0	0.0986358	0	0.138752	0.0292778	0.0278224	0.0291724	0.055002	0.0298017	0	0	0	0.107097	0.03128	0			0	0.0322847	0	0.125698	0.242689	0.0789655
Tmem86a	4.56963	5.25785	5.83589	5.47208	5.29427	5.81461	7.82671	6.5547	8.12883	7.08077	5.93161	6.62325	8.07066	7.91802	7.25974	7.1759	7.77386	7.12818	6.00349	7.43241	7.28569	6.47681	6.50404	7.35206			3.64424	2.80803	3.66444	2.69051	3.62801	3.48775
Plce1	1.85491	2.09917	1.87457	2.85285	2.50046	2.28738	2.47321	2.84402	2.65171	2.62367	2.52476	2.24398	2.47903	2.78784	2.96261	3.06902	2.94246	2.85298	3.0933	2.78022	2.63471	3.13198	3.10659	2.82078			1.84796	2.37999	2.0874	2.20397	2.12098	2.38509
Gpr21	0.276439	0.230964	0.141095	0.0682664	0.187637	0.057389	0.115689	0.026758	0.130684	0.0773967	0.104519	0.244461	0.0294056	0.031024	0.3243	0.154562	0.116565	0.126317	0.107609	0.0539083	0.0852111	0.283711	0.132583	0.0606613			0.036429	0.136841	0.104532	0.0665975	0.0734755	0.0836752
Olfr518	0	0	0	0	0	0	0	0	0	0	0	0	0	0	0	0	0	0	0	0	0	0	0	0			0	0	0	0	0	0
Olfr420	0	0	0	0	0	0	0	0	0	0	0	0	0	0	0	0	0	0	0	0	0	0	0	0			0	0	0	0	0	0
Olfr1340	0	0	0	0	0	0	0	0	0	0	0	0	0	0	0	0	0	0	0	0	0	0	0	0			0	0	0	0	0	0
Aknad1	0.135523	0.0509532	0.0311271	0	0.0275965	0	0	0.0236124	0	0.0227661	0.0461159	0.107861	0.0778463	0	0	0.0545568	0.051431	0.0278668	0.0237397	0	0	0.0250359	0	0.0267651			0.0964395	0	0	0	0	0.0369193
Pde2a	0.16977	0.0265954	0.0812351	0.047165	0.100829	0.0660831	0.053286	0.0739481	0.0451444	0.213892	0.0601763	0.056299	0.16253	0.0714479	0.054317	0.0569526	0.0805343	0.101817	0.0743467	0.0620751	0.104661	0.0522706	0.106868	0.0419107			0.0167791	0.0787857	0.0320981	0.0306747	0.0846066	0.0192703
Rhbdf2	7.19347	7.95854	7.64299	10.0273	10.4837	11.0439	9.71262	10.0798	9.38779	8.55828	9.18687	8.47715	8.53539	8.33476	8.29924	7.67288	8.59482	9.86715	9.59991	8.35906	8.94131	8.10255	9.40805	8.32563			5.36148	6.01395	4.55841	4.7841	5.42838	5.30229
Mtmr11	3.88897	4.52795	3.6017	3.29007	3.52526	2.74239	3.23666	4.24035	3.86968	2.57103	3.00953	3.3448	4.20352	3.5479	3.85319	4.31791	4.26095	3.89514	4.02148	3.58888	3.03943	3.31404	4.25081	3.56772			4.82067	4.77857	4.95248	4.89605	4.4414	5.46805
Rps27l	191.151	181.79	193.492	126.837	135.001	130.673	147.256	136.595	139.073	147.978	135.83	121.61	196.645	144.182	157.98	158.834	154.793	161.1	145.415	145.965	157.703	150.986	140.651	155.136			237.167	184.574	189.971	224.459	217.467	229.776
Ppa1	166.663	151.982	170.389	127.983	142.833	126.67	139.296	135.723	137.776	138.656	133.279	126.854	170.221	147.599	147.862	160.148	156.878	163.49	138.799	131.351	133.87	144.863	151.151	140.741			152.718	131.07	127.551	168.426	156.429	157.466
Mfap3l	5.38663	5.54897	5.86545	6.2043	7.12652	7.11849	5.3642	6.03463	5.90551	5.79227	6.57897	7.02525	5.44395	6.8923	6.75808	6.8883	6.26803	6.36722	7.56132	7.72106	7.34274	7.78315	7.9438	7.47335			3.64188	5.40071	4.78531	5.60428	5.00829	5.74578
Ifi30	135.281	121.004	132.975	149.935	160.509	158.227	153.185	149.492	145.806	151.805	151.488	151.257	135.089	120.514	109.967	137.234	122.412	121.117	140.471	149.009	145.185	130.204	124.797	129.112			116.432	114.066	111.774	103.854	109.333	110.305
Cpvl	0.289153	0	0.0948758	0.275424	0.210286	0.0385897	0.155584	0.359855	0.131812	0.173478	0.351404	0.164381	0.039546	0.292058	0.317189	0.124717	0.195953	0.169877	0.0723589	0.0362492	0.114596	0.190774	0.222879	0.0815803			0.195966	0.18403	0.281159	0.0447818	0.29644	0.11253
Nipbl	13.1509	14.4438	13.0096	14.7964	14.304	14.4231	14.3153	14.3121	15.1457	13.1218	14.5728	16.6509	10.7888	15.0179	15.039	14.1721	15.4375	15.5428	15.0898	14.7909	13.3675	16.0287	14.8776	15.4073			9.75795	13.625	13.4386	13.4681	13.3613	15.0286
Rbm12b1	4.79093	5.04838	4.78643	3.41406	2.62486	2.99049	3.03445	2.97584	3.42776	2.58045	2.90596	3.719	3.5788	4.31826	4.28919	4.95137	4.15811	4.74895	3.801	3.88374	3.63567	4.4451	4.24263	3.69138			3.97493	6.17353	6.1173	6.59132	6.60394	6.02826
1700029P11Rik	0	0	0.0791249	0	0	0.193099	0	0	0	0	0.117226	0.274183	0.0659615	0.417552	0	0	0	0	0	0	0.0637142	0.063641	0	0			0.326865	0	0.312643	0.149389	0	0.375394
Defa29	0	0	0	0	0	0	0	0	0	0	0	0	0	0	0	0	0	0	0	0.122118	0	0	0	0			0	0	0	0	0	0
1810012K16Rik	0.650862	0.856474	0.747453	0	1.06027	0.729645	0.245145	0.340202	0.969217	1.31203	0.221476	1.42454	0.747726	0.52592	1.1245	0	1.48201	0.669164	0.798084	0.228464	0.481501	0.841658	1.12377	0.128542			0	0.579933	1.18135	0.564481	1.40125	0.88654
Ascl5	0	0	0.428698	0	0	0	0	0	0	0	0.105855	0	0.119126	0	0	0	0.236111	0.383796	0.43594	0.327586	0	0	0	0			0.442737	0.138591	0	0	0	0
Nox4	0	0	0.0209472	0	0	0	0	0	0	0.0306412	0	0	0	0	0	0	0	0.0375064	0	0	0.0168675	0	0	0.0180118			0	0.0406313	0	0.0197744	0.0218166	0.0248451
Eral1	12.9967	13.138	13.6381	12.7689	11.3778	10.7343	11.2813	9.55213	10.0979	11.1223	10.3113	9.86296	10.8662	12.2427	11.9703	11.0704	12.1644	10.1927	11.4139	10.9133	10.9171	10.1927	11.9458	9.78971			15.1234	13.2269	13.9885	14.5835	11.4387	13.1697
Insm2	0	0	0	0	0	0	0	0	0.145202	0	0	0	0	0	0	0	0	0	0	0	0	0	0	0			0	0.0253405	0	0	0.0272127	0
Nqo2	7.8664	8.0005	8.25262	8.50911	9.58965	8.17984	9.88713	9.66393	9.23917	10.3137	10.4757	10.4288	7.54763	7.85734	9.99473	8.75942	8.48922	9.41462	9.12023	8.47965	10.3551	9.44096	9.16638	10.1964			6.39216	5.98342	5.75789	5.99418	7.28082	6.41465
4930526I15Rik	7.20052	8.07795	4.20124	3.2265	4.31593	5.80453	4.21024	5.71633	7.65892	4.87737	4.39652	5.02601	6.94903	7.15554	7.24574	8.53237	6.39074	8.59702	5.95058	4.84099	5.42352	6.11456	6.07831	6.02083			11.0192	10.1541	11.3303	10.5131	9.30683	12.0225
4930511M06Rik	0	0	0	0	0	0	0	0	0	0	0.0349766	0	0	0	0	0	0	0.0211356	0	0	0	0	0	0			0	0	0	0	0	0
1110038B12Rik	460.813	423.789	470.049	355.68	396.121	389.872	452.52	411.042	415.869	413.915	390.995	381.819	510.656	452.86	461.276	553.941	564.366	487.564	399.619	424.776	452.716	465.473	479.305	472.073			441.544	385.3	411.462	498.271	468.639	478.221
1110020A21Rik	0.462645	0.597927	0.464891	0.192797	0.52992	0.648307	0.598998	0.302278	1.10722	1.02005	0.983933	0.345201	0.719738	0.292058	0.388556	0.349208	0.932735	0.713482	0.101303	0.45674	0.320869	0.908084	0.873686	0.513956			0.274352	1.54585	0.656039	0.250778	0.138339	0.63017
Angel2	14.5284	13.5203	13.8934	11.4435	13.4356	13.0847	12.2053	12.2801	12.7724	13.2462	13.2782	13.9164	14.288	15.2562	15.4482	15.2737	16.2604	15.8994	15.2003	13.9973	13.4848	16.0468	16.5326	14.3286			19.0671	21.6153	19.5446	19.478	19.4655	20.5738
Cpeb3	1.04476	0.982008	0.710092	1.38611	1.08543	1.58354	1.09419	1.23521	1.0319	1.29839	1.23341	1.20909	1.01041	1.07679	1.24838	0.869063	1.02156	1.18375	1.01777	1.41266	1.24217	1.0241	1.43804	1.45276			0.960937	1.55547	1.43916	1.17886	1.1476	1.5102
Armh3	8.67301	8.88482	7.63796	9.61098	9.94657	9.53619	8.87779	8.19226	8.29227	9.69934	9.6579	8.96775	7.97661	7.92349	8.55851	7.91949	9.17616	8.3408	9.47402	8.70127	7.56967	8.43859	7.88697	8.32378			5.48988	7.08205	6.63288	5.22945	5.04105	5.30945
Dhx30	13.4992	14.0294	13.576	16.4474	15.101	14.0171	16.3133	16.2399	16.4432	14.8677	15.2184	15.1144	15.2201	16.0736	16.2678	16.4575	16.2435	16.5063	14.7895	16.4553	14.7305	17.6534	17.5788	16.1633			19.4317	20.5183	20.027	18.3229	20.084	18.2592
Marchf1	0.234105	0.206291	0.100818	0.211375	0.193662	0.232371	0.192883	0.216689	0.20232	0.184343	0.261389	0.436691	0.266144	0.147786	0.238747	0.250331	0.388687	0.270774	0.192227	0.166918	0.230016	0.256781	0.18947	0.144483			0.138826	0.097778	0.315367	0.348967	0.227504	0.298945
Efemp2	4.1025	4.32688	5.09481	3.84333	4.0798	3.94398	3.81806	3.36614	2.94294	4.30728	3.83494	3.55937	5.04644	3.30051	4.0522	3.86475	4.36745	4.65926	3.76032	3.36988	4.25692	3.67922	3.42327	4.42795			4.55445	4.30362	3.81514	3.05122	4.27924	3.6712
Mmaa	1.09006	0.70048	0.677009	0.840528	0.781415	0.488385	0.775049	0.746124	0.851844	0.766093	0.681291	0.37624	0.745408	0.561739	0.704636	0.727632	0.474883	0.7662	0.828084	0.595418	0.750869	0.60617	1.03226	0.801809			0.712372	0.718539	0.693996	0.783804	0.758322	0.696933
4933406K04Rik	0	0	0	0	0	0	0	0	0	0	0	0	0	0	0	0	0	0	0	0	0	0	0	0			0	0	0	0	0	0
Npy4r	0	0	0	0	0	0.0346354	0.0349103	0	0	0	0	0.0368843	0	0.0374473	0.142343	0	0	0.0381174	0	0	0	0.0342451	0.0800163	0			0	0.123879	0	0.040193	0.044344	0.100999
Raet1b	0	0	0	0	0	0	0	0	0	0	0	0	0	0	0	0	0	0	0	0	0	0	0	0			0	0	0	0	0	0
Gpr12	0.587945	0.576657	1.11555	0.653366	0.260267	0.453737	0.770253	0.534463	0.761327	0.644131	0.347941	0.661218	1.27258	1.39426	0.95691	1.13197	1.11562	1.02498	1.20902	0.695407	0.567333	1.22781	1.35168	0.807763			1.45526	1.02497	1.04396	1.69048	1.37587	1.56686
Cstf2	19.6358	18.7919	20.0899	19.8233	21.4836	19.8964	21.9091	20.5378	21.2394	19.1915	20.7467	20.9188	18.0441	21.4122	19.6743	22.6237	22.2969	22.1624	20.2172	21.088	19.9794	23.6066	20.4985	21.2133			17.7546	20.0189	21.4372	20.9803	20.8058	22.1178
Hap1	50.5068	50.9803	47.7923	57.0788	54.3695	53.8174	51.7528	54.7464	52.5477	53.1358	54.9508	52.9935	56.9737	57.1097	57.6879	59.5674	55.2514	59.3256	56.2587	53.477	52.7263	55.6903	60.4606	58.4653			57.3729	61.8088	59.9951	67.8396	68.9939	71.1811
Gabra6	0.0850383	0	0	0	0	0.052962	0	0	0.0301507	0	0	0	0	0	0	0	0	0	0	0	0	0	0	0			0	0	0	0	0	0
Ugt1a1	0	0	0	0	0	0	0	0	0	0	0	0	0	0	0	0	0	0	0	0	0	0	0	0			0	0	0	0	0	0
Ormdl2	22.9064	21.33	22.3869	17.6812	23.9735	20.4827	23.3364	22.8536	21.8239	22.4285	22.2081	21.1336	19.2343	22.7918	25.5075	26.7452	26.0627	21.7524	21.8186	19.6147	21.3007	24.7041	23.8441	25.4416			27.572	19.954	24.4852	23.4456	26.1731	22.4274
Tec	1.93551	1.29591	1.55288	2.32766	2.24058	1.78339	1.34816	2.00951	1.80492	2.27153	2.14276	1.45077	1.90374	2.06208	1.65418	1.4943	1.55961	1.33571	1.64878	2.23364	1.93695	2.44902	1.4878	2.25163			1.35217	1.86043	1.53396	1.20724	1.64904	1.37236
Tom1	0.508655	0.534349	0.687226	0.631754	0.609276	0.754709	1.12696	1.01657	0.541037	0.552893	0.89088	0.654876	0.429673	0.21155	0.488226	0.481803	0.908396	0.707532	0.759984	0.577651	0.636385	0.829114	0.322882	0.502283			0.851678	1.06641	1.15405	1.29749	0.751535	0.978127
Sgpl1	34.8509	41.3712	36.0519	38.1987	38.9518	38.5888	39.5526	37.973	38.9539	39.7452	42.7471	43.2295	33.0711	37.0935	37.9473	37.0114	36.8463	39.2634	41.818	40.927	37.5519	38.1539	38.3802	38.4511			31.0305	36.255	33.5644	29.1398	27.993	29.3268
Ang5	0	0	0	0	0	0	0	0	0	0	0	0	0	0	0	0	0	0	0	0	0	0	0	0			0	0	0	0	0	0
Hvcn1	0.333811	0.515464	0.355968	0.291464	0.145658	0.467772	0.449032	0.166173	0.177531	0.160217	0.0608515	0.166048	0.388056	0.144499	0.205974	0.167976	0.0904866	0.245142	0.334137	0.209239	0.50713	0.374404	0.0514603	0.14127			0.735252	0.584245	1.0008	0.542829	0.370742	0.227343
1700109H08Rik	5.82189	6.39969	5.43937	4.60555	5.12379	4.79354	3.43786	4.98583	3.88345	5.38728	3.4417	3.04324	2.73957	2.49168	3.31495	3.87304	2.9958	3.44933	3.97559	3.11733	2.91998	3.82807	5.32416	3.4104			5.03234	6.4843	7.49994	5.66968	7.08139	6.04831
Nmrk2	0.306754	0.360411	0.220174	0.0852217	0	0	0.0722112	0	0.0815707	0	0.065239	0	0.110127	0.116188	0.110413	0.15436	0	0.118267	0.16792	0.235541	0.0709167	0.247923	0.041378	0.0378639			1.13692	0.512484	0.565477	0.124707	0.229311	0.365602
Pi4k2b	48.7788	49.9587	45.6721	44.9522	47.7176	46.8625	39.724	42.2452	44.5456	44.0713	44.9168	45.1617	42.3863	44.2531	45.259	41.8604	43.9648	42.9893	45.3404	45.1964	43.7258	43.5132	41.7548	41.4199			33.3563	31.5449	31.2819	31.3476	29.513	28.941
Rtn4ip1	11.6643	13.5211	12.1454	12.1734	13.6826	11.7367	11.7185	11.3157	13.0863	12.8576	12.2777	12.6871	12.0502	13.9561	12.9217	12.1915	13.2438	12.722	12.0191	10.9626	12.3835	11.2985	14.3743	12.4059			12.4309	14.4408	13.6347	12.9531	11.659	12.633
Sdr42e1	0.0238598	0	0	0.132573	0.0242927	0	0.0449336	0.0831426	0	0.0801625	0.0405951	0	0.0228423	0.048199	0.0229015	0.0240127	0	0.0735922	0.104489	0	0.022064	0	0	0.0706827			0.0282981	0	0.0541337	0	0.0570758	0.129998
Ahctf1	41.1209	47.512	42.8928	41.568	39.9961	42.871	37.5842	38.8712	40.1441	37.9879	41.3363	43.2066	36.8968	46.6258	45.7804	41.0709	43.9478	46.3595	42.1807	41.9255	39.74	46.4023	45.3399	44.4004			41.5307	49.1364	47.2462	45.6013	47.2531	47.3051
Stk31	0	0	0	0	0	0	0	0	0	0	0	0	0	0	0	0	0	0	0	0	0	0.0201261	0	0			0	0.0242683	0	0	0	0
Ctrb1	1.35221	0.523347	0.730768	0.0883923	0.647879	0.148616	0.374489	0	0	0.200429	0.135332	0.158266	0.152299	0.562385	0	0.240155	0.075465	0	0.627002	0.209404	0.0735551	0	0.17167	0			1.22639	1.0631	0.180466	0.431157	0.570822	0.216688
C330018D20Rik	4.79518	5.0568	4.36515	2.40443	2.44109	2.78614	3.19369	2.26698	4.07414	2.77513	2.66147	3.34519	4.61867	3.57344	4.35001	4.32567	4.21653	4.11837	3.45722	4.05402	3.29867	4.1321	3.47074	2.88726			6.62345	5.11281	5.14119	5.86413	5.24575	5.2969
Ankrd55	0	0	0	0	0	0	0.0185726	0	0	0	0	0	0.018883	0	0	0	0	0	0	0	0	0.0182187	0	0			0	0	0	0	0	0
Sema3d	0	0	0	0	0.0110157	0.0101075	0	0	0	0.0181752	0	0	0	0.0218562	0	0	0	0.0111237	0	0	0	0	0	0			0.025664	0	0	0	0	0
Wdr82	21.9038	23.9708	21.6414	19.3601	21.0354	19.347	19.824	20.0792	20.3751	19.8679	20.8741	20.8799	19.7638	22.8673	23.5677	22.4722	21.2623	23.4784	20.3164	21.5471	19.3627	24.085	24.7489	22.7117			32.7104	32.8681	32.6234	29.5805	31.1289	30.6373
Slc6a19	0	0	0.0198393	0	0	0	0	0	0	0	0	0.0171868	0	0.0523473	0	0	0	0	0.0302618	0.0454802	0	0	0	0			0.0819563	0.0384823	0	0	0	0.0235311
4933430I17Rik	0.734167	0.690069	0.632341	0.693479	0.747488	0.548689	0.518478	0.383745	0.546634	0.647483	0.593329	0.547795	0.808286	0.630311	0.739914	1.1822	0.452751	0.452887	0.932384	0.547624	0.441292	0.847664	0.59419	1.34119			1.00134	1.3492	1.49913	0.63673	0.658584	0.900009
Dao	0.034216	0	0	0	0.0696737	0	0	0.0298076	0	0	0	0.0680803	0	0	0	0	0.0649248	0	0	0	0	0	0	0.0337874			0.0405807	0.190545	0	0.0370937	0	0
E2f3	6.7645	6.95194	7.82883	5.11871	5.49371	5.48338	5.53929	5.87002	5.12339	5.25061	4.87011	5.52519	6.7532	7.51038	6.89703	6.15886	7.39171	7.06296	5.59044	5.73981	5.98764	6.18741	6.71742	8.0313			9.05295	9.8501	9.12188	10.4152	10.6408	10.0744
Usp17lc	0	0	0	0	0	0	0	0.144875	0	0	0	0.0827234	0	0	0	0	0	0	0	0	0	0	0	0			0	0	0	0	0	0
Zbtb39	3.51701	4.31864	3.42699	3.85572	3.74962	3.5843	3.8692	3.86853	3.71573	2.72529	3.40496	2.95701	3.62777	4.34175	4.59194	4.55256	4.24679	5.18646	3.81678	4.14628	3.64653	4.53925	4.37032	3.85884			3.9746	4.26009	4.28528	6.0209	5.368	5.88735
1810058I24Rik	53.4299	49.2019	57.812	45.4044	56.22	52.1924	57.556	56.2232	51.5286	55.0727	50.8002	47.2252	64.2763	57.4148	53.4684	57.5353	59.2258	56.1023	52.5871	53.3066	59.5809	55.8086	56.1368	58.5395			61.9547	52.4476	52.989	59.0397	61.0539	55.3577
Klkb1	0	0.0253791	0	0	0	0	0.0127123	0.011761	0	0.0113395	0	0	0.0129247	0.0545443	0	0	0	0.0138801	0	0	0.0124844	0	0	0			0.0160117	0.0601461	0.0153151	0.0146359	0.0161475	0.036778
Neurog1	0	0	0	0	0	0	0	0	0	0	0	0	0	0	0	0	0	0	0	0	0	0	0	0			0	0	0	0	0	0
Neurod2	0	0	0	0	0	0	0	0	0	0	0	0	0	0	0	0	0	0	0	0	0	0	0	0			0	0	0.0765413	0	0	0
Hspb1	0.390661	0.367196	0.269182	0.173652	0	0.291966	0.0735707	0.272262	0	0.131252	0	0.310923	0.374001	0.631337	0	0.0786331	0.296511	0.0803293	0.27373	0.205693	0.289007	0.0721688	0.084314	0.308614			0.555996	0.87022	0.443171	0.508221	0.0934514	0.106424
Neb	0.194509	0.277187	0.205361	0.212666	0.194844	0.254981	0.218602	0.210444	0.18687	0.168644	0.240197	0.265295	0.144166	0.212307	0.168629	0.236801	0.181564	0.245135	0.192344	0.203727	0.211782	0.220232	0.179429	0.170387			0.212086	0.338937	0.306068	0.3095	0.262664	0.247848
Ptger3	0	0.09126	0	0	0	0	0	0	0	0	0	0	0	0	0	0	0	0	0	0	0	0	0	0			0.0383841	0.0720926	0.110142	0	0	0
Ptcra	0.109982	0.25844	0.126304	0.0611099	0	0	0	0	0.0584919	0	0	0	0.105292	0.277717	0.263912	0	0.0521726	0	0	0	0.101704	0.101588	0.0593418	0			0.13044	0.55123	0.0623825	0	0.0657729	0.22471
Pstpip1	2.7825	2.75867	3.63316	3.04975	4.3465	3.8101	3.44554	3.58618	3.16235	3.61771	3.21014	4.32294	5.2182	3.46494	2.85367	4.02788	4.33954	3.48775	2.53721	4.1142	3.59526	2.88698	3.00264	3.08639			4.88231	3.65098	3.24298	4.25618	4.19426	3.73813
Scn1b	6.422	7.57654	5.44228	8.80999	9.64996	8.27511	7.5067	7.87099	8.05568	10.1929	7.27171	8.63616	8.90419	7.20227	7.09931	7.26549	7.68961	6.1017	7.33155	7.11249	7.33117	5.85002	8.4595	7.34745			3.88708	2.71309	3.51699	3.16896	3.01948	3.8006
Slc20a1	24.0477	27.3536	25.9638	25.18	27.2954	27.3744	26.2838	28.3845	26.2017	26.9594	29.1842	30.2173	22.2212	25.1852	24.142	26.105	27.1656	26.8746	24.5068	26.9918	24.2805	25.1183	24.4876	23.6969			32.4706	33.0837	34.3042	31.6399	31.5649	31.5474
Csnk1g2	39.0559	38.4002	40.0763	45.2439	37.5331	40.371	40.6649	43.3008	41.2434	42.7636	41.1128	41.5666	43.6041	40.6402	39.7257	36.6481	37.8806	37.2075	39.1784	39.5745	38.9485	37.6061	38.8106	36.5134			37.0566	32.077	37.7393	36.0352	34.01	37.3917
Gm12348	0	0	0	0	0.0912752	0	0.168829	0	0.0953558	0	0	0	0	0	0	0	0	0	0.157038	0	0	0.0828061	0	0			0	0	0	0	0.107226	0
Olfr1333	0	0	0	0	0	0	0	0	0	0	0	0	0	0	0	0	0	0	0	0	0	0	0	0			0	0	0	0	0	0
Olfr741	0	0	0	0	0	0	0	0	0	0	0	0	0	0	0	0	0	0	0	0	0	0	0	0			0	0	0	0	0	0
Zc2hc1c	0.283347	0.695411	0.560406	0.752202	0.641085	0.308821	0.770768	0.630814	0.468822	0.621424	0.374957	0.53246	0.708299	0.731383	0.543934	0.966387	0.761671	0.890128	0.468767	0.635437	1.01897	0.727001	0.662491	0.746126			0.709447	0.508444	0.696437	0.836206	1.05436	1.02919
Rap2c	5.07794	5.01625	5.69431	5.15612	5.17007	4.85544	6.09403	6.17581	4.72341	5.35231	5.09906	5.13108	5.14735	5.59156	5.19892	6.45324	6.1024	5.99872	5.00565	5.0852	5.74539	6.06987	4.85651	5.95819			7.10891	6.85337	6.50595	6.71395	6.64518	6.64542
Nkx2-3	0	0	0	0	0	0	0	0	0	0	0	0	0	0	0	0	0	0	0	0	0.0308917	0	0	0			0	0	0	0	0	0
Aplf	4.08445	4.12199	3.67842	5.06448	5.05593	5.10099	5.64752	5.71184	4.55026	5.95851	5.1571	5.1114	4.23955	4.90715	5.22032	4.24044	4.01788	4.68553	4.16106	4.6407	4.63184	4.98393	4.4076	4.88239			3.21248	3.30413	3.29219	3.2161	3.90822	3.2795
Fam13c	4.10054	3.19297	3.09322	4.1324	4.09308	4.11241	4.03148	2.7317	4.25469	4.8286	4.97601	5.11933	3.79097	5.03505	4.41818	4.16729	4.51971	4.58783	5.10553	4.79787	3.66181	4.56736	4.57681	4.96222			3.123	3.40293	3.35196	3.02898	3.36585	4.57233
Tex33	0	0.0534372	0.0652892	0	0	0	0	0	0	0	0	0	0	0	0	0	0.107877	0	0	0	0	0	0	0			0	0	0	0	0	0
Phospho2	7.17606	6.74503	7.58636	5.55237	5.42849	5.70145	6.09402	5.5796	6.66988	5.3796	6.13321	5.87148	7.96153	6.7401	7.98218	7.28956	8.58988	7.4468	7.63621	6.41501	7.22514	8.14605	7.23722	8.07955			9.94265	7.24558	8.29278	9.56091	8.58305	9.91155
Col20a1	0.842127	0.728221	1.17987	0.729948	0.943148	0.5035	0.539214	0.381486	0.161233	0.311225	0.687743	0.770775	0.483728	0.459317	0.242491	0.576317	0.303607	0.571433	0.501555	0.591202	0.700871	0.435597	0.454378	0.449052			1.07868	1.21933	1.05085	0.675586	0.725213	0.963533
Fgd6	6.4291	7.38672	6.61769	8.03143	7.153	6.95657	6.987	7.5339	6.80107	6.98391	7.31968	8.21976	5.945	7.19355	6.77703	6.54093	7.41438	7.15995	7.88948	8.54353	8.24058	8.29593	8.28177	7.22332			4.12977	4.92352	5.81072	4.35494	4.56342	4.8385
Ccdc60	0.074997	0.158608	0.0215317	0	0.0572683	0.0175156	0.0353092	0.0326671	0.0199429	0.0944886	0.0638	0	0.0179497	0.0189376	0.0359924	0.0377389	0	0	0.0328432	0.0493598	0.0520143	0.0173182	0.0809306	0.0185144			0.0222369	0.08353	0.212694	0.0203261	0.067276	0.0255384
Trerf1	2.17058	2.2997	2.43804	1.86197	1.88041	2.33904	1.6315	1.60894	1.69107	1.82314	2.41343	2.22572	2.05067	2.46163	2.22961	2.16533	1.95095	2.03586	2.35138	2.01339	2.01602	2.38303	2.59915	2.03998			3.73731	4.517	3.8447	3.28201	3.39323	2.94359
Ctnnd1	24.8283	25.4164	23.9979	27.9844	28.7412	30.3988	28.8307	29.5918	29.4479	28.2125	32.306	34.0453	23.4548	28.6019	31.8032	27.8628	26.3024	29.8416	29.7956	29.6533	26.6421	28.7834	30.3396	27.2636			17.4072	23.908	23.2466	22.5035	20.5788	22.2129
Stxbp1	31.6389	30.3512	27.7363	41.0911	41.8626	41.6862	36.6094	42.2032	41.1296	45.2034	44.0146	47.7227	31.6557	35.5154	35.8805	34.4657	37.4048	32.4018	40.7798	40.9048	37.7287	33.9592	34.8265	33.6432			20.2246	24.5651	24.3008	23.5096	25.2422	23.7073
Zfp275	3.59571	4.01408	3.62111	4.53678	3.89751	4.34103	4.69843	4.80949	4.74254	4.30256	5.27068	5.40437	4.34268	4.64875	4.99111	4.60975	4.25116	4.53856	4.8548	4.50493	4.10265	5.02789	4.9189	4.74151			2.79493	2.8958	2.44741	3.57428	3.81109	4.0086
Acer2	0.514216	0.426467	0.347369	0.403364	0.431156	0.296707	0.612363	0.158105	0.257389	0.533531	0.540372	0.436342	0.622598	0.565209	0.362914	0.365303	0.731792	0.450929	0.715307	0.278711	0.713271	0.530846	0.456976	0.492839			0.251122	0.404275	0.240196	0.114772	0.0542679	0.185404
Pdzd4	6.4301	6.56144	5.93604	7.83645	6.36592	5.69173	5.55292	6.6384	6.66941	7.34037	7.37404	6.71513	8.1965	8.66557	7.50169	7.13275	6.42074	6.2274	6.68974	6.57794	6.91527	6.74325	6.70882	6.96345			7.16271	7.83435	7.63694	6.73981	8.54064	6.55674
Matn4	10.3182	8.1766	9.76951	11.8323	10.3378	8.84456	8.2946	9.22785	10.1578	9.77296	10.1551	10.4017	7.72389	8.48161	8.79751	9.03106	8.35742	8.35125	9.63812	8.52487	9.56699	7.60425	7.99556	7.47911			8.62485	8.71083	7.56473	8.211	7.12248	6.84033
Scn1a	0.0847998	0.175354	0.0973845	0.141353	0.215846	0.134674	0.135743	0.125586	0.126278	0.113962	0.137065	0.160292	0.024355	0.24839	0.105812	0.238961	0.088499	0.0871843	0.126263	0.178597	0.18036	0.125324	0.164716	0.142354			0.0704016	0.122783	0.192396	0.20225	0.131854	0.0693036
C87198	0	0	0	0	0	0	0	0	0	0	0	0	0	0	0	0	0	0	0	0	0	0	0	0			0	0	0	0	0	0
Adh5	40.149	41.3932	40.7761	61.8122	60.1239	61.5745	66.0405	59.6415	53.9595	68.3932	66.673	61.8694	64.5417	52.9292	55.5166	61.1146	63.5648	56.4992	65.6407	59.051	61.1439	60.301	57.4965	61.4513			36.6553	30.9293	32.5935	41.8481	42.8686	41.471
Tmcc2	6.67922	4.75608	4.86182	2.83026	2.4557	2.59989	2.39818	2.5126	2.42197	2.72004	3.22842	2.46666	4.16603	4.39532	4.69489	4.53228	4.65666	4.56068	3.50115	3.25628	3.47819	3.70788	3.82225	4.31375			6.84142	7.87124	6.7925	6.71069	6.51611	6.70846
Hnrnph3	27.3262	26.1555	23.7967	21.6011	29.1605	29.2419	24.4339	29.7772	28.5997	29.1831	32.1668	29.0541	24.3928	27.0948	29.203	27.4383	26.9353	25.5522	29.9651	27.4684	25.4432	24.8646	25.9752	25.3147			17.5967	18.2681	17.9674	20.1568	20.9656	20.4652
Il1r1	0	0	0.0321843	0	0	0	0.0131945	0.0122072	0	0	0	0	0	0	0	0	0	0	0	0	0.0518318	0	0	0.0276741			0	0	0	0.0151911	0	0
Gm3417	0	0	0	0	0	0	0	0	0	0	0	0	0	0	0	0	0	0	0	0	0	0	0	0			0	0	0	0	0	0
Odf2	25.4057	28.5671	27.1656	31.9436	27.9186	29.8222	25.4877	26.4512	26.8823	27.1712	28.383	28.1144	24.6039	27.5183	25.4726	26.0423	26.0297	25.8479	28.0884	27.0195	26.4048	25.5592	26.0823	24.4918			23.2049	25.5765	23.8808	22.2476	20.6216	22.3421
Stx8	3.91846	3.73273	3.57815	4.61269	4.16162	3.62117	3.7792	3.53321	3.32535	5.04775	4.82495	4.22406	3.75136	2.98704	3.53805	3.27392	3.01619	3.05135	3.70952	4.18937	3.95562	3.16086	2.87218	3.46262			3.04395	2.84679	2.6599	2.8282	2.50128	2.83412
S100pbp	14.4502	16.2699	15.2776	15.4293	17.5614	16.3564	16.8317	16.1051	15.4351	16.1315	16.7416	16.6882	15.737	16.4023	18.0527	17.5591	17.0173	16.46	16.0982	16.2232	15.7099	17.3867	17.3755	16.4586			15.796	17.3205	17.6414	18.0194	16.5701	17.3915
A930041C12Rik	0.525538	0.617464	0.754412	0.292007	0.535073	0.368219	0.98971	1.03011	0.419246	0.993186	1.7883	0.522837	0.377344	0.398113	0.252215	0.39668	0.623254	0.675395	0.575368	0.576477	0.242992	0.364069	0.425338	0.259477			0.467471	0.438999	0.298088	1.13947	0.942867	0.715836
BC051537	0	0.15903	0.097151	0	0	0	0.0796574	0	0.044991	0	0	0	0	0.0427231	0	0.0851387	0	0.0869753	0	0	0	0.156279	0	0			0	0.0471108	0	0	0.101183	0
Nt5c3b	24.2067	24.1125	21.7765	17.1105	19.7536	20.2006	19.3148	19.3099	19.2628	20.0282	21.0982	19.9701	22.1604	20.6141	22.317	21.5799	21.1278	21.5142	20.387	19.2474	20.4498	19.5672	22.1075	19.6432			29.2917	26.8458	28.1345	27.5309	28.9529	29.4179
Gpr179	0.0303619	0	0.00871693	0.0168701	0.0850102	0.0141821	0.0357366	0.0462875	0.0403685	0.012751	0.0258289	0.0151029	0.0436006	0.0383336	0.0291424	0.0840304	0.0432087	0.0468235	0.0199444	0.0333048	0.0701919	0.0911446	0.0409551	0.0374769			0.0090024	0.0338164	0.0258322	0.0493732	0.0272361	0.082712
2310057J18Rik	0	0	0	0	0	0	0	0	0	0	0	0	0	0	0	0	0	0	0	0	0	0	0	0			0	0	0	0	0	0
Gm16157	0.0526518	0	0.0604656	0	0.107214	0.19675	0	0.0458681	0.112008	0	0	0.104762	0.252032	0.212723	0	0.0529893	0.249767	0	0	0.0924085	0	0.243166	0.113635	0			0	0	0	0	0	0.0717171
Gtf2ird1	16.48	15.8325	15.4953	15.3505	13.6487	13.0815	13.7753	13.5696	14.0729	12.3734	13.0279	14.2933	14.8565	14.3643	14.895	13.814	14.7782	14.846	13.847	13.3878	14.9162	14.5626	14.3088	13.4677			14.3091	15.8395	15.1412	10.2362	12.1822	13.139
Zfp37	19.8657	19.9553	19.026	11.333	10.9429	10.6783	8.62111	9.94112	8.36746	8.66134	8.93364	10.5795	11.1788	13.6512	12.8089	15.7006	16.042	14.9869	12.7175	12.1266	11.5867	13.4644	15.0144	14.1885			22.6617	22.5693	20.8586	18.6594	18.0926	20.1394
Pbx1	3.8774	3.86603	4.03373	4.2328	4.30382	3.92058	4.56736	4.13949	4.25363	4.25293	4.61144	4.50794	3.60286	4.33102	3.80924	3.94816	3.41179	3.94735	4.21508	4.3433	4.37299	3.81319	3.89702	4.03903			2.93051	3.68348	3.57923	3.48643	3.11903	3.44845
Lbx2	2.0675	0.890685	2.2754	1.24451	0.964798	1.28764	1.70344	1.57598	2.56564	1.01299	1.3924	1.88547	1.64944	2.26229	2.97669	2.94773	3.26923	2.65705	1.96173	1.66313	2.23054	2.46669	1.58035	1.95653			2.86076	2.01489	3.02947	4.2026	3.40019	2.58147
Lbx1	0	0	0	0	0	0	0	0	0	0	0	0	0	0	0	0	0	0	0	0	0	0	0	0			0.0663053	0	0	0.030304	0.0334337	0
Lats1	9.75916	10.4873	10.1631	9.74752	9.12979	9.857	9.61295	9.63477	9.24672	9.16622	10.9225	8.56104	8.21957	10.5091	10.1556	11.0421	10.9939	11.5919	10.98	9.61099	9.61243	10.8749	10.2886	10.5253			11.4237	14.1696	13.4005	14.4176	15.158	15.1311
Lat	0.278208	0.522994	0.511192	0	0	0	0	0.0969451	0.295919	0.140205	0	0.0553555	0.159806	0.337203	0.0534068	0.61598	0.211159	0.286031	0.0487339	0.146483	0.154361	0.256973	0.120088	0.164833			2.63966	1.85917	3.0929	1.68899	0.865162	0.606315
Lasp1	37.1397	36.8378	37.2284	31.1756	31.748	32.239	31.9883	32.1636	30.1155	27.7808	31.0863	29.8128	33.0761	34.8764	36.3747	36.315	36.8052	37.2212	33.1397	35.3018	32.6862	34.5074	35.6919	34.7462			29.2315	27.5177	29.8584	28.6638	27.406	28.8493
Laptm5	0.204418	0.466625	0.3689	0.292068	0.327057	0.109125	0.329972	0.381601	0.434864	0.367923	0.173899	0.290525	0.475273	0.14748	0.308327	0.293898	0.0277059	0.180142	0.230195	0.58941	0.675117	0.566447	0.157565	0.0865102			0.311712	0.260202	0.29815	0.158293	0.244498	0.198884
Ing1	35.8176	39.3149	38.0964	30.8807	31.597	33.169	35.2656	31.3284	31.2198	28.4893	30.2451	29.1286	34.4512	36.1045	36.3402	35.8295	37.7678	37.1213	33.2027	33.2456	34.9224	34.5492	35.2532	35.4638			43.6206	41.0977	40.1411	43.6251	42.2652	44.2687
Actn3	0.195507	0.0918817	0.0841953	0.0814728	0.14929	0.0228304	0.0920461	0	0.0519883	0	0.145528	0.0243127	0.257357	0.0493676	0	0.0737849	0.139115	0.150753	0.19264	0.0214457	0.022599	0.022573	0	0.144793			0.231874	0.299408	0.110893	0.0264937	0.0876896	0.299587
Slc9b1	0.133675	0.100516	0.184215	0.0297097	0.19054	0.0249758	0.025174	0.0465807	0	0.044911	0.159204	0	0.0511896	0.0540069	0.153967	0.0807189	0	0	0.0468318	0	0.0494455	0.0493887	0.0865504	0.0264			0.0951239	0.267991	0.121314	0.115934	0.0959302	0.109247
Nalcn	0.0892454	0.0279616	0.0683266	0.0110195	0	0	0.00933722	0	0.0316423	0.0249867	0	0	0.0189865	0.0200315	0.0285537	0.0299392	0.0376317	0.050975	0.0260553	0.0174037	0	0.0366372	0.0535035	0.00979193			0.0705642	0.110444	0.0787431	0.118252	0.0355811	0.0405204
Mir6981	0	0	0	0	0	0	0	0	0	0	0	0	0	0	0	0	0	0	0	0	0	0	0	0			0	0	0	0	0	0
Aadacl3	0	0	0	0	0	0	0	0	0	0	0	0	0	0	0	0	0	0	0	0	0	0	0	0			0	0	0	0	0	0
Bglap	0.44188	0.553784	1.35322	0	0.149966	0	0.277387	0	0.313341	0	0	0.146536	0.564047	0	0	0.592949	0.139744	0	0.129007	0.387768	1.08966	0	0.158947	0.145448			2.62038	0.492156	2.17219	1.11777	0.70469	0.200628
Klk1b3	0	0	0	0	0	0	0.0748134	0	0	0	0	0	0	0	0	0	0	0.0816862	0	0	0	0	0	0			0.0942313	0.088492	0	0.0861343	0	0
Cnga1	0	0	0	0	0	0	0	0	0	0	0	0	0	0	0	0	0	0.105971	0	0	0	0	0	0			0	0	0	0	0	0
Ccr10	1.51332	1.11487	0.751526	0.86358	0.832853	1.03165	1.11687	0.712617	0.957096	1.4085	0.765471	1.42416	1.40963	1.73508	2.00215	1.97581	2.36706	1.51382	1.18216	1.25622	1.24813	1.09558	1.36823	1.41359			1.55228	2.50548	2.22711	3.23685	3.52222	2.6184
Ccr8	0	0	0	0	0	0	0	0	0	0	0	0	0	0	0	0	0	0	0	0	0	0	0	0			0	0	0	0	0	0
Ccr7	0.857358	0.235043	0.369223	0.119095	0.290972	0.467219	0.100913	0.186724	0.417972	0.210036	0.212729	0.106619	0.547197	0.324739	0.308596	0.431427	0.338924	0.624372	0.750921	0.125395	0.132138	0.362963	0.501145	0.211654			0.593156	0.755968	1.25627	0.387277	0.256364	0.681222
Clk4	51.371	52.002	54.1911	44.5947	42.7209	49.3342	45.5101	45.9479	45.8126	45.2067	46.537	42.004	48.8987	44.6585	44.0069	45.616	54.1018	47.2383	45.7949	47.2024	47.9579	50.2874	48.5941	49.243			66.4303	60.4552	58.6466	57.5337	56.0884	59.6903
Lta4h	59.728	67.1501	67.4938	69.296	71.8336	71.2709	75.3415	72.9169	76.5343	71.5366	77.5378	71.9575	72.089	63.3978	66.7692	69.9403	66.7431	68.8508	70.5283	71.2337	72.5698	68.5751	68.4335	68.1521			54.9614	49.6741	53.1512	53.7928	50.73	55.3534
Tmem116	0.875232	0.594144	0.837601	0.270172	0.940619	0.68137	0.686778	0.635388	0.465476	1.14354	1.36503	0.870734	0.512054	0.245562	0.84008	0.831907	0.415188	0.899843	1.19245	0.640045	1.48382	0.98808	0.892008	0.960297			0.9227	0.812346	1.15835	0.527135	0.814206	1.45708
Mast2	18.6871	19.3119	18.6654	22.4788	18.9639	19.8568	17.8955	17.5153	18.2767	18.6645	19.4552	21.6327	15.5485	19.2701	18.6291	17.6868	19.4814	19.4137	18.488	20.8203	18.8865	18.718	19.4925	18.936			15.5055	19.7644	18.1605	16.0956	14.4082	16.0085
Pigv	2.67951	2.71688	3.07716	2.1336	2.77109	2.81857	2.68201	2.27914	3.07451	2.4101	2.04613	1.99406	3.11061	2.62119	2.85541	3.41864	3.20275	3.31885	2.62405	2.70317	2.45833	2.51397	2.52723	3.54181			2.7025	3.38387	2.82426	3.91128	3.25534	3.93715
Klrb1a	0	0	0	0	0	0.0517357	0	0	0	0	0	0	0	0.0559358	0	0	0	0	0	0	0	0	0	0			0	0	0	0	0	0
Cabyr	0.166008	0.0312073	0.0381289	0.295168	0.0676081	0.155085	0.156316	0	0.141261	0.0557742	0.225957	0.0660619	0.0635714	0.100605	0.191209	0.30073	0.189	0.0341352	0.145399	0	0.153514	0.0613349	0.107485	0.163928			0.15751	0.0739585	0.150657	0.611898	0.436825	0.135672
Mtif2	14.7005	14.5482	13.9416	11.0772	13.6172	11.7897	12.9381	13.2247	12.4751	13.1924	12.2335	12.214	14.7084	14.6866	15.9754	14.3346	14.9666	15.7956	13.3761	12.7599	13.4884	15.9014	16.5544	15.6226			18.7095	18.6903	15.9243	17.5727	18.3211	18.56
Blcap	26.4073	24.538	25.5986	31.2054	36.7346	36.1761	34.5408	37.7585	39.8365	35.8428	37.0426	34.3296	36.1755	34.2451	32.8319	32.2692	33.3417	31.348	35.5876	37.389	34.0763	33.2025	32.5779	30.4061			23.7377	25.6096	21.5279	25.2539	24.3392	27.3988
Sgk1	20.6721	19.7974	19.7443	14.6359	14.8264	17.0605	15.2302	14.7855	15.2906	14.6832	14.4671	14.0483	17.2721	17.8627	18.5061	19.3869	20.2084	19.3863	17.1544	17.9918	16.9818	18.7338	17.7472	19.1897			16.3248	15.9355	15.8071	17.9948	17.2752	20.0894
Timp3	0.0301446	0.0566679	0.1904	0.0502482	0	0.126725	0.113539	0.0262607	0.0320637	0.126597	0.0384661	0.0599793	0.144295	0.0152237	0.0144669	0	0.0142998	0.0929768	0.0792068	0.119039	0.111503	0.0139219	0.081324	0.253019			0.0893798	0.184659	0.102589	0.0816997	0.0360549	0.10265
Sertad1	40.7998	36.7862	42.4216	39.334	32.4098	31.1248	31.4277	31.7146	32.2163	34.4187	28.2922	30.4869	45.8257	37.3107	34.3159	43.9303	39.0468	37.8562	32.0416	34.4486	33.6102	35.2721	36.3374	37.6497			43.177	44.2514	42.5784	43.6518	44.6794	43.0351
Bace1	7.29514	8.34897	7.09783	8.63232	7.92611	7.63548	7.53706	7.70864	8.28046	6.92171	7.65692	7.98005	7.76003	9.07407	8.0557	7.51185	7.46598	7.91696	8.63763	7.40949	7.76111	8.34492	8.92925	8.6545			8.49191	9.47936	8.31401	8.25652	8.24072	7.98158
Ash2l	54.0009	55.6863	57.2109	57.6964	59.2602	62.0594	60.7238	64.7238	59.6528	64.0513	61.1607	62.5047	61.547	60.8912	59.5358	61.921	63.1396	65.7878	58.902	58.8751	60.1904	61.0087	57.647	63.2856			72.5916	72.7403	68.1618	71.3664	76.0317	73.0095
Smarcal1	7.08161	7.06115	8.13256	7.74115	6.50407	7.11625	6.48019	6.4438	7.51009	7.06003	6.72151	7.1811	6.69914	7.60908	6.86778	5.47743	6.67879	6.25453	6.84663	7.14566	7.54938	7.11369	7.4038	7.17965			9.0718	8.21501	8.55791	6.68623	5.98183	6.11096
Dusp14	2.98251	2.80336	4.32352	4.23805	4.43049	3.65412	4.74202	5.66501	4.52455	4.35313	4.49213	3.16175	4.77446	3.50632	6.2886	4.18259	5.24181	4.57443	3.59719	3.73284	4.15966	4.78714	4.00991	6.22826			2.4935	1.96044	3.49433	3.02133	4.56144	2.86372
Cd248	2.47846	2.53666	2.59327	2.75424	2.27109	2.93282	3.00795	3.19071	3.19278	2.66	2.62382	2.43832	4.27097	4.42259	3.51551	3.5198	4.02356	3.90717	3.30439	2.97244	2.8267	3.205	4.16041	3.83427			3.56004	2.88314	3.84251	5.25439	5.23711	4.98885
Npy5r	0.146925	0.05524	0	0	0	0	0.0276694	0.025599	0	0	0	0	0	0	0	0	0.055758	0	0.025737	0	0	0	0	0			0	0	0	0	0	0
Npy1r	0	0	0	0	0	0	0	0	0	0	0	0	0	0	0	0	0	0	0	0	0	0	0	0			0	0	0.0259775	0	0	0
Cbx5	47.484	55.5619	49.0077	71.9297	63.6486	67.2555	70.0572	70.7624	73.7641	62.472	72.8062	74.3375	53.275	69.1532	68.8532	61.459	61.7958	63.4119	66.137	65.441	61.859	71.0265	68.0511	68.4494			52.245	66.8835	61.4514	61.4645	60.1612	67.2345
Bclaf3	11.9849	10.9661	11.3799	10.4725	12.1853	12.1033	10.5759	10.0324	9.5609	11.7536	12.716	12.6393	9.71104	10.9556	10.5235	8.84413	10.4019	10.1191	11.0834	11.1636	11.3305	9.70955	10.7655	11.2727			13.4003	13.9451	14.982	12.9929	13.674	12.4259
Zbtb3	0.347554	0.784027	1.15748	0.965566	1.45083	0.844183	0.916335	0.968878	0.480584	1.22607	0.768728	0.760689	0.998196	1.19355	0.967425	1.04935	1.41789	1.28638	0.882779	1.18947	0.932048	1.252	0.937629	1.16688			0.659526	1.08387	0.354843	0.828926	1.53808	1.04149
Abcc8	0	0.0267834	0.0327237	0.0316656	0	0.01331	0	0.0124118	0.030309	0	0.0242407	0	0	0.0143906	0.0136752	0	0.0405518	0	0.0873509	0	0.0395254	0	0	0.014069			0.0168977	0	0.0161625	0.0308915	0.0340818	0
4930583I09Rik	0	0	0	0	0	0	0	0	0	0	0	0	0	0	0	0	0	0	0	0	0	0	0	0			0	0	0	0	0	0
Nr6a1	4.33969	4.29979	4.53415	4.7107	4.55508	3.90786	3.52814	3.76106	4.21147	4.0584	3.81547	4.0392	3.11596	3.68286	3.62861	3.89473	3.38507	3.36929	4.04584	4.43643	3.65106	3.72952	3.83816	4.16383			4.49693	5.257	5.97611	3.77101	4.26749	4.41809
Fut10	1.26013	1.32761	1.14499	2.46215	2.00204	1.51357	1.78636	1.77332	1.90006	2.14011	2.12043	2.52108	1.93553	1.97212	1.94055	1.46332	2.12834	1.97894	1.80714	1.88354	1.71592	2.02092	1.7633	1.81866			1.31387	1.48062	2.02644	1.62132	1.57345	1.73529
Tmem200a	1.54196	1.51376	1.27891	1.23756	1.51761	1.29646	1.11315	0.880604	1.29388	1.72686	1.35548	1.00565	1.37779	1.33249	1.13469	1.43115	1.34915	2.18422	1.45558	1.41328	1.29916	1.21854	1.6085	1.26887			1.30047	1.39301	1.24389	1.02156	1.47543	0.910135
Rgs7bp	0	0	0	0	0	0	0.0113992	0	0	0	0	0	0	0	0	0	0	0	0	0	0	0	0	0			0	0.0539334	0	0	0	0
Ak7	0.68432	0.40737	0.497722	0.304186	0.162572	0.532745	0.214789	0.11923	0.291154	0.153275	0.11643	0.113467	0.327568	0.414717	0.350312	0.528009	0.389549	0.422138	0.33964	0.220191	0.358596	0.442462	0.369231	0.337874			0.78456	1.04165	1.16445	0.445125	0.35468	0.403916
Pold3	12.9621	11.809	12.6247	14.9775	13.9133	14.0362	12.9779	14.0487	13.8372	13.8799	15.673	14.8543	13.2396	12.8793	12.9815	12.2904	12.2533	12.5796	13.6318	13.8637	15.0211	12.8605	11.5089	14.0496			13.9555	12.975	12.1252	10.6218	11.1861	11.0149
Cds2	27.1927	26.8657	27.1432	32.8974	31.4837	31.6095	30.2337	30.8103	31.5715	31.3811	32.9124	34.2166	25.4241	30.5432	29.447	27.9992	28.0266	27.36	32.9089	31.0292	30.9479	30.7963	30.5559	29.7288			20.2558	23.7448	22.0023	20.303	19.6385	21.1026
Armc9	1.67697	1.92932	2.11072	2.57918	2.03522	2.48154	2.0591	1.77646	1.91216	2.18605	2.36245	2.09545	2.22195	2.47974	2.38223	2.24129	1.60375	1.98619	2.15029	2.11912	2.15865	1.97029	2.28739	1.98715			1.81388	2.00225	1.61321	1.59985	1.73298	1.71772
Asb10	0.0532479	0.100099	0.0305751	0.0887592	0.027107	0.0248722	0	0	0	0	0	0	0	0	0	0	0.0252594	0	0.0233187	0.070091	0	0.0245918	0	0			0.157882	0.118613	0.12081	0	0.15922	0.0362645
Ppp1r3c	1.52919	2.13122	1.60473	0.908267	0.536873	0.714285	1.2413	0.689049	0.701094	0.952236	0.65044	0.603284	1.59018	1.91737	1.87267	1.30018	1.47583	2.00589	0.900593	1.08742	1.12152	1.46117	1.50792	1.22364			2.78299	3.0246	2.24318	2.88685	1.92361	2.33429
Slc22a5	5.37507	5.03098	5.265	5.67199	6.78326	5.63326	6.61366	5.21375	5.81335	6.10811	5.62927	5.93162	5.708	7.3452	5.20254	5.18223	4.99245	5.78163	6.17154	5.88616	6.55775	6.42505	5.77597	6.3336			5.59813	6.99279	6.99424	5.92507	6.3479	5.99862
1600023N17Rik	1.95982	3.15788	3.45638	1.32229	2.20917	1.43854	1.8454	1.21951	0.893393	0.940636	1.96494	1.39267	3.28342	3.32274	3.09039	4.64918	4.78125	3.23828	3.18781	1.53556	3.301	4.20233	2.64359	2.97201			1.82629	2.41667	1.66743	1.44172	1.59062	1.52541
Dlk1	0.102655	0.0413525	0.134731	0.179265	0.13438	0.109601	0.0966618	0.0511022	0.0623946	0.147811	0.174658	0.0729483	0.0701981	0.118499	0.154836	0.118072	0.0695671	0.0452322	0.089911	0.115823	0.244103	0.0541828	0.0474759	0.0868878			0.243501	0.130669	0.0831809	0.238476	0.0877017	0.0599258
Slc7a7	1.94261	2.24933	2.4249	2.12748	3.46842	2.81425	2.75705	2.79601	2.87483	2.67214	3.20936	3.22105	2.5336	3.27021	3.21574	3.08844	3.6861	2.77877	3.13165	3.85416	2.99401	2.54848	2.36974	2.5021			2.60448	2.97892	2.13985	2.2586	2.25615	2.45429
Gm3500	0.12459	0	0.0817597	0.019779	0.0906075	0.0831373	0.0335188	0.0620214	0.132522	0.104647	0.0757062	0.0708283	0.0851975	0.0719094	0.0341674	0.0537379	0.118204	0.0548971	0.0779447	0.140571	0.0658359	0.0164401	0.0192067	0.0351511			0.063328	0.118942	0.121145	0.192955	0.0425765	0.0727303
Tcf7l2	1.52515	2.308	1.78652	1.52537	1.63046	2.1087	1.45047	1.99297	1.52491	1.98558	1.56991	1.79043	1.88354	2.01802	1.53709	2.34844	2.08366	2.36774	2.08386	2.52955	1.70654	2.15537	2.02436	1.61147			2.11635	1.39292	1.55713	1.65342	1.89715	1.37109
Bcl2l2	16.5732	19.0459	16.5513	15.495	15.089	15.9969	17.7939	17.8298	16.9561	15.6497	16.4053	16.488	16.8422	16.4926	16.1033	16.4128	15.8012	15.7818	15.4085	17.4417	15.7594	15.7037	16.9166	17.513			17.1416	18.4816	19.8646	16.5527	16.3117	18.215
Anxa4	13.9546	12.2297	14.1951	13.6276	13.8766	15.5282	14.947	16.6622	15.2581	16.7207	18.4847	16.1805	13.4217	12.7805	13.4565	14.3386	12.8073	13.7784	14.1025	14.358	15.4912	13.6406	12.9174	13.8761			8.87312	7.93417	10.7749	8.00489	9.10395	8.50686
Rgl1	3.03356	3.03812	2.9513	3.63608	3.33137	3.1681	3.05603	3.32358	3.32532	3.31572	3.24554	3.99321	3.22124	3.26473	3.42032	3.19966	3.26769	3.41849	3.3415	3.46419	4.01799	3.04674	4.41717	3.57112			3.37789	2.78854	2.75004	2.68553	2.26573	2.54417
Psme3	74.1288	75.7252	77.2221	75.1665	79.3028	80.1128	77.0079	83.889	78.5381	76.9447	76.0838	78.912	82.8841	89.5325	86.0478	88.1441	91.1093	86.3696	81.0473	83.5277	80.1582	88.3589	90.7396	86.7208			61.2189	72.4454	73.1567	82.2869	81.8208	85.0984
Tmem19	6.52745	4.63241	5.60954	6.54786	7.31494	6.34352	7.09513	7.213	5.61498	7.5432	7.84488	6.79899	7.54923	7.3895	7.61085	6.01818	8.62435	6.62092	7.13678	6.7661	7.04895	7.16225	8.20212	5.84004			6.65054	4.61092	5.29271	5.03424	6.44492	5.45994
Mrpl42	117.555	123.68	123.006	60.1969	114.267	94.4186	94.4929	98.6623	104.562	95.3838	93.8192	101.67	114.306	102.808	91.8001	108.209	105.215	95.1724	99.8219	101.452	102.647	106.123	110.833	102.431			182.05	140.396	158.447	135.546	138.276	140.874
Herc4	20.3825	21.0445	21.0426	18.8301	19.5797	21.9269	20.8028	20.5232	20.6778	20.8869	21.2734	20.868	19.814	19.4415	20.2171	20.039	20.5299	22.6421	20.5421	20.8115	20.9786	18.9557	20.0555	20.1788			20.4692	19.3002	18.3314	16.8563	16.9483	17.6134
Aup1	82.7192	73.3944	84.8256	65.0224	66.82	65.9112	60.5896	65.032	61.3565	63.1876	66.8139	63.8098	69.7235	64.1986	60.4116	62.0935	62.6974	65.7304	62.2295	61.0059	63.4066	62.6075	58.3185	61.6606			151.061	141.446	145.427	134.671	140.463	131.667
Hadhb	5.81428	5.04957	7.14572	5.59219	5.43512	5.81289	5.31474	4.9763	5.02711	5.96885	5.9586	4.09305	6.41267	4.84239	4.92804	4.10635	5.00015	5.27862	5.00312	5.31115	6.3514	5.68457	4.62317	4.16339			7.05713	4.58231	5.43864	4.71825	3.78215	3.84404
Agbl5	4.40338	4.28575	3.84974	4.8302	4.10726	4.83022	4.14629	4.55375	4.56284	4.16384	4.85766	5.11558	4.56915	4.40457	5.67172	4.57456	4.51461	4.86309	5.23767	4.97354	4.71559	4.73642	4.65979	4.86719			6.30065	6.28078	5.38197	5.74386	4.68909	5.64958
Pvr	19.6905	20.3907	19.8913	18.135	19.2767	20.4033	17.1607	19.8564	17.3321	18.3854	19.9928	18.2282	18.3128	18.0376	19.2983	18.8824	19.0058	18.4357	20.5411	20.4735	20.0384	18.8645	20.1938	20.0951			20.6586	20.6248	18.9838	15.1491	14.6391	15.2404
Zmym2	14.8161	15.9209	15.4917	17.5565	17.2657	17.0538	16.3842	17.298	15.9161	16.8265	17.5354	17.34	14.7957	15.4711	16.5504	15.5637	17.1608	16.7277	17.7097	17.5024	17.8077	16.8071	16.6987	16.1246			14.7522	16.0751	16.0274	15.487	13.7138	15.5774
Mir3084-2	0	0	0	0	0	0	0	0	0	0	0	0	0	0	0	0	0	0	0	0	0	0	0	0			0	0	0	0	0	0
Nol8	13.4617	14.0819	12.9081	10.0868	9.86652	9.47636	9.52404	10.9251	9.03277	8.76563	9.76085	8.98652	10.6068	11.6925	12.4581	12.2535	12.8134	14.4564	11.3552	10.0432	10.6644	11.6107	12.4448	13.5817			16.5725	17.5818	18.4879	21.0114	20.8737	21.004
Anxa6	204.209	194.873	209.752	262.374	232.181	235.997	220.104	218.528	221.987	239.349	225.401	222.876	225.351	212.452	206.152	209.879	205.877	214.352	225.469	227.712	230.331	211.37	208.874	214.671			132.85	137.443	138.191	127.307	135.019	126.623
H60c	0.525957	0.517907	0.776587	0.222659	0.637501	0.655135	0.754667	0.589104	0.639361	0.378659	0.553964	0.697672	0.311707	0.430052	0.552913	0.478917	0.594049	0.849746	0.701961	0.46155	0.324248	0.439545	0.810815	0.5441			0.415862	0.418429	0.369356	0.624496	0.329518	0.477605
Sh3gl1	36.9348	33.6296	35.8825	33.7079	31.7505	32.5719	36.7838	33.9784	34.3673	33.8337	34.0346	30.298	32.4762	32.4813	31.9763	30.0067	30.7121	30.435	32.5627	31.1037	35.7024	29.3384	32.3387	29.0816			31.14	33.6146	31.8904	28.3323	27.9469	27.2265
Cpt1c	16.4213	15.6957	14.9765	23.5744	22.6262	24.1305	23.0394	23.2053	22.7523	25.3397	25.0423	23.3886	20.1402	20.5608	21.3062	17.4404	17.2788	19.4246	22.4025	20.7412	23.4195	20.3404	19.8165	18.4822			14.3302	14.3283	14.1359	14.4388	15.0249	14.9116
Map2k7	23.978	28.1188	24.6264	28.5793	29.8232	32.1695	30.6086	32.7826	31.4984	32.6399	28.908	31.0036	26.0149	26.9692	28.6779	26.8722	26.1937	27.3741	30.7068	29.9861	26.7199	29.7633	26.1811	26.74			22.7416	24.7895	22.5244	24.5596	24.1105	24.4953
Lrrc73	4.74095	4.40826	3.86386	4.64532	5.50171	3.90515	5.32818	5.06272	5.31388	4.53871	4.5969	4.56443	6.83255	4.78857	5.57807	5.02786	5.46527	5.08391	3.39334	4.51827	4.66697	3.10774	4.56593	3.37273			6.77158	5.79137	3.99027	5.416	6.82897	4.93004
Zfp936	0.34029	0.213233	0.338685	0.0504205	0.323367	0.169547	0.299061	0.197631	0.168912	0.495422	0.135093	0.473957	0.564682	0.320794	0.370172	0.707774	0.25828	0.53645	0.198696	0.258803	0.419571	0.460998	0.660984	0.201616			1.07624	0.934885	0.669117	1.32807	1.41097	1.60683
Cmip	37.855	40.6102	34.8126	45.2305	47.1607	48.1456	40.6549	44.8835	42.8806	43.2997	47.9627	49.2403	36.8542	41.1857	42.8863	35.8328	37.4985	35.1042	45.765	44.1531	41.4421	38.2833	41.3004	35.9974			28.5641	32.7669	32.1398	25.5119	29.1806	27.6691
Dpy30	60.9383	62.4851	67.3493	47.9764	56.4036	57.2262	52.5838	56.7481	54.5905	53.9117	56.6614	53.5933	58.6443	48.6872	55.3126	61.7775	59.3858	54.6649	53.5404	54.37	57.6473	50.5231	57.3765	55.0817			64.1929	54.113	59.5219	51.7739	58.5679	54.9025
Gm4710	0	0	0	0	0	0	0	0	0	0	0	0	0	0	0	0	0	0	0	0	0	0	0	0			0	0	0	0	0	0
Ect2	37.9587	39.0613	35.8969	35.3075	40.9331	41.8329	36.2105	39.2487	38.3519	37.8562	42.3798	41.9235	31.5985	40.7633	41.0233	38.1503	39.4113	38.5327	39.5803	39.1002	37.1778	41.219	39.316	38.3293			36.4628	37.4104	38.6284	35.9492	34.8041	36.9978
Rpl31	28.9984	26.8861	29.0988	19.2099	20.4092	21.2515	28.5779	27.7639	29.2274	19.2489	19.9268	20.6707	38.3813	35.4889	35.4542	43.5781	44.8209	34.2715	26.8779	30.2898	27.2325	33.4424	32.9941	32.5273			31.3206	31.7961	29.7024	53.2908	51.1169	46.2481
Insig2	21.8852	20.8177	20.6058	21.0812	26.3447	23.2352	25.8718	25.8924	24.5237	25.1449	27.0526	25.3381	21.9125	22.0568	22.3592	22.5785	21.2169	21.2724	22.7047	26.6273	25.5406	24.3637	22.0182	22.5783			17.1152	14.7422	15.0154	15.2042	14.6312	13.2127
4921509O07Rik	0	0	0	0	0	0	0	0	0	0	0.0233813	0	0	0	0	0	0	0.0565153	0.0240727	0	0	0	0	0			0	0	0	0	0	0.0374371
Prl7c1	0	0	0	0	0	0	0	0	0	0	0	0	0	0	0	0	0	0	0	0	0	0	0	0			0	0	0	0	0	0
Cers3	1.84468	2.06025	1.84428	0.988792	0.729163	0.892062	1.26697	1.62591	1.24652	0.911413	0.756941	1.1443	1.16349	1.00832	1.06235	1.57257	1.29716	0.870181	1.31154	1.27598	1.0235	1.3631	1.07728	1.22152			1.69877	1.98205	1.82181	1.34106	1.06424	1.06418
Ldb2	0.0721405	0	0.0828465	0.0267225	0.0244832	0	0	0.0209486	0	0	0	0.0478465	0.0230213	0	0.023081	0.048402	0	0.024723	0.0210615	0.0211021	0.022237	0.0222114	0	0			0	0	0	0.0260693	0	0.0327543
Ncoa7	4.24057	4.61834	4.62202	5.06515	4.73117	5.46789	4.61466	4.34678	5.13175	5.52397	5.5948	6.77025	5.44538	6.1298	5.67886	4.97053	5.16757	6.16117	5.68238	5.65992	5.50641	6.20372	5.60364	5.42863			3.44828	3.64835	3.25505	3.22081	3.34084	3.77002
Cmah	0	0	0	0	0	0	0	0	0	0	0	0.0141257	0.0067966	0	0	0	0	0	0	0	0	0	0.0153221	0.00701042			0	0.00790711	0.0080536	0.00769644	0	0.00967005
Vps13d	3.73044	4.58171	4.07446	5.84728	4.8995	5.31482	4.62764	4.5412	4.8297	4.36346	5.95314	5.80163	3.46055	4.74362	4.62318	4.52494	4.5022	4.94292	5.01406	4.93778	4.33474	5.30015	4.68371	4.6464			1.96403	3.05419	2.68152	2.39852	2.68883	3.15304
Adra2b	0.122155	0.0984154	0.140284	0.135748	0.088837	0.0978153	0.0985916	0.212833	0.296988	0.263834	0.207835	0.243055	0.133652	0.246765	0.368497	0.228314	0.281459	0.358829	0.152843	0.137824	0.209786	0.225663	0.338966	0.224018			0.600209	0.641397	0.593891	0.718901	0.605296	0.689322
Zfp59	2.49056	2.83012	2.43328	1.92086	2.10051	1.99678	1.69761	1.47343	2.03626	1.73284	1.83412	1.51624	2.17082	2.0838	2.40837	2.89934	2.92719	2.56059	2.09997	2.25081	2.49217	3.02151	2.5071	2.84478			3.50493	3.62267	3.62653	4.33213	4.46831	4.07594
Mir802	0	0	0	0	0	0	0	0	0	0	0	0	0	0	0	0	0	0	0	0	0	0	0	0			0	0	0	0	0	0
Commd6	34.1882	27.9662	31.4836	20.8779	29.226	30.0555	34.6218	34.9111	31.7333	28.7835	27.8492	26.2313	34.8144	29.8079	34.8273	39.9255	40.851	39.6261	27.6133	28.8695	29.0799	35.0047	36.9801	33.1229			45.138	35.5635	42.7167	53.847	52.5608	50.5217
Tmem42	1.89043	1.64996	2.01591	0.825305	0.481182	0.126146	0.762882	1.11751	1.14902	0.453666	1.26358	0.604514	1.42199	0.681935	0.842447	1.08717	0.320275	0.55531	1.0644	1.65893	0.686772	1.06016	0.364285	0.800033			3.92363	2.70709	3.44656	3.3669	2.98785	2.29907
Traf7	25.6933	28.1023	28.2028	31.1609	32.1216	33.1605	30.7517	29.1697	32.3229	27.9942	29.604	29.0772	26.9191	26.1859	27.6326	27.26	26.3344	25.5141	27.0902	27.3914	29.3655	25.4717	25.0816	26.0337			25.3021	26.0308	26.1912	22.1491	25.2388	22.6988
H2al2b	0	0	0	0	0	0	0	0	0	0	0	0	0	0	0	0	0	0	0	0	0	0	0	0			0	0	0	0	0	0
Vmn1r151	0	0	0	0	0	0	0	0	0	0.0645535	0	0	0	0	0	0	0	0	0	0	0	0	0	0			0	0	0	0	0	0
Mynn	9.94608	10.4633	8.9034	9.26734	11.0873	11.3763	10.0978	9.61994	10.4979	10.4211	11.173	11.3538	8.30116	9.87856	9.70572	9.41952	9.77507	8.65257	10.2414	10.4849	9.11496	9.77585	9.42578	9.46891			9.36134	10.254	10.4729	9.9808	9.74571	10.977
Rab27b	0.0281276	0.0705016	0.0753711	0.0520956	0.0668219	0.0875897	0.0617993	0.0326715	0.0498638	0.110251	0.0797606	0.0652938	0.0448801	0.0757604	0.107992	0.0849238	0.0711627	0.106035	0.0656952	0.0658219	0.0693617	0.0173205	0.0607061	0.120359			0.0444797	0.0939838	0.138269	0.111809	0.0784992	0.0766254
E230029C05Rik	0.154047	0.289588	0.088454	0.342375	0.078421	0.431733	0.21758	0.201299	0.163854	0.194083	0.851811	0.0766275	0.0737387	0.54458	0.813229	0.387586	0.0730758	0.316757	0.269845	0.337957	0.0712263	0.284578	0.0831174	0.380292			0.274052	0.257361	0.69901	0.584509	0.276375	0.104914
Olfr1216	0	0	0	0	0	0	0	0	0	0	0	0	0	0	0	0	0	0	0	0	0	0	0	0			0	0	0	0	0	0
Olfr1223	0	0	0	0	0	0	0	0	0	0	0	0	0	0	0	0	0	0	0	0	0	0	0	0			0	0	0	0	0	0
Olfr1225	0	0	0	0	0	0	0	0	0	0	0	0	0	0	0	0	0	0	0	0	0	0	0	0			0	0	0	0	0	0
1700125G02Rik	0	0	1.09281	0.151067	0.276815	0.38099	0.384013	0	0	0.456725	0.115645	0.405727	0	0.137307	0.130481	0.273625	0	0.139764	0.119065	0.238588	0.251419	0.502261	0.293393	0.268476			0.322456	0	0.154213	0.147374	0.975568	0.555497
1700045H11Rik	0	0	0	0	0	0	0	0	0	0	0	0	0	0	0	0	0	0	0	0	0	0	0	0			0	0	0	0	0	0
Bmp3	0	0	0.0128569	0.0124411	0	0	0.0210836	0	0	0	0	0	0	0	0	0	0	0	0	0	0.0103528	0	0	0			0	0	0	0.012137	0	0
Il6ra	0.125354	0.0392748	0.0959715	0	0	0	0.0196726	0.127404	0.0222224	0.0701926	0.0710926	0.12471	0.0800055	0.168818	0.0200532	0.105131	0	0.0644395	0.0731946	0.0366679	0.115919	0.0385954	0.0676359	0.144414			0	0.0232694	0.0948021	0.0905979	0.0499773	0.0853725
Meis2	6.64086	6.95227	5.52256	4.87321	4.68632	5.10218	5.29361	4.49852	4.87147	4.50077	4.93835	4.61332	6.05073	6.90417	6.61592	5.53112	6.06152	5.4974	5.43535	5.23483	5.60106	5.78499	6.75854	5.93582			8.55513	9.05427	7.80624	7.01319	8.60026	7.59513
Kcnd1	0.314393	0.208594	0.48848	0.41103	0.207122	0.518306	0.383107	0.628326	0.472105	0.372803	0.613572	0.625554	0.194755	0.317551	0.372769	0.576979	0.315825	0.361261	0.421142	0.389496	0.342036	0.307479	0.498922	0.493074			0.548344	0.782719	0.713302	0.360883	0.442394	0.277093
Kcnc3	1.70123	1.57346	1.60985	1.30068	1.44111	1.32229	1.61472	1.17378	1.34629	1.39462	1.34304	1.46231	0.990237	2.10322	1.39777	1.4108	1.60113	1.52519	1.43043	1.81537	1.52285	1.65938	1.8652	1.82775			3.27672	4.38076	3.76716	3.15746	3.67889	3.61491
Tnfrsf18	1.16447	0.836993	1.1013	0.608963	0.557931	0.895881	1.54798	0.775749	0.947171	1.26575	0.757533	0.340732	1.24597	0.968612	1.57794	1.44769	2.01462	1.40849	1.19989	0.841545	0.760116	1.89811	1.47836	1.28517			0.893642	1.75472	1.24329	0.891113	1.39279	1.86604
Foxa3	0.207612	0.0325236	0.198685	0	0.140919	0.129301	0.0651636	0.150719	0	0.0290633	0	0.103272	0.231884	0	0.132849	0.174119	0.164143	0.177875	0.0606126	0.121459	0.223984	0.0958829	0.149359	0			0.0820769	0.0770779	0.157012	0.0375121	0	0.0942628
Foxa1	2.26232	2.87694	2.69995	2.19363	2.37112	2.71436	2.06759	2.62779	2.87818	2.27279	2.18872	2.03004	2.65422	3.49478	3.34235	3.6831	3.38791	3.30648	2.6031	2.56919	2.87144	3.50324	3.56623	3.19766			3.4197	3.18671	3.04446	4.20788	4.56287	4.77333
Jpt1	161.425	155.453	170.739	151.728	167.715	160.911	162.188	155.583	155.925	159.605	149.553	145.334	184.885	157.762	159.817	160.415	148.621	157.138	146.857	158.64	169.849	155.297	162.411	165.973			143.438	115.976	124.06	130.562	127.825	122.323
Hmgcs2	0	0.0805289	0.0245974	0.23802	0.0872296	0.0600284	0.100841	0.0746365	0.0911294	0.0899516	0.0364419	0.127852	0.0205053	0.10817	0.0822341	0.194005	0.142247	0.154147	0.0937986	0.169163	0.11884	0.158272	0.254247	0.169204			0	0.0477115	0.194382	0.116101	0.128091	0.0875237
Tnnc1	6.06701	5.15072	6.63025	3.69727	4.68263	2.83391	5.43637	4.94433	3.43479	3.78081	4.57849	4.08879	5.33987	5.53493	3.75699	7.38617	4.82767	7.84732	5.57094	6.01104	4.5245	4.51931	5.27985	6.57078			8.24007	5.44944	7.10451	6.3651	8.89512	6.26456
Klra6	0	0	0	0	0	0	0	0	0	0	0	0	0	0	0	0	0	0	0	0	0	0	0	0			0	0	0	0	0	0
Serpina3c	0	0	0	0	0	0	0	0	0	0	0	0	0	0	0	0	0	0	0	0	0	0	0	0			0	0.0929951	0.047359	0	0	0
Klk1b8	0	0	0	0	0	0	0	0	0	0	0	0	0	0	0	0	0	0	0	0	0	0	0	0			0	0	0	0	0	0
Gsta1	0	0	0	0	0	0	0	0	0	0	0	0	0	0	0	0	0	0	0	0	0	0	0	0			0	0	0	0	0	0
Ankdd1a	0.0666857	0.282061	0.153164	0.0741058	0	0	0.125585	0.145234	0.070931	0	0	0.132686	0.0638418	0.101033	0	0	0.031634	0	0.116814	0	0.0925	0.0923937	0	0.0658502			0.0790901	0.148546	0.0756491	0.0361471	0	0
St3gal2	9.31242	7.9371	6.28977	7.68253	7.60118	8.0509	6.76233	7.82384	6.93369	7.56991	8.33833	8.14967	9.9277	8.62479	9.72619	8.49844	8.31103	8.99009	8.95813	8.82305	8.7283	9.11191	9.58933	9.22693			7.43175	8.06904	7.53813	6.69049	7.0039	6.98721
Tbca	487.46	484.465	497.487	354.671	485.856	444.362	466.852	450.134	449.861	482.593	467.719	434.034	492.83	446.231	434.022	461.924	445.438	460.415	445.482	458.724	495.612	426.438	436.603	441.832			456.422	368.902	409.788	435.421	442.953	420.573
Gm11351	0	0	0	0	0	0	0	0	0	0	0	0	0	0	0	0	0	0	0	0	0	0	0	0			0	0	0	0	0	0
Pacsin3	6.09759	5.87606	6.71957	8.31609	7.87003	6.38686	8.14842	8.23623	7.5995	8.27727	7.17828	5.85179	9.37546	7.74521	6.11872	6.26065	6.74926	7.44054	6.71621	6.45891	7.34735	6.71311	6.74618	6.35571			4.71164	5.28217	5.06561	5.67561	4.45691	4.94977
Ush1c	0.675153	0.698059	0.827038	1.25046	0.916537	1.51375	0.826455	1.03909	1.43627	1.32319	1.51246	1.65682	1.12036	0.97744	1.46888	0.951272	0.683253	1.11062	1.00527	1.2837	0.728394	0.623621	0.801426	0.688917			0.693975	0.551445	1.12332	0.68314	0.807527	0.79701
Hp	0.419649	0.493053	0.963853	0.233172	0	0.196019	0.246968	0.0456975	0	0.440595	0.0446245	0.156559	0.251095	0	0.0503493	0.263962	0.149303	0.215725	0.0918878	0.0460325	0.339556	0	0.396244	0.310794			1.18206	1.05164	0.654575	0.511811	0.752892	0.428703
Ceacam2	0.0184357	0.0173283	0	0.0204871	0.0187702	0.0344454	0.0347187	0	0.0196094	0	0	0	0.0176495	0.111725	0	0.0185539	0.0349817	0.0189541	0	0	0.0170482	0.0170286	0.0994715	0			0	0	0.0418274	0.0799449	0.0220503	0
Slc25a4	787.741	734.998	806.224	828.48	850.193	824.979	874.618	867.637	849.496	950.03	891.962	874.803	883.912	784.205	760.322	768.322	765.107	762.623	816.087	817.474	875.642	757.558	782.732	785.352			764.215	678.203	699.66	738.515	732.618	715.707
Ang	0	0	0.0635482	0	0.0563401	0	0	0	0	0	0	0	0	0	0	0.0556907	0	0.0568921	0	0	0	0.0511125	0	0			0	0	0	0	0.0661856	0
Amy1	0.774461	0.327574	0.844925	0.129095	0.236554	0.144701	0.109387	0.101202	0.0411883	0.0650495	0.329418	0	0.185358	0.117336	0.0743356	0.0389713	0.330646	0.318496	0.203495	0.30583	0.107426	0.250372	0.167147	0.114714			1.10223	0.905707	1.66926	0.797617	0.926307	0.316469
Bgn	0	0	0.0334395	0	0.0296466	0.081607	0.0548364	0	0.0619439	0.220116	0.0247709	0	0.111506	0	0.0838462	0	0	0.059874	0.0765099	0.0766575	0.134633	0.0268957	0	0			0	0	0	0.22097	0.0348273	0.039662
Mir19b-1	0	0	0	0	0	0.7576	0	0	0	0	0	0	0	0	0	0	0	0	0	0.711652	0	0	0	0			0	0	0	0	0.969961	0
Ctnnb1	103.191	100.416	100.995	117.595	122.75	118.578	126.872	130.934	134.721	117.244	119.112	113.355	128.117	133.181	125.365	124.118	123.88	122.951	123.231	119.606	119.592	124.473	122.01	120.455			97.3272	97.6459	97.5551	122.996	124.286	121.645
Ctsl	52.8196	49.6091	58.6725	46.8994	54.9243	52.0866	52.5757	53.8788	49.1033	52.7582	48.7309	46.9872	54.1666	47.1764	44.5997	48.7469	47.9378	52.0309	51.246	51.4506	54.5709	51.3324	48.9706	51.6813			51.5084	44.2955	46.8496	51.5728	52.8348	47.4069
Ctsd	373.193	354.237	386.184	435.618	389.183	370.265	443.692	416.263	409.009	401.312	360.119	356.41	381.731	334.639	340.118	351.954	348.654	360.53	350.491	369.803	379.106	338.522	349.461	364.121			341.17	330.843	332.547	293.381	308.977	295.672
Sec61g	4.34732	4.51184	4.0564	3.32135	2.67416	4.14589	5.11689	3.55051	4.14241	2.81466	4.00646	1.89218	3.12145	2.74437	2.95568	4.73979	3.78081	3.63152	4.28357	3.25861	4.6064	4.60111	3.12752	3.57738			5.15599	3.63147	5.13714	5.1057	3.79144	7.6486
Myh6	0.0464244	0.0327269	0.0133285	0	0.0118167	0.0108424	0.0109285	0.0101107	0.0370349	0.0194967	0.00987332	0.0115464	0.0333334	0.0586134	0.01114	0	0.0330338	0.0357974	0.0101652	0.0305545	0.0214652	0.0107202	0.0500974	0.0229214			0.0963549	0.0387798	0.0263322	0	0.0138817	0.0158087
Pik3c2a	8.02741	8.60074	7.27422	8.61839	8.13733	9.06464	8.22787	8.29241	8.37048	7.65621	8.49324	8.344	6.26564	8.89669	8.05025	7.00168	8.3651	8.01862	8.42164	8.56106	8.39677	8.69506	7.97141	7.79689			7.21069	8.26653	8.30025	8.81667	8.23719	8.53222
6230400D17Rik	1.81571	1.70665	1.56388	1.00887	1.25445	0.666382	1.34334	1.35581	0.896678	0.980406	1.54463	0.967704	2.17285	1.37546	1.43158	1.76209	0.799804	2.13345	0.79515	1.70718	1.91892	1.19795	2.02935	1.21666			1.15364	1.01115	1.17701	1.47632	1.55122	1.05994
4930584F24Rik	0	0	0	0	0	0	0	0	0	0	0	0	0	0	0	0	0	0	0	0	0	0	0	0			0	0	0	0	0	0
Lpar5	0.0698779	0.218936	0.133747	0.155307	0.0474306	0.1088	0.0438655	0.0811663	0.049551	0.234771	0.0594453	0.0695188	0.222993	0.329373	0.514214	0.492281	0.287285	0.431057	0.142807	0.204403	0.323093	0.451811	0.175949	0.345013			0.690635	0.441028	0.68701	0.656543	0.807927	0.761447
Rnf20	19.9461	20.9095	20.1342	19.157	20.7231	20.8582	19.3805	20.0473	19.8108	19.9862	21.838	21.0443	18.5178	19.5205	20.3034	18.0551	19.0476	19.0314	19.5697	19.0636	19.7419	19.7192	19.2539	20.437			20.4261	22.488	21.5355	19.7495	21.7111	21.6816
Gm38509	0	0	0	0	0	0	0	0	0	0	0	0	0	0	0	0	0	0	0	0	0	0	0	0			0	0	0	0	0	0
Prxl2a	0	0	0.0413176	0	0	0	0	0.0313428	0	0	0	0	0	0	0	0	0	0	0	0	0.0332704	0	0	0.0355276			0	0.0801437	0	0.0390042	0	0
4921525O09Rik	0	0	0	0	0	0	0	0	0	0	0	0	0	0	0	0	0	0	0	0	0	0	0	0			0	0	0	0.0233763	0	0
Rorb	0.664261	0.926019	0.76284	0.572292	0.668714	0.613582	0.730897	0.598182	0.531897	0.777346	0.520642	0.504916	0.543044	0.557855	0.573107	0.766167	0.417784	0.567837	0.581796	0.740109	0.621168	0.510151	0.523517	0.72227			0.894046	0.839593	0.677344	0.671579	0.696303	0.742132
Tbx2	6.41755	7.16774	6.68754	5.43677	3.71066	3.77482	4.30834	4.72794	3.30771	4.09264	4.95392	4.84754	6.92133	7.74241	7.75678	6.61816	6.12622	7.04602	5.22183	4.74521	5.29347	5.74477	6.6688	6.53274			12.0042	12.6188	11.2123	13.0127	13.6459	12.8692
Trpc5	0.0248954	0.0468	0.0476499	0.00922182	0.0337961	0.00775244	0.0390698	0.0216878	0.0264803	0.0139403	0.014119	0.041279	0	0.0335273	0.0398258	0	0.0393657	0	0.0218047	0.00728225	0.0153478	0.0153301	0.00895501	0.016389			0	0	0.0282416	0.0539783	0.0099255	0.0113033
Fam149b	10.9337	10.0874	10.961	9.31187	9.42117	11.7003	10.8649	10.4033	10.2475	10.2374	9.14879	11.0558	9.2233	10.342	11.9569	10.9586	10.4158	10.8034	11.1265	10.1453	10.4215	11.1753	12.2581	10.0887			9.11443	8.25985	7.75205	11.0517	11.0407	9.58263
Pus1	26.7707	28.3959	27.0509	28.2537	28.6268	30.8075	28.6931	26.6113	30.3441	29.4887	29.0716	28.9021	30.3539	29.9097	29.7866	27.8454	27.6334	27.1006	25.6413	28.8077	29.3197	29.217	25.7013	26.9522			31.8391	31.3158	34.2287	33.2782	34.5238	32.1864
Aldh18a1	45.3086	45.9151	41.7869	56.5077	53.6053	52.0824	49.0487	46.8947	50.9591	52.0017	56.6335	56.6581	39.393	44.5919	40.5128	42.539	48.5282	44.3204	50.7742	51.504	47.966	46.2479	46.0008	41.2842			48.446	53.6721	50.1506	43.4158	43.7604	44.1405
Gdi2	293.609	284.086	292.182	271.738	296.444	302.489	300.156	293.538	287.556	303.44	300.211	293.225	284.337	273.885	272.42	271.972	279.584	271.968	292.308	283.565	291.149	282.623	279.239	267.816			269.509	242.044	251.753	226.181	231.19	220.448
Drd4	0.0506304	0	0.203505	0.225056	0.206196	0.260145	0.0953488	0.198482	0.161561	0.127578	0.064607	0.503702	0.266592	0.178986	0.194388	0.0764324	0.456337	0.026027	0.221724	0.444303	0.0936395	0.210447	0.191227	0.274979			0.180145	0.0281955	0.0574357	0.219554	0.0908359	0.379301
Drd3	0	0.0911554	0	0	0.0493702	0	0	0	0.103155	0	0	0	0.0928448	0.146932	0.0930856	0	0.0920102	0.0498539	0	0	0	0	0	0.143649			0	0.162022	0.27504	0.0525685	0	0
Dpep1	0.0628819	0.0295524	0.0722138	0.0698787	0	0.0293722	0.0296053	0	0.0334425	0.0528165	0.0267468	0	0.0301001	0.0635135	0	0.12657	0.0596591	0.032325	0	0.0551815	0.0872237	0.0580823	0	0.031047			0	0.105055	0	0	0.0752109	0.0856515
Pkib	0	0	0.0134168	0	0	0	0	0	0	0	0	0	0	0	0	0	0	0	0	0	0	0	0	0			0	0	0.0132533	0	0.0279472	0
Crx	0	0	0	0	0	0	0	0	0	0	0	0	0	0	0	0	0	0	0	0	0	0	0	0			0	0	0	0	0	0
Dmbt1	0	0	0	0	0	0	0	0	0	0	0	0	0	0	0	0	0	0	0	0	0	0	0	0			0	0	0	0	0	0
Epha6	0	0.0157407	0	0	0	0	0	0	0	0	0	0	0	0	0	0.0505619	0	0	0.0440028	0	0	0.0154684	0	0			0	0	0	0	0	0
Inka2	0.132813	0.291284	0.305047	0.278784	0.165273	0.468727	0.402969	0.295682	0.125572	0.136344	0.0502153	0.161493	0.466215	0.462064	0.283287	0.638621	0.336017	0.22758	0.1551	0.1036	0.218342	0.545228	0.493663	0.364304			0.665078	0.673879	0.686364	0.879899	1.20023	1.14573
Rhot1	17.4875	18.1838	18.0033	18.992	19.5998	18.3845	21.1028	21.4609	19.2934	20.118	20.2273	21.5376	18.9466	19.492	20.261	19.262	19.6503	17.7996	19.1421	19.5414	20.2986	19.3363	19.4024	19.9504			16.0121	15.9745	17.3695	15.721	17.5726	16.1611
Ncmap	0.393604	1.29486	0.866364	0.47385	0.267164	0.949906	0.432394	0.600059	0.174442	0.02755	0.446452	0.293685	0.439621	0.662596	0.598175	0.561179	0.466788	0.607007	0.430924	0.604457	0.758291	0.666529	0.176977	0.421062			0.427918	0.584516	0.595345	0.177795	0.823858	0.84887
Cacfd1	10.4185	10.289	9.39915	6.40953	6.94764	7.53217	7.07562	8.03232	7.62548	6.65269	5.87414	6.1422	9.46869	9.70265	9.6102	9.25895	8.53578	8.56083	8.21793	7.37831	7.9817	9.02303	8.26226	8.08199			13.2477	13.2099	12.7404	13.0341	11.6596	12.6143
Gm19276	0	0	0	0	0	0	0	0	0	0	0	0	0	0	0	0	0.0769396	0	0	0	0	0	0	0			0	0	0	0	0	0
Jarid2	26.5578	28.1394	26.9992	28.3543	26.818	27.4541	25.8919	26.9488	28.6994	26.6468	27.7682	29.1911	23.5605	28.6877	27.0747	26.0823	28.3381	27.3399	27.656	28.021	25.8092	27.9807	26.3594	29.3024			25.1249	29.0691	27.4501	24.7422	23.9538	23.9706
St7l	6.70199	6.08908	5.41061	4.97387	5.36054	5.29271	5.31253	5.19205	4.82343	5.60943	5.18035	4.99187	4.91644	5.35359	5.20052	5.68994	5.62096	5.99432	5.8287	5.66422	5.6094	5.60296	6.18998	5.60613			8.13025	8.38284	7.89678	7.95518	8.48092	7.66883
Arhgap15	0	0	0	0.0168865	0	0.0141958	0	0.0132378	0.0323261	0	0	0	0	0	0	0	0	0	0	0.0266697	0	0.0561433	0	0			0	0	0	0.0164737	0	0
Mag	0	0	0	0	0	0	0.0245598	0.0908883	0	0	0	0	0	0	0	0	0	0	0	0	0	0	0	0			0	0	0	0	0	0
Zfp467	1.599	1.28342	1.67123	1.47744	1.39021	1.44343	1.20113	1.25212	1.41414	1.94666	1.72708	1.62653	1.75441	1.6332	1.98314	2.44099	1.53409	2.10575	1.668	1.57662	1.82754	1.90842	1.74489	1.40155			2.66353	2.72142	2.85336	2.8242	2.90099	2.12905
Ranbp17	6.54255	5.6126	6.17013	6.57523	7.24291	6.79825	6.09653	6.28022	6.27907	6.14651	6.51459	7.64562	6.49793	6.82809	6.67145	6.72138	6.76214	6.3909	6.45703	6.87532	5.96209	6.72163	6.22353	6.55461			3.82331	4.36308	4.6908	5.08735	4.47394	4.6874
Gm14391	0.0115472	0	0.0265217	0	0.0235135	0	0	0.0100594	0	0	0.00982322	0.0229757	0.0221095	0.0466528	0.0332503	0	0	0.0118719	0	0.0303995	0	0.0213317	0.0124608	0.0228051			0	0.012861	0.0392979	0.0250367	0	0.0314569
Vmn2r89	0	0	0	0	0	0	0	0	0	0	0	0	0	0	0	0	0	0	0	0	0	0	0	0			0	0	0	0	0	0
Pecam1	5.50372	5.43179	5.90723	5.64565	6.59498	8.16722	5.95975	6.56493	6.55209	7.3964	7.40119	6.73899	5.59325	5.77281	5.2014	6.1142	4.65931	5.91964	6.87842	6.66877	7.12528	4.55573	5.80211	5.60199			3.53991	4.26737	4.22636	2.34074	2.88631	2.24899
Aldh1l1	0.0224764	0	0.051624	0	0	0.0419951	0	0	0	0.0377573	0	0	0.0430358	0.0227022	0.0862947	0.0226205	0	0.0231084	0	0.019724	0.0207848	0	0	0.0443896			0	0	0	0	0	0
Stk32c	12.3523	11.9886	13.5455	19.4032	17.9663	17.5551	13.7591	14.8062	14.6534	20.3341	18.0139	19.9885	14.8189	12.5389	14.055	12.0887	12.9234	12.8269	16.0248	15.2679	17.32	12.3245	13.5968	12.8701			7.71051	8.72355	7.90182	7.35002	8.10911	8.34927
Gm16430	0	0	0	0	0	0	0	0	0	0	0	0	0	0	0	0	0	0	0	0	0	0	0	0			0	0	0	0	0	0
Maf1	58.0079	53.2724	54.5718	54.0176	64.0711	58.1858	57.3941	59.179	64.2324	60.4799	59.2306	62.4052	66.0771	68.4508	63.3832	62.8455	60.7757	55.9479	63.7731	63.2943	58.8272	65.3174	55.9807	56.2057			49.9002	48.5234	46.219	51.0352	47.2835	48.5175
Lrrc63	0	0	0	0	0	0	0	0	0	0	0	0	0	0	0	0	0	0	0	0	0	0	0	0			0	0	0	0	0	0
Krt28	0	0	0	0	0	0	0	0	0	0	0	0	0	0	0	0	0	0	0	0	0	0	0	0			0	0	0	0	0	0
Aoc1	0	0	0	0	0	0	0	0	0	0	0	0	0	0	0	0	0	0.0252304	0	0	0	0	0	0			0	0	0	0	0	0
Itch	8.05165	8.60171	8.66019	9.35493	10.2638	10.5306	9.34444	9.58046	9.44156	10.1278	10.6252	10.0552	8.37257	10.3409	11.0458	10.6462	9.21648	9.83946	10.2054	10.7766	10.6903	10.0008	10.9774	10.6528			9.16119	10.178	9.02993	9.4243	10.1001	10.5749
Slc30a6	9.48945	8.06417	8.09866	7.51176	8.80135	8.34896	7.8032	7.61566	8.57263	6.33272	7.79623	8.56774	8.96032	9.55195	7.17436	7.71872	9.24976	7.91864	8.36831	6.93	8.50477	9.66569	9.29337	9.08175			12.488	9.33849	11.9078	9.79431	9.36765	7.83504
Prmt1	257.417	249.079	255.107	195.49	221.074	211.502	211.858	210.719	206.324	217.352	216.756	222.116	256.741	243.794	231.496	242.775	237.433	236.757	213.208	215.384	225.669	232.022	229.77	234.511			289.985	257.42	286.975	300.725	296.248	297.989
Mpl	0	0	0	0.0265057	0	0.0222824	0	0	0.0253702	0	0	0.0474583	0.0228346	0	0	0.0240046	0.0678879	0.0490449	0	0	0	0	0.128694	0			0	0	0	0.0258578	0	0.0324885
Rhbdl3	0.899008	1.26751	0.881864	1.54019	1.2395	1.20729	1.11106	1.2074	1.21522	1.73045	1.59331	2.3664	1.07584	1.74041	1.36626	1.4514	1.2794	1.09759	0.885826	0.70674	1.36826	0.93419	1.13183	1.09119			0.733038	0.792693	1.33855	1.27919	0.627243	1.47965
Lin54	13.258	14.0948	13.1127	11.2933	14.0634	13.9816	13.0201	14.2337	13.9467	11.9943	13.5268	13.9161	11.77	14.0401	12.7395	13.6809	12.5508	13.4206	13.8117	13.3899	12.0441	13.2441	12.9361	11.751			13.0919	13.9533	14.5431	13.5499	13.4648	14.1208
Ifnz	0.0965163	0.0453595	0.11084	0.0536279	0.147401	0	0.363526	0.252243	0	0.0810672	0.0410533	0.0960203	0.739202	0.0487429	0.37056	0.534243	0.320494	0.297691	0.29587	0.127046	0.178504	0.222874	0.364534	0.238268			0.286174	0.214996	0.218979	0.680119	0.17316	0
Rpain	10.2866	10.652	10.7453	15.5645	11.5383	12.7588	14.3376	14.9861	11.9924	11.3736	12.9038	12.1417	14.1321	11.3879	15.3401	13.9789	11.579	12.5477	12.4709	12.2909	13.3819	10.8435	11.2886	11.4777			14.199	12.1043	11.2737	12.7899	11.8864	10.9242
Arih2	21.7374	22.0893	22.7825	21.5371	19.1107	17.5035	19.6381	18.6561	18.7928	19.7106	19.1556	18.6062	17.8074	20.1404	20.132	18.1396	19.256	17.4327	20.2863	19.3434	19.5369	20.5482	19.1208	18.6355			20.5322	21.1702	21.3316	21.3782	19.7936	19.1001
Osbpl3	0.00978278	0	0	0.0108713	0	0	0.0184233	0	0	0	0	0	0	0.00988105	0.00938987	0.00984549	0	0.0301736	0	0	0	0	0	0.00966023			0	0	0	0.0106056	0.0117009	0
Cmtm7	8.56321	10.6735	9.40647	9.30918	8.52905	9.21714	8.70599	8.97352	8.05233	9.7985	9.07953	8.76614	9.50496	10.2161	9.82741	8.49321	10.6558	11.1645	8.6958	7.84131	8.49254	10.4888	11.5174	8.94613			12.0696	11.3344	9.9254	11.9743	9.72264	9.63545
Cbfa2t3	2.39194	2.22329	2.17719	2.25446	1.65964	1.86213	1.45148	1.65157	1.6773	1.51796	1.2209	1.27796	2.34082	2.61283	3.00164	2.22896	2.94175	2.46831	2.04844	2.00574	2.1218	2.5776	2.29439	2.58943			4.57052	4.99271	3.98978	4.38908	4.15363	4.41649
Senp6	14.9926	17.2207	15.486	14.9853	15.5688	15.9463	14.72	15.8491	16.0379	15.95	15.4164	16.9958	15.0477	16.6231	17.3532	15.69	16.7883	16.5257	16.7194	18.0748	15.1533	16.3052	16.1634	15.8863			16.0607	17.4589	18.2019	17.3638	17.3027	17.8639
Wdr18	29.1385	31.6761	28.6903	23.0381	21.6911	20.059	22.1523	23.262	21.0096	20.5424	19.7493	20.6486	25.1978	23.7138	23.2916	23.7247	25.8097	22.051	22.5506	23.0133	21.8435	24.1127	23.3767	21.7924			38.5244	33.9967	37.2005	41.2472	38.451	35.7857
Thap3	10.8933	10.239	10.5462	14.0761	14.6375	14.6141	14.8493	13.9037	14.753	14.3629	13.3078	14.7439	15.0975	14.0093	12.0364	14.4051	10.7557	13.3484	13.0357	13.5054	16.2815	11.3489	15.3775	12.0702			11.2671	13.1203	12.7168	14.0066	13.0292	13.8889
Mtpap	11.2256	10.9212	10.7298	11.9802	13.1193	14.1158	12.6971	13.6701	12.4681	12.3608	13.9605	12.4958	12.1066	11.2001	12.8443	12.7786	13.2316	12.8783	12.8145	13.0945	12.1055	14.1148	12.7231	13.062			11.6292	11.4736	12.948	12.0027	13.6721	13.2625
Ube2dnl2	0	0	0	0	0	0	0	0	0	0	0	0	0	0	0	0	0	0	0	0	0	0	0	0			0	0	0	0	0	0
Peli3	0.308993	0.322704	0.315422	0.381528	0.122344	0.176405	0.145477	0.179455	0.182591	0.28837	0.204447	0.239093	0.410855	0.381452	0.263629	0.449184	0.179151	0.282384	0.210492	0.677887	0.460354	0.158561	0.555734	0.322073			0.203595	0.267672	0.292105	0.502471	0.266916	0.350733
Gm5741	0.645306	1.21309	0.988096	0	0.43801	0	0	0	0	0.361342	0	0.641989	2.05929	0.869051	0.412925	0.216481	0.408155	1.10575	0.188398	0.188761	0.198913	0.99342	0.23212	0.212407			0	0.958304	1.46409	0.466386	0.257276	0.292991
Defa35	0	0	0	0	0	0	0	0	0	0	0	0	0	0	0	0	0	0	0	0	0	0	0	0			0	0	0	0	0	0
Vmn1r90	0	0	0	0	0	0	0	0	0	0	0	0	0	0	0	0	0	0	0	0	0	0	0	0			0	0	0	0	0	0
Gm3139	0	0	0	0	0	0	0	0	0	0	0	0	0	0	0	0	0	0	0	0	0	0	0	0			0	0	0	0	0	0
Gm39653	0	0	0	0	0	0	0	0	0	0	0	0	0	0.128748	0	0	0	0.0655261	0	0	0	0	0	0			0	0	0.144601	0	0	0
Zfp169	0.87644	1.21985	0.735525	1.32983	1.13259	1.41711	1.09507	0.880982	1.57763	0.77862	1.00368	1.08992	0.855199	1.68537	1.39128	1.2722	1.29525	1.35163	1.19574	1.07972	0.779304	1.49454	1.50961	1.51456			0.719633	1.78337	1.62521	1.86376	1.22971	1.67591
Gm2721	0	0	0.102887	0	0	0	0	0	0	0	0.0762157	0	0	0	0	0	0	0	0	0.196551	0	0	0	0			0.106257	0	0	0.0485633	0.107158	0
Tmem241	1.53881	1.24825	1.71876	1.24153	1.93159	1.98896	1.84595	2.03837	1.81615	1.85907	2.54641	1.92936	1.9777	1.44781	2.00306	1.67596	1.99992	1.21365	2.01243	1.86832	1.6959	1.90813	2.34298	2.83091			1.77505	2.11302	1.24347	2.12528	1.21021	1.17722
Tcf20	13.8419	13.8586	12.3685	15.5208	14.7674	16.0698	14.8144	14.6341	15.5604	15.6656	16.4708	17.6289	13.463	16.0267	15.2761	15.3121	15.2909	15.0108	15.6882	15.4574	14.966	15.8798	14.9578	16.114			10.8041	13.7276	13.7968	13.9654	14.937	16.5006
Cacnb1	8.37914	8.27221	8.82251	9.94312	9.33389	9.50643	9.40922	8.32181	9.57565	9.24014	9.48339	10.5067	9.68935	9.83373	9.92566	9.1525	8.95863	10.0286	10.0529	9.79871	11.2073	9.67026	9.08165	9.55965			8.93747	8.90366	7.82063	7.69245	7.54392	8.46628
H2al1d	0	0	0	0	0	0	0	0	0	0	0	0	0	0	0	0	0	0	0	0	0	0	0	0			0	0	0	0	0	0
H2al1c	0	0	0	0	0	0	0	0	0	0	0	0	0	0	0	0	0	0	0	0	0	0	0	0			0	0	0	0	0	0
Podn	0.06105	0	0.0701101	0.0226143	0.0828769	0	0.0383238	0.0177281	0	0	0.0346235	0	0.116893	0	0.0195327	0	0	0.0209222	0	0	0	0.0563903	0.0219601	0.0200951			0.0241354	0	0.0923412	0.044123	0	0.0277188
Acr	0	0	0	0	0	0	0	0	0	0	0	0	0	0	0	0	0	0	0	0	0	0	0	0			0	0.0501473	0	0	0	0
Crhr1	1.78411	2.1597	1.14861	2.22295	2.42198	2.60109	1.3745	2.09587	2.9903	2.88354	2.73654	2.7162	2.07033	3.0853	3.1395	2.0676	1.84655	2.36233	2.55702	2.39589	2.14978	2.34706	2.10029	2.45579			2.24422	1.65592	2.11591	2.19791	1.87526	2.02512
Asgr2	0	0	0.168216	0	0	0.228067	0	0	0.103869	0.0410104	0	0	0	0.0986328	0	0	0.0463235	0	0.213822	0	0	0.270595	0	0			0	0	0	0	0	0
Tet3	6.06924	7.37656	6.48688	7.97328	6.58317	7.28106	6.35995	6.83681	7.16511	6.2031	7.58619	6.98859	6.70786	8.94646	8.94009	8.33369	8.73419	8.6432	7.83682	7.20331	6.93499	9.12502	9.18217	8.78806			7.47616	10.5948	9.87762	9.46563	10.9248	11.0417
Arhgap33	15.7543	16.5975	15.1954	19.3409	20.9346	17.1929	17.2995	16.9725	17.5505	18.2564	19.8402	19.8561	13.5636	16.3292	16.5074	15.999	17.1897	15.8711	17.1474	16.9855	16.6519	15.9294	16.0592	14.758			16.5021	18.8368	16.81	15.153	15.9779	16.6831
Nrap	0.384487	0.50595	0.426829	0.256362	0.352317	0.32327	0.374108	0.17864	0.286275	0.161472	0.283473	0.102003	0.171776	0.46602	0.295236	0.451444	0.364782	0.434829	0.246954	0.359898	0.21333	0.236761	0.401077	0.303736			0.304005	0.456783	0.421628	0.263989	0.33724	0.17457
1700012B07Rik	0.383964	0	0.165355	0.053336	0	0.0896752	0	0.0418117	0.153153	0	0	0	0.0918974	0	0.276407	0	0.136607	0.148035	0	0.126354	0.177533	0.132997	0.0517929	0.189577			0.284617	0.213826	0	0	0.0574058	0
Hoxc5	0.180906	0.194331	0.0296791	0.172316	0.210501	0.21729	0.0486698	0.157598	0.027489	0.086828	0.0219853	0.0771328	0.0989665	0.261034	0.272864	0.234085	0.31875	0.106282	0.316895	0.045358	0.191189	0.167098	0.111554	0.2552			0.122604	0.316626	0.11727	0.168104	0.278198	0.38722
Pianp	0.211148	0.113408	0.138562	0.201122	0.307112	0.394509	0.0852086	0.604384	0.417095	0.253357	0.410568	0.390116	0.259898	0.609339	0.144762	0.516074	0.372034	0.279109	0.422707	0.502933	0.251043	0.250755	0.618459	0.476577			0.572397	0.705515	0.82124	0.457812	1.08234	0.45195
Lpar6	4.57397	5.1322	4.99013	4.00279	4.16216	5.9021	4.7107	4.38311	4.98679	5.66669	4.64498	4.7211	5.71995	6.5545	7.32625	10.1272	10.0081	9.6403	6.08431	7.02424	5.89516	6.46931	7.09529	7.33958			5.79774	4.68047	4.08615	7.376	7.65907	8.37184
Rae1	34.9932	36.051	31.6747	31.0105	33.154	32.7664	30.4713	35.1067	30.2851	33.8483	29.8032	30.1393	33.8111	30.7221	33.8599	32.242	31.6243	34.8113	32.3162	30.5303	31.8352	31.2374	35.1832	33.9549			35.9784	35.0501	31.3347	33.5455	31.536	29.9005
4931406C07Rik	6.36661	6.2734	6.36015	7.89037	8.16893	7.91554	7.66635	8.103	8.86141	8.11074	9.10063	8.6885	7.74916	7.98442	7.08774	7.28874	7.16305	7.71364	8.85148	8.07931	7.83533	7.89191	7.15127	7.64238			5.64212	7.06464	6.57799	6.44022	5.63332	5.86729
Cnep1r1	38.2806	38.5514	39.1851	34.8367	39.7986	36.4095	37.4962	40.461	39.6117	37.0699	33.8431	34.7123	42.3997	45.2001	44.9494	43.4484	43.0782	41.3764	39.2287	38.865	39.4238	43.327	43.1795	43.5054			45.3557	43.6227	43.8629	45.7587	49.1487	46.3719
Snx16	7.77149	7.90302	7.24951	6.74981	6.83229	7.45838	8.4916	6.83951	7.39166	7.17359	7.8071	6.83437	8.0241	7.55486	7.48482	8.2751	8.7069	7.4719	8.82779	7.75085	8.41296	8.2563	8.93018	8.14558			8.87106	7.23771	7.52225	7.64872	6.91589	9.86299
Spata17	0.0857793	0	0	0	0	0	0.0403856	0.0373636	0.13686	0	0.0729725	0.0426692	0	0	0	0.0863291	0.0406915	0	0	0	0	0	0.092566	0			0	0	0	0	0	0
Tbc1d30	0	0	0.0121022	0	0	0.00984484	0	0	0.0448365	0	0	0	0.0403553	0	0	0.0318173	0	0	0.00922995	0	0	0.0292017	0	0			0	0.0117372	0	0.0114245	0	0
Asnsd1	21.871	19.1723	17.6182	22.5708	22.4737	22.7262	25.491	21.6959	21.6653	26.0871	22.2187	24.3455	21.7957	21.4195	21.7136	20.1212	19.2151	21.0602	22.1418	21.9816	23.0302	20.6553	19.0183	23.7367			20.3197	16.9583	17.9935	18.8869	16.1033	17.8271
Kptn	5.26263	5.75084	3.53773	5.08746	3.96413	5.19616	3.94819	3.39184	4.86951	5.28274	4.11295	4.3417	3.39976	3.3708	2.91577	4.47822	6.41366	4.17893	3.82234	4.468	5.42046	4.42623	4.8941	5.1122			5.32815	3.81229	5.09633	4.91671	4.65687	3.84637
F9	0	0	0	0	0	0	0	0	0	0	0.0438902	0	0	0	0	0	0	0	0.022594	0	0	0	0	0			0	0	0	0	0	0
Ankra2	14.1064	13.7037	15.9035	14.4573	16.2014	15.3478	13.5055	14.0498	14.7528	14.2145	13.7016	14.7185	14.9253	15.3341	15.9547	13.7423	15.852	15.0115	14.3704	15.7945	15.5701	14.1023	14.4799	14.9489			12.5988	11.065	12.7581	13.9174	12.2426	12.5069
Capzb	235.934	227.248	226.636	247.067	261.069	255.172	249.321	253.139	253.643	265.328	266.737	269.336	247.972	244.762	236.591	233.182	242.005	221.319	251.606	247.818	245.677	236.158	239.959	235.878			182.609	178.856	175.507	174.172	173.619	172.607
Nf2	23.5711	25.3346	24.4081	27.3925	22.8192	25.0433	22.5711	22.9936	23.0744	24.3394	25.6937	27.8617	23.1778	25.7044	25.7944	24.0036	25.1426	23.9053	24.5055	25.7448	24.0876	24.9332	25.5366	25.393			20.3113	24.9626	23.3403	22.0742	21.8851	22.5832
Pex3	9.88628	8.6031	8.96148	9.61712	10.7825	11.0446	10.9112	9.83922	9.86039	10.965	10.5316	11.6741	10.5881	8.20774	9.60185	9.65441	9.57442	10.2849	9.14713	10.5034	10.1731	9.37558	9.33887	10.2549			11.099	10.7824	8.48622	7.98266	9.85972	8.27148
Trim24	15.7772	15.6128	15.4241	17.2891	15.9742	17.5866	15.5478	14.9957	15.3589	16.3552	17.2645	15.8925	14.4326	15.3598	14.9857	13.3846	14.3341	15.4431	16.4785	16.4526	16.1917	15.1097	13.6299	14.9516			13.7057	14.2386	14.2039	11.7792	12.222	12.3206
Kmt5a	41.3819	40.3778	38.1919	36.4882	35.4647	36.0459	36.3946	35.7601	31.9024	33.4713	32.2007	32.7542	38.0018	37.9407	39.5281	39.2788	41.0092	40.0576	36.9834	37.3664	35.5164	39.9049	39.3614	38.6054			41.5227	40.5268	40.8494	44.9585	45.0345	44.0589
Cep57	13.3279	11.6658	12.4608	10.9017	11.2744	11.3864	12.4798	12.0855	10.7772	10.7783	9.96819	11.6574	10.4827	9.83358	11.1994	11.0198	11.3756	11.2321	11.1742	10.9566	10.1943	11.5784	12.2437	11.3507			9.40195	9.98816	9.63925	10.4203	10.5187	12.7212
Csn1s1	0	0	0	0	0	0	0	0	0	0	0	0	0	0	0	0	0	0	0	0	0	0	0	0			0	0	0	0	0	0
Tsc2	10.2751	10.4731	10.8923	11.882	10.6404	11.8039	10.3574	10.424	10.6957	10.5943	11.6174	12.7123	9.1748	11.0214	10.7159	10.7608	11.7898	11.4669	12.4127	11.772	10.9636	10.7887	11.0407	10.6775			8.37164	10.087	9.05347	8.49726	8.87589	7.96979
Mapk7	14.1693	14.9707	13.7483	13.5364	13.851	13.3739	14.5442	13.3647	12.3331	12.1122	13.2111	12.16	13.4849	15.1572	13.56	16.9563	13.8204	13.6424	13.9684	15.3361	13.9738	15.5816	16.3067	13.4751			18.3688	20.4902	19.2079	18.5375	17.9487	19.6991
Egflam	0.0288385	0.0135532	0.0496774	0.0160237	0.0293618	0.0942936	0	0	0	0	0	0.0286903	0	0.0436923	0	0	0.0136802	0	0	0.0759211	0.013334	0.0133187	0.0311202	0			0.0342029	0.0481796	0	0.0312639	0	0
Txk	0	0	0.0331657	0	0	0	0	0	0	0	0	0	0	0	0	0	0	0	0	0	0	0	0	0			0	0	0	0	0	0
Adamts13	0.435168	0.422224	0.628717	0.561588	0.514526	0.55079	0.317235	0.51362	0.373284	0.247605	0.44185	0.460863	0.335976	0.694757	0.512008	0.60749	0.719185	0.534	0.540979	0.431154	0.33751	0.62238	0.393857	0.346546			0.466169	0.813014	0.573283	0.532641	0.45333	0.592744
Zfp862-ps	9.22164	10.2494	7.98773	6.54509	8.62369	9.07603	6.53885	9.03037	9.40301	7.48172	9.02827	9.91087	8.76394	11.2633	10.8326	9.75496	9.9411	9.03113	8.98079	10.0613	7.1582	10.7457	9.61227	8.5633			7.87677	9.47119	8.31038	10.2161	9.3256	10.2993
D6Ertd474e	0	0	0	0	0.0520345	0	0	0	0	0	0	0	0	0	0	0	0	0.0262721	0	0	0	0	0	0			0	0.0853831	0	0	0	0
Gm3020	0	0	0	0	0	0	0	0	0	0	0	0	0	0	0	0	0	0	0	0	0	0	0	0			0	0	0	0	0	0
Olfr571	0	0	0	0	0	0	0	0	0	0	0	0	0	0	0	0	0	0	0	0	0	0	0	0			0	0	0	0	0	0
Olfr639	0	0	0	0	0	0	0	0	0	0	0	0	0	0	0	0	0	0	0	0	0	0	0	0			0	0	0	0	0	0
Olfr622	0	0	0	0	0	0	0	0	0	0	0	0	0	0	0	0	0	0	0	0	0	0	0	0			0	0	0	0	0	0
Olfr609	0	0	0	0	0	0	0	0	0	0	0	0	0	0	0	0	0	0	0	0	0	0	0	0			0	0	0	0	0	0
Olfr610	0	0	0	0	0	0	0	0	0	0	0	0	0	0	0	0	0	0	0	0	0	0	0	0			0	0	0	0	0	0
Dnajb6	12.1469	12.9532	13.1193	16.2786	15.7242	15.7652	15.7133	14.9406	14.5814	16.3727	16.4596	16.1127	14.8269	14.6205	13.283	13.7238	12.3201	14.1239	14.8819	14.8471	15.8595	13.21	13.779	13.4798			10.9249	10.8071	10.3019	11.9614	11.6055	11.4242
Slc26a10	2.74682	2.3528	2.49304	2.58475	3.63115	3.33178	3.98397	3.43499	2.82744	3.05138	3.78775	4.4737	3.03262	2.97578	3.61456	2.36314	3.9511	3.07458	2.81325	3.05195	3.15462	3.64206	3.20319	3.49988			2.31196	2.86197	2.13599	2.71368	2.49053	2.17246
Hspa14	37.0906	34.6118	37.4117	28.5976	30.3146	30.1163	28.3674	28.1367	27.295	28.402	28.9829	30.1163	30.8975	28.7745	30.1391	28.5732	28.7549	28.2041	29.1067	29.1202	28.3525	30.2139	29.2758	30.3719			41.8747	39.5404	40.6171	33.8569	33.9143	33.3668
Fkbp11	34.6055	34.9804	35.0304	25.8584	27.7159	26.267	24.79	29.4322	26.2578	29.7553	28.5507	27.9725	33.4153	27.5708	28.2762	27.4715	29.7185	29.2143	26.6513	29.0589	28.0008	28.0376	33.5608	28.4275			49.888	45.7696	45.2639	43.4182	48.616	44.1902
Nubp2	32.3756	28.2769	30.6289	22.5946	24.2258	21.3175	26.3074	24.8486	24.9459	20.354	19.578	21.2464	36.1296	25.7568	30.9817	27.9705	28.7734	30.2782	21.6943	26.5283	23.0403	29.4541	30.2016	29.2256			30.0128	26.5557	29.1495	31.1341	31.0837	32.0115
Ndrg3	20.8707	19.8844	21.33	25.1865	26.1051	25.1587	26.6973	22.5651	24.9219	24.9168	24.101	24.6158	21.0697	21.456	22.6572	23.5144	20.652	22.3573	23.2616	23.8632	25.8343	22.8746	20.8458	20.0908			18.422	17.1781	17.9431	17.9063	17.7931	16.0019
Gbp3	5.22199	4.99332	6.04888	1.7585	1.17383	1.33047	1.34103	1.47701	1.73125	1.00634	0.923087	0.787145	1.70972	2.12348	1.93113	2.52535	2.1233	2.115	1.84136	1.44816	1.73508	1.87925	2.09793	1.42866			4.3702	4.22992	4.20571	2.81834	2.83902	3.66422
Fgfr1	22.1559	21.2738	21.558	28.5531	27.7328	25.4726	26.4812	26.3221	25.239	28.1146	28.6901	29.2078	25.6199	27.2002	26.2524	22.2979	25.0832	23.3419	28.6161	28.1045	26.2921	25.8469	26.8482	23.6253			20.9651	22.5343	20.7219	18.8897	18.9597	20.2338
Lct	0	0.107411	0.065617	0	0.0465394	0.0427025	0.0107603	0	0	0	0.0194428	0	0.0109402	0.115423	0.0329056	0.0230015	0.0216837	0	0.0200177	0.0200563	0.0211349	0.0949976	0	0.033853			0.203298	0.127277	0.375942	0.061943	0.0546722	0.140089
Fmo5	0.360755	0.230094	0.221943	0.214766	0.223004	0.385164	0.279034	0.19081	0.301496	0.259723	0.230171	0.179451	0.123347	0.351366	0.2597	0.1167	0.0977903	0.384146	0.259546	0.24874	0.357432	0.368923	0.31978	0.33079			0.061123	0.172201	0.131543	0.111742	0.339026	0.263242
Fbxw7	7.12811	6.46266	6.42939	6.58455	6.27467	6.83945	6.46025	6.00272	6.17609	5.40089	6.06389	6.04253	6.93786	6.83973	7.14115	7.1738	6.69234	6.6873	7.0626	6.68527	6.83881	8.49068	7.4517	7.24411			10.6028	9.4608	10.63	9.27313	8.6145	8.98102
D16Ertd519e	0.925291	0.326142	1.06261	0.128531	0.35328	1.08051	0.544543	0.906834	0.246049	0.971477	0	0.230134	0.332187	0.233646	0.444064	0.931222	0.768135	0.594569	0.506513	0.608987	1.17652	0.534167	0.374437	0.685274			0.68588	0.515285	0.918454	0.626945	0.830032	0.315085
Septin7	101.342	95.8074	100.717	79.0819	95.1274	94.0629	89.9674	94.5865	94.351	97.6199	99.7057	95.7699	94.6835	100.885	98.317	97.9563	98.1529	93.5728	98.3598	94.3428	95.5075	96.7261	96.0982	97.447			94.2469	91.4188	92.4451	82.8415	89.651	83.1906
4933409K07Rik	0	0	0	0	0	0	0	0	0	0	0	0	0	0	0	0	0	0	0	0	0	0	0	0			0	0	0	0	0	0
Gm14169	0.0837595	0.1837	0.416823	0.062053	0.0568529	0.0521656	0.262898	0.145936	0.0890919	0.140705	0.0950058	0.083329	0.347479	0.169202	0.0803954	0.449581	0.211911	0.287049	0.220083	0.269509	0.51637	0.541566	0.0301288	0.19299			0.0662266	0	0.158363	0.060536	0.16697	0.152119
Gm9926	0	0	0	0	0	0	0	0	0	0	0	0	0	0	0	0	0	0	0	0	0	0	0	0			0	0	0	0	0	0
Csf2ra	0	0	0	0	0	0	0	0	0	0.0640996	0	0	0.0730607	0	0	0	0	0.0392306	0.0334205	0	0	0	0	0			0.0452555	0.0424991	0	0.0413668	0	0
Brd2	122.026	118.655	118.9	95.9103	96.936	93.3251	98.878	98.5001	96.7446	92.316	89.4983	90.9338	102.103	104.277	104.646	112.168	105.901	105.334	97.0266	93.6283	99.1179	101.52	102.544	103.374			160.561	171.22	171.478	157.602	158.63	160.474
Frk	0.631646	0.883655	0.506083	0.587662	0.3739	0.672424	0.497946	0.48628	0.453114	0.493526	0.587328	0.599172	0.871906	0.934732	0.831869	1.12355	0.822259	0.755126	0.643291	0.734766	0.380348	0.786959	0.681621	0.580217			0.505235	0.458102	0.733212	0.589221	0.773061	0.880375
Vmn1r202	0	0	0	0	0	0	0	0	0	0	0	0	0	0	0	0	0	0	0	0	0	0	0	0			0	0	0	0	0	0
Slc15a2	0	0	0.019319	0	0	0.0314312	0.0158403	0	0.0536803	0.0141297	0.0143109	0	0.0644202	0.0339829	0.0484405	0.0169303	0.0159603	0.034591	0.014734	0	0.0155564	0	0.0363069	0.0166117			0.0399034	0.037473	0.0572509	0.0364746	0.0804832	0.0687418
Tmpo	50.9587	48.338	47.6464	46.7186	48.1433	48.9474	48.5813	48.1824	48.8125	49.3397	49.0162	51.349	47.2015	51.1133	49.9508	49.8192	48.811	48.3583	47.95	47.385	49.125	48.7321	49.9485	48.0083			49.7127	48.2148	46.5582	49.7506	49.462	49.5246
Triml2	0.0480937	0	0	0	0	0	0.0452858	0	0	0	0	0	0.138128	0.0485768	0.0461621	0	0	0.0494461	0	0	0	0	0.103798	0			0	0	0	0	0	0
Abr	9.00003	9.99933	9.30944	10.1552	8.62176	9.8688	9.58649	10.0276	8.88275	8.44403	9.52065	10.3402	8.23938	10.4443	10.3642	9.37892	9.61873	8.39999	9.90464	9.11154	9.59171	9.60035	9.75802	9.53859			10.9265	12.69	11.5855	10.8757	11.8716	11.8967
Gins4	51.053	48.4726	53.1051	51.9627	49.3461	51.4146	52.3097	53.217	56.2838	56.914	53.5515	49.5041	55.4619	48.4834	47.3641	49.9747	46.2771	50.7336	50.3779	48.9318	56.0117	47.9685	49.622	48.4214			47.6666	44.245	47.1771	43.1222	40.5848	39.7368
Med27	12.3374	11.2905	13.4209	11.5708	11.0428	12.1589	10.5447	11.5273	10.6136	10.818	10.4954	11.06	11.6295	10.5168	10.4625	10.3152	9.80137	9.70139	11.8507	11.2311	11.133	10.6443	10.68	10.6031			14.1177	14.9491	14.1187	12.3461	12.6483	13.4069
Mir1247	0	0	0	0	0	0	0	0	0	0	0	0	0	0	0	0	0	0	0	0	0	0	0	0			0	0	0	0	0	0
Tmem254a	0	0	0	0	0	0	0	0	0	0	0	0	0	0	0	0	0	0	0	0	0	0	0	0			0	0	0	0	0	0
1700012C14Rik	0	0.798983	0.325397	0.157438	0	0.794111	0.133402	0.24684	0.301386	0	0.241044	0.704727	0.678159	0	0	0	0	0	0	0	0.131011	0	0.305765	0.559595			0	0.473379	0	0.153589	0.508353	0.192974
2510003B16Rik	1.41622	0.242028	0.591415	0	0.786499	0.120276	0.12123	0.112159	0.958605	0.108139	0	1.15277	0.73954	0.260081	0.370729	0.129572	0.488595	0.52947	0.451055	0.677887	0	0.713522	0.4168	0.762805			0	0.430187	0.292105	0.139575	0.615961	0.5261
1700025J12Rik	0	0.210526	0.128609	0.124451	0.114022	0.313863	0.105451	0	0	0.188127	0	0.111414	0.428855	0.113115	0.107492	0.112707	0	0.230277	0	0.294827	0.517804	0.413768	0	0			0.664106	1.12258	0.254085	0.607042	0	0.305082
4930586N03Rik	0	0	0	0	0	0	0	0	0	0	0	0	0	0	0	0	0	0	0	0	0	0	0	0			0	0	0	0	0	0
Lin7a	0	0	0	0	0.0105097	0	0	0	0	0	0	0	0	0	0	0	0	0	0	0	0	0	0	0			0	0	0	0	0	0
Gxylt1	12.2164	13.7279	12.4291	13.4127	13.4728	14.5447	12.4009	12.477	13.7742	11.9154	13.6279	12.8416	12.9593	14.7837	15.155	13.1594	13.8766	13.6802	14.2236	14.628	13.1184	14.5066	14.7432	15.4361			12.8486	16.5587	14.7023	14.8567	14.4362	14.6563
Zdbf2	6.65872	7.91564	6.46192	7.33395	6.79049	7.12432	6.4572	7.29431	7.39132	6.11199	7.49791	7.5762	7.18768	10.2811	10.0434	10.1738	11.0339	11.0839	8.12442	7.8524	6.81854	12.3159	11.2046	11.3887			11.3202	17.646	15.6135	21.6679	19.9139	23.7178
Magoh	72.5926	69.5739	73.7645	55.8571	60.6226	60.1964	64.8022	49.4725	64.2004	62.6855	58.8056	56.4975	80.3312	70.7473	73.2978	67.517	59.3925	64.3612	57.7761	65.4925	66.5633	65.7334	59.5221	73.596			91.9	73.2438	85.1257	84.2244	74.2651	93.3235
Tmem175	2.22394	2.85825	2.03276	2.54706	2.7495	2.60762	2.47873	2.82703	2.19656	2.84006	3.35911	2.79951	2.88949	3.39235	3.1148	2.69497	3.33718	3.05642	2.9019	2.56895	2.56021	3.10226	3.20803	2.9804			3.149	3.08359	2.21395	2.38638	2.82284	2.65831
Alkbh4	10.4215	7.66745	9.48274	4.66206	4.54257	3.91921	4.82817	5.16302	4.07276	4.36271	3.51225	4.17369	6.31139	5.5826	6.83909	6.26619	6.31783	4.17629	4.52013	5.5807	4.49529	6.51991	6.43146	3.91254			14.4135	12.9794	14.844	9.78199	10.6329	9.97745
Stra8	0.336197	0.0902867	0.220623	0	0	0	0	0	0	0	0	0	0.04598	0	0.0460992	0.290016	0	0	0.0420657	0.210734	0.0888269	0	0.0518281	0.237133			0.0569621	0	0	0.104135	0	0.130839
Adad1	0	0	0.0410872	0	0	0	0	0	0	0	0	0	0	0	0	0	0	0.0735673	0	0	0	0	0	0			0	0	0	0	0	0
Golt1a	0.0383026	0	0	0	0.0389976	0	0	0	0.122223	0.128686	0.0651682	0.0381058	0.0733383	0.0773748	0	0.192741	0.109019	0	0	0	0.106259	0.0707583	0.123999	0.0756456			0.0908549	0.170643	0.043451	0.249144	0	0.104344
Myl4	0.234592	0.165376	0.471461	0.195521	0	0.219156	0.0552239	0.102183	0.124763	0.295562	0.299351	0.408425	0.280734	0	0.168877	0.295119	0.222568	0.241188	0.565037	0.154398	0.162702	0.162515	0.063288	0.17374			0.208672	0.195962	0.266124	0.127161	0.21044	0.239653
E030030I06Rik	0	0	0	0	0	0	0	0	0.0654843	0	0	0	0	0	0	0	0	0	0	0	0	0	0	0			0	0	0	0.0333714	0	0
Slc25a25	25.4545	24.5984	24.5672	32.3014	27.2215	26.8435	29.0787	28.4691	27.3937	26.8334	25.4638	25.8371	23.0939	21.271	21.1245	21.2112	21.528	22.5588	23.3151	24.3681	25.9865	22.1123	21.6478	23.7218			23.0221	24.1602	22.4171	18.6435	17.403	18.0955
Srrm1	119.418	124.064	117.766	133.037	126.149	129.372	118.296	121.662	122.312	111.865	123.22	124.504	98.8506	113.704	114.658	111.423	111.798	113.157	124.974	119.665	120.871	117.812	116.321	110.299			106.246	118.151	112.005	97.9835	105.767	107.502
Lce3e	0	0	0	0	0	0	0	0	0	0	0	0	0	0	0	0	0	0	0	0	0	0	0	0			0	0	0	0	0	0
Lrrc56	0.557831	0.843478	0.752027	0.727709	0.518565	0.611758	0.616613	0.866274	1.0577	0.529654	0.907829	0.603221	0.603699	1.02888	0.76822	0.683451	0.621283	0.548581	0.785974	0.510804	0.807411	0.358437	0.863689	0.646641			0.776655	1.02649	1.12805	0.683626	0.812246	1.12322
Klhdc3	57.14	53.0213	53.6092	51.8757	50.8751	52.8531	51.0528	52.6703	52.4432	56.3041	51.4618	52.5853	54.0357	48.0894	49.3637	51.8926	52.227	47.1408	52.111	52.765	53.4842	49.9573	52.9187	46.7524			60.1296	58.5012	60.4136	52.8752	53.1735	52.6407
Slc38a4	0	0	0	0	0	0	0	0	0	0	0	0	0	0.0171221	0	0	0	0	0	0.0148759	0.0313519	0	0.018293	0			0	0	0.0192303	0	0.0202755	0.0230901
Tdpoz1	0	0	0	0	0	0	0	0	0	0	0	0	0	0	0	0	0	0	0	0	0	0	0	0			0	0	0	0	0	0
Dars2	6.83907	6.99601	8.30154	4.89348	3.78907	5.20591	4.91698	4.92249	5.51284	6.20259	5.58594	4.74917	7.33086	7.00617	6.09684	7.60845	6.48855	7.15157	5.03435	5.43732	5.6937	7.12695	6.72835	6.63794			10.1448	10.5903	11.1402	9.12524	8.90242	10.3506
Tmem218	8.61158	5.9551	5.01543	6.49379	9.64462	6.09119	6.71873	8.09149	6.73901	7.5948	7.22122	5.99712	6.59546	7.89041	7.6753	6.74771	6.71125	5.69169	7.54249	7.01724	7.84968	9.14744	9.6248	7.59258			6.05512	5.06973	5.51255	6.46841	6.4743	5.27843
Adnp	1.16947	1.44839	0.632012	1.13141	0.784454	1.14394	0.738447	1.25851	1.05367	0.577809	0.702261	1.10871	0.632243	1.51474	1.33379	1.12158	1.50113	1.18821	1.26529	1.3764	0.826992	1.46146	1.30654	0.923855			0.685345	1.47109	1.29545	1.40207	0.954451	1.31183
Parp11	0.794093	1.20072	1.14984	0.882452	1.1073	1.40305	0.877771	0.842168	0.642666	0.956977	0.954561	0.721315	0.842862	1.06361	0.944465	1.09453	0.851663	0.709933	0.967666	1.06043	0.846072	0.81321	0.875549	0.801191			0.941805	1.30744	1.05749	1.08546	1.05303	1.01109
1700010D01Rik	0	0	0	0	0	0	0	0	0	0	0	0	0	0	0	0.282329	0	0	0	0	0	0	0	0			0	0	0	0	0	0
Zfp773	0.699704	0.767288	0.830328	0.803478	0.712399	1.26375	0.702776	0.751781	0.843482	0.666064	0.892858	0.626497	0.37959	0.848079	0.380574	0.845026	1.01789	1.34284	0.571982	0.675422	0.603905	0.818644	1.10743	0.806094			1.02349	1.03909	0.529168	0.986116	1.47851	1.08014
G3bp1	147.492	144.808	142.011	141.244	130.478	130.767	127.722	125.01	131.727	130.659	129.786	130.317	133.303	131.908	132.816	124.848	127.318	131.567	123.451	130.791	128.543	125.021	130.21	123.952			166.825	161.318	160.58	136.253	138.287	131.642
Stx3	1.02432	1.31408	1.44657	1.06138	0.746945	0.866402	1.09486	1.18175	1.08953	1.30216	0.883165	0.743634	1.84201	1.20238	1.18247	1.3513	0.77483	1.26659	1.21237	0.850296	1.31843	0.90778	1.0008	1.05249			1.85512	1.52629	1.61738	1.32056	1.04304	1.43294
Extl3	4.68547	4.07123	4.09321	6.28228	5.77985	5.23718	5.26762	5.29501	6.05081	5.0953	5.71283	6.85705	4.77942	6.65177	6.38908	5.48756	4.9604	6.35824	5.74737	5.61345	5.35873	6.03936	5.18353	5.94371			3.75134	4.77164	3.64168	5.25866	4.40425	5.72298
Dhx16	17.4615	15.9823	15.1292	21.0465	18.414	20.0067	20.9297	19.0554	19.0601	19.1241	20.1306	21.4299	17.7927	20.0123	19.5568	19.7936	19.4494	18.9154	18.0826	21.0397	17.2635	18.9354	18.8879	19.1334			16.9823	20.329	16.6448	19.0428	21.0344	19.5037
Tbc1d7	10.6306	6.31076	10.0878	6.77718	8.14608	6.37682	6.37474	6.19019	6.01075	5.21639	5.94963	8.01545	7.55257	7.96825	6.76661	7.4891	8.12167	7.47808	7.05663	7.02114	6.8296	6.51167	7.06412	5.52494			12.4753	9.40977	10.6631	6.42954	7.76276	7.16375
Map3k4	8.67492	9.29954	8.50297	10.6056	11.0239	12.0775	7.99751	10.6524	10.7995	10.7171	12.7188	11.2233	8.8636	10.3075	10.5046	10.0225	10.0265	10.0387	10.8688	11.2767	9.88063	10.1927	10.1589	8.42539			8.32006	10.0086	8.92892	9.68567	9.29012	8.99015
Svop	4.25046	3.81715	4.32546	3.08659	2.63511	2.81101	2.5163	2.49299	2.03671	3.97659	3.77697	2.76325	3.26341	3.61305	3.97876	3.04945	3.1143	2.9638	2.87502	3.61917	2.9771	3.88717	3.0654	3.22063			5.01615	5.20279	4.86952	4.56232	4.65599	4.8724
Slc27a1	10.0421	10.2718	10.3029	14.5853	14.8103	16.2622	12.8627	13.1385	13.2144	15.0243	16.3948	16.4734	12.4945	13.5737	12.5446	10.571	11.454	10.5902	14.3896	14.2554	14.4587	11.3388	11.6335	13.2157			7.75034	9.00535	7.55972	8.14503	6.51336	7.49296
Aqr	20.5971	21.6368	21.0627	21.7507	18.0535	21.0135	19.3685	20.0174	20.3624	17.3932	20.619	20.987	15.1336	19.9372	19.3181	21.6764	21.866	22.0017	19.5798	21.5489	19.8917	20.099	20.8973	21.2959			22.9181	27.1341	24.5119	20.6037	22.5494	22.6819
Colgalt1	61.0887	63.2212	64.7908	69.0522	64.1035	61.9323	60.467	61.1585	62.4391	63.8398	61.1051	57.6019	57.4395	59.541	54.6853	54.1085	53.1947	53.0545	59.2355	60.9567	59.6494	56.198	58.5282	55.7316			51.5388	52.8456	53.6146	46.9987	44.6912	44.7014
Acap1	1.50658	0.748121	1.79545	2.14805	2.14169	1.75268	1.98072	2.60018	1.81414	2.14883	1.52347	1.38572	1.52397	1.80883	1.63706	1.85954	1.61815	2.25035	2.11625	2.14528	2.02407	2.07426	1.4724	1.51578			1.17998	1.61468	1.5801	1.32512	1.46198	1.08414
Olfr821	0	0	0	0	0.0769921	0	0	0	0	0	0	0	0	0	0	0	0	0	0	0	0	0	0	0			0	0	0	0	0	0
Zfp687	3.48287	3.80343	4.29848	4.834	4.01691	3.99626	4.35456	3.94059	5.13418	4.49124	3.93412	4.62955	4.31666	6.24748	4.81335	4.24696	5.16907	5.83924	4.97445	4.38798	4.34332	5.32613	5.59866	5.09464			4.16501	4.02401	4.16414	4.88816	4.82258	5.33457
B3gat1	0	0	0	0	0	0	0	0	0	0	0	0	0	0	0	0	0	0	0	0	0	0	0	0			0	0	0	0	0	0
Zmym5	8.70936	9.13171	8.11555	7.65503	8.63403	8.1482	8.44067	8.53008	8.32931	8.0853	7.80984	8.48725	8.13071	8.42388	9.03175	8.95741	9.15694	9.39936	8.55376	8.3803	7.51223	9.64412	8.51904	9.78215			10.0727	10.3527	10.0533	9.80075	9.68595	11.5508
Postn	0.0414289	0	0.0475772	0	0	0	0.0195051	0	0	0.0173987	0	0	0.0594932	0	0	0	0	0	0	0	0.0191554	0	0	0.0409099			0.0245676	0.0230713	0	0.0224566	0	0.0282152
Zbbx	0	0	0.0326841	0.0316272	0	0	0	0	0	0	0	0	0.0272467	0	0	0	0.108007	0	0	0.0249753	0	0	0	0			0	0	0	0	0	0
Tfdp1	74.1742	65.5863	71.876	55.4691	57.7987	60.1609	56.5227	57.4528	52.4325	61.1065	56.0816	54.7272	71.6547	68.8328	67.5708	59.6573	58.5948	60.8644	57.9664	60.1888	61.0102	58.5512	59.3623	62.5953			91.1924	88.7204	94.2368	70.5432	74.2404	76.444
Cct2	671.547	660.763	696.469	697.148	735.962	726.837	713.008	719.649	711.794	710.8	697.037	684.717	678.493	638.049	641.948	677.004	679.912	671.552	675.085	687.641	692.633	660.708	673.131	657.98			597.329	564.457	565.311	568.462	575.633	558.357
Ccng2	63.7074	66.7676	64.5202	56.6495	57.4323	58.7757	57.2709	58.5305	57.8936	58.975	58.3834	56.0063	55.0594	54.4324	54.7134	60.6424	58.2683	58.8675	58.4496	58.0658	59.0957	55.056	55.8347	55.8139			70.391	66.7024	70.5376	49.8363	50.4154	52.3662
Ccnf	14.8893	17.3974	16.4715	13.9402	13.7919	13.0164	12.4551	13.8238	13.9241	14.858	13.9833	11.5512	17.2839	17.8903	17.8095	17.0927	18.4677	17.8125	14.6161	15.4634	14.0424	18.1689	14.8635	18.2773			15.7148	18.3584	17.0714	17.2028	19.279	17.4278
Kcnc1	0.314904	0.387604	0.361637	0.616567	0.442758	0.721451	0.818956	0.679296	0.669903	0.560483	0.797289	0.783213	0.502457	0.49982	0.561333	0.611207	0.512168	0.555015	0.584454	0.644797	0.61014	0.768724	0.606819	0.54788			0.240094	0.367435	0.382747	0.390158	0.304904	0.306379
Vmn1r76	0	0	0	0	0	0	0	0	0	0	0	0	0	0	0	0	0	0	0	0	0	0	0	0.142912			0	0	0	0.0784485	0	0
Vmn1r80	0	0	0	0	0	0	0	0	0	0	0	0	0	0	0	0	0	0	0	0	0	0	0	0			0	0	0	0	0	0
Mir675	0	0	0	0	0	0	0	0	0	0	0	0	0	0	0	0	0	0	0	0	0	0	0	0			0	0	0	0	0	0
4933433G15Rik	0.305956	0.690188	0.351361	0.068	0.186904	0.400155	0.288093	0.426458	0.390521	0.205586	0.468499	0.243507	0.585816	0.123612	0.293668	0.431084	0.23222	1.00659	0.482351	0.483281	0.282929	0.395645	0.52826	0.241698			0	0.136307	0.485912	0.199013	0.512321	0.416743
Mitf	0.299764	0.717202	0.266011	0.575386	0.527168	0.56008	0.372073	0.415452	0.434792	0.400561	0.405696	0.447334	0.482648	0.578025	0.614683	0.452528	0.491237	0.420263	0.489296	0.442411	0.453604	0.390154	0.176444	0.444012			0.565606	0.591861	0.463712	0.28066	0.537806	0.315511
Pkd1	2.141	2.7144	1.94983	3.30879	2.57526	3.21881	2.6208	2.85845	2.93401	2.75599	3.26149	3.33369	2.00679	3.25382	3.24978	2.80615	3.02801	2.96907	2.73431	2.80075	2.57382	3.49987	2.86919	3.37285			1.54717	2.62306	2.25933	2.61255	2.52505	2.84844
Mmp20	0	0	0	0	0	0	0	0	0	0	0	0	0	0	0	0	0	0	0	0	0	0	0	0			0	0	0	0	0	0
Tcl1b2	0	0.0611767	0	0	0	0	0	0	0	0.054668	0.0553689	0.0647517	0	0	0.187416	0	0	0	0.057006	0	0.0601876	0	0	0			0.0771931	0.0724916	0.147669	0	0	0.088654
Rsc1a1	0.0982638	0.0615744	0	0.0363992	0.366838	0.0611989	0.123369	0.199741	0.0696797	0.0825349	0.139322	0	0.0313578	0.0330836	0.0628781	0.0329646	0	0.101027	0.0286883	0.0287436	0.0605788	0.0302546	0.106038	0			0.15539	0.291851	0	0.0355094	0	0.0446151
Cldn2	0	0	0	0	0	0	0	0	0	0	0	0	0	0	0	0	0	0	0	0	0	0	0	0			0	0	0	0	0	0
Cldn1	0	0	0	0.0241913	0	0	0	0	0	0	0	0	0	0	0	0	0	0	0	0	0	0	0	0			0	0	0	0	0.0260372	0
Nfatc1	0	0	0.0109006	0	0	0	0.00893775	0	0	0.00797257	0.00807479	0	0	0	0	0.0191055	0	0	0	0	0.0263326	0.00876744	0.0409716	0			0.0337726	0.0105719	0	0	0	0
Tnk2	9.54882	10.5387	10.2231	13.983	9.75344	11.8701	11.0796	10.3445	11.5	11.7848	11.6083	11.6908	10.9109	10.4225	11.0279	10.323	10.959	10.8466	11.2501	10.3527	11.3225	10.6409	11.2184	10.0375			14.4851	17.1708	14.6236	11.8546	12.1394	10.5101
Pdlim5	15.2976	15.4204	12.822	15.0662	16.8195	18.3452	14.7848	16.0245	16.4588	17.7728	18.4853	18.5884	12.7018	15.1793	14.2756	13.5507	13.8552	14.4287	17.4534	16.1056	16.2246	15.058	14.4626	13.4184			9.44625	9.40156	9.38775	8.39878	8.15126	8.64796
Ces2a	0	0	0	0	0	0	0	0	0	0	0	0	0	0	0	0	0	0	0	0	0	0	0	0			0	0	0	0	0	0
Tmlhe	3.53236	3.84907	3.5181	7.26027	7.00195	6.42467	6.06356	7.89735	6.94923	8.69078	8.56287	8.36568	7.12256	7.64087	7.98115	8.21112	6.07983	7.9383	7.99468	8.64103	8.18071	7.44947	7.48874	6.97622			4.41188	3.795	3.51069	4.13445	3.51455	2.8528
Ints13	27.5147	26.9119	29.111	19.278	22.4436	20.5081	20.9928	20.1568	21.3618	21.4638	20.1101	21.5902	21.5183	22.4954	22.7994	21.0379	22.5792	24.8197	23.0606	23.7452	22.1132	21.2034	24.4519	22.6679			34.985	35.3677	35.2472	26.5667	26.6384	26.4549
Aak1	3.669	4.13423	3.40514	4.34474	3.80612	3.5264	3.3758	3.6951	3.88706	3.37272	3.84102	4.20165	3.42524	3.9895	4.3968	3.60442	3.77853	3.68968	4.01529	3.73818	3.38274	3.97512	3.88057	4.0408			3.39987	4.87043	4.51383	4.41645	4.36219	4.96774
Cryz	16.2797	16.2495	16.2104	19.1842	20.0804	20.5384	19.2194	18.1455	19.3302	20.3455	22.5519	20.6731	19.1875	18.4551	17.8446	18.8837	17.8718	17.3948	19.5787	20.2638	22.4224	18.785	19.0007	19.4026			14.5539	13.8318	14.3949	16.2625	14.3831	14.7719
Hus1	4.56081	5.20173	4.51907	4.79015	4.54446	4.97517	4.37309	4.5304	5.78294	3.85412	4.56596	3.99786	4.63254	5.39312	4.8581	5.42968	4.55132	5.51822	4.45739	5.02728	4.539	5.24019	5.0867	5.3687			5.14532	6.52001	5.14229	5.89407	6.78552	6.09864
Slc6a17	0	0	0.0256527	0.0124116	0	0.0104339	0	0.0194596	0	0	0.0380053	0	0.021385	0.022562	0.0214405	0.0337212	0.0317892	0	0.00978226	0	0.0206564	0.0206327	0	0.0110289			0.0132464	0.0248792	0.0253401	0.0968653	0.0400759	0.0608523
Fkbp2	0.0855193	0.0803825	0	0	0	0	0.322106	0.149002	0.181927	0.646474	0.654762	0.17016	0.409361	0.172757	0	0.172135	0.243409	0.175848	0	0.150094	0.158166	0	0.184571	0.0844479			0	0.190499	0.194028	0.0927118	0.409147	0.349458
Wbp1	55.8125	57.932	53.6684	46.7693	51.6593	45.3545	56.4767	53.6	54.8778	55.8059	55.6581	51.8594	61.7156	56.2113	56.6467	55.4715	53.9148	55.5699	57.4441	53.1492	55.9087	55.5979	52.5629	53.6893			59.9234	54.7865	58.8309	66.2967	68.7997	62.4183
Cdk2	60.3998	58.626	60.5014	47.9064	57.7741	63.9057	55.9993	61.1599	53.8152	54.8984	59.5757	62.1096	53.3525	55.7029	57.6676	58.0717	48.1663	54.0153	55.8488	59.9789	57.8659	54.6911	54.2841	52.3381			62.6548	58.5802	57.8884	55.6671	56.4544	54.1358
Mylpf	11.0021	9.84885	12.0333	11.9353	12.1797	10.523	16.6086	16.735	11.1453	12.9815	11.588	10.3375	13.1244	11.9064	12.5717	11.7757	14.7461	12.7479	11.1658	12.1069	13.0002	14.2757	11.1188	10.6919			15.0164	12.4485	14.363	17.1339	17.3368	14.1535
Lxn	0.387656	0.8502	0.445186	1.14878	0.78938	0.784658	1.33842	0.45028	0.755948	1.03108	2.0886	0.771328	0.247416	0.717842	0.620144	0.715259	0.122596	0.797114	1.07518	1.36074	0.71696	0.89517	0.557769	0.638			0.30651	0.503724	0.0732937	0.770476	0.618217	0.96805
A330093E20Rik	0.381053	0.551023	0.269294	0.162867	0.387967	0.273831	0.276005	0.204282	0.155889	0.196959	0.299227	0.320772	0.364803	0.23685	0.196942	0.294997	0.222476	0.512312	0.385093	0.0514447	0.325268	0.162447	0.221416	0.260501			0.521463	0.522349	0.565278	0.413101	0.631059	0.399256
Nup88	94.6347	93.8038	94.2398	88.2077	87.4404	90.2683	84.4219	86.8392	84.1332	92.0116	88.8578	89.6563	88.1605	88.4053	87.5223	83.8925	94.5297	79.6316	85.8674	90.5846	89.375	84.6098	85.4557	85.6293			110.233	113.319	110.139	99.6317	100.893	99.2234
Ggps1	10.5703	9.33685	9.60879	8.42064	10.5157	9.23233	9.58141	9.11963	9.84797	8.95319	9.52301	9.27431	10.5828	9.7889	9.37564	9.85621	10.0769	10.0819	10.3958	9.42116	9.76295	10.034	9.59252	10.6391			11.0261	11.4325	12.4823	11.625	11.5765	11.258
Rbp7	1.90043	1.22807	1.36404	1.9799	1.33025	1.22058	1.78948	0.931261	1.38972	1.99529	0.606261	1.418	3.07021	1.31967	0.912051	0.956306	1.0142	0.732701	0.624187	1.04232	1.86723	0.877689	0.769046	1.75933			0.845226	0.661455	1.34742	0.772598	0.710325	0.808931
Mir6407	0.698549	0	0.802217	0	0	1.30517	0	0	0.74302	0.586734	0.594256	1.38992	0	0	0	0	0	0	0	0	0	0	0	0			0	0	4.75466	0	2.50653	0
Mkrn2os	0.0555758	0.4179	0.159559	0.123519	0.113168	0.103838	0.287821	0	0.0886708	0.0700198	0.0709176	0.0829352	0.0798085	0.056134	0.0533436	0.13983	0.0790911	0.342831	0.0730144	0.463316	0.0770894	0.0513339	0.119946	0.0823193			0.461395	0.278546	0.75655	0.271125	0.43207	0.1514
Usp17le	0.0374289	0	0	0.0831872	0	0.104899	0.105731	0.195639	0.0398117	0.0314377	0	0	0.214996	0	0	0	0.0710212	0.115444	0	0.0656909	0.103836	0.0345721	0.0403902	0.03696			0	0	0	0	0	0
Tmem250-ps	7.67857	8.42848	5.55661	7.97774	6.90759	6.75572	7.15599	6.71216	6.71294	6.33904	7.04669	7.24669	9.86861	9.96024	9.74276	10.586	9.70506	8.08374	7.09382	7.13057	7.90312	8.9142	8.42797	9.32217			10.3232	10.6317	8.20354	13.2563	11.6059	14.1841
Ate1	11.2232	13.0378	11.1642	13.9066	14.4579	14.7057	14.7852	14.5281	14.74	15.5895	16.8764	16.3682	14.1622	15.0614	14.4138	12.5281	12.8101	13.1911	15.7371	13.6751	14.1547	13.6396	13.7885	13.8793			8.99891	9.56586	8.56255	9.73941	10.698	10.8374
Papss1	38.9652	36.3292	38.1648	40.0218	42.849	43.971	42.6346	41.9517	42.6293	47.3349	45.5345	44.3956	40.7305	41.7996	38.9557	35.9288	37.6796	38.3451	45.9487	43.2356	43.3688	39.8562	40.8736	38.4771			28.6861	30.0369	29.9349	27.8469	28.5532	26.4879
Pi4kb	7.67966	6.88948	7.48694	7.71555	6.75022	6.79586	6.4336	6.27306	6.32721	6.7907	6.68977	6.889	7.35215	6.95694	7.35354	6.09785	5.24177	6.83529	7.09726	6.69075	6.69293	7.22959	7.53207	6.67417			7.71029	9.08675	8.56566	7.80645	7.62145	8.70453
Gid8	7.26865	6.09138	6.56866	7.23195	6.23858	7.38693	6.61401	6.93577	6.64755	7.73702	7.75531	7.19074	7.76509	7.38283	8.033	8.36809	7.92731	7.6686	7.50864	7.4635	7.52566	8.39546	7.46254	8.26429			6.78378	6.50679	6.96641	8.15982	7.60503	8.77178
Tll2	0	0	0.03798	0	0.011224	0	0.0103804	0	0	0	0	0	0	0	0	0	0	0	0	0	0	0	0	0			0.0392238	0	0	0.0119511	0	0
Mir7005	0	0	0	0	0	0	0	0	0	0	0	0	0	0	0	0	0	0	0	0	0	0	0	0			0	0	0	0	0	0
Mir6413	0	0	0	0	0	0	0	0	0	0	0	0	0	0	0	0	0	0	0	0	0	0	0	0			0	0	0	0	0	0
Cacna1c	1.54727	1.92564	1.63978	1.95824	1.74065	1.90497	1.48391	1.57257	1.37655	1.90929	1.90127	2.48951	1.60472	1.91492	2.06267	1.75904	1.51327	1.78226	1.86128	1.66372	1.73994	1.83498	1.64907	1.86741			1.54622	2.36689	2.15613	1.54279	2.07339	1.9189
Zdhhc23	0.44517	0.621991	0.497418	0.588297	0.391998	0.449599	0.634434	0.660331	0.550296	0.565922	0.573178	0.335154	0.437704	0.401032	0.42729	0.375371	0.570749	0.531908	0.474208	0.527913	0.489548	0.722364	0.467408	0.582164			1.02742	0.629826	0.996364	0.66522	0.518062	0.704697
Vdr	6.54653	6.97578	7.09006	8.57149	7.34174	7.78098	7.40024	7.26999	8.27323	7.93492	8.58805	7.20609	8.14445	8.77274	9.30097	7.27344	6.45699	7.39701	8.28847	8.65995	7.5373	8.41172	8.23606	8.84871			5.189	5.72121	5.55147	5.27014	4.45772	4.85581
Vcp	62.7638	60.2942	64.8436	67.0277	62.7542	62.5511	69.5406	73.0698	71.8757	67.7514	61.07	61.4673	66.913	62.5989	62.5718	64.9868	60.7586	65.1414	63.2672	64.0615	67.5854	61.7281	63.5037	62.2087			53.9422	52.3399	49.3016	52.2836	50.8611	49.7754
Hsd3b7	4.10239	3.71047	4.26676	4.68789	4.80729	3.94094	4.84682	4.95617	5.02221	4.32342	3.98377	3.77329	4.1868	4.02633	4.86631	4.98559	4.4062	4.65544	4.40663	4.3472	4.61678	3.3603	4.30168	5.57968			3.58027	4.00879	2.89765	3.6922	3.65691	3.90097
Fezf1	0	0	0	0	0	0	0	0	0	0	0	0	0	0	0	0	0	0	0	0	0	0	0	0			0	0	0	0	0	0
Ppp1r11	85.555	77.3353	85.1258	51.4132	53.5222	52.3678	59.8265	53.2998	54.4401	49.4481	48.0803	48.5358	81.142	67.1027	64.4124	74.7273	70.6053	70.9821	55.6482	57.1568	61.6684	60.6272	66.7489	72.2007			98.7283	90.375	85.9954	105.506	101.525	96.2727
Brk1	130.927	123.062	127.566	116.926	125.496	125.081	136.934	134.714	132.408	131.509	115.819	117.69	149.708	128.207	132.904	137.278	134.547	128.315	114.785	131.517	131.797	127.421	134.193	128.205			151.46	134.556	136.976	141.1	137.408	131.821
Mir130b	0	0	0	0	0	1.60759	1.62035	0	0.915184	0	0	0.855986	0.823715	0	0.825851	0	0	0	0	0	3.1826	0.794736	5.57089	0			1.02046	2.87491	3.90423	0.932771	3.08731	1.17196
C9orf72	15.1586	15.4477	14.3997	17.4425	15.7756	18.0937	18.1529	15.6438	17.3859	18.7315	19.1622	17.2191	15.6482	14.655	15.4309	15.6163	15.72	15.2165	18.101	17.4875	17.9725	16.897	15.5364	15.3003			13.9152	14.7386	13.4368	13.5934	13.1226	12.7789
Zfp202	2.09276	2.15521	2.27795	1.35493	1.3155	1.24104	1.23376	1.33168	0.98718	1.51322	1.17656	0.995743	2.0732	2.3895	2.32312	1.97798	2.36534	2.37613	1.73732	1.53307	2.23816	1.93303	2.29762	2.5158			3.58278	4.35772	4.4591	4.02461	4.22259	4.78398
Ube2w	13.6141	14.1776	13.0158	13.5147	16.5267	15.0853	14.1871	15.73	15.0737	17.3652	17.401	17.6779	16.6396	15.764	14.5913	15.7413	15.0317	15.2125	16.9983	17.3127	16.9473	14.8216	16.3317	17.063			17.5087	14.768	15.2141	16.5536	16.7076	16.2661
Mir7688	0	0	0	0	0	0	1.18633	1.09756	0	0	0	0	2.41231	0	0	0	0	0	0	0	0	1.16372	0	0			0	0	0	0	0	0
Kif20a	39.893	37.225	37.4723	26.7437	28.6783	28.4237	24.8214	28.772	27.9809	25.6313	26.2981	27.3933	27.3119	30.4758	31.5621	29.2387	30.6661	31.0025	29.212	29.0305	27.317	30.7234	29.2844	30.5618			31.1567	32.6397	32.1172	30.0073	27.2933	28.7195
Gm10471	0	0	0	0	0	0.0197221	0	0	0	0	0	0	0	0	0	0	0	0	0	0	0	0	0	0			0	0	0	0	0	0
Gm45871	5.7435	5.6926	6.0569	2.88085	4.34597	4.02942	3.70365	3.97165	3.114	2.89074	3.30803	3.11267	4.83531	4.85314	4.05418	5.2855	4.72824	6.06584	3.52329	4.0792	4.21591	5.75926	4.19626	5.495			8.74676	7.39263	8.34085	7.77713	8.92782	8.00588
Dph3	16.0736	14.5609	13.6114	10.6064	9.9716	10.6841	10.3186	11.05	11.5012	9.1344	9.65837	8.97814	15.1094	11.4255	11.9353	13.0376	11.7382	12.3996	9.52506	10.6748	12.2487	11.985	11.6683	11.9299			17.7318	13.9653	16.347	15.3966	16.2158	14.8981
Ankrd31	0.0360641	0	0	0	0	0.0112304	0	0	0	0	0	0	0	0	0	0	0	0	0.010529	0	0	0	0	0			0.0142575	0.0401674	0	0	0.0143784	0
Mir323	0	0	0	0	0	0	0	0	0	0	0	0	0	0	0	0	0	0	0	0	0	0	0	0			0	0	0	0	0	0
Mirlet7f-1	0	0.745119	0	0.880943	0	2.9623	0	0	0	1.33169	0	0	0	0	0.760896	0	0	2.44508	1.38864	0.695659	0	0	0	0			0	0	0	0	0	1.07979
Mir677	4.52266	5.1012	4.15507	10.0518	7.36755	7.60514	6.81377	7.09191	5.7727	11.3962	3.07794	7.19906	8.65957	12.7906	7.81382	7.28264	7.72355	8.3697	9.50685	14.2878	7.52808	9.19041	1.95219	9.82519			6.43672	8.05958	7.18278	24.5151	7.57316	6.16032
Gm4961	0.031371	0.0589734	0.0360266	0.0348617	0	0.0879207	0	0	0.0333682	0	0.0800621	0	0	0	0.0301111	0	0	0.0322532	0.0274764	0	0	0	0	0.061956			0.0372065	0	0	0.0340094	0.0375218	0
Stard8	0	0	0	0.0157977	0	0	0.0133859	0	0	0	0	0	0	0	0	0	0	0	0	0	0	0	0	0.0280756			0	0	0	0.0154115	0	0.0193635
Tjp2	7.2837	7.49998	7.15892	6.28573	6.02622	6.16692	6.24057	6.0137	5.68142	5.40131	6.14043	5.74478	5.46538	7.27733	6.57547	6.26055	6.33764	7.00277	6.2875	6.29962	6.06802	6.06105	7.1377	6.24641			6.63068	8.05396	7.93519	6.37394	6.16889	7.09674
Fchsd2	5.85413	4.9763	5.45547	6.98543	5.76493	6.63446	6.37082	5.99165	6.09071	6.9457	7.15721	7.94043	5.00727	6.47838	5.83394	5.29605	6.17627	5.0814	6.96257	7.14443	6.80388	5.96872	6.30004	5.1806			5.23576	5.39787	4.75394	5.13267	5.68189	5.2288
Mphosph6	45.8123	44.6664	50.3584	45.2141	48.5118	45.2216	46.4742	47.4066	47.0462	55.3803	45.4859	45.0732	56.3377	49.2124	49.9243	42.9218	43.7645	45.9295	45.4453	48.5314	54.2427	47.985	43.7011	49.8622			48.1801	44.1181	47.5913	48.7735	48.7399	46.7146
Hcrtr2	0	0	0	0	0	0	0	0	0	0	0	0	0	0	0	0	0.0169978	0	0	0	0	0	0	0			0	0	0	0	0	0
Gabra4	0	0	0	0	0	0	0	0	0	0	0	0	0.0160782	0.0339263	0	0	0	0	0	0	0	0	0	0			0	0	0	0	0	0
Fubp1	56.7365	57.6227	55.2917	51.0048	51.2066	54.5554	51.3256	51.9327	54.4656	47.5017	48.6019	50.1061	47.2376	52.9069	50.87	51.4524	50.9263	53.6141	51.3431	50.6599	49.2346	50.095	48.4032	48.2635			37.1232	40.6387	39.8977	44.915	45.9068	44.1112
Bdnf	0.105084	0.138281	0.181019	0.105099	0.0855926	0.0785359	0.089054	0.0915448	0.190016	0.0970898	0.0983346	0.0836352	0.130783	0.116754	0.11095	0.126909	0.129608	0.108039	0.055223	0.147545	0.07774	0.203833	0.0907185	0.114144			0.299115	0.187265	0.321863	0.170883	0.150825	0.200389
Hnrnpab	417.249	400.551	410.086	376.893	377.571	371.278	372.763	385.878	369.652	377.611	372.854	348.693	456.411	437.653	432.981	432.898	413.224	416.413	378.027	384.497	383.154	415.029	410.623	400.853			486.71	466.205	464.747	519.001	515.77	503.312
Oprl1	1.19221	1.06057	1.39359	1.06463	1.82077	1.25299	1.40326	1.92884	1.26811	1.39478	1.43077	1.69441	1.50824	1.61275	1.49171	1.7355	2.16123	1.81672	1.8833	1.88693	1.45685	2.00579	1.83791	2.10228			1.94422	2.25262	2.34266	2.60804	2.75008	2.49387
Rad1	3.43869	3.16126	3.41208	3.01683	3.79284	3.8042	3.29473	3.56061	3.75386	3.623	3.14341	4.00619	4.70704	4.76808	4.67582	5.03931	3.69172	4.5898	4.30633	3.89111	3.82143	4.56931	4.71982	4.28919			5.24101	4.55225	3.78113	4.97053	4.36545	5.19742
Sox17	0	0	0	0	0	0	0.0162233	0	0	0.0144713	0	0	0.0164944	0	0	0	0	0	0	0	0	0	0	0.0340266			0	0	0	0	0	0
Ovol3	0	0.16431	0.0401506	0.0388523	0	0	0.0658417	0	0.0371878	0	0	0	0	0	0	0	0	0	0.0306217	0.0306807	0	0.0322935	0.0377282	0.103572			0.331724	0.3894	0.158646	0	0.125451	0.0952438
Obsl1	3.91381	4.78453	4.77555	6.82167	5.3724	5.84354	6.0325	5.84494	6.81439	5.60608	6.03469	5.31907	6.96969	7.10622	8.1058	7.69023	7.82429	7.5208	7.23334	6.23532	5.66584	7.73585	7.42877	6.62534			4.97339	5.76026	5.72163	7.52623	6.65953	7.82199
Bmf	4.02053	4.3915	3.9485	2.61911	3.78294	3.08251	3.34195	3.46629	3.2	2.77145	2.5829	3.24127	4.99052	5.09716	5.17646	4.89743	4.62998	5.28814	3.76426	3.86884	3.60255	4.99424	4.77249	5.39395			5.8043	5.6052	5.45741	7.00394	5.52186	6.72272
Mcts1	12.1709	13.7189	16.8163	14.3705	19.3137	18.6985	18.265	17.4781	17.1936	21.6036	19.4943	21.4262	17.2048	18.5358	16.1542	16.4595	16.7795	17.3034	18.4884	17.7731	19.4323	16.5556	15.5452	17.0418			21.2577	19.857	20.98	18.9672	18.3103	21.7587
Ccpg1	21.1027	21.0104	19.2774	28.5901	27.8684	29.2992	25.4512	26.7848	26.673	27.7525	28.5455	28.0491	22.4985	23.7714	24.9736	23.6341	24.0513	22.9992	27.2592	27.8679	27.0224	23.5581	24.4913	24.8808			16.4958	15.5292	16.8662	17.4923	19.094	18.4316
Dnajb2	14.0754	11.6358	11.9145	12.7532	14.7121	13.5403	14.7678	16.3301	14.4326	14.3016	15.0846	14.3099	13.5174	11.636	13.1296	12.636	14.2736	12.1839	11.5563	13.7436	12.5679	12.9808	13.0498	12.768			10.6589	11.678	10.8448	12.8235	12.9096	12.0914
Nthl1	10.4524	7.4912	12.5287	11.3976	9.5113	9.64257	12.8563	10.3008	10.4924	9.32798	9.22528	8.25392	9.3812	9.56761	8.15145	9.92765	9.66874	11.2164	9.89857	8.7711	10.6322	9.95628	8.24801	10.7085			10.0723	9.82261	10.5975	9.41926	10.8609	10.4999
Mir8099-2	0	0	0	0	0	0	0	0	0	0	0	0	0	0	0	0	0	0	0	0	0	0	0	0			0	0	0	0	0	0
Kcnip4	0.190749	0.044823	0.191675	0.105987	0.0485526	0	0.179613	0.0830864	0.101447	0.0200271	0.141987	0.142327	0.0684805	0	0.0915441	0.0959861	0.180973	0.122571	0.125302	0.0418477	0.0661473	0.110119	0.128651	0.0941799			0.113116	0.292122	0.216389	0.180943	0.256668	0.12991
Pkm	917.9	900.147	924.589	911.042	786.798	785.761	824.818	846.012	837.883	782.808	749.175	755.868	856.405	823.148	818.213	760.791	748.34	738.24	818.688	831.606	832.599	797.14	792.846	798.774			880.914	884.889	859.247	795.979	781.136	776.203
Tssk4	0.546541	0.0934022	0.228236	0.220856	0	0.185665	0.327493	0.259704	0.36994	0.16693	0.0422675	0.0494302	0.2854	0.100369	0.23845	0.450036	0.0942781	0.408661	0	0.174405	0.045946	0.0917865	0.482549	0.0981261			0.471422	0.166016	0.225455	0.37705	0.118854	0.270707
Apbb1	29.6486	32.2395	30.7315	29.8558	24.8023	26.6264	25.8778	26.6057	25.64	25.1347	24.138	25.7352	28.2622	28.1874	26.9289	27.1882	24.3207	26.7266	26.4329	25.2724	27.2404	26.2282	26.6314	27.7672			48.5893	48.3738	46.8126	40.5691	41.1264	43.0169
Mphosph9	2.05259	2.52163	2.0057	3.08133	2.56647	2.75857	1.84799	2.31359	2.30775	2.1853	2.36649	2.43612	2.24948	2.41875	2.696	2.07481	2.70756	2.90631	2.68878	2.30685	2.63071	3.17651	2.60359	2.97809			2.71201	3.28883	2.72678	2.81081	2.59502	3.02883
Immt	79.7016	80.7508	82.7553	72.2418	67.4887	67.9642	72.4738	71.6143	73.2511	74.8854	71.5413	70.7501	70.1133	65.713	70.4668	73.1917	73.0712	75.0595	74.798	71.5113	70.442	73.0518	72.4404	71.6125			83.8289	86.9484	83.3993	77.7616	80.1077	76.8529
Prlr	0	0	0	0	0	0	0	0	0	0	0	0	0	0	0	0	0	0	0	0	0	0	0	0			0	0	0	0.0171049	0	0
Enpp1	30.7039	30.2581	28.3303	36.2478	37.9984	36.032	35.495	35.812	35.4696	37.622	37.9273	39.5412	34.6837	35.1739	33.2557	28.3876	28.8144	28.08	36.6703	37.3619	35.4648	32.9542	33.7507	32.8159			26.5803	25.6915	26.073	27.308	27.4527	27.012
Pmepa1	0	0.014636	0.0357642	0	0.0158538	0	0.0146622	0	0	0	0	0	0	0	0	0.0470133	0.0147732	0	0	0	0	0.0287656	0	0			0	0	0.0176642	0	0	0
Mtrr	8.85634	9.79512	8.51748	9.85918	10.0844	9.75001	9.0907	10.9459	10.8182	10.5535	11.2346	11.9709	10.9803	11.0947	10.7535	12.3618	11.3121	10.9554	11.0871	10.518	10.6062	12.0971	10.4182	10.8777			11.9698	13.9943	12.159	12.8242	11.5847	12.4469
Csf3r	0	0.0163864	0.0600622	0	0	0	0.0164157	0	0	0	0	0	0	0	0.0502	0.0526358	0.03308	0	0	0	0.0322428	0	0.0752513	0.0172151			0	0.0970854	0.0197768	0	0.0417033	0.0712387
Sumo3	65.7783	64.5656	68.371	53.4052	62.8237	58.3195	63.6086	63.047	60.7863	60.6399	59.4422	56.9197	62.9941	62.3019	60.6555	70.653	68.8286	70.5556	58.111	61.3562	64.2103	60.7577	60.1095	65.3652			75.4681	68.7003	69.3767	69.2683	73.9594	75.4845
Hipk1	11.0368	12.0923	10.8147	12.2092	13.566	14.2492	13.1359	13.833	14.0482	12.1171	14.4386	13.5465	10.5581	13.4244	14.3357	12.6535	13.2275	13.2612	14.244	13.5681	12.4835	13.4023	13.2523	13.9735			12.3372	14.5427	13.4484	13.0511	14.0694	14.7034
Brd8	23.624	25.6141	23.9638	25.4084	23.641	25.1259	25.0023	24.6899	24.9064	23.8564	25.976	24.5875	21.1268	23.292	22.0166	24.318	22.2156	23.1545	24.9732	24.8278	24.2028	23.9939	24.0122	24.3807			25.2572	28.9049	26.3268	26.74	25.8817	26.9877
Tmem63c	4.46879	5.63854	5.99661	6.78781	5.99644	6.00121	5.92306	5.52217	5.46369	5.91581	6.58049	6.64457	4.63861	6.2799	5.76958	4.71742	4.78125	4.557	6.06246	6.23399	6.40081	5.48491	5.41204	5.70787			4.73836	5.26127	4.90414	4.48918	4.67685	4.73062
Apool	17.2569	16.9622	17.099	18.0662	20.1413	20.2501	19.0732	18.7002	18.8032	19.1789	19.7828	20.7798	20.5505	17.2177	21.3108	15.2495	18.3691	15.849	19.907	19.4375	19.9476	18.2724	18.2248	18.5474			16.9102	12.7159	14.4436	13.746	13.2149	13.5444
Ppt2	39.2931	39.9046	37.9742	34.9896	38.8893	40.5353	39.3381	36.8723	38.8779	38.7751	35.4301	34.3091	40.4588	37.3744	42.2978	33.5711	34.7083	38.5407	37.5514	38.3882	36.8728	37.8138	39.408	36.5072			38.9117	36.1465	35.7549	36.0578	33.2607	33.1322
Pbx3	13.8684	14.8478	13.9109	14.5325	15.5044	15.2423	13.8269	13.8045	13.1473	17.4417	18.3382	15.8138	14.555	14.7069	14.3792	13.5095	12.7824	13.6992	14.1603	15.3808	15.7508	12.8327	14.2454	13.9144			15.5686	15.0884	16.2093	12.3548	11.8271	14.5465
Plpp2	28.5889	28.398	31.6538	26.8312	26.4536	21.9571	26.4369	23.3046	25.5453	27.0996	22.9755	25.6785	30.5199	26.6316	27.8098	26.1057	24.164	27.9869	26.9111	24.9755	26.7138	25.3016	27.1616	25.5722			37.556	31.4133	32.2862	31.0396	32.4564	28.5218
Kmt2b	13.3805	14.5466	13.8478	13.169	11.0324	10.9541	11.2447	11.8522	12.1006	8.8499	10.6754	10.838	10.5011	13.5317	13.9925	14.0271	14.6672	14.3125	11.0784	11.2239	10.0434	14.2873	13.811	13.8124			18.1577	25.7676	23.6412	18.9415	17.5059	20.1966
Cma1	0	0	0	0	0	0	0.121898	0.0563883	0.0688487	0.0543671	0	0.12879	0	0	0.124256	0	0.122821	0	0	0	0.119713	0	0	0.127834			0.0767682	0	0	0	0.232257	0
Esp1	0	0	0	0	0	0	0	0	0	0	0	0	0	0	0	0	0	0	0	0	0	0	0	0			0	0	0	0	0	0
Fmo4	0	0	0	0	0	0	0	0	0	0	0.033587	0	0	0	0	0	0	0	0	0	0	0	0	0			0	0	0.0447883	0	0	0
Kctd9	8.97841	9.67505	10.7355	9.01851	8.13724	9.19379	8.43487	7.28466	8.30434	9.31871	8.59924	9.07534	8.77254	8.48754	7.61206	7.71262	7.66058	9.252	9.24939	8.25756	9.51861	9.0712	8.49153	8.56161			9.40578	10.4347	10.3018	8.79804	9.85411	7.75188
Dusp28	2.46062	2.22386	2.17368	2.4189	1.63806	1.63562	2.04962	2.30848	2.21461	2.14624	1.36866	1.6006	3.0352	2.29415	2.22553	3.66696	4.08538	3.30821	2.07225	2.07625	1.96911	2.40393	2.6553	3.13069			2.97445	2.47706	3.16711	4.25784	3.67883	4.70514
Lax1	0	0	0.0341729	0.0330679	0	0.0277989	0.0280195	0.0259229	0	0	0	0	0	0.0300557	0	0.0898427	0.282317	0	0	0	0.0825517	0	0	0.029384			0.141168	0	0.067513	0.161297	0.106773	0
Ikzf5	8.75891	9.77362	8.10239	8.23331	9.42509	9.75907	8.89826	8.84846	9.79517	9.47622	9.46099	9.30548	8.46231	8.71704	10.1194	10.384	8.64545	8.93912	9.81111	9.67489	9.571	9.33734	10.1803	9.18876			9.75918	11.3307	10.5743	10.3493	9.82268	10.3982
Actn1	64.1176	67.9843	65.3926	87.0972	77.8966	83.9828	73.8701	76.4625	79.7464	73.2557	77.1684	81.8372	67.5446	77.9307	77.0745	63.4119	67.2884	71.0353	80.26	81.2587	76.787	73.9486	77.5724	76.116			45.7758	54.3784	49.7214	47.6968	49.0615	49.902
Rps19bp1	72.7635	71.8286	75.0691	55.9219	57.1207	47.0114	49.6256	57.6865	51.2657	49.4072	47.6543	51.6706	65.5101	58.9845	51.8913	57.8311	64.0341	61.9627	49.5101	55.051	52.1161	54.8828	55.5881	50.7832			132.876	104.617	110.991	119.062	113.566	115.321
Slc16a13	1.78616	1.31162	2.33969	1.17854	1.05136	0.677885	1.07745	1.16702	0.771824	0.375064	0.759745	0.305419	1.73671	1.60678	1.50012	2.69642	2.25067	1.54945	1.27109	1.68989	1.03233	1.98495	2.1383	1.24016			4.23683	3.29493	2.81775	3.47944	4.53978	4.44771
Zranb1	5.46699	4.87428	5.11567	4.73774	4.64994	5.35949	4.93597	4.41963	4.21171	4.69583	4.59336	4.61075	5.50308	4.36299	4.96669	5.1058	4.67452	5.27376	4.76858	4.32369	5.18035	4.94581	5.02553	4.9875			6.31049	5.24958	6.76331	5.60971	5.83925	5.80712
Tom1l2	6.0526	7.65261	6.76928	8.92209	8.01345	9.38876	7.3048	7.95834	7.29071	7.72999	8.57839	9.54901	7.30796	8.5656	8.95271	6.75054	7.22085	7.72045	7.5364	8.65087	8.30161	7.71841	7.01889	7.48212			6.2142	7.55876	6.68681	6.62285	7.07724	6.67539
Pex10	6.85401	6.6839	5.50982	5.66489	7.02198	7.52357	5.88914	7.50097	7.6093	7.01622	6.99685	8.01207	7.21788	6.0575	6.41426	8.10508	5.03961	7.97162	6.34079	7.63113	6.89274	6.13303	6.84156	6.09133			7.31605	6.67961	6.51179	7.38401	8.5565	5.89326
Rad52	11.6995	13.7794	12.6984	15.1814	13.3281	13.7287	15.2819	15.2881	13.3548	16.7175	13.1995	14.7266	12.9079	12.5736	12.9072	15.6155	15.6345	14.6688	13.9647	12.0509	12.1053	11.9926	14.8576	13.7367			12.1836	12.4347	13.6766	12.6834	11.6469	12.292
Traf3	3.39957	3.80666	2.863	3.55884	3.10008	2.95496	3.34955	3.70839	3.39589	3.04577	3.29439	3.16643	2.61311	2.97589	3.36707	3.94696	3.26273	3.87001	3.52125	3.45886	3.16193	3.45866	3.72171	3.67809			3.48266	4.25829	4.11362	4.56146	3.98361	4.50977
Hsp90b1	740.185	717.598	752.004	788.245	795.897	788.188	758.685	748.764	750.532	824.551	790.766	776.984	791.783	742.79	750.023	682.236	683.98	695.191	761.916	761.814	764.168	703.412	697.748	712.099			706.147	638.245	662.167	671.447	688.153	679.36
Nrg1	1.18732	1.26532	1.21949	1.40306	1.70262	1.44508	1.45655	1.32571	1.53861	1.50995	1.54353	1.73023	1.53692	1.24992	1.36435	1.237	1.32479	1.66772	1.05456	1.66561	1.32992	1.51375	1.13689	1.32932			0.971839	0.707768	0.948527	0.779557	1.06008	1.03641
Ralbp1	20.1581	18.7334	18.3517	19.0952	16.7832	18.6647	18.1699	16.8528	16.5307	18.8567	19.1538	18.6313	17.6954	19.0306	18.1626	17.8169	18.3847	17.9338	19.5635	19.0306	17.6187	17.5684	17.6831	19.5364			18.7214	19.7358	19.1793	17.8705	17.5773	17.183
Arhgef2	42.0411	42.6881	43.6193	44.8277	39.9602	40.1311	37.0799	39.5899	38.1569	41.1033	40.3185	44.6616	32.6025	34.6466	35.9543	43.7746	43.6957	43.6421	37.7775	39.5226	39.0384	40.3238	41.5213	38.5265			43.8228	49.7409	45.3816	39.8207	37.2693	40.9172
Fip1l1	37.0394	38.0206	36.7789	41.4152	42.1166	42.1515	42.7016	40.1844	43.829	46.4159	45.0441	44.6151	39.4047	38.8682	36.1231	40.5714	36.6614	40.1992	44.9524	43.2713	43.9683	37.3206	39.2782	38.7455			28.8337	31.31	30.4098	29.632	32.8839	29.4664
Smco1	0	0	0.057957	0	0	0	0	0.0439651	0	0	0	0	0	0.101949	0	0	0	0	0	0	0.0933381	0	0	0			0.23942	0.112419	0.0572509	0	0.241449	0
Tada2b	2.92189	2.79886	2.54335	2.17157	1.93274	2.45146	2.41834	2.0104	2.71199	1.57881	1.9157	1.61082	2.72602	2.57529	3.26898	3.39014	3.03699	2.85098	2.23314	1.95981	2.52988	2.69888	3.33382	2.77502			3.0681	4.27002	3.20907	4.07555	5.18651	4.15736
Wbp2	82.4024	78.0333	83.1071	85.0949	88.6917	86.6798	86.132	88.6307	85.6778	86.1346	90.9163	85.3579	84.5786	80.1504	83.4272	85.6885	84.6239	84.1243	88.8719	91.4819	84.8377	82.7795	88.5054	79.2739			65.9623	63.8362	61.6037	57.1981	56.7347	56.6197
Matn3	3.41765	2.57429	2.90331	3.12159	3.38433	3.3896	3.81325	3.18124	3.08745	4.30589	3.72386	4.28504	3.96662	3.87757	3.50507	2.35586	2.86494	3.56189	4.1005	5.23822	3.91806	3.22166	3.38492	2.98188			1.69354	2.86792	2.33684	2.43622	1.31592	2.1044
Gpr158	0.187721	0.222878	0.249619	0.241547	0.231364	0.304589	0.251187	0.327069	0.178654	0.149374	0.353009	0.353854	0.170257	0.219545	0.265531	0.218754	0.243716	0.223473	0.311525	0.355477	0.100501	0.29203	0.213235	0.302445			0.152332	0.13205	0.257785	0.128532	0.248161	0.201865
Gm8363	0	0	0.0389351	0	0	0	0	0.0295354	0	0	0.0576837	0	0.0324578	0	0	0	0	0	0	0.0892557	0	0.0626318	0	0.0334789			0	0	0	0	0	0
Apaf1	7.35985	7.59539	7.69832	8.09508	7.20856	8.51408	6.67686	6.77717	6.48933	6.24504	7.93614	7.64317	6.14978	7.5642	7.62196	6.67066	6.62535	6.78137	7.30376	7.29896	7.06463	7.23541	6.80424	7.36328			6.50838	8.54479	7.53129	5.98413	7.11694	7.1669
Grb7	0	0	0	0	0	0.0274974	0	0	0	0.0247226	0.0500792	0	0.0563576	0	0	0	0	0	0	0	0.0272187	0.0271875	0	0			0	0	0	0	0	0
Aqp4	0	0	0	0	0	0	0	0	0	0	0	0	0	0	0	0	0	0	0	0	0.0108612	0	0	0			0.01393	0	0	0	0	0
Mon1b	2.6884	3.47612	2.61721	2.83589	3.36242	2.48601	2.65994	2.47279	2.84503	2.32685	2.54243	2.76962	3.63199	4.12135	3.19606	3.04899	3.79355	3.26909	2.70127	3.37711	2.70059	3.39077	3.4018	3.55759			4.6937	5.45658	4.9694	5.29641	4.57026	4.85152
Dipk2b	0	0	0	0	0	0	0	0	0.0214109	0	0	0	0	0	0	0	0	0	0	0	0	0	0	0			0	0	0	0	0	0
Enox2	1.54341	2.20107	1.5891	2.46429	2.23972	1.52473	1.75399	2.3182	1.79263	2.66723	2.1883	2.45324	1.46061	1.52308	1.29412	1.78541	1.69995	2.11575	1.80241	1.77474	2.13267	1.85165	1.89525	1.89196			1.34658	1.65974	1.63012	1.40396	1.18824	1.30487
Kcnma1	0.324135	0.414684	0.289519	0.300168	0.430855	0.723375	0.364558	0.329435	0.450117	0.521816	0.804248	0.618066	0.422369	0.400145	0.76915	0.516504	0.503996	0.536902	0.544133	0.553083	0.424631	0.40751	0.359496	0.569021			0.491215	0.691945	0.561769	0.478289	0.699991	0.63773
Haghl	2.88862	2.04563	1.99947	4.66114	3.82736	3.25305	4.32214	4.44686	5.0507	4.05481	5.18399	4.33034	3.93979	3.99676	4.44375	4.22131	3.45387	4.02759	3.53508	4.34056	3.95192	3.61844	4.39818	4.18095			1.92416	2.0714	1.93022	2.57388	3.02902	2.58713
Orc6	80.407	76.9405	79.7502	55.9825	53.7666	54.5541	57.4371	54.6257	61.0251	59.1884	48.9521	52.7492	65.952	66.2643	63.8302	63.3213	66.4518	60.1701	53.7246	62.3629	65.3617	57.5247	66.7452	64.3622			108.669	97.2047	97.5538	93.8287	90.2539	96.3915
Ube2dnl1	0	0	0	0	0	0	0	0	0	0	0	0	0	0	0	0	0	0	0	0	0	0	0	0			0	0	0	0	0	0
Camsap1	8.65649	10.6653	9.55996	10.338	9.93415	10.4942	9.08053	9.51207	8.98459	8.63552	9.1921	9.46364	8.3375	9.7669	10.6313	9.7757	10.0609	9.88779	10.5503	10.4556	10.7352	10.6341	10.5668	9.91952			10.246	13.8541	11.7127	10.4546	10.3224	11.672
Dst	8.66871	11.0019	8.95512	11.9672	9.22901	10.8739	8.60986	9.70397	10.3351	8.95521	11.035	12.4903	7.23127	10.696	10.7476	10.4771	10.323	11.0574	10.4762	10.4024	9.05625	11.3363	10.8672	10.3742			5.50651	9.8936	8.22	8.41332	7.93431	9.57489
Usp29	1.73111	1.72178	1.57499	1.67327	1.46958	1.73368	1.42685	1.44958	1.80561	1.66748	1.81124	1.83671	1.3497	1.58382	1.74443	1.31269	1.36031	1.42481	1.701	1.78844	1.52987	1.76286	1.59899	1.63839			1.90525	1.91739	1.95291	1.492	1.57727	1.45657
Slc30a4	6.73102	6.97995	6.7249	6.26431	6.56487	7.47844	7.21058	6.2562	7.74818	6.36705	6.4049	5.941	7.07235	8.13756	8.09129	6.89074	8.30308	8.56105	7.41715	8.2785	7.33125	7.77456	7.61077	8.23529			7.47937	8.60061	8.48255	7.68779	7.85063	8.32688
Slc2a12	0.0937712	0.0881387	0.0861498	0.020841	0.0763781	0.0175203	0.0706372	0	0.0199482	0	0.0159542	0.0932892	0	0.0189426	0.036002	0	0.160137	0.11569	0.032852	0.0658306	0	0.0173228	0.121428	0.0555579			0.0889711	0.146216	0.106375	0.162652	0	0.0766355
Cdk10	5.30541	4.82588	5.94536	6.60894	6.49073	5.79571	5.07624	5.25549	6.32581	7.54677	6.87917	5.7038	7.29105	7.00089	6.40648	5.8992	5.56121	5.4546	5.95836	5.06874	5.10394	6.04655	7.20263	5.83044			6.03857	5.76609	4.85365	6.21546	5.37331	5.76956
Hnrnpr	30.7705	32.8289	30.5737	30.7662	34.3728	33.2503	33.0341	34.6347	33.8691	34.6198	34.7549	36.3376	31.9813	34.6754	34.0465	31.9156	32.1365	33.2881	35.0863	35.7757	32.9133	33.9211	33.2889	33.4994			27.363	28.189	30.0836	31.4099	33.2482	31.4962
Wdr37	10.2038	11.2736	9.53044	9.50648	10.5146	10.2986	9.90701	9.98777	9.30559	8.74827	9.79074	10.0197	8.34176	8.93449	7.72852	9.17749	8.57636	9.47519	10.1575	9.92167	9.72941	9.75082	9.35515	9.64923			9.5183	9.80297	10.1947	8.75779	9.36691	9.50198
Tfpt	24.9902	20.4179	21.2636	18.7605	18.4205	21.2544	18.8022	17.5534	16.2834	18.144	18.1707	17.4574	22.1866	18.7017	19.0498	22.1055	17.1649	22.5824	18.9199	17.3634	18.4651	19.6176	20.046	19.1203			31.5764	25.8791	29.6534	26.3048	26.4884	21.0994
Polg	7.95359	8.77929	7.6647	8.71928	7.16879	7.51385	7.73354	8.05896	7.47025	8.54409	8.66886	8.71377	7.76857	8.5305	8.89648	8.40075	8.06373	8.03007	8.72928	8.25149	8.79453	8.78443	8.94008	8.4282			7.27906	8.17098	8.36295	6.91547	7.29795	7.59205
1700010K23Rik	0	0	0	0	0	0	0	0	0	0	0	0	0	0	0	0	0	0.385837	0.164347	0	0	0	0	0			0	0	0	0	0	0
Cyba	0.185912	0.262117	0.747256	0.206598	0.0946424	0	0	0.0809792	0	0.0780765	0	0	0.0889916	0.281669	0.0892223	0	0	0.191139	0	0.326291	0.343838	0.0858608	0	0.275374			1.54346	1.24239	1.79265	0	0.555906	0.506461
Slc26a2	3.06833	3.62221	3.41882	4.38396	3.83063	3.87312	3.12996	3.88222	3.88532	2.74594	3.12296	3.10707	3.04239	3.19139	3.26065	3.10638	3.81213	3.47383	3.85516	3.9267	3.1583	3.17154	3.19284	3.17418			2.14446	2.48172	3.12854	3.78179	2.90536	3.33356
Epyc	0	0	0	0	0	0	0	0	0	0	0	0	0	0	0	0	0	0	0	0	0	0	0.0883755	0			0	0	0	0	0	0
Dsg2	0	0	0	0	0	0	0	0.0213007	0	0	0	0	0	0.0123483	0.023469	0	0	0	0	0	0	0	0	0			0.0289993	0	0	0.0132537	0.0438676	0
Htr7	0	0	0	0	0	0	0	0.0164428	0	0	0	0	0	0	0	0	0.0179073	0	0	0.0165633	0	0.017434	0	0			0	0	0	0	0	0.0514184
Vldlr	0.0160842	0.0302362	0.0369424	0	0.0245641	0	0	0	0	0.0135097	0.0410486	0	0	0.0406145	0.0154382	0	0.00762994	0.0248048	0.00704372	0	0	0	0	0.0238241			0.0286142	0.0179143	0.0364923	0	0.0192378	0.0219083
Smarca2	10.4444	11.0561	10.7005	12.5957	13.1576	13.978	12.4763	11.6016	12.4636	13.2867	13.8788	13.4732	12.0053	12.1881	12.6745	12.2576	10.8712	11.8849	13.6477	13.5554	12.3777	11.9784	12.3529	11.9602			8.69913	8.77165	9.18978	9.28303	9.41971	9.46891
Ptprk	0.0794137	0.0213268	0.0130284	0.0252143	0.0115507	0	0.0320474	0.0395325	0.0241341	0.00952888	0	0	0.010861	0.0114588	0.0544459	0.0685053	0.0107634	0.0233277	0.0198728	0.0298667	0	0.0209578	0.0489696	0			0	0.0379068	0	0.0368969	0.0271383	0.0309056
Cpne9	0.91397	0.524988	0.583116	0.141065	0.310185	0.308329	0.167341	0.044234	0.162026	0.277215	0.388758	0.277833	0.31597	0.205145	0.414263	0.153305	0.216782	0.39153	0.155654	0.24507	0.352159	0.234503	0.219174	0.27577			0.752765	1.329	0.950418	0.220186	0.516219	0.484136
Gnas	247.902	241.837	251.372	248.624	243.445	237.313	238.068	243.736	246.751	228.799	226.309	224.979	243.647	235.017	239.119	236.105	236.995	229.108	237.513	236.429	239.727	237.343	238.4	228.429			200.519	201.029	201.04	196.467	192.348	193.868
Rpusd4	16.4114	14.3186	16.3671	14.9652	13.2714	15.625	15.3793	13.2709	17.5397	13.2239	12.859	13.7882	14.847	13.6417	14.3579	16.7537	15.8683	16.3078	12.7922	15.0219	13.7603	15.7028	15.7186	14.4612			27.4268	22.1706	24.4074	24.8573	23.2451	24.6001
Ppp6r2	9.11708	10.2104	9.59494	15.7208	14.9818	15.5717	12.8511	12.7224	12.4535	15.5831	16.443	16.9274	11.4476	12.1756	12.3683	11.0162	11.2264	11.2681	14.053	13.1439	13.8251	11.4416	11.6925	10.8363			7.26343	7.70068	6.52302	6.98479	6.49638	7.90776
Irak2	1.08136	1.0579	1.14047	0.613106	0.494319	0.700964	0.644186	0.711335	0.938943	0.704374	0.488119	0.439104	1.35216	1.11452	0.953203	0.533042	1.27719	0.975636	1.08242	0.832746	0.632638	0.794985	0.928772	1.02423			1.12547	1.62225	1.55217	1.81828	1.42536	1.8637
Msrb2	2.48803	2.67267	1.83681	2.23823	2.6538	1.49421	2.17543	1.70301	1.44923	1.74148	2.01578	1.00188	2.09836	1.85485	1.59207	1.90779	2.0233	2.49709	1.50465	3.32702	2.30077	2.35285	1.59814	2.16438			4.70729	2.63916	3.69607	2.69728	2.62158	3.55033
Knl1	6.17088	6.82408	6.28463	5.21264	5.41259	5.94501	4.81436	4.9808	5.73773	5.2269	5.94568	5.93176	5.41874	6.9804	6.72845	6.69301	6.88808	7.28214	6.07127	6.05096	5.67752	6.94674	7.46901	7.06114			5.68687	7.67988	6.48003	8.09679	8.02287	9.11529
Clec4a3	0	0	0	0	0	0	0.0499506	0	0	0.0445565	0	0	0	0	0	0	0	0	0.0464621	0	0	0	0	0			0.0629153	0.0590834	0.060178	0	0	0.0722564
6030458C11Rik	5.59375	5.2941	5.37298	6.48831	7.50618	6.39365	5.97108	6.98394	6.16921	6.35471	6.66644	5.8471	6.42871	6.31388	7.58352	7.23807	6.9701	7.07617	7.12319	7.2161	5.99514	7.45258	7.52454	7.42005			6.42026	7.20636	7.03282	5.93845	6.79841	7.16281
Smim10l1	6.88012	6.29732	6.2144	6.35708	7.03119	7.48663	8.29822	9.02418	7.67444	7.29388	6.44479	5.69115	9.0043	8.92729	8.33512	13.1482	14.3507	11.3124	8.53117	8.45716	7.98266	9.8062	10.2052	9.51659			7.76262	6.40012	7.89259	12.7386	12.6056	11.5125
Rerg	0.091509	0	0.0700596	0.0338971	0.124226	0	0	0	0	0	0	0	0	0	0.0292779	0.0306985	0	0	0	0	0	0	0	0			0.036177	0	0.138412	0.0661368	0.0729672	0
Rit1	11.1195	9.38034	10.5031	7.44498	7.64187	7.73899	9.08302	8.93614	9.2254	8.56913	8.18238	7.38414	11.4703	10.2485	9.659	11.0509	11.2881	9.48873	8.18084	8.75769	9.12584	11.0411	9.08946	9.36065			12.3966	11.7964	11.5104	10.578	11.5042	10.6022
Pcgf2	15.9715	17.2804	17.2847	16.7535	17.4518	16.7567	18.506	17.208	19.1846	18.618	19.2377	16.1122	17.6959	16.132	17.2165	19.2537	18.0089	17.0089	18.2159	18.2947	19.2095	18.59	18.6849	18.9405			19.8866	19.0633	18.0337	18.906	19.4601	17.6547
Apol9b	8.36025	6.07027	8.17859	2.70358	1.66636	2.14883	2.12423	1.77261	2.39956	1.56045	1.54283	0.836129	5.03938	4.46785	4.71279	3.47238	3.4413	3.68372	2.05336	2.95012	2.57701	3.92236	3.1027	3.40704			5.24623	4.7789	3.4624	4.50771	3.96802	4.09709
Pum2	32.9657	36.6789	32.5865	34.9218	34.5093	37.0369	33.6842	34.6845	35.1991	32.2093	36.1681	35.4523	30.8022	37.5922	37.334	36.9153	38.9751	38.2541	37.6442	36.0222	35.2466	38.3252	38.6599	37.7003			34.1918	37.2454	37.8876	36.6992	36.7409	39.412
Pcdh11x	0	0	0	0	0	0	0	0	0	0	0	0	0	0	0	0	0	0	0	0	0	0	0	0			0	0	0	0	0	0
Gm8439	0	0	0	0	0	0	0	0	0	0	0	0	0	0	0	0	0	0	0	0	0	0	0	0			0	0	0	0	0	0
Gm7616	0	0.10783	0	0	0	0	0.108023	0	0	0	0	0	0	0	0	0	0	0.235894	0	0	0	0	0.123798	0			0	0.127774	0.390423	0	0.137214	0.312523
Scoc	4.87978	7.6126	6.6547	5.12149	7.17646	9.24404	8.07295	6.73084	8.72282	6.8596	8.76371	6.97863	8.82427	9.65222	7.25337	9.07181	8.68065	7.97841	8.60731	9.01049	7.3955	10.0789	8.88613	7.16104			5.66691	4.0385	4.4593	6.46578	5.55282	6.32365
Ptger4	0.954285	1.01656	1.36379	1.08403	1.57615	1.40658	1.59746	1.4225	1.10526	1.3537	1.55146	1.18145	1.21812	1.41368	1.5266	1.19517	1.52908	1.54799	1.18871	1.1724	1.27467	1.39073	1.39593	1.29832			1.13179	1.13372	0.721702	1.05753	0.989203	1.3576
Ptpn21	3.65186	4.58823	4.02437	5.05567	5.24543	4.60621	4.29542	4.73453	5.24452	4.17237	4.65473	4.83189	4.5791	5.21612	5.42891	4.07126	4.18797	4.3487	4.94313	4.97424	4.43445	5.39473	4.41846	4.92956			3.01868	3.75238	3.66847	3.11921	3.58842	3.48362
Serpinb9c	0	0	0	0	0	0	0	0	0	0	0	0	0	0	0	0	0	0	0	0	0	0	0	0			0	0	0	0	0	0
Mir6983	0	0	0	0	0	0	0	0	0	0	0	0	0	0	0	0	0	0	0	0	0	0	0	0			0	0	0	0	0	0
Snrpa	73.6991	61.627	69.3606	72.8108	73.801	67.5485	76.0821	77.6315	74.9973	70.1685	64.0722	60.3552	74.6433	69.5374	63.1476	73.9454	72.139	69.6266	72.7759	66.7642	69.3158	68.24	71.3346	66.1639			55.1631	54.3059	55.0571	65.0872	61.9731	58.0891
Mro	0.0805711	0	0	0.0895363	0.0546887	0.0250899	0.101156	0.0233967	0.0857005	0.0902323	0.182778	0.053438	0.205694	0	0	0.0810876	0.229325	0.0276122	0	0.0707046	0.0993427	0.0992286	0	0.0795617			0.159264	0.119651	0	0	0.0642456	0.036582
Hspbp1	41.6503	36.998	38.8765	31.3408	28.7144	30.2729	29.1062	27.091	27.4155	28.1593	28.2026	27.0358	31.9172	29.9009	28.8179	30.1692	29.6368	28.0356	28.9547	28.9286	29.4912	28.2497	28.1162	25.2212			46.5182	36.6641	44.0705	37.0034	39.3171	39.051
Lrrn4cl	1.49248	1.30081	1.65164	1.65855	1.2709	1.72383	2.01858	2.15121	1.29886	1.75501	1.84677	1.67378	2.00036	2.38454	1.9795	2.18479	1.57046	1.98083	2.37671	2.73849	1.38015	2.08038	1.75697	2.22407			2.51032	1.51117	2.64737	1.55916	2.04475	1.95898
H2al1m	0	0	0	0	0	0	0	0	0	0	0	0	0	0	0	0	0	0	0	0	0	0	0	0			0	0	0	0	0	0
Ptprc	0	0.0117041	0.0286	0.0138376	0	0	0.0586254	0	0	0.0104589	0.021186	0	0.0834473	0	0.011952	0	0	0.0256044	0	0	0.0345447	0	0	0.0122961			0	0	0	0.0539973	0	0.016961
Bdkrb1	0.248253	0.560019	0.684227	0.827628	0.859374	0.602988	0.607773	0.778563	0.792172	0.583843	0.886993	0.395163	0.712997	0.401194	0.238282	0.549657	0.706588	0.510467	0.826246	1.00212	0.964187	0.321027	0.160736	0.539314			0	0.276499	0.112648	0.0538263	0	0.405775
Opn1sw	0.936809	0.853022	1.0086	0.325328	0.447097	0.30084	0.248095	0.229531	0.373668	0.344249	0.373568	0.116499	0.364349	0.266124	0.646288	0.589259	0.361073	0.361182	0.153845	0.256903	0.324863	0.297449	0.284323	0.20236			0.729139	2.02158	2.2583	0.952123	1.26055	0.957022
Bckdha	21.0506	18.4771	20.2902	20.0321	22.2024	16.6172	17.7608	16.6744	19.1316	20.6224	19.4988	18.6859	17.2195	16.7605	16.8822	17.7815	17.2535	16.2012	17.9842	15.9237	18.4359	17.6796	18.0355	17.329			18.7837	18.4375	20.1785	18.3776	16.6584	17.3448
Bcat1	38.1678	38.4372	38.9519	35.186	34.9149	35.087	32.7252	33.5688	32.5763	37.3978	37.218	38.2922	32.5301	31.5675	31.6616	37.9918	38.2523	38.7039	34.6117	35.5801	35.9233	36.7105	36.9589	36.6664			38.5027	37.2925	38.1315	35.251	33.6109	34.2676
Mmp23	1.03321	0.601187	0.395514	0.929475	0.851584	0.597522	0.741247	0.814366	0.627992	0.867826	0.627823	0.783161	0.753636	0.546641	0.802814	0.643706	0.933577	0.961095	1.03422	1.03621	1.09194	1.18157	1.06186	0.680177			0.583524	0.876774	0.669763	0.586722	0.941552	0.268064
Fhod3	0	0	0	0	0	0	0	0	0	0	0	0	0	0.0114257	0	0	0	0	0	0	0	0	0	0			0	0	0	0	0	0
Olfr476	0	0	0	0	0	0	0	0	0	0	0	0	0	0	0	0	0	0	0	0	0	0	0	0			0	0	0	0	0	0
Abi1	32.5742	36.1245	33.0729	31.6367	34.4255	37.3882	34.2855	36.5544	37.6542	34.1352	38.8725	36.7989	33.1008	35.4436	37.8399	34.5686	33.6057	33.8296	36.7696	34.668	34.8918	33.5751	33.9271	32.0439			27.7701	30.0997	28.1065	29.7674	29.0665	29.8981
Slc25a32	5.7976	6.35008	6.60297	7.3745	7.70778	7.5423	6.85773	7.59681	7.54273	7.16353	7.60184	7.48384	6.99528	8.2998	8.64605	8.02883	8.47799	7.63551	6.8614	7.75761	7.22218	7.70071	8.04012	7.21535			5.7395	5.92359	6.00615	7.66171	7.22086	9.03904
Mbnl3	0	0	0.00917702	0	0	0	0	0	0	0	0	0	0.0153006	0	0	0	0	0	0	0.0210376	0	0.00738117	0	0			0	0	0	0.00866318	0	0.0108847
Mcoln3	2.34903	2.47909	2.65031	1.46549	1.4266	1.23199	1.74623	1.50786	1.35888	1.48843	1.15693	1.80397	1.65705	2.37263	2.25469	1.82491	1.36846	2.37272	1.87694	2.35069	1.90547	1.86522	1.60098	2.60447			1.36855	2.0655	2.29077	1.74241	1.1337	1.57174
Cyp4f15	0	0	0	0	0	0	0	0.0284026	0.104037	0	0	0	0	0	0	0	0	0.03352	0	0.0572215	0	0	0	0.0643896			0	0	0	0	0	0
Zfp809	2.98019	2.92708	3.19173	3.16295	3.47747	2.59641	3.08997	2.74207	1.99455	2.47503	2.33585	3.53119	2.72487	3.38216	2.66765	2.72969	2.98629	2.96071	2.11163	2.3214	2.72492	2.44343	2.96303	3.14125			2.62112	3.0955	3.0009	3.92056	4.04511	3.32955
4933406I18Rik	0	0	0	0	0	0	0	0	0	0	0	0	0	0	0	0	0	0	0	0	0	0	0	0			0.101427	0	0	0	0	0
Nox1	0.110111	0.0517484	0.0632258	0	0.0560543	0	0	0	0.0585603	0	0	0.0821586	0.0527075	0	0.158532	0.110817	0.104467	0	0.0241102	0.0483134	0	0	0.0891169	0.0271828			0.0326482	0.245278	0.0624555	0.268586	0.230474	0.299964
Tmem108	8.82618	10.278	8.25025	9.3106	9.70827	8.96016	8.73257	9.18453	9.01096	9.63897	10.8261	11.3984	12.7908	11.7796	11.9463	9.07055	9.38293	9.49643	12.1759	11.79	10.9745	11.9961	11.7798	10.6688			7.54667	7.41957	7.6417	7.24211	6.91876	6.86254
Zfp87	7.47465	7.246	6.90901	6.74349	6.73523	7.15316	8.80395	9.43842	9.44642	6.49695	6.62456	6.73666	9.97337	9.91725	11.2241	11.5853	11.5392	9.98761	9.64898	7.74778	9.5854	10.9697	10.8765	10.9558			9.26659	9.16632	9.89749	12.8467	13.7997	14.2608
Gm6637	0	0	0	0	0	0	0	0	0	0	0	0	0	0	0	0	0	0	0	0	0	0	0	0			0	0	0	0	0	0
Dlg1	14.1084	15.0189	13.7758	15.9861	15.5751	15.0784	13.4151	14.8353	15.7311	16.3205	16.5789	17.2634	13.6725	15.5328	16.1348	15.7907	14.4697	15.3123	16.6242	16.5954	15.4914	14.0873	15.1872	16.1776			11.6527	13.7848	12.7959	12.0032	12.3314	12.5178
Tmem38a	3.74147	4.07495	4.29672	3.16784	3.2047	2.77404	3.8306	4.06133	3.37955	2.84329	3.99122	3.92903	3.9799	3.41914	3.07817	2.80915	2.67637	3.60245	4.42133	3.30936	3.21274	3.42847	2.81983	3.87053			5.9518	4.46482	4.71597	3.79861	3.80024	4.12555
Ubxn4	26.0508	25.2066	25.4753	27.094	26.5755	25.8806	26.3587	27.3549	29.159	23.684	26.756	25.8152	24.8256	25.9339	24.5302	23.3885	24.7964	24.0156	27.7411	25.9556	24.1216	26.5332	26.6226	25.0683			21.0355	20.836	21.7439	19.1172	20.9285	19.262
Dsg1c	0	0	0.0198199	0	0	0	0	0	0	0	0	0	0	0	0	0	0	0	0	0	0	0	0	0			0	0	0	0	0	0
C130026I21Rik	0	0.0336457	0	0.0397788	0	0	0.0337059	0	0	0.030066	0	0.0356118	0.0342692	0	0.0687161	0	0	0.0368023	0.0313519	0	0.0331016	0.0661272	0	0			0	0	0.0406072	0	0.0428141	0
Rnf181	56.6583	48.8774	58.392	68.3522	72.6566	72.4197	77.5973	76.1835	72.1792	82.0201	74.722	73.4074	74.546	69.085	69.2714	67.868	67.8869	68.4614	70.8968	69.7162	73.0028	67.4793	67.496	70.9238			38.5747	34.2532	38.0316	39.558	41.3876	43.6727
Ccdc59	43.1305	46.6916	42.5413	46.3296	48.3111	49.5251	49.61	51.9415	53.1163	44.9673	50.7775	46.6202	52.6948	49.1167	48.4341	52.892	47.1915	46.7657	49.9286	45.8322	50.2337	47.5161	44.9185	47.2435			47.8933	43.0081	43.8791	52.0085	56.9883	52.8644
Speer5-ps1	0	0	0	0	0	0	0	0	0	0	0	0	0	0	0	0	0	0	0	0	0	0	0	0			0	0	0	0	0	0
Aldh9a1	76.7297	77.2472	77.7921	78.0165	83.0663	82.9416	81.6534	87.3459	82.939	80.6799	81.4813	83.2974	77.8921	78.7833	82.7314	78.4747	79.0821	79.5786	82.0801	80.7741	80.8115	83.617	79.0648	78.6703			68.6432	68.5676	69.1316	74.2464	75.0037	73.5089
Atxn7l2	6.24818	5.49479	7.76056	7.09241	6.27964	6.18779	7.42367	6.02718	5.98991	8.01847	8.80565	7.30988	7.23967	6.82557	6.15166	6.3422	6.0806	6.64443	6.05967	6.18901	6.39786	6.21713	6.91615	6.01102			8.07832	9.16926	8.09189	8.77961	9.20523	8.47413
Atp9a	0.478904	0.755071	0.532235	0.446355	0.597696	0.389666	0.509131	0.336453	0.279344	0.36332	0.275984	0.584027	0.340163	0.280867	0.578294	0.450879	0.483673	0.444722	0.527696	0.447373	0.385717	0.385274	0.21672	0.503415			0.751209	0.430156	0.701	0.435443	0.166297	0.273552
E130008D07Rik	0.0277879	0	0	0	0	0	0	0	0	0.01167	0.0118196	0	0	0	0	0.013983	0	0	0	0	0	0	0	0.0137199			0	0	0.0315229	0.0150625	0	0.018925
AI197445	0	0	0	0	0	0	0	0	0	0	0	0	0	0	0	0	0	0	0	0	0	0	0	0			0	0	0	0	0	0
Acsm2	0	0	0	0	0	0	0	0	0	0	0	0	0	0	0	0	0	0	0	0	0	0	0	0			0	0	0.0118784	0	0	0
Clcf1	0.607056	0.760791	0.697146	0.861994	0.618071	0.724646	1.07972	0.852023	0.89681	0.906464	0.631184	0.369072	1.06547	0.476898	0.809271	1.66314	1.31187	1.00554	0.649847	1.47977	1.18511	0.716478	1.38296	0.732663			0.479985	0.375626	0.459102	0.475303	0.564729	0.643123
Gm2061	0	0	0	0	0	0	0	0	0	0	0	0	0	0	0	0	0	0	0	0	0	0.0236032	0	0.0252335			0.0606138	0.028461	0	0	0.0305638	0
Mep1b	1.04935	0.957312	1.87851	0.411569	0.659889	0.518986	0.697473	0.430189	0.558078	1.03692	0.656385	0.46057	0.975054	1.18459	0.681345	0.776528	0.761318	0.793278	0.648762	0.541677	0.970373	1.16881	0.666102	1.31049			1.94003	0.893746	1.47049	0.970311	0.812119	1.17709
Smurf2	12.2944	13.8817	12.9138	12.9426	13.1638	14.499	12.7721	13.2497	12.5121	12.9924	14.1288	13.6489	12.0553	14.9957	14.2005	14.3028	14.7985	13.7589	14.4444	13.6879	13.4416	13.8091	14.8748	15.3002			11.5391	14.8908	13.6971	12.8649	11.6833	13.3052
Dzip3	7.37185	9.80047	7.47665	7.8916	8.5254	8.98279	7.29042	7.12882	7.18063	7.90808	9.24497	9.40661	7.53692	9.33773	10.4118	9.31421	8.64751	8.80458	9.28146	8.60498	8.78062	8.52999	8.54957	9.31697			6.85432	7.307	7.84005	7.59009	7.34369	8.14484
Bin3	8.65799	9.2634	9.25534	11.8732	11.9097	12.1755	11.5783	10.391	8.71933	16.0915	10.7346	11.9123	11.2427	9.81483	11.5371	9.31602	10.6174	9.84842	9.59993	10.9521	11.967	12.6338	11.9272	10.4141			6.3905	6.51421	6.53041	7.28925	7.71157	6.64928
Aggf1	26.1052	27.6349	27.1408	21.3719	19.8459	19.5465	19.6812	22.4207	19.5569	17.1734	20.1788	19.2841	25.2618	24.0461	24.0994	21.0573	22.2165	24.4541	22.8644	20.8535	23.0577	23.4318	25.9244	23.9369			33.2241	32.3114	32.1721	28.7709	29.5379	30.1534
0610030E20Rik	5.35926	5.60978	6.01472	6.02326	6.10756	5.44756	5.66283	7.06946	6.54256	5.53725	5.56939	5.77098	6.5883	7.6583	6.37156	7.41622	7.51132	8.28059	6.42749	7.06783	5.30788	6.62372	6.9005	6.99101			5.56164	6.96952	6.42504	8.4509	7.72117	7.88053
Slc11a1	1.19426	1.09375	1.61766	1.70147	1.02887	1.11568	0.893864	0.826979	1.23772	1.05454	1.45882	1.09673	0.996752	1.11347	1.26387	1.23274	0.95874	0.97598	0.590052	1.31674	1.04774	1.35767	1.09048	0.967633			0.581093	0.818551	0.972668	0.431569	0.805775	0.542236
D230017M19Rik	0.813036	0.467011	0.518719	0.55214	0.758806	0.400869	0.616708	0.472188	0.312287	0.436294	0.518738	0.471833	0.670257	0.479035	0.585286	0.409124	0.728513	0.510827	0.632979	0.574743	0.563883	0.604956	0.536166	0.401425			0.374995	0.628848	0.512399	0.758996	0.91842	0.892102
4930563J15Rik	0	0.142716	0.17437	0.393707	0	0.23641	0	0	0	0	0	0	0	0	0	0	0	0.260177	0	0	0	0	0	0			0.0600268	0.0563708	0	0	0.0605356	0.206817
Adcy10	0.105876	0.186594	0.10639	0.117657	0.134747	0.148365	0.0124619	0.0807058	0.168925	0.0778129	0.0112587	0.0526662	0.076021	0.05347	0.0508121	0.186472	0.163231	0.095247	0.0579577	0.116139	0.0367154	0.122244	0.0571266	0.10455			0.204053	0.221105	0.165148	0.229562	0.205782	0.234349
Elovl4	16.2407	16.0686	15.7325	14.7874	16.7	16.3375	16.6847	15.3759	16.2671	15.4651	15.2899	16.2721	17.6492	17.2672	17.0962	18.7163	18.6522	17.6237	17.6845	16.1778	16.6847	17.0923	17.4508	18.1816			19.0151	18.6803	17.6112	21.7891	21.2763	20.3278
Pcsk2os1	0.800039	1.03398	1.01447	0.98167	0.797585	0.716257	0.878885	0.958321	1.02826	1.07797	0.992533	0.862254	1.49993	0.99326	0.991879	0.670973	0.917168	0.822536	1.03648	0.921465	0.81689	0.892928	1.18709	0.806475			0.731411	1.00245	1.02102	0.831187	0.717675	0.794598
Mir376b	0	0	0	0	0	0	0	0	0	0	0	0	0	0	0	0	0	0	0	0	0	0	0	0			0	0	0	0	0	0
Cdr1os	0	0	0	0	0	0	0	0	0	0	0	0	0	0	0	0	0	0	0	0	0	0	0	0			0	0	0	0	0	0
Vash2	8.13301	7.61284	6.94214	7.18547	7.01192	6.68551	6.97639	6.05831	7.93436	6.64731	7.01903	7.85668	8.31814	9.64335	8.35588	7.77843	9.16995	8.44827	7.63952	7.31438	7.30289	8.67875	9.33977	9.49435			9.64586	12.2654	10.5824	10.0766	10.211	9.05964
Cahm	0.98071	0.43379	0.265	0.961618	0.881033	1.67069	0.597528	0.90461	1.71812	1.21137	0.883367	1.09045	0.828429	1.39844	1.49504	1.91593	2.57241	1.30484	1.51581	0.961864	0.53347	1.38543	1.24506	1.31022			0.547358	0.0642526	0.719872	1.06319	0.551997	0.628625
Mir200a	0	0	0	0	0	0	0	0	0	0	0	0	0	0	0	0	0	0	0	0	0	0	0	0			0	0	0	0	0	0
Mir192	0	0	0	0	0	0	0	0	0	0	0	0	0	0	0	0	0	0	0	0	0	0	0	0			0	0	0	0	0	0
AY702103	0.0840494	0.112858	0.0275779	0.0533723	0.0366747	0.0785192	0.0226121	0.0627602	0.0255429	0.0302553	0.0204288	0.119453	0.09196	0.0485107	0.0115248	0.0725041	0.0797417	0.0246894	0.073615	0.0421468	0.0555168	0.0110906	0.012957	0.0355699			0.0284811	0.0401196	0.0681048	0.0520676	0.0143612	0.0327097
Gm11532	0.0259292	0.0243718	0.0148886	0.0288144	0.0659993	0.0726695	0.0488308	0.101648	0.0827399	0.0108894	0	0.025796	0.0744704	0.144043	0.124439	0.104382	0.0984013	0.0933042	0.170327	0.022754	0	0.0838256	0.125913	0.0384066			0.0461286	0.0288794	0.0147072	0.014055	0.108546	0.141273
Apobec3	8.35572	9.31853	8.54669	10.3006	7.7414	9.839	9.94238	10.673	9.97362	9.478	11.108	10.1571	10.5458	11.4247	12.0431	11.3025	14.2236	10.9939	10.1657	10.1853	10.6586	11.4901	11.7711	11.7			8.38048	8.34885	8.77783	10.2527	10.9259	9.36856
Smox	0	0	0	0	0.0635133	0	0	0.0543441	0.0331764	0	0	0	0.0298606	0.0945122	0.029938	0	0.0591843	0	0.0546371	0.0273712	0.0576864	0.0864302	0.0336585	0			0.0739853	0.0347396	0	0.067628	0	0
Klra3	0	0	0	0	0	0	0	0	0	0	0	0	0	0	0	0	0	0	0	0	0	0	0	0			0	0	0	0	0	0
Uimc1	12.7785	12.4428	14.651	15.9871	14.7749	14.4736	13.9199	14.8974	13.7919	18.4146	16.3594	14.6447	16.6513	14.6152	15.7525	15.4872	14.5602	14.5976	16.9162	14.1821	14.6551	13.5776	14.8486	14.2061			11.2676	12.7674	12.4354	12.3593	12.3371	11.2056
4930546K05Rik	0	0	0	0	0	0	0.0563162	0	0	0	0	0	0	0	0	0.0401275	0	0	0	0	0.0553066	0	0	0			0	0.0444085	0	0.0432253	0	0
Ica1l	0.296097	0.201003	0.188911	0.127962	0.284722	0.169043	0.108426	0.3296	0.262456	0.138168	0.139939	0.130922	0.299218	0.232611	0.205259	0.264885	0.296529	0.253686	0.0864461	0.274274	0.304236	0.136749	0.230767	0.276144			0.331666	0.677895	0.41054	0.2675	0.196751	0.268877
Irf8	0	0	0	0.0456766	0	0	0	0	0	0	0	0	0	0	0	0	0.0389965	0.0633883	0	0	0	0	0	0.0202941			0	0.0228899	0	0	0	0
Icam5	1.15933	0.622682	0.570591	1.34091	1.44534	1.12725	1.22531	1.27791	1.35896	2.26548	1.30828	1.2946	1.01928	0.645231	1.18089	1.09533	0.87544	1.28923	1.18118	1.74405	1.22523	1.07084	1.14893	1.1448			0.196426	0.527035	0.402599	0.461694	0.367883	0.515632
1700025N23Rik	0	0	0	0	0	0	0	0	0	0	0	0	0	0	0	0	0	0	0	0	0	0	0	0			0	0.0871185	0	0	0	0.319626
Dnase1l1	2.75394	4.3553	3.31325	3.59473	3.96108	3.22614	3.66335	2.93226	2.27832	3.45133	2.67747	2.00048	4.43602	3.92957	3.65032	4.31137	3.6911	3.3707	4.21152	3.26063	2.82964	4.36071	3.63224	2.67628			2.12563	3.21335	3.12411	3.17512	4.23501	4.28703
Smpx	0	0	0	0	0	0	0	0	0	0	0	0	0	0	0	0	0	0	0	0	0	0	0	0			0.148233	0	0	0	0	0
Tspan4	67.1809	58.6231	68.7851	47.0724	47.2481	50.5361	48.8624	47.204	45.4384	48.7602	46.0573	48.5833	53.3383	57.364	54.7283	52.3152	57.1677	52.0105	52.6967	47.55	50.232	53.1232	56.0947	48.4001			70.5578	63.3555	60.3463	61.1313	55.7737	53.8386
Zfp410	10.5071	10.4003	10.6512	8.3752	9.4431	8.71303	8.08595	9.06297	8.37513	8.45483	7.98941	8.71094	9.38844	8.97492	9.77386	9.50398	9.35328	10.0024	8.28244	8.54885	8.32485	9.07014	9.89664	8.97929			12.6462	10.0267	10.286	10.5049	9.85208	9.77088
Ldhb	0	0	0	0	0	0	0.0509465	0	0	0.0454449	0	0	0.103596	0	0	0	0.102665	0	0	0	0	0	0	0.0534276			0	0	0	0.0586559	0.0647136	0.0736971
Nkiras1	3.30454	2.9335	3.38951	4.20582	3.8965	4.81537	5.22592	4.31817	4.80673	5.31396	4.06059	4.42556	4.78599	4.40753	4.13421	4.64749	3.89888	3.90564	5.10832	4.59767	4.6621	4.39587	4.06889	4.47637			2.84731	2.79972	2.72343	3.36813	2.88833	3.55858
Mus81	4.22563	5.31401	5.52208	4.37197	5.34079	3.70257	3.92404	5.02673	4.06068	3.98984	3.66912	5.10268	5.88679	5.50435	6.71324	5.0446	5.25325	5.12346	4.21152	5.65177	5.0664	5.30284	5.78642	5.20867			6.08311	5.29066	6.21516	5.84475	6.09982	5.71604
Ldah	17.0884	17.4084	19.0564	22.6475	21.6699	22.1138	17.6965	16.4466	17.233	25.3399	22.7632	23.0576	15.2984	16.5021	15.338	19.0344	17.8144	18.6034	20.9865	20.1291	20.8962	17.5011	16.2319	18.0868			20.6918	20.9511	18.476	17.6196	17.2159	17.7939
Bspry	0.3593	0.337718	0.0750221	0.181491	0.432332	0.152572	0.430593	0.569104	0.625375	0.109741	0.27787	0.422445	0.687954	0.890777	0.658387	0.427349	0.247917	0.369403	0.514954	0.659266	0.543694	0.663752	0.599215	0.225781			0.581093	0.545701	0.704027	0.672804	0.781357	0.400421
Tatdn1	13.9653	13.9132	14.0394	11.3824	12.133	13.1287	13.15	11.7822	12.6051	12.655	13.698	13.1046	14.2765	12.3702	11.861	12.0375	13.0406	11.5725	13.0612	12.7964	13.2809	13.0215	11.4809	12.855			11.8345	10.1078	11.8943	11.7489	12.409	12.2114
Drd2	0	0	0	0	0	0	0	0	0	0	0	0	0	0	0	0	0	0	0	0	0	0	0	0			0	0	0	0	0	0
Chaf1a	25.7217	28.4267	26.6977	29.437	24.1689	28.1737	25.3848	27.4986	25.499	26.9071	27.5787	27.1597	28.7698	28.7591	29.2128	28.1404	27.2363	28.8571	27.1799	27.251	29.8407	31.5204	29.598	28.6429			30.4557	33.613	30.8727	31.099	30.6373	27.8309
Vsig2	0.180906	0.11336	0.207754	0	0.0613962	0	0	0.157598	0	0.151949	0.205196	0	0.173191	0.121816	0	0.182066	0.0572115	0	0	0.105835	0	0.111399	0.130146	0			0.143038	0.134326	0.410445	0.0653737	0.288501	0.164275
Slc16a8	0.512113	0.25919	0.316676	0.218883	0.20054	0.294411	0.148374	0.102953	0.0419012	0.0992631	0.0335119	0.274336	0.22628	0.278523	0.189056	0.198229	0.112123	0.324008	0.138011	0.0691387	0.254999	0.145546	0.0850201	0.272299			0.981141	1.66727	1.38534	1.11037	1.03657	1.44876
Sgk2	0.0670873	0.0840768	0	0	0	0.0417821	0	0.0194812	0.0713582	0	0	0	0.085635	0.0903482	0	0.0900231	0.0424326	0.091965	0.0391724	0.058872	0	0.0206556	0.168922	0.0662468			0.477399	0.298881	0.456628	0.0969727	0.213976	0.0913797
Ldoc1	0	0	0	0	0	0	0	0	0	0	0	0	0	0	0	0	0	0	0.0461153	0	0	0	0	0			0	0	0	0	0	0
Prkg1	0.870204	1.26735	1.09818	1.25395	1.38254	1.71523	0.963468	1.15795	1.17989	1.79917	1.68394	1.78854	1.09858	1.07212	1.08308	0.923902	1.03427	0.845516	1.49084	1.32588	1.05231	1.06877	1.1764	1.02927			0.725854	0.788152	0.846146	0.870822	0.743444	0.898749
Glrx3	2.96963	3.30299	3.38192	3.13506	3.0739	2.75112	2.77295	2.32831	2.73753	3.61672	3.66309	3.3729	3.86172	2.69951	3.08789	2.2664	1.73742	2.87503	3.12116	2.56254	3.06651	2.10294	2.45685	2.44369			3.31657	2.81138	3.05998	2.49502	2.9303	2.29213
Bloc1s2	34.7655	30.0897	41.912	24.0369	25.386	24.8361	25.922	23.8453	23.5928	31.579	18.7353	20.5799	33.1323	28.2824	20.8369	24.7768	25.8198	30.2441	25.2827	28.9207	29.3122	24.7015	23.3414	26.4853			58.2103	49.6715	46.5765	50.3093	41.4877	46.7113
Ebf1	0	0.0598192	0.0292347	0	0	0	0.0359558	0	0	0.010691	0	0	0	0	0.0244343	0.01281	0.012076	0	0.0668893	0	0	0	0.0412063	0			0.105672	0.127589	0.0144392	0.0137989	0.030448	0
Gm6938	0	0.172025	0	0	0	0	0	0	0	0	0	0	0	0	0	0	0	0	0	0	0	0	0	0			0	0.203841	0	0	0	0
H2afy3	0.221518	0.277616	0.254392	0.0410277	0.112769	0.206943	0.0695283	0.0643257	0.03927	0.09303	0.0628152	0.183649	0.106036	0.149162	0	0	0.175137	0.113873	0.291026	0.194391	0.0341409	0.20461	0	0.145828			0	0.205601	0.167528	0.280173	0.26495	0.251442
Gm7367	0	0	0	0	0	0	0	0	0	0	0	0	0	0	0	0	0	0	0	0	0	0	0	0			0	0	0	0	0	0
Zfp229	1.54326	2.00734	1.70068	1.85356	1.25383	1.29609	1.15959	1.4259	1.8239	1.15221	1.15372	1.3027	1.65653	2.18856	2.31917	1.91398	2.2628	1.9713	2.06164	1.72362	1.68658	2.31819	2.3887	2.18583			2.82869	2.74321	2.7233	3.6165	3.09505	3.43976
Cox7a2l	125.08	114.047	136.098	145.003	124.912	119.432	134.43	117.31	115.801	145.185	123.174	120.955	136.676	107.917	103.908	109.753	101.018	110.29	124.611	116.337	127.988	102.715	100.321	118.238			152.862	129.806	141.962	127.812	122.504	114.502
Shcbp1	67.6584	63.8696	67.8748	51.1487	53.9828	56.0656	58.2257	56.5325	57.6072	60.5442	55.205	55.0459	62.1572	61.34	56.6985	55.2921	54.2536	56.117	57.6065	57.9174	62.7166	59.0091	61.4981	58.074			72.4124	62.2778	63.2102	55.7168	59.2924	61.9849
Srpx	0.115899	0.136172	0.199648	0.160994	0	0.135341	0	0	0	0.0243368	0.0492976	0.144129	0.0554781	0.0292658	0	0	0	0.119158	0	0.0508531	0.053588	0	0	0.0286117			0.0687288	0.354986	0.131477	0.0314116	0.0346557	0
Pigp	8.51646	9.14305	9.40953	6.10008	6.53406	8.74794	8.32329	7.52467	6.65445	8.81443	8.24072	9.11517	10.9741	9.00969	9.5691	8.24608	7.50557	9.33691	8.55508	8.32364	9.77903	6.48701	8.53693	9.00762			12.4942	11.5983	10.7143	10.3267	11.7794	11.8202
Pcdh9	0	0	0	0	0	0.010561	0	0	0.0120245	0	0.00961703	0	0.0108227	0	0.0217016	0	0	0	0.00990138	0.0198409	0	0	0	0.0111632			0.0268154	0	0	0.0245112	0.0676066	0
Pik3r3	7.2507	7.27423	6.2846	4.92634	5.76301	5.83772	5.27088	4.85465	5.04829	5.56418	4.67674	5.6935	5.37096	6.55197	6.85131	7.3728	6.18999	7.13271	5.72537	6.2639	4.73634	6.62788	6.64868	6.71469			11.1243	14.3939	12.5581	10.535	11.1587	10.8314
Cblif	0	0	0	0	0	0	0	0	0	0	0	0	0	0	0	0	0	0	0	0	0	0	0	0			0	0	0	0	0	0
Sytl4	0.028003	0.0131605	0	0	0.0142555	0	0	0.04879	0.0297857	0.0117603	0	0	0	0	0	0	0.0398516	0.0287904	0	0.122869	0	0	0	0			0.0166059	0	0	0.0151791	0	0
Atp5d	444.753	416.348	466.156	421.191	388.165	374.706	430.299	393.277	390.372	408.961	385.388	365.622	455.048	373.454	367.868	384.994	392.072	373.63	376.688	387.576	424.713	350.421	384.946	381.869			474.428	426.468	423.191	401.928	388.729	388.028
Rp9	27.6401	26.5611	29.8958	33.1894	28.7712	29.6341	28.6465	28.6038	26.5716	31.5257	28.9842	28.9745	31.138	25.1073	29.3789	24.4568	24.4636	23.7765	27.3499	26.5887	28.0758	25.6447	20.7521	26.8054			32.0482	26.515	33.0388	21.9876	24.4063	21.309
Nemf	43.1623	41.8169	43.6902	36.9901	38.3679	40.0745	35.6982	33.9848	35.7281	36.3967	36.8311	35.7366	38.3455	37.9478	37.9536	40.3294	38.846	41.7645	39.514	38.5755	38.8445	40.4807	39.7656	40.9931			34.3522	38.4459	36.5778	33.065	31.9	31.3451
Gm2762	0	0	0	0	0	0	0	0	0	0	0	0	0	0	0	0	0	0	0	0	0	0.0557233	0	0			0	0	0	0	0	0
Kmt5b	2.12016	2.25464	1.91052	2.27009	2.3871	2.55896	2.49183	1.98181	2.50205	2.24224	2.48821	2.17085	2.31865	2.10238	2.42122	2.39074	2.65019	2.2832	2.06027	2.56672	2.13948	2.35858	2.58851	2.766			2.74397	3.4559	3.12492	2.87729	2.98009	3.04597
Suv39h1	17.0366	17.1543	16.7528	18.002	19.4128	20.4909	19.6091	21.606	17.9654	20.0581	22.0245	21.9255	19.9969	22.387	19.4863	21.0848	20.2738	20.2055	20.146	18.6604	20.593	19.1967	21.1174	19.1379			15.4645	16.2943	15.1479	17.8342	17.8486	17.9886
Stag2	23.4336	24.8232	22.8506	23.1612	24.0377	26.1901	24.2782	25.9054	23.5005	24.8662	25.1943	25.5964	19.9848	23.1588	24.1894	24.0591	22.7744	24.6006	24.7948	24.1487	23.8633	22.1725	23.1191	22.8147			21.3328	24.7423	23.7058	23.2974	22.0784	24.904
Mgat4e	0.0385117	0	0	0	0	0	0	0.0335498	0	0	0	0	0	0	0	0	0	0.0395946	0	0	0.0356132	0	0.0415587	0.0380292			0	0.0428935	0.174753	0.0417507	0	0.0524569
Nol4l	9.00981	9.80043	8.4713	11.4066	9.75695	10.8522	9.52262	10.3271	10.1126	9.58445	10.057	10.3839	10.7276	12.4433	12.3023	10.6133	10.4054	10.453	10.9133	10.9818	10.8722	12.3483	11.2867	11.3001			9.95456	11.1673	11.3129	11.7023	12.0959	12.4049
Tor1aip2	27.3242	28.0073	27.5228	22.554	25.5495	25.6074	24.5442	24.8771	25.2519	23.8469	23.3997	25.5349	25.2534	29.4742	28.3672	25.7091	24.6889	24.7649	26.1891	24.9452	25.8534	25.3348	25.3941	25.9536			28.2595	33.0521	31.5776	28.1548	28.2188	27.9521
Ktn1	43.135	43.3812	42.433	44.6134	41.3289	43.8528	39.0485	38.3028	40.8992	44.6105	42.9563	46.0937	38.2207	40.9551	40.8459	40.0296	39.1327	39.4102	44.2264	43.581	41.401	40.5843	42.3759	40.6418			31.5487	32.9394	31.4412	33.2707	35.373	33.5594
Unc5d	0	0	0	0	0	0	0	0	0	0	0	0	0	0.00772909	0	0	0	0	0	0	0	0	0	0			0.0181513	0	0	0	0	0
Mir669a-8	0	0	0	0	0	0	0	0	0	0	0	0	0	0	0	0	0	0	0	0	0	0	0	0			0	0	0	0	0	0
Vmn2r8	0	0	0	0	0	0	0	0	0	0	0	0	0	0	0	0	0	0	0	0	0	0	0	0			0	0	0	0	0	0
Vmn2r6	0	0	0	0	0	0	0	0	0	0	0	0	0	0	0	0	0	0	0	0	0	0	0	0			0	0	0	0	0	0
Miga1	5.89043	5.71003	5.84147	5.4915	5.23256	5.45362	5.48449	5.46442	5.20017	5.61167	5.52667	6.05681	5.70231	5.86975	6.72897	6.06082	6.32618	6.42187	5.64392	5.70105	5.50803	6.71889	6.3707	6.03785			11.1278	10.5968	10.6885	10.4145	9.33075	9.94396
Gm9125	0	0	0	0	0	0	0	0	0	0	0	0	0	0	0	0	0	0	0	0	0	0	0	0			0	0	0	0	0	0
Setd3	37.2586	34.0659	36.5859	43.7719	42.7269	44.3188	42.2912	42.6228	40.2366	47.7535	47.0591	47.6154	40.0335	39.3093	40.0659	36.0015	38.5454	38.1025	44.3063	39.1308	43.3199	38.6937	35.6885	37.8192			33.612	30.5163	32.4025	28.2262	27.8819	28.2769
Capn12	0.349274	0.164147	0.0859518	0.0831725	0.0254008	0.06992	0	0.130403	0.0265364	0	0	0	0.16719	0.151193	0.0718385	0	0.0473391	0.179548	0.0874039	0.175145	0.115352	0.023044	0.026922	0.0739069			0.384655	0.500161	0.396221	0.486835	0.298397	0.271856
Mrpl52	118.502	109.292	107.376	70.0307	80.2026	72.4704	70.6268	84.7357	77.7773	75.3696	76.336	68.1464	102.628	89.7696	99.1141	103.751	101.706	80.6362	79.493	78.7446	84.8797	90.1601	90.5495	93.1746			141.967	124.356	130.934	140.165	134.568	140.186
Gpr180	4.97822	5.83171	5.85783	6.37696	5.91747	5.75034	5.1725	4.89227	6.18202	5.87039	5.36153	5.2454	7.60669	6.39056	6.56719	5.4297	5.30474	5.42076	6.57252	5.3155	5.94152	7.22583	6.56295	5.47283			5.43888	4.67061	5.31352	3.98786	5.7783	5.11069
Dr1	39.9726	40.8874	40.1437	37.9037	38.6222	39.7821	41.4783	38.4943	40.0321	38.4421	35.1155	35.8247	40.3513	37.0656	40.9397	41.4507	40.7493	42.5333	38.441	39.7212	37.5149	41.4285	39.3037	38.454			61.0193	56.9967	59.6377	58.7313	59.7008	59.7199
Zfand2b	10.3739	10.7208	12.5372	12.9768	11.1151	11.9239	11.4048	12.8226	12.0165	13.8228	12.9373	10.8069	17.3671	12.8371	12.0947	11.8616	12.4187	11.1123	9.75202	10.5334	10.1958	10.3848	11.0775	11.1021			12.2392	12.4616	12.5077	13.7194	11.6933	11.689
Lman2	45.5695	45.1069	45.1593	43.4629	42.1679	40.7382	40.9075	40.8805	41.0096	41.3928	40.4491	38.1454	45.395	44.4418	46.0934	41.0895	39.4644	39.4039	41.7883	42.3567	42.0944	41.5477	41.6055	42.5122			55.229	53.6681	49.2833	47.984	46.7402	45.2777
Cmc2	24.0568	20.6776	23.4632	22.16	18.4074	19.9107	21.2221	20.6585	21.5233	17.8603	19.2981	19.7412	24.0628	24.1994	20.6921	19.28	20.2207	18.8396	20.8127	23.3896	20.7057	22.1754	21.7832	20.6106			21.0356	20.5729	18.8976	20.2372	21.3311	20.6884
Carhsp1	77.3636	72.4607	79.5166	78.1287	73.3968	77.9414	78.3034	79.2614	77.8372	77.0028	72.8708	70.9792	79.9203	76.5649	76.5145	76.8128	78.2386	79.0044	76.6304	74.3877	78.0676	76.7656	78.5674	81.4809			56.48	53.0125	56.4106	55.1975	54.3522	52.4187
Prr32	0	0	0	0	0	0	0	0	0	0	0	0	0	0	0	0	0	0	0	0	0	0	0	0			0	0	0	0	0	0
Pdgfrl	0	0.0432587	0.0528532	0	0	0	0.0866723	0.0400934	0	0	0.0391519	0	0	0.0929709	0	0	0	0	0	0.0403873	0.0851185	0	0	0			0.0545841	0.102519	0.104418	0.0997877	0.110093	0.0626882
Zfp385a	22.1748	22.999	21.7843	15.4259	12.8456	14.2318	14.4001	14.168	14.4209	13.4626	11.9089	12.3763	18.132	16.3674	17.8685	18.7356	16.9367	16.9627	14.4247	14.6848	14.1691	18.0103	16.0269	15.6241			22.0442	21.455	22.82	20.2776	20.6833	20.3499
BC039966	4.32511	3.81124	3.4148	2.85378	4.40359	3.0304	2.67264	2.23717	4.60046	3.06518	2.41459	3.36163	3.36429	2.59383	4.02167	3.94476	5.00107	3.33505	1.1838	3.32104	3.74962	4.36953	5.25072	4.93826			4.48844	2.70969	4.13983	4.54235	4.36482	3.31383
4930440C22Rik	0	0	0	0	0	0	0	0	0	0	0	0	0	0	0	0	0	0	0	0	0	0	0	0			0	0	0	0	0	0
Nde1	22.0443	20.7202	19.7685	19.7799	20.7155	17.8863	19.4617	19.7906	18.2163	17.7288	17.483	18.8146	20.7679	20.5803	19.6977	18.7679	18.9702	17.8785	19.0255	20.8092	20.0332	18.4959	18.9549	19.5133			18.6798	21.4549	21.8191	19.2646	19.3984	18.2233
Mir3101	2.40523	1.50717	0.920726	3.56382	0	0	1.50987	2.09534	2.55835	0	3.41022	0	0	0	2.30863	0	0.760653	1.64858	0.702211	0	0.741401	0	0	0			0.950879	0	0	0	2.87682	3.27617
Mir3100	2.17087	0	0	0	0	1.01402	0	0	0	0	0	0	0	0	0	1.0924	0	0	0	0	0	3.00777	1.17132	2.14368			1.28734	0	1.23133	1.17673	1.29826	0
1700111N16Rik	0	0	0	0	0	0	0	0	0	0	0	0	0	0	0	0	0	0	0	0	0	0	0	0			0	0	0	0	0	0
Zmynd10	3.08496	2.03353	2.53056	4.22963	2.89619	3.25626	3.65936	3.21102	3.28136	3.23053	3.71503	3.98585	2.99175	1.98288	2.19195	2.70152	3.45901	3.04814	2.84234	1.89855	3.18622	3.21956	3.0264	2.92762			1.71061	2.49888	1.95433	1.86766	2.06055	1.85544
Gm35978	0	0	0	0	0.198435	0.121383	0	0	0	0	0	0	0.124392	0.0656189	0	0	0.123273	0	0	0	0	0	0	0			0	0	0	0	0	0.0884908
Cd46	0.398402	0.170215	0.12478	0.120745	0.110627	0.270683	0.102312	0.189312	0.231145	0.152105	0	0.180161	0.0693477	0.182911	0.417165	0.291605	0	0.260658	0.285498	0.127133	0.167462	0.200724	0.117252	0.357647			0.171822	0.201696	0.287606	0.117793	0.259918	0.197333
Eif3k	282.663	257.297	282.81	215.736	249.359	237.676	242.404	222.923	226.911	239.575	233.799	212.361	250.45	225.134	219.488	263.412	240.22	238.865	233.965	228.838	239.483	233.1	234.157	229.992			266.108	205.64	225.399	197.656	202.712	197.623
Fez2	5.48666	6.82023	6.30091	6.46068	6.13121	6.44527	6.73444	6.48958	5.82014	5.66999	6.236	6.05017	6.44841	6.35277	5.49465	5.89594	5.38885	5.62566	5.74318	5.94998	5.87121	6.61984	5.56776	6.40167			6.06639	5.49818	5.48197	4.65855	4.60614	4.55695
1700009C05Rik	0.0896486	0	0	0	0	0	0	0	0	0	0	0	0	0	0	0	0	0	0	0	0.0829013	0	0	0			0	0	0	0	0.107226	0.122111
Tdrd3	2.05719	2.90583	2.27009	2.45212	2.32854	2.1473	2.1968	1.84219	2.02924	2.41326	2.47354	2.60686	2.78364	2.53057	2.80189	2.29013	2.93308	2.72946	2.13397	2.86423	2.43374	2.84495	2.49279	2.24704			2.11272	2.16325	2.13814	2.28004	2.44678	2.41074
Septin4	0.349852	0.237494	0.267848	0.734362	0.791555	0.453934	0.366029	0.643416	0.558186	0.620354	0.793651	0.502744	0.669864	0.726364	0.429078	0.860675	0.516322	0.599482	0.459629	0.989254	0.647041	0.430865	0.545323	0.249505			0.368826	0.108238	0.463022	0.400346	0.185976	0.185319
Sh3bp5l	12.7351	11.4488	11.0835	14.0042	12.8081	11.3997	11.4275	11.2296	11.5871	12.7279	12.8344	12.8683	13.0416	11.765	13.2884	11.6557	11.8088	10.6981	12.4366	12.4217	12.0844	12.2549	12.4259	13.2328			14.7356	14.8513	14.9754	16.4039	12.8437	12.3904
Apba2	0	0	0	0	0	0	0	0	0	0	0	0	0.0196636	0.0207459	0	0	0	0	0	0	0	0	0	0			0	0.0457531	0	0.022267	0	0
Cpsf4	42.3872	39.582	42.2989	29.1115	31.6052	32.9372	31.1214	29.7879	31.0907	30.7385	30.4959	29.981	37.0345	33.7809	36.8659	33.1043	31.5439	31.5503	31.3286	32.2532	30.272	32.566	35.1558	30.3029			40.9743	42.0765	40.8451	38.7347	37.458	37.8823
Nlrp5	0	0	0	0	0	0.0558254	0	0	0	0	0	0	0	0	0	0	0	0.0204792	0	0	0.0552597	0	0	0.0196696			0	0	0.0225965	0	0	0
Abhd12	29.4881	26.8527	27.9986	28.1906	27.735	25.003	28.6642	28.2992	24.1941	28.2858	25.9256	26.8636	29.1433	25.382	30.0686	28.8889	25.1015	23.8757	25.9465	25.2794	27.867	25.9793	25.5377	25.6553			31.2175	30.6435	28.739	24.9543	24.2326	27.3183
Tbx6	0.534807	0.696024	0.377954	0.457166	0.376969	0.307458	0.193686	0.394225	0.043758	0.207324	0.314973	0.491131	0.315077	0.207761	0.355381	0.0828055	0.390306	0.50755	0.216191	0.144405	0.190214	0.493988	0.133182	0.284366			1.171	1.19131	1.58673	0.802782	1.08251	0.952604
Gm10451	3.87135	5.27257	4.08295	2.89735	4.26336	3.17378	3.64533	4.26732	6.47085	2.58807	3.29336	3.77285	4.46263	4.62845	6.06672	4.45276	4.94723	6.25462	5.6743	3.39728	4.67589	5.91113	5.03023	5.53924			4.40407	4.48782	4.48134	7.02346	5.76437	6.88742
Scarna10	4.96855	6.53816	4.56473	2.20856	5.0587	4.64164	1.87139	2.59704	5.28486	6.67719	7.60815	3.95441	1.90267	9.03323	3.8152	0	10.3706	0	2.61104	8.72024	2.75676	6.42505	7.50632	2.94378			1.17855	3.32032	1.12728	3.23186	8.3198	0
Slc24a3	0	0	0	0.0192591	0	0	0	0	0	0	0	0	0	0.0175048	0	0	0	0	0	0	0.0320527	0.016008	0	0			0	0	0	0.0187883	0.0414574	0
Cdc123	72.7582	64.6174	72.4081	49.9213	56.2759	57.6151	54.6699	52.0997	49.9975	59.7745	56.7897	53.7398	65.7563	58.117	61.1653	59.0173	59.529	61.2664	57.7715	56.2705	61.7603	57.8426	59.0843	59.7513			68.2784	61.4254	65.4119	62.1127	66.1102	60.7305
Scml4	2.68572	3.21894	3.28012	2.77927	2.31488	2.61521	1.68595	2.10448	2.07073	1.9813	2.04297	2.23367	3.49627	3.2294	3.50533	3.64682	3.62662	3.3018	3.23597	2.80576	2.93037	3.70141	3.28157	3.73255			3.37069	2.89633	3.30464	2.97322	3.34827	2.69044
Chrdl1	0	0.00978972	0.011961	0	0	0	0	0	0	0	0	0	0	0.0210399	0.00999701	0	0.00988153	0	0	0	0	0	0	0			0	0	0	0	0	0
Ppfia2	4.13435	3.71071	3.84355	3.67321	4.28322	4.52057	3.86371	3.23158	3.83546	4.51696	4.37213	4.86563	3.35293	3.93517	3.83901	4.32771	3.52923	4.13343	4.56494	3.54624	3.72737	3.59867	4.15955	3.72444			3.92026	3.88923	4.14935	3.60588	3.23467	3.20384
Cpsf7	21.5505	20.3464	18.7878	20.2098	21.9024	22.6648	20.1837	20.0467	19.9984	20.9752	20.2301	20.5791	18.7174	18.9903	19.7255	19.6378	20.4278	21.9193	20.2895	19.755	20.693	18.2365	17.9862	19.2683			22.4356	26.422	26.7589	20.8621	22.7407	22.1268
Rps21	244.936	210.587	303.552	191.7	234.733	228.235	332.643	329.22	327.191	307.963	225.075	217.791	416.765	215.176	228.494	261.991	277.838	253.495	278.952	273.452	372.141	279.508	267.959	342.418			221.211	179.733	220.81	322.223	290.416	323.404
Cdk11b	90.128	86.9782	92.1145	80.4244	81.9066	79.8082	72.0817	79.1328	74.3669	74.2536	71.0677	70.0499	79.6837	78.9417	76.8986	82.1271	75.159	82.5392	77.1398	77.4957	78.4317	79.3885	80.2379	75.8484			95.0472	95.2543	92.3047	90.0799	91.4188	89.6042
Hnrnpc	121.061	115.925	121.827	114.761	109.734	107.773	117.35	119.074	114.529	122.263	113.424	107.434	124.816	108.226	109.153	116.437	111.723	116.523	109.629	112.877	116.297	108.334	112.704	114.85			132.968	123.39	124.169	123.475	129.182	127.69
Stard13	2.3401	1.99958	2.11254	3.22627	2.40804	3.09799	2.93404	2.82351	2.94164	2.78537	3.30014	2.62686	2.49189	2.75544	2.69053	2.12841	2.73069	2.80474	3.0689	2.82224	2.34913	2.98216	3.09241	2.89157			1.76616	1.92341	1.91645	2.07566	2.12538	2.07952
Lysmd4	2.40876	1.8989	2.16391	2.74155	3.71826	3.55688	3.25587	2.94455	2.68608	2.56163	2.5449	2.8602	3.03133	3.1393	3.71042	2.5806	2.78292	3.31531	3.36875	3.00022	2.96397	4.05508	3.27014	2.93487			2.30389	2.07703	1.87311	2.44287	1.85874	2.67241
Zkscan8	2.46568	2.80941	2.62219	3.47131	3.71316	3.68848	3.30716	3.65367	3.87074	2.96334	3.57462	4.26713	2.76281	4.21215	3.99515	4.04539	4.46049	3.92072	3.95113	3.75003	3.15989	4.59159	4.67987	4.39985			2.16269	2.98464	2.84207	4.1514	3.96377	4.26563
Prom1	0	0.0322939	0.0394565	0.0381806	0	0	0	0	0.0365449	0.014429	0.0438421	0.0170905	0.0328924	0	0	0.0172889	0	0	0	0	0.0158859	0.0317353	0.018538	0			0.0814973	0.1148	0.0389758	0	0.041094	0
Skor1	0.0371139	0.0697692	0	0	0	0.0693438	0	0	0.0394766	0.0155866	0.0473592	0	0	0	0	0.0186759	0	0.0953937	0	0	0.0343205	0.0685622	0	0			0.0220088	0.0206683	0.0631536	0	0	0.0505529
Fyb2	0	0	0	0	0	0	0	0	0	0	0	0	0	0	0.0430103	0	0.0425135	0	0	0	0	0	0	0			0	0.0249542	0	0	0	0
Nsfl1c	83.7525	80.5962	88.3848	74.6051	75.3141	78.2419	80.0699	80.6963	81.5597	81.9113	73.1871	74.9143	90.8171	81.6686	80.7533	77.7431	82.2529	76.3449	74.2283	74.9131	82.4103	79.1142	76.033	82.422			91.8424	87.7822	87.0386	92.3406	94.3812	86.465
Atp6v0e	132.598	127.633	132.936	95.247	111.992	110.459	115.592	112.657	118.884	104.226	107.523	103.082	128.725	114.145	119.105	127.56	130.259	117.554	111.944	116.827	119.012	120.185	124.055	117.808			124.149	108.592	104.571	115.692	114.07	114.331
6330403K07Rik	5.65134	6.51536	5.37455	7.35957	6.1135	6.02193	6.19444	7.5002	7.37301	5.97051	8.4133	5.97369	10.0176	7.62568	7.24661	8.13144	8.71276	6.128	7.15394	7.51643	6.85912	8.72718	7.71837	7.28086			5.60293	4.03231	6.06035	8.1848	7.86834	7.15646
Abcc2	0.0130921	0.0369172	0.0150351	0	0.039989	0	0	0	0	0	0	0	0	0	0	0	0	0	0	0	0	0	0	0			0.0310549	0.0291634	0.0297037	0	0.015659	0.0178328
Adat1	2.9764	3.38422	3.06895	2.59627	2.34612	2.84036	2.18484	2.66262	2.34888	2.20428	2.54564	2.75414	2.77287	3.20025	2.47287	2.85053	2.74794	2.64879	2.4387	2.51362	1.93851	2.40926	3.07374	2.67048			3.41618	4.56265	4.08443	4.12882	3.38771	4.33751
Slc25a13	0	0	0	0	0	0	0	0	0	0.0189815	0	0	0	0	0	0	0	0	0.0197933	0.0198314	0.0626938	0	0	0.0223157			0	0.02517	0	0.122497	0.0540593	0.0615637
Sema4a	4.92994	6.05666	6.57776	8.88836	9.22652	9.23025	8.899	9.01722	7.94185	9.89673	10.0236	9.91097	6.85434	7.47953	6.44015	6.93793	6.65687	7.19275	9.10166	8.29345	8.05847	7.57684	6.55617	7.06998			3.9546	5.94654	4.24666	4.50186	4.20832	5.12687
Chek2	9.21602	11.183	10.2298	11.3718	10.513	10.2509	10.3903	10.1767	11.2781	11.5206	11.4324	12.1124	10.7115	10.7718	10.0589	9.86449	9.70871	12.6124	10.0966	11.4415	11.6007	9.42365	10.2445	10.9876			11.8077	12.6677	10.6646	8.25354	9.69579	9.95017
Keap1	6.43978	6.61672	6.86981	5.33217	5.5442	4.89542	4.63702	4.93631	4.61687	4.37491	5.06208	4.55377	6.45225	5.70735	6.69623	5.65504	6.03485	6.32876	4.85232	5.37416	6.23242	5.71499	7.28993	5.96945			12.7107	10.5829	12.6949	10.8314	10.5342	10.5776
Klf13	0	0	0	0	0	0.0103051	0.0207737	0.0192193	0	0	0	0	0.0211209	0.0222834	0	0	0	0.0113411	0.00966143	0.0387203	0	0.0101889	0.0238072	0.0217854			0	0.0122859	0.0250271	0	0.0263873	0.0300503
Reck	3.03986	2.78247	2.5954	3.41348	3.53253	3.59813	3.16211	3.4385	2.96253	3.11473	4.31905	3.32508	2.45312	2.63636	3.14691	2.35458	2.65757	2.58536	3.09461	3.6313	2.97296	2.17571	2.54186	2.13739			1.52896	1.77263	1.98602	1.55287	1.84649	1.66925
Pld5	0.018086	0	0	0	0	0.016896	0	0	0	0	0	0	0	0	0	0	0	0	0	0	0	0	0	0			0	0	0	0	0	0
1700027A15Rik	0	0	0	0	0	0	0	0	0	0	0	0	0	0	0	0.124353	0	0	0	0	0	0	0	0			0	0	0.140169	0	0	0
Myo18a	15.3098	15.2814	15.607	22.6225	18.2565	20.3118	17.1731	18.2446	19.0925	20.6512	20.6551	21.3254	17.122	19.2192	18.4779	19.412	17.4796	19.63	20.3621	19.0064	19.126	19.2071	20.6338	19.8361			8.29056	11.5956	10.2392	11.1657	11.9075	12.4336
Prrg1	0.0524171	0.0492686	0	0.0194165	0.0177894	0.0163227	0.0329046	0.0152212	0	0	0	0	0	0.0352958	0	0.0175844	0.0165769	0.0179637	0	0.061331	0.0161573	0	0	0.0172535			0.0207225	0.0973017	0	0	0	0
Arhgap24	0	0.0426833	0.0347667	0.0168213	0	0.014141	0	0.0263734	0	0	0	0	0.0289829	0.015289	0	0.045702	0.0287224	0.0778131	0	0	0.0559908	0.0559265	0.0163346	0.0149473			0	0.0842962	0.0343431	0.01641	0	0.0412362
Cd72	0	0	0.161724	0.052165	0	0	0.176805	0	0.0998603	0	0	0	0.314579	0.0474133	0	0.0472426	0.0890718	0.0482617	0	0	0.0868175	0.216794	0	0.0463537			0.222694	0.209131	0.159754	0.152669	0	0.0639394
Catsperg1	0.890204	0.890142	0.565536	1.0945	0.944925	1.06166	0.838231	0.759009	0.785707	1.01816	0.789523	1.18712	0.525851	1.07132	0.654473	0.762477	0.952399	0.817871	1.02853	1.04713	1.54132	1.04969	0.715367	0.561097			0.808694	0.843822	0.687564	1.08827	1.04209	1.05776
Fh1	88.9267	92.0373	96.4145	118.759	130.286	126.128	128.716	136.974	129.719	136.276	128.462	126.49	123.418	110.037	109.422	107.596	111.809	103.739	115.41	117.226	126.609	107.935	112.384	119.147			85.2155	79.9291	83.2735	95.8903	100.571	92.7445
Asb17os	0.285064	0.535883	0	0	0	0	0	0	0	0	0	0	0	0	0	0	0	0	0.124837	0	0	0	0	0.281493			0.676181	0	0.970142	0	0	0
Fkbp7	20.4563	16.9386	24.5309	20.7221	19.7649	20.8004	21.6861	19.7604	19.6124	22.091	16.2776	19.3821	27.1111	24.5974	20.7701	22.7582	25.8772	26.1106	21.9389	22.0422	23.1633	24.1007	23.126	24.3225			14.2763	14.1043	15.7074	22.2522	33.7047	28.527
Cd300a	0	0	0.0400118	0	0	0	0	0.0303522	0	0	0	0	0	0	0	0	0	0	0	0.152873	0	0	0	0			0	0	0	0.0377715	0	0
Hivep2	3.11425	3.89866	3.70136	3.48344	2.95614	3.74784	2.72114	2.45829	2.97982	2.75854	3.03107	3.43648	2.17424	3.24855	3.27634	3.46953	3.63847	3.59331	3.50185	3.21025	3.0182	3.6742	3.74954	3.51839			3.73387	5.30133	4.68218	4.40819	4.31855	5.0014
Cgrrf1	16.24	14.8956	17.2979	13.4126	15.7854	13.3839	13.9521	10.8992	14.4558	14.0526	12.4381	13.8136	17.7551	12.4882	15.0227	12.2458	15.8732	13.317	14.2239	12.6152	15.1992	13.8675	12.7069	14.244			23.7416	19.8365	17.3097	14.6804	14.4361	13.2991
2210408F21Rik	6.77747	5.47852	6.92712	10.5442	9.10858	8.35762	9.89175	10.3324	10.5971	8.08351	11.3006	8.9677	9.14869	9.03613	9.62779	8.59435	10.031	8.5707	10.9224	7.61283	11.2186	8.32603	8.55702	8.098			6.83244	5.28402	6.30452	6.90663	6.24185	5.63128
Angptl8	0.244694	0	0.468346	0.453202	0	0	0.460816	0.355279	0.0867573	0.205526	0.0693872	0.324582	0	0.329536	0	0.164175	0.154769	0	0.142878	0.286306	0.301703	0.226018	0	0.322171			0.0967368	0.090845	0.370112	0.530547	0.390227	0.777696
Gm25018	0	0	0	0	0	0	0	0	0	0	0	0	0	0	0	0	0	0	0	0	0	0	0	0			0	0	0	0	0	0
Akt1	45.2304	45.698	46.7173	48.7792	42.4254	45.0959	42.1007	43.4745	42.323	42.3731	43.7369	42.6115	47.8707	47.2334	47.2353	43.7781	45.2115	47.8752	44.4453	42.1221	43.3355	45.8212	45.6333	46.0068			48.1592	46.2451	48.3923	41.635	43.4208	39.8821
Efna3	13.3044	15.8075	13.5591	20.545	19.3511	20.1769	23.9163	18.9658	19.5423	19.834	19.6473	21.2578	21.6143	17.8592	20.9517	21.2727	20.6003	18.6525	21.0858	18.2456	23.1148	21.8647	20.8207	20.2468			16.7355	12.2522	14.4393	16.234	14.1907	14.2779
Plpp1	53.8045	55.2317	54.4903	68.7645	76.0663	72.1849	77.3875	75.8801	73.9396	80.7482	77.2947	77.707	92.3429	86.7662	85.5993	70.5229	69.2509	71.3044	77.8646	77.7341	74.1889	78.6821	80.1903	79.1825			56.3696	51.5562	52.3299	50.7459	50.8232	52.5969
Dgcr2	14.3909	14.4694	15.0368	13.9547	13.1551	14.058	13.5996	15.7764	15.0127	13.7145	14.1699	13.25	14.7376	15.5662	15.7885	15.7539	14.1456	15.8803	14.0284	14.9965	15.771	15.5612	16.9294	15.2183			18.4628	18.4364	18.2285	15.77	17.2125	16.3977
Ptn	37.6315	37.5212	38.2198	32.1491	39.2276	32.3899	32.3091	34.9711	34.5408	36.8445	34.3025	33.3775	37.7443	36.1521	35.3882	36.0671	32.4262	35.0467	32.2526	35.5423	36.002	34.1378	36.5915	34.2811			20.6401	21.631	21.9808	22.2703	22.1025	19.1835
Twf1	45.7779	44.5004	49.3556	39.2415	40.5438	38.5757	38.9265	39.6937	39.4536	34.384	35.0267	35.06	41.8263	44.7756	45.716	43.1814	48.9704	45.3328	40.8638	42.0463	39.699	46.5363	44.6877	49.0007			50.015	49.3741	48.2697	52.6123	51.3756	56.4387
Pthlh	0	0	0	0	0	0	0	0	0	0	0	0	0	0	0.09399	0	0	0	0	0	0	0	0	0			0	0	0	0.0530793	0	0.0666905
Ptgs1	22.328	20.8711	23.2103	42.9772	40.8544	43.6955	38.8731	37.5084	37.6011	47.1021	49.5489	46.802	32.1461	33.4679	32.5839	29.7798	29.4749	30.3209	41.5701	39.706	42.2511	33.3573	34.5877	30.6779			12.0874	10.4738	10.3048	12.8101	11.7187	11.5348
Ptgis	5.42421	6.44583	6.8966	4.30554	4.73368	4.66916	5.39938	4.55658	4.5332	5.10919	5.70205	5.28069	5.93473	5.32216	4.27665	6.70674	5.33	5.01906	4.30967	4.72598	5.55339	5.22492	5.64431	4.74411			6.06557	7.03387	5.05449	4.24229	5.14383	5.80511
Cst7	0	0	0	0	0	0	0	0	0	0	0	0	0	0	0	0	0	0	0	0	0	0	0	0			0	0.159393	0	0	0.0855848	0
Plxna2	0	0	0	0	0	0	0	0	0	0.0107404	0	0	0.0183628	0.00645783	0	0	0.00606592	0	0	0	0	0	0.00689946	0.00631351			0	0.0142421	0	0	0.00764718	0
Gm14023	0.871519	0.558525	0.864376	0.308157	0.322666	0.703152	0.708732	0.310594	0.674184	0.499102	0.168501	0.709396	0.682652	0.600187	0.722446	0.558158	1.16511	0.285099	0.381662	0.278107	0.402963	0.4025	0.170995	0.4303			0.751734	0.882436	0.763966	0.601247	0.473816	0.53959
Etaa1os	1.06527	0.539151	0.752835	0.546369	0.917735	0.688968	0.154319	1.64187	0.871603	0.206481	0.697095	0.489135	1.41208	1.32427	1.41574	1.23703	0.699695	0.673983	1.29187	0.862908	0.227329	0.832581	0.795842	1.69926			1.26342	1.00394	1.02254	1.33253	1.9602	0.558078
Trip10	14.2944	15.6751	15.295	14.7366	13.8816	14.4265	13.0274	13.778	13.9832	12.7296	11.9405	13.8782	14.0145	12.2346	12.8662	11.2373	12.2546	11.7158	12.1176	14.1812	13.192	13.3359	13.8456	11.3376			9.02136	9.04735	7.97762	7.12595	8.3082	7.70215
Gusb	32.3341	28.0557	29.3237	30.2255	30.8915	31.9151	28.1722	32.4985	28.4568	31.3927	28.9428	29.4853	30.5735	30.8353	33.9837	30.8423	31.6335	34.8825	30.6611	28.6214	31.3315	31.5554	32.109	32.6236			36.9026	36.0913	33.8075	33.452	31.6064	33.7902
BC055324	24.0638	23.921	24.7653	24.3146	26.3604	28.13	22.0064	25.4816	23.0272	25.9087	27.3126	28.2852	20.4644	23.033	25.1329	21.9146	22.8902	22.6679	27.0535	25.1893	24.2527	23.2744	22.0702	21.5229			20.2469	21.7033	21.8433	20.6242	20.293	21.7657
Ces2g	0.0246777	0	0	0.0548471	0	0	0	0.0214981	0	0.0207276	0	0.0736525	0	0	0	0	0	0	0.0648421	0	0	0	0	0.048737			0	0.0274854	0	0	0	0
Sowahb	0.0180906	0	0	0	0	0	0.0340689	0	0	0	0	0	0	0	0	0	0	0	0	0	0	0	0	0			0	0	0	0	0	0
Dmrt2	0	0	0	0	0	0	0	0	0	0	0	0	0	0	0	0	0	0	0	0	0	0	0	0			0	0	0	0	0	0
Nlrp3	0.0522231	0.0818105	0.0999555	0	0.0886178	0.048787	0.0327828	0.0151649	0.0925796	0	0.0148088	0.0173182	0.0666614	0.0351651	0	0.0175193	0.0165155	0	0.0457398	0	0.0321951	0	0.0751399	0.0171896			0.103229	0.0969416	0.0789901	0	0.0624623	0.0474221
Neu4	0	0	0	0	0	0	0	0	0	0	0	0	0	0	0	0	0	0	0	0	0	0	0	0			0	0	0	0	0	0
Shisa4	7.41108	8.97211	7.89813	5.86382	6.27789	5.87108	6.64343	5.83642	7.25225	5.17903	5.80024	5.66245	9.42219	7.42564	7.28414	6.68289	6.46875	7.74138	6.23138	7.59613	8.99152	8.48832	5.24631	6.44004			5.48473	6.66947	4.7753	5.78475	5.60213	5.57224
Sgms1	6.09165	6.26791	6.6564	7.73877	8.3221	7.49141	6.70304	6.38531	7.12292	6.77089	7.00132	8.11778	7.97336	8.27011	8.38564	7.73063	8.1286	7.95525	7.54103	7.28396	7.6887	7.64088	8.98748	7.80744			5.58961	5.37453	5.29854	5.3991	5.62016	6.6303
Odf4	0	0.179231	0	0.211903	0.0647149	0.118759	0.179552	0	0.338041	0	0	0	0.182553	0.0642002	0.0610088	0.127938	0	0.196047	0.111342	0.0557781	0.293889	0	0	0.125531			0.376925	0.212381	0.216315	0.206722	0.38012	0.0865775
Gdf10	0	0	0	0	0	0	0	0	0	0	0	0	0	0	0	0	0	0	0	0	0	0	0	0			0	0	0	0	0	0
Ctnna2	2.37456	2.26404	2.09917	2.86658	3.06119	2.12257	2.1555	2.54484	2.36219	2.75495	2.52868	2.66827	2.32236	2.12234	2.1972	1.80523	1.44248	2.09006	2.1845	2.62346	2.57498	2.08286	2.08313	2.54724			1.2967	1.29383	2.09297	1.59271	1.24639	1.39614
Map3k13	0.830783	1.41349	1.20769	1.0284	1.09212	0.962782	0.752572	0.76955	0.783001	0.680135	0.831994	1.23454	0.865828	1.10468	0.989199	1.12187	0.977772	1.24337	1.05923	0.950531	1.24477	1.3599	1.40718	1.11114			1.59647	1.94432	2.02806	2.12053	1.73578	1.76188
Dip2b	4.18821	4.93178	4.4611	5.47608	4.72391	5.03989	3.87772	5.04564	5.34084	4.22399	5.62252	5.3981	4.12884	4.56053	5.14829	4.73998	4.80815	5.15437	5.11375	5.54033	4.58568	5.29228	5.64527	5.91918			3.00991	4.03179	3.75324	4.36322	4.1062	4.43233
Psapl1	0	0	0	0	0	0	0	0	0	0	0	0	0	0	0	0	0	0	0	0	0	0	0	0			0	0	0	0	0.0331318	0
1700128A07Rik	0	0	0	0	0	0	0	0	0	0	0	0	0	0	0	0	0	0	0.143708	0	0	0	0	0			0	0	0	0	0	0
BC042761	0	0	0	0	0	0	0	0	0	0	0	0	0.105538	0	0	0	0	0	0	0	0	0	0	0			0	0	0	0	0.527416	0
9630013K17Rik	0.658148	1.91771	1.13373	2.55983	2.74737	2.27492	1.98311	2.75208	1.75012	2.54288	2.18356	1.30953	1.07114	1.52895	1.07391	1.72215	0.874183	1.55631	1.90226	1.27062	1.64326	0.911871	1.84657	0.649903			0.468343	1.02624	0.447967	0.8562	0.472313	0.806818
Fbxo44	15.2088	16.1718	16.6566	14.3561	13.3324	13.2206	14.4314	14.5026	12.8354	11.5906	12.8882	13.2904	12.8175	14.5905	15.2179	13.1788	13.0644	13.1612	13.8093	13.1402	13.5211	12.7733	14.9863	12.4089			12.5708	11.9032	12.4901	11.9044	11.694	11.8377
Ifi202b	0	0	0	0.174619	0	0	0	0	0	0.0329956	0	0	0.0376084	0	0	0	0	0.121165	0	0	0	0	0	0			0	0	0	0	0	0
Clec9a	0	0	0	0	0	0	0.0201683	0	0	0	0	0	0	0	0	0	0	0.0220211	0	0	0	0	0	0			0.0508059	0	0	0	0	0
Ap5z1	1.66356	2.72768	1.8043	1.60218	1.52437	1.39869	1.34017	1.23989	1.23863	0.931518	1.65106	1.28723	2.01731	1.96032	1.80965	1.97186	1.73613	1.76735	1.24658	1.63827	1.69219	1.96342	2.19411	1.64272			2.49914	2.65573	2.39041	2.62505	2.43189	2.64359
Fbxw8	34.2846	35.0628	34.6036	34.6659	34.5604	32.1479	30.6014	30.7563	31.3115	32.6538	32.5299	32.4446	29.064	31.8089	29.5883	28.8273	29.0986	26.2289	30.8849	32.5986	30.1315	29.6648	28.2029	27.6551			32.9297	37.1594	32.8958	29.5316	28.92	28.4944
Klhl33	0.121595	0.167042	0.161124	0.103943	0.0476161	0.192237	0.0968815	0.138522	0.0994897	0.0864193	0.103441	0.148887	0.134319	0.113369	0.0718226	0.254163	0.204105	0.0961652	0.0409615	0.082081	0.190289	0.190071	0.201871	0.184726			0.232961	0.250025	0.212215	0.304205	0.268498	0.254808
Pax2	0	0	0	0	0	0	0	0	0	0	0	0.0155496	0	0	0	0	0	0.0321388	0	0.0137159	0	0	0	0			0	0	0	0	0	0
Defb34	0.286803	0	0	0	0	0	0	0	0	0	0	0	0.274572	0	0.550567	0	0.81631	0	0	0	0	0.529824	0	0			0	0	0	0.621847	0	0
Dna2	10.2869	10.6826	10.6735	11.4506	11.0312	11.305	10.5889	10.4228	10.7415	10.4805	10.8187	10.9833	12.5847	12.2747	13.1924	13.0057	13.722	13.0574	11.7383	11.836	11.8869	13.3436	15.4414	14.4511			14.5552	15.2701	15.1841	15.2715	16.1731	14.8744
Kdm5b	16.1713	17.6631	15.819	16.9253	15.0052	14.9817	13.445	15.0438	15.7475	13.564	15.0717	14.8403	13.6376	14.7614	16.4032	15.1366	16.3837	15.1868	15.4192	15.4293	13.1833	14.9577	15.5655	14.5643			17.4394	18.8968	18.383	15.1518	15.9665	16.8406
Supt3	11.0033	9.14392	10.3585	12.6475	10.6741	12.9705	11.0279	12.2597	11.7038	15.4298	15.1456	14.5644	12.026	12.3063	9.2922	9.12523	10.7978	9.9047	13.3185	11.9766	11.1796	9.24745	10.2431	9.83954			9.63354	8.78381	9.10726	7.11628	7.17343	8.23355
Gm10591	0	0	0	0	0	0	0	0	0	0	0	0	0	0	0	0	0	0	0	0	0	0	0	0			0	0	0	0	0	0
Gm1987	0	0	0	0	0	0	0	0	0	0	0	0	0	0	0	0	0	0	0	0	0	0	0	0			0	0	0	0	0	0
S100g	0	0	0.1688	0.326683	0	0	0.138405	0	0.312688	0	0	0	0	0	0	0	0	0.453359	0	0	0	0.135767	0	0.145145			0.174328	0.16371	0.166743	0	0.351611	0.20021
Esrrb	0.030536	0.129158	0.175338	0.0509006	0	0.0285268	0	0.0133008	0	0	0	0	0	0	0.0146548	0.0460976	0.028971	0.0313947	0.0133725	0.0133983	0	0.042308	0.016476	0.0150767			0.0181081	0.0510155	0.103921	0.0331042	0	0.0623897
Mir103-2	0	0	0.942138	0	2.50582	0	0	0	5.2357	2.06721	0	0	0	0.82863	1.57488	1.6513	0	0.843458	0	0.719927	2.27593	0	0	0			0	0	0	0.889387	0	0
Chchd7	6.81142	5.73178	5.15318	6.03501	6.02128	5.0519	5.43869	6.61541	6.19256	6.53291	5.67703	6.45591	6.96155	5.53177	5.38931	5.85924	5.28339	3.85636	5.15962	6.56293	5.38375	5.65388	5.48791	5.2718			6.11341	4.66462	5.19482	5.56316	4.76154	4.67027
Rxrb	22.8891	22.5684	24.5004	23.6798	19.0484	20.9068	22.0088	21.3167	19.4391	21.6231	20.7294	23.025	23.0354	22.0892	20.8688	19.701	20.1199	17.6888	22.1683	22.7703	20.3885	21.2127	19.8315	21.067			25.5446	28.3607	25.9657	22.5759	24.7245	25.9348
Cadps2	0	0	0.0134079	0	0	0	0.0329808	0	0	0.0098064	0	0	0	0	0	0.0235001	0	0	0.0102258	0	0	0	0	0.011529			0.027694	0.0130036	0	0	0	0
Gabpb1	11.2351	10.8277	10.9841	10.3264	11.5019	12.2298	10.8471	12.3746	11.516	11.7335	11.7682	11.3743	11.289	12.7352	12.1734	12.5648	11.7393	11.4365	11.9102	11.7378	10.6756	11.7833	11.8703	11.1554			10.6101	9.93631	10.4994	9.87278	9.41246	10.2977
Gm13544	2.30379	2.18796	2.01182	0.960048	2.10125	1.65899	1.44619	1.777	1.50601	1.65283	2.34772	2.07708	1.60821	1.89063	2.41856	2.2944	2.25402	2.12184	1.38722	1.64261	2.26354	2.48261	2.48606	1.94316			2.87463	3.20738	2.99457	3.01786	2.72678	2.74574
1700101I11Rik	0.0676447	0.127163	0.0776835	0	0	0	0	0.353575	0.287805	0	0.115091	0.201891	0.25904	0.546594	0.129856	0.544627	0.256711	0.556375	0.177741	0	0	0.437372	0	0.200392			0.160455	0	0	0	0.0809076	0.184278
Dll3	0.619748	0.490545	0.824099	0.144991	0.232471	0.121889	0.122856	0.0284157	0	0.0273972	0	0	0.218591	0.197676	0.0626165	0.0984822	0.278519	0.0335355	0.114276	0.114496	0.211143	0	0.0703981	0.0644194			2.12772	1.67116	2.03514	0.42434	0.468164	0.311006
Fam57a	24.4282	26.8115	22.3905	13.6575	19.0784	20.0569	19.7874	18.9677	20.1734	17.5231	22.0073	21.1327	24.0401	28.1217	29.7093	29.7002	25.9832	26.2071	20.864	26.6295	22.1687	32.7944	31.0273	24.1221			22.5839	28.3905	27.9698	33.0622	27.4937	27.2803
Mettl7a1	4.75852	5.24749	4.51806	4.45524	4.9593	4.97047	4.97463	6.46294	4.5035	4.81508	4.23932	4.69678	6.34912	6.39581	6.04191	6.03341	6.43424	6.31765	5.28355	4.40597	6.3407	5.46819	6.02453	7.06685			6.88794	4.96608	5.65315	7.31158	6.99114	6.63469
Ckmt1	13.9119	10.1575	13.4564	22.1316	18.7172	15.975	20.2734	19.3696	19.3778	21.84	19.6544	18.5363	17.7186	15.3063	14.3467	14.9179	14.0239	15.2822	16.9355	18.4215	18.187	15.6802	16.353	15.7002			13.5043	12.359	10.2864	12.0746	12.9749	12.4638
Gm4788	0	0	0	0	0	0	0	0	0	0	0	0	0	0	0	0	0	0	0	0	0	0	0	0			0	0	0	0	0	0
Pate7	0.109725	0.206269	0.630046	0	0.223433	0.102506	0.103319	0	0.116711	0	0.0933435	0	0.210092	0	0.105318	0.110429	0	0.338433	0.0961035	0	0	0.304052	0	0.325052			0.390408	0.611049	0.248948	0	0.393717	0.747286
Spag7	100.574	92.1335	99.7969	95.4894	98.1911	88.9035	100.424	94.7624	99.8662	98.9199	97.7585	89.1744	99.9497	87.0982	90.993	91.7998	89.4229	90.0313	91.441	92.3106	97.8931	92.0553	89.3166	95.7731			106.164	86.0938	93.9621	90.7174	99.7957	94.4455
Gal3st1	0.414411	0.324599	0.118978	0.0767537	0.0351608	0.096786	0	0	0.0367328	0	0	0.137427	0.0991845	0	0.0994416	0.0695112	0.0982929	0.142021	0	0.0909158	0.0638701	0.0637968	0.186333	0			0.368623	0.384635	0.313409	0.187193	0.0826105	0.188157
Gpr68	0.704528	0.586529	0.48545	1.05135	0.491871	0.582952	0.909799	0.754042	0.899256	0.87918	0.719211	1.0013	0.886463	0.955584	0.830799	0.952145	0.878494	1.11755	0.846259	0.582925	1.13548	0.725126	0.999211	0.814965			0.787832	1.12098	1.09608	1.4621	1.05935	1.12415
Golph3l	11.2995	10.8308	10.3526	9.60386	10.6195	10.904	11.9025	9.73546	11.7811	10.7423	10.2674	9.58607	12.1965	9.98323	13.277	9.12252	12.2047	11.847	11.3975	10.8965	9.78305	11.6528	11.2823	10.1525			14.0788	11.6723	12.6211	14.5113	13.9011	16.4058
Sptan1	96.0767	103.955	97.72	121.856	91.1344	97.8635	90.9689	98.227	98.0508	83.7856	89.651	94.9227	78.8383	93.8932	93.341	99.4343	97.8795	103.581	93.1201	91.43	87.481	103.406	96.5545	99.9862			74.8747	100.21	90.7941	82.309	82.256	87.5018
Slx1b	7.10885	6.96924	5.94731	6.07355	5.89534	6.99816	6.60384	6.24288	5.93531	7.89707	7.28302	7.90882	7.06182	6.08006	6.5482	5.73123	6.32751	5.81556	7.34772	7.71406	7.40438	6.68982	6.24839	6.84996			6.30073	6.66192	6.2217	5.67646	5.91986	6.45532
Mir6949	0	0	0	0	0	0	0	0	0	0	0	0	0	0	0	0	0	0	0	0	0	0	0	0			0	0	0	0	0	0
Sh2d1b2	0	0	0	0	0	0	0	0	0	0	0	0	0	0	0	0	0	0	0	0	0	0	0	0			0	0	0	0	0	0
Rprd2	5.86916	6.14893	5.51827	6.39254	6.59768	6.38078	6.9162	6.99071	7.76882	6.79202	6.44697	6.85655	5.63858	6.6908	5.95628	6.01731	7.15094	6.90933	6.67367	6.69256	6.2336	6.87952	6.77056	7.06321			6.14676	6.94215	6.72034	6.74975	6.29738	6.13371
Edem3	10.6864	11.5366	11.0609	11.8044	11.8349	12.0933	11.9084	12.3539	13.6559	11.6247	12.091	13.0164	9.73083	12.6339	13.6524	11.3339	10.7452	11.8741	11.9539	11.8274	12.5718	13.2955	12.0492	12.6672			10.8546	12.816	13.561	10.973	11.4563	12.5387
Kir3dl1	0	0	0	0	0	0	0	0	0	0	0	0	0	0	0	0	0	0	0	0	0	0	0	0			0	0	0	0	0	0
Pcsk1n	62.2852	54.7036	58.2278	72.3976	53.6868	52.3563	55.2256	61.5473	59.0642	54.9635	49.5102	48.4582	70.3166	57.7766	56.0163	62.0045	62.2369	55.6682	52.5521	54.2909	58.6387	55.1539	59.5405	53.9439			69.6739	67.6519	64.4892	69.7558	67.7632	66.4775
Gpr162	4.98663	6.19533	5.89677	4.27957	3.97121	4.52015	4.34682	4.64522	3.9912	5.03856	4.15813	4.91188	5.64841	6.65745	5.16547	5.98753	6.41738	4.46696	5.29729	4.61428	4.79395	4.90245	4.82174	5.36295			7.37813	6.95625	7.78524	7.03854	7.73593	7.76743
Syk	0	0	0.0153687	0	0	0.0250043	0	0.0233168	0	0	0	0	0.012812	0	0	0	0.0126968	0	0	0	0	0	0	0			0.015872	0	0.0151815	0.0290164	0	0.0182286
Frmd4b	4.97171	5.30525	4.61912	5.71543	4.64569	5.0265	4.371	4.80217	4.44659	5.35002	5.12693	5.94326	4.75969	5.06161	4.86063	4.71159	4.90458	4.6912	5.24387	5.68217	5.18288	5.49363	5.19429	5.10476			3.36273	4.08327	3.29123	2.83074	3.42278	2.82016
Pomt1	5.8774	6.93436	6.58019	7.6245	6.53488	5.58258	6.64575	6.29842	6.61778	5.74218	7.00825	6.8992	6.07407	6.58225	7.19921	7.84552	6.27612	6.52305	7.71086	6.62513	6.66305	6.51911	6.58125	6.38658			8.02066	8.35384	7.86697	6.77161	6.67681	6.33081
Mpp4	0.114275	0.128893	0.314962	0.0761943	0.255967	0.0427025	0.064562	0.0199103	0.02431	0	0.0388856	0.0227375	0.0875214	0.161592	0.109685	0.046003	0.0433673	0.117488	0.0200177	0.16045	0.105674	0.0844424	0	0.112843			0.379489	0.509108	0.751883	0.495544	0.0546722	0.342439
Chst10	0	0	0	0	0	0	0	0	0	0	0	0.0217511	0	0	0	0	0	0.0224783	0	0	0	0.0605842	0	0			0	0	0	0	0	0
Abcc10	0.718442	0.663843	0.825062	0.98783	0.595101	0.625668	0.573303	0.700133	0.297901	0.654582	0.476513	0.41189	0.734434	0.651863	0.829842	0.575987	0.820255	0.62597	0.725238	0.523606	0.833277	0.798577	0.65702	0.697417			0.750988	1.13925	0.718314	1.00328	0.932127	1.39325
Chd6	8.30982	9.63485	8.76948	13.2365	11.2106	11.6882	10.1796	10.7251	11.3217	10.2511	12.181	12.885	7.02965	10.8049	10.2293	10.229	10.0479	10.2371	11.2794	10.6808	10.2685	11.4394	10.7089	10.7807			6.2408	9.01017	7.14951	7.85189	7.76941	8.46641
Tyms	14.4331	14.1931	13.8941	9.7799	8.60192	9.45051	9.85698	10.104	10.4645	10.302	9.56725	10.5987	13.5692	11.7897	12.0217	14.0221	13.2539	12.7436	10.2396	10.113	11.2565	12.7496	10.9965	13.429			14.5688	12.7735	14.7967	16.9525	14.8031	15.7729
Ppp1r2-ps7	0	0	0	0	0	0	0	0	0	0	0	0	0	0	0	0	0	0	0	0	0	0	0	0			0	0	0.0410866	0	0	0
4930447J18Rik	0	0	0	0	0	0	0	0	0	0	0	0	0	0	0	0	0	0	0	0	0	0	0	0			0	0	0	0	0	0
Fam131b	5.03217	6.44107	6.56791	4.50422	3.93441	5.02196	4.4958	5.04214	4.76795	4.58732	4.68997	5.21134	5.40949	6.05416	6.37964	6.3435	6.17558	6.88646	5.65597	5.00373	5.55871	6.58347	7.78406	6.24109			7.02743	8.22536	8.06602	7.05664	7.7238	7.36899
Gm8267	0	0.0534803	0	0	0.0579303	0	0.053576	0	0	0	0	0.0566055	0	0	0	0	0	0	0	0	0	0.0525551	0	0.11237			0	0	0	0.308416	0	0
Vmn2r56	0	0	0	0	0	0	0	0	0	0	0	0	0.0288652	0	0	0	0	0	0	0	0	0	0	0			0	0	0	0	0	0
Aicda	0	0	0.0338022	0	0	0	0	0	0	0	0	0	0.0281788	0	0	0	0	0	0	0	0	0	0	0			0	0	0	0.0319096	0	0
Ahrr	0.0742043	0	0.0681732	0.0659688	0.0151101	0.124779	0.0139744	0.0387862	0	0.0124653	0.0252503	0.0147646	0.014208	0.0299799	0.0284896	0.0896159	0.0844814	0	0.0129984	0.026047	0.0411716	0.0411243	0	0.0879296			0.0880073	0.0330589	0.11785	0.0482671	0.0177506	0.141503
Zbtb17	14.6685	13.6515	14.1406	12.8569	11.7794	10.6925	11.4193	10.6548	13.0752	11.1579	9.94766	10.3591	11.6695	11.0389	10.5099	10.9991	10.2905	12.0011	10.857	11.3675	11.1764	10.343	12.0836	9.97611			13.8441	16.2224	13.4527	9.74288	11.441	10.0181
Gm21992	0.113066	0.0132844	0.162307	0.0157059	0.0719487	0.0396101	0.0133082	0.0123123	0.0150331	0.023742	0.0120232	0	0.0270611	0	0.0271313	0.0568956	0.0804537	0.0145307	0.0618936	0.0620129	0.0130696	0.117491	0.091509	0.0139562			0.150861	0.0472241	0.080165	0.015322	0.101426	0.154008
Sergef	6.28216	6.17734	6.6595	6.06825	8.26578	6.50083	5.50586	6.5252	5.60268	7.14368	6.9064	7.21139	5.96798	7.71193	4.82387	5.00931	4.76815	4.1237	5.71388	5.97933	6.83714	5.71339	4.84973	5.77398			6.18983	4.89785	6.03016	4.81974	5.9533	3.29113
Armc3	0	0	0.0268647	0.025996	0.0238175	0	0	0	0.0248823	0.0196486	0	0	0	0.0472561	0	0.023543	0	0	0.0409778	0	0	0.0216076	0	0.0462			0.0277445	0	0	0.050721	0	0
Gm10790	0	0	0	0	0	0	0	0	0	0	0	0	0	0	0	0	0	0	0	0	0	0	0	0			0	0	0	0	0	0
Misp	0.174421	0.218593	0.333844	0	0.0887931	0.054315	0.246357	0.0253248	0	0.170919	0.0247301	0.0289208	0.0834915	0.0880867	0.0279027	0.0877697	0	0.089663	0.0254613	0.0255104	0.188176	0.107406	0.125481	0.028706			0.551643	0.453289	0.428709	0.189091	0.0695398	0.277176
Mir8101	0	0	0	0	0	0	0	0	0	0	0	0	0	0	0	0	0	0	0	0	0	0	0	0			0	0	0	0	0	0
Vmn1r254	0	0	0	0	0	0	0	0	0	0	0	0	0	0	0	0	0	0	0	0	0	0	0	0			0	0	0	0	0	0
Vmn1r244	0	0	0	0	0	0	0	0	0	0	0	0	0	0	0	0	0	0	0	0	0	0	0	0			0	0	0	0	0	0
1700065J18Rik	0	0	0	0.194069	0	0	0	0	0	0	0.297128	0	0	0	0	0	0	0.179548	0.45887	0	0	0	0	0.172449			0.207122	0	0.396221	0	0.208878	0
A730082K24Rik	0	0	0	0	0	0	0	0	0	0	0	0	0	0	0	0	0	0	0	0	0	0	0	0			0.0405217	0	0	0	0	0
Mettl26	33.4933	26.5753	31.7702	28.2293	30.7352	30.3956	31.8655	30.1632	26.7423	31.2011	25.2365	25.7914	31.482	30.6665	30.2276	29.2428	33.0973	23.7915	27.1256	28.094	30.7311	29.3298	26.1921	37.1972			37.1441	31.8781	31.4818	29.5197	34.3373	35.7861
Tmem174	0	0	0	0	0	0	0	0	0	0	0	0	0	0	0	0	0	0	0	0	0	0	0	0			0	0	0	0	0	0
Acbd6	57.5835	53.5101	49.6073	54.0592	59.3681	56.6117	54.1874	56.8107	58.9308	62.159	61.4107	60.3236	52.7975	48.401	48.9242	45.2287	48.428	48.2586	57.8488	53.9114	55.8701	48.1548	46.3399	46.1713			57.6521	50.2157	49.3738	44.7423	39.9772	39.2915
Ccdc88c	0.51569	0.369698	0.421581	0.485654	0.275872	0.416436	0.312748	0.24366	0.446254	0.278975	0.386649	0.365215	0.393285	0.459072	0.604041	0.501403	0.505845	0.449315	0.520568	0.506232	0.371803	0.371376	0.754564	0.621433			0.445754	0.3894	0.475937	0.559062	0.627254	0.726234
Nudcd2	66.1856	66.525	65.8735	55.7198	64.8454	58.375	65.9307	65.4236	62.0556	65.4744	62.5602	55.3368	71.8115	66.3553	66.1797	64.9503	65.2038	66.1222	63.1218	59.1759	67.7574	67.5561	66.6607	64.3002			78.2328	67.7096	74.02	78.5166	74.0981	78.8599
Zmynd19	26.7311	26.9421	24.2804	17.4145	17.2827	16.0971	18.7463	18.2767	16.8913	15.3529	16.0449	15.9377	26.2599	24.6713	22.9979	24.1138	22.688	23.2215	17.9673	19.6366	18.7117	21.2281	23.5191	22.5794			31.1788	30.4209	29.0034	33.826	34.8408	36.918
Tmprss13	0	0	0	0	0	0	0	0	0	0	0	0	0	0	0	0	0	0	0	0	0	0	0	0			0	0	0	0	0	0
Odr4	35.0719	34.181	34.6573	26.8533	29.4753	27.5687	33.3897	32.8067	31.1599	30.9608	29.8357	33.3047	31.6983	37.6668	32.5874	31.9341	33.3767	30.9165	33.1346	35.5063	35.2031	34.8242	31.6359	35.037			39.6528	41.7033	41.938	37.3439	37.6169	38.229
Elovl1	26.7303	29.3976	26.3537	18.5906	23.4385	21.3022	22.6356	21.2903	21.7785	19.8857	23.1108	20.7316	21.7953	21.0113	23.8765	23.754	23.7041	24.7151	21.9148	20.457	22.5998	25.7314	21.5456	23.1633			35.6707	29.7716	34.7376	27.7168	30.0573	27.1956
Nfatc4	0.24577	0.198006	0.181442	0.214592	0.125114	0.0655996	0.281011	0.183518	0.168053	0.250665	0.492823	0.104788	0.168063	0.159582	0.303298	0.371018	0.366416	0.216583	0.230634	0.154052	0.194805	0.340517	0.170495	0.277361			0.229025	0.195523	0.537694	0.228377	0.230966	0.167382
Camta2	6.58898	6.89028	7.33752	6.21272	5.9825	7.208	6.54002	6.59732	6.7354	6.66032	6.63652	7.23617	6.88144	7.92282	7.44685	7.30582	7.55025	7.69802	7.02012	6.52052	6.66017	7.71956	7.44888	7.75984			7.42558	8.87947	8.54243	8.33366	8.68259	9.03314
Ephx2	0	0	0	0	0	0	0	0	0	0	0	0	0	0.110142	0	0	0	0	0	0	0	0	0	0			0	0	0.0309261	0	0	0
Hdac9	1.13628	0.958177	0.97682	0.995743	1.35523	1.42547	0.868182	1.01251	0.88402	1.4616	1.92223	1.68597	1.03188	1.11491	1.00339	1.33307	1.28134	1.26169	1.60372	1.6467	1.62718	1.57733	1.1421	1.25028			0.862494	0.940136	0.883895	0.81654	1.04066	0.804821
Styxl1	0.448865	0.345194	0.374894	0.181386	0.249278	0.038121	0.192118	0.319936	0.0434037	0.342742	0.277709	0	0.312526	0.206079	0.195835	0.574945	0.193573	0.50344	0.464621	0.35809	0.264143	0.188457	0.220172	0.201474			0.241982	0.227244	0	0.132714	0.29284	0.389073
[truncated: 23,295 more rows]

## Sheet: N2a-td
Transcriptome profile of N2a cells tably expressing tdTomato tansfected with the plasmids encoding RfxCas13d and crRNA
[truncated: 25,243 more rows]

## Sheet: Sik3-S crRNA 1
	baseMean	log2FoldChange	lfcSE	stat	pvalue	padj
[truncated: 354 more rows]

## Sheet: Sik3-S crRNA 8
	baseMean	log2FoldChange	lfcSE	stat	pvalue	padj
[truncated: 465 more rows]

[truncated: 6 more sheets: Map2 crRNA 1, Map2 crRNA 3, Mapt crRNA 4, Mapt crRNA 6, Rbfox3 crRNA 3, Rbfox3 crRNA 5]
