# Supplementary material for: The collateral activity of RfxCas13d can induce lethality in a RfxCas13d knock-in mouse model
Source: Genome Biol. 2023 Feb 1;24:20. doi: 10.1186/s13059-023-02860-w (PMC9893547; doi:10.1186/s13059-023-02860-w)
Supplement: Supplementary file 3 — Additional file 3: Table S2. Transcriptome profiles of HEK293T-RfxCas13d cells transfected of target gene and crRNA, and 509 common DEGs identified through comparisons (Linked to Fig. 5). [file 13059_2023_2860_MOESM3_ESM.xlsx]

## Sheet: Sheet1
Transcriptome profiles (FPKM) of HEK293T-RfxCas13d cells tansfected of the plasmids encoding taget gene and crRNA
						SIK3-S+Sik3-S crRNA 1			SIK3-S+Sik3-S crRNA 8			SIK3-S+NT crRNA			tdTomato+tdTomato crRNA 7			tdTomato+tdTomato crRNA 4			tdTomato+NT crRNA
Geneid	Chr	Start	End	Strand	Length	Rep 1#	Rep 2#	Rep 3#	Rep 1#	Rep 2#	Rep 3#	Rep 1#	Rep 2#	Rep 3#	Rep 1#	Rep 2#	Rep 3#	Rep 1#	Rep 2#	Rep 3#	Rep 1#	Rep 2#	Rep 3#
LOC102725121	chr1;chr1;chr1;chr15;chr15;chr15	11869;12613;13221;102516808;102518449;102518943	12227;12721;14362;102517949;102518557;102519301	+;+;+;-;-;-	3220	0	0	0	0	0	0	0	0	0	0	0	0	0	0	0	0	0	0
DDX11L1	chr1;chr1;chr1	11874;12613;13221	12227;12721;14409	+;+;+	1652	0	0	0	0	0	0	0	0	0	0	0	0.0802431	0	0	0	0	0	0
SPECC1L	chr22;chr22;chr22;chr22;chr22;chr22;chr22;chr22;chr22;chr22;chr22;chr22;chr22;chr22;chr22;chr22;chr22;chr22;chr22;chr22;chr22;chr22;chr22;chr22;chr22;chr22;chr22;chr22;chr22;chr22;chr22;chr22;chr22;chr22;chr22;chr22;chr22;chr22;chr22;chr22;chr22;chr22;chr22;chr22;chr22;chr22;chr22;chr22;chr22;chr22;chr22;chr22;chr22;chr22;chr22;chr22;chr22	24666785;24666785;24666799;24672668;24698163;24698163;24698163;24709281;24709281;24709281;24717256;24717256;24717256;24720188;24720188;24720188;24724814;24724814;24724814;24726224;24726224;24726224;24730378;24730378;24730378;24734354;24734354;24734354;24738076;24740379;24743054;24743054;24743054;24743054;24759229;24759229;24759229;24759229;24761444;24761444;24761444;24761444;24765186;24765186;247…	24666951;24666951;24666951;24672771;24698352;24698352;24698352;24709434;24709434;24709434;24718886;24718886;24718886;24720395;24720395;24720395;24724887;24724887;24724887;24726399;24726399;24726399;24730541;24730541;24730541;24734445;24734445;24734445;24738362;24740486;24743144;24743144;24743144;24743144;24759312;24759312;24759312;24759312;24761600;24761600;24761600;24761600;24765288;24765288;247…	+;+;+;+;+;+;+;+;+;+;+;+;+;+;+;+;+;+;+;+;+;+;+;+;+;+;+;+;+;+;+;+;+;+;+;+;+;+;+;+;+;+;+;+;+;+;+;+;+;+;+;+;+;+;+;+;+	7174	7.58189	7.44593	8.60493	6.02186	6.49204	7.35682	9.19401	10.4834	10.6852	7.78336	6.27598	7.70536	8.88552	8.43757	9.28265	8.75588	10.2403	9.82261
MIR6859-1	chr1;chr16;chr15	17369;67052;102513727	17436;67119;102513794	-;-;+	204	0	0	0	0	0	0	0	0	0	0	0	0	0	0	0	0	0	0
MIR6859-2	chr1;chr16;chr15	17369;67052;102513727	17436;67119;102513794	-;-;+	204	0	0	0	0	0	0	0	0	0	0	0	0	0	0	0	0	0	0
MIR6859-3	chr1;chr16;chr15	17369;67052;102513727	17436;67119;102513794	-;-;+	204	0	0	0	0	0	0	0	0	0	0	0	0	0	0	0	0	0	0
MIR6859-4	chr1;chr16;chr15	17369;67052;102513727	17436;67119;102513794	-;-;+	204	0	0	0	0	0	0	0	0	0	0	0	0	0	0	0	0	0	0
MIR1302-2	chr1;chr9;chr15;chr19	30366;30144;102500662;71973	30503;30281;102500799;72110	+;+;-;+	552	0	0	0	0	0	0	0	0	0	0	0	0	0	0	0	0	0	0
MIR1302-9	chr1;chr9;chr15;chr19	30366;30144;102500662;71973	30503;30281;102500799;72110	+;+;-;+	552	0	0	0	0	0	0	0	0	0	0	0	0	0	0	0	0	0	0
MIR1302-10	chr1;chr9;chr15;chr19	30366;30144;102500662;71973	30503;30281;102500799;72110	+;+;-;+	552	0	0	0	0	0	0	0	0	0	0	0	0	0	0	0	0	0	0
MIR1302-11	chr1;chr9;chr15;chr19	30366;30144;102500662;71973	30503;30281;102500799;72110	+;+;-;+	552	0	0	0	0	0	0	0	0	0	0	0	0	0	0	0	0	0	0
FAM138A	chr1;chr1;chr1;chr9;chr9;chr9;chr19;chr19;chr19	34611;35277;35721;34394;35060;35504;76220;76886;77330	35174;35481;36081;34957;35264;35864;76783;77090;77690	-;-;-;-;-;-;-;-;-	3390	0	0	0	0	0	0	0	0	0	0	0	0	0	0	0	0	0	0
FAM138F	chr1;chr1;chr1;chr9;chr9;chr9;chr19;chr19;chr19	34611;35277;35721;34394;35060;35504;76220;76886;77330	35174;35481;36081;34957;35264;35864;76783;77090;77690	-;-;-;-;-;-;-;-;-	3390	0	0	0	0	0	0	0	0	0	0	0	0	0	0	0	0	0	0
FAM138C	chr1;chr1;chr1;chr9;chr9;chr9;chr19;chr19;chr19	34611;35277;35721;34394;35060;35504;76220;76886;77330	35174;35481;36081;34957;35264;35864;76783;77090;77690	-;-;-;-;-;-;-;-;-	3390	0	0	0	0	0	0	0	0	0	0	0	0	0	0	0	0	0	0
LOC729737	chr1;chr1;chr1	134773;139790;140075	139696;139847;140566	-;-;-	5474	0.0452688	0.150902	0.115074	0.0457507	0.0914861	0.0654404	0.0684619	0.0871773	0.0432878	0.0864454	0.0929383	0.0968664	0	0.18822	0.206583	0.0809245	0.13139	0.098569
LOC100132287	chr1;chr1;chr1;chr5;chr5;chr5	323892;324288;324439;180750507;180750903;180751054	324060;324345;328581;180750675;180750960;180755196	+;+;+;+;+;+	8740	0	0	0	0	0	0	0	0	0	0	0	0	0	0	0	0	0	0
LOC100132062	chr1;chr1;chr1;chr5;chr5;chr5	323892;324288;324439;180750507;180750903;180751054	324060;324345;328581;180750675;180750960;180755196	+;+;+;+;+;+	8740	0	0	0	0	0	0	0	0	0	0	0	0	0	0	0	0	0	0
DPEP2NB	chr16;chr16	68047339;68049607	68048315;68049814	-;-	1185	0.104558	0.464719	0.106315	0.634024	0.633917	0	0.158127	0	0	0.499158	0.53665	1.11866	0.283619	1.3042	0.106033	0.0747647	0	0.182132
LOC101928626	chr1;chr1;chr1	562760;563341;564299	563203;563603;564389	-;-;-	798	0	0	0.315747	0	0	0	0.117406	0.119601	0.14847	0	0.159381	0.166117	0	0	0	0	0	0.270459
PARD3	chr10;chr10;chr10;chr10;chr10;chr10;chr10;chr10;chr10;chr10;chr10;chr10;chr10;chr10;chr10;chr10;chr10;chr10;chr10;chr10;chr10;chr10;chr10;chr10;chr10;chr10;chr10;chr10;chr10;chr10;chr10;chr10;chr10;chr10;chr10;chr10;chr10;chr10;chr10;chr10;chr10;chr10;chr10;chr10;chr10;chr10;chr10;chr10;chr10;chr10;chr10;chr10;chr10;chr10;chr10;chr10;chr10;chr10;chr10;chr10;chr10;chr10;chr10;chr10;chr10;chr10;chr…	34398488;34398488;34398489;34398489;34398489;34398489;34398489;34398489;34408541;34408541;34408541;34408541;34408541;34408541;34408541;34408541;34420391;34420391;34420391;34420391;34420391;34420391;34420391;34420391;34558585;34558585;34558585;34558585;34558585;34558585;34558585;34558585;34573063;34573063;34573063;34573063;34573063;34601188;34601190;34601190;34606035;34606035;34606035;34606035;346…	34400490;34400490;34400490;34400490;34400490;34400490;34400490;34400490;34408668;34408668;34408668;34408668;34408668;34408668;34408668;34408668;34420511;34420511;34420511;34420511;34420511;34420511;34420511;34420511;34558827;34558827;34558827;34558827;34558827;34558827;34558827;34558827;34573173;34573173;34573173;34573173;34573173;34601310;34601310;34601310;34606266;34606266;34606266;34606266;346…	-;-;-;-;-;-;-;-;-;-;-;-;-;-;-;-;-;-;-;-;-;-;-;-;-;-;-;-;-;-;-;-;-;-;-;-;-;-;-;-;-;-;-;-;-;-;-;-;-;-;-;-;-;-;-;-;-;-;-;-;-;-;-;-;-;-;-;-;-;-;-;-;-;-;-;-;-;-;-;-;-;-;-;-;-;-;-;-;-;-;-;-;-;-;-;-;-;-;-;-;-;-;-;-;-;-;-;-;-;-;-;-;-;-;-;-;-;-;-;-;-;-;-;-;-;-;-;-;-;-;-;-;-;-;-;-;-;-;-;-;-;-;-;-;-;-;-;-;-;-;-;-;-;-;-;-;-;-;-;-;-;-;-;-;-;-;-;-;-;-;-;-;-;-;-;-;-;-;-;-;-;-;-;-;-;-;-;-;-;-;-;-;-;-;-;-;-;-;-;-…	6133	10.4244	10.3036	11.1542	9.18782	8.36971	9.52062	11.7934	12.2317	11.8807	10.204	11.1778	11.4989	12.1108	10.7097	11.1451	14.0269	13.7543	15.4841
LOC100133331	chr1;chr1;chr1	661139;665278;665563	665184;665335;665731	-;-;-	4273	1.59479	1.09546	2.24075	1.67038	1.6408	1.98406	2.19261	2.63565	2.52319	1.35659	1.57755	2.04752	1.80904	2.26053	2.2348	2.30147	2.62097	3.53566
LOC100288069	chr1;chr1;chr1;chr1;chr1;chr1;chr1	700245;701709;703928;704877;708356;709551;713664	700627;701767;703993;705092;708487;709660;714068	-;-;-;-;-;-;-	1371	8.13353	12.251	11.027	12.1475	14.885	15.3287	8.6788	8.35376	9.2467	16.481	24.9548	20.0148	15.4439	15.9695	14.0221	9.17626	12.6653	9.36665
FAM87B	chr1;chr1	752751;754103	753582;755214	+;+	1944	1.52964	3.96589	2.20341	3.22067	3.47774	2.76405	0.819306	1.52196	1.09703	2.49502	5.16857	2.86399	1.90173	2.18624	2.45609	1.09378	1.32133	2.10942
LINC00115	chr1	761586	762902	-	1317	5.17429	6.89933	6.21785	7.03589	11.978	9.24791	2.48986	3.11617	1.97914	6.73693	7.43608	8.55561	7.06032	6.74752	7.72782	1.74905	2.02841	2.62204
LINC01128	chr1;chr1;chr1;chr1;chr1;chr1;chr1;chr1;chr1;chr1;chr1;chr1;chr1;chr1;chr1;chr1;chr1;chr1;chr1;chr1;chr1;chr1;chr1;chr1;chr1;chr1;chr1	762971;762971;762971;762971;762971;763178;764383;764383;764383;764383;764383;764383;776580;783034;787307;787307;787307;787307;788051;788051;788051;788051;788771;788771;788771;788771;788771	763155;763155;763155;763155;763155;763229;764484;764484;764484;764484;764484;764484;778984;783186;787490;787490;787490;787490;788146;788146;788146;788146;794826;794826;794826;794826;794826	+;+;+;+;+;+;+;+;+;+;+;+;+;+;+;+;+;+;+;+;+;+;+;+;+;+;+	9233	3.28774	3.38479	3.04281	3.48548	3.66118	3.0909	2.16138	2.78066	2.3996	3.61321	3.55399	2.85712	3.55514	4.12886	3.37494	2.6196	2.82656	3.40114
FAM41C	chr1;chr1;chr1	803451;809492;812126	804055;810535;812182	-;-;-	1706	0.363133	0.0806993	0.0738471	0.220199	0.146775	0.349961	0.109836	0.335669	0.0694483	0.208031	0.447313	0.388516	0.525343	0.377461	0.073651	0.467389	0.240907	0.632552
LINC02593	chr1;chr1;chr1;chr1;chr1;chr1;chr1;chr1	852198;852198;853402;853402;854205;854205;854715;854715	853100;853100;853555;853495;854295;854295;855072;855072	-;-;-;-;-;-;-;-	1506	3.86676	5.30215	6.10675	5.23828	6.98319	5.55012	4.04373	5.83044	3.77622	5.02738	3.96928	5.98552	5.05843	5.90072	5.92367	3.23558	3.68414	3.58278
PDE9A	chr21;chr21;chr21;chr21;chr21;chr21;chr21;chr21;chr21;chr21;chr21;chr21;chr21;chr21;chr21;chr21;chr21;chr21;chr21;chr21;chr21;chr21;chr21;chr21;chr21;chr21;chr21;chr21;chr21;chr21;chr21;chr21;chr21;chr21;chr21;chr21;chr21;chr21;chr21;chr21;chr21;chr21;chr21;chr21;chr21;chr21;chr21;chr21;chr21;chr21;chr21;chr21;chr21;chr21;chr21;chr21;chr21;chr21;chr21;chr21;chr21;chr21;chr21;chr21;chr21;chr21;chr…	44073731;44073862;44073862;44073862;44073862;44073862;44073862;44073862;44073862;44073862;44073862;44073862;44073862;44073862;44073862;44073862;44073862;44073862;44073862;44073862;44073862;44106302;44106302;44106302;44106302;44106302;44106302;44106302;44108027;44108027;44108027;44108027;44108027;44108027;44108027;44108027;44108027;44117525;44117525;44119078;44119078;44119078;44119078;44119078;441…	44073993;44073993;44073993;44073993;44073993;44073993;44073993;44073993;44073993;44073993;44073993;44073993;44073993;44073993;44073993;44073993;44073993;44073993;44073993;44073993;44073993;44106372;44106372;44106372;44106372;44106372;44106372;44106372;44108104;44108104;44108104;44108104;44108104;44108104;44108104;44108104;44108104;44117600;44117600;44119121;44119121;44119121;44119121;44119121;441…	+;+;+;+;+;+;+;+;+;+;+;+;+;+;+;+;+;+;+;+;+;+;+;+;+;+;+;+;+;+;+;+;+;+;+;+;+;+;+;+;+;+;+;+;+;+;+;+;+;+;+;+;+;+;+;+;+;+;+;+;+;+;+;+;+;+;+;+;+;+;+;+;+;+;+;+;+;+;+;+;+;+;+;+;+;+;+;+;+;+;+;+;+;+;+;+;+;+;+;+;+;+;+;+;+;+;+;+;+;+;+;+;+;+;+;+;+;+;+;+;+;+;+;+;+;+;+;+;+;+;+;+;+;+;+;+;+;+;+;+;+;+;+;+;+;+;+;+;+;+;+;+;+;+;+;+;+;+;+;+;+;+;+;+;+;+;+;+;+;+;+;+;+;+;+;+;+;+;+;+;+;+;+;+;+;+;+;+;+;+;+;+;+;+;+;+;+;+;+;+…	2346	6.12638	5.57499	5.63863	4.10994	5.28332	4.98801	7.7476	5.899	6.26231	5.74862	5.52983	6.72414	5.73041	6.25832	5.67722	9.78107	7.05124	9.33777
FKTN	chr9;chr9;chr9;chr9;chr9;chr9;chr9;chr9;chr9;chr9;chr9;chr9;chr9;chr9;chr9;chr9;chr9;chr9;chr9;chr9;chr9;chr9;chr9;chr9;chr9;chr9;chr9;chr9;chr9;chr9;chr9;chr9;chr9;chr9;chr9;chr9;chr9;chr9;chr9;chr9;chr9;chr9;chr9;chr9;chr9;chr9;chr9;chr9;chr9;chr9;chr9;chr9;chr9;chr9;chr9;chr9;chr9;chr9;chr9;chr9;chr9;chr9;chr9;chr9;chr9;chr9;chr9;chr9;chr9;chr9;chr9;chr9;chr9;chr9;chr9;chr9;chr9;chr9;chr9;chr9…	108320411;108320411;108320412;108320412;108320412;108320412;108320412;108320412;108320412;108320412;108320412;108320412;108333032;108335936;108335936;108335936;108335936;108335936;108335936;108335936;108335936;108336479;108336479;108336479;108336479;108337226;108337226;108337226;108337226;108337226;108337226;108337226;108337226;108337226;108337226;108337226;108337226;108358879;108358879;108358879…	108320446;108320446;108320446;108320446;108320446;108320446;108320446;108320446;108320446;108320446;108320446;108320446;108333178;108336027;108336027;108336027;108336027;108336027;108336027;108336027;108336027;108336613;108336559;108336613;108336613;108337418;108337418;108337418;108337418;108337418;108337418;108337418;108337418;108337418;108337418;108337418;108337418;108358938;108358938;108358938…	+;+;+;+;+;+;+;+;+;+;+;+;+;+;+;+;+;+;+;+;+;+;+;+;+;+;+;+;+;+;+;+;+;+;+;+;+;+;+;+;+;+;+;+;+;+;+;+;+;+;+;+;+;+;+;+;+;+;+;+;+;+;+;+;+;+;+;+;+;+;+;+;+;+;+;+;+;+;+;+;+;+;+;+;+;+;+;+;+;+;+;+;+;+;+;+;+;+;+;+;+;+;+;+;+;+;+;+;+;+;+;+;+;+;+;+;+;+;+;+;+;+;+;+;+;+;+;+;+;+;+;+;+;+;+;+;+;+;+	8157	8.17196	7.22374	6.95016	7.0155	5.78643	7.27537	8.6833	7.8394	7.33502	8.25217	7.78053	7.32933	9.21561	8.16284	7.94835	9.49283	8.59056	9.22098
PLEKHN1	chr1;chr1;chr1;chr1;chr1;chr1;chr1;chr1;chr1;chr1;chr1;chr1;chr1;chr1;chr1;chr1;chr1;chr1;chr1;chr1;chr1;chr1;chr1;chr1;chr1;chr1;chr1;chr1;chr1;chr1;chr1;chr1;chr1;chr1;chr1;chr1;chr1;chr1;chr1;chr1;chr1;chr1;chr1;chr1;chr1;chr1;chr1	901862;901862;901862;902084;902084;902084;905657;905657;905657;905901;905901;905901;906066;906066;906066;906259;906259;906259;906457;906457;906493;906704;906704;906704;907455;907455;907455;907668;907668;907668;908241;908241;908241;908566;908566;908880;908880;908880;909213;909213;909213;909696;909696;909696;909822;909822;909822	901994;901994;901994;902183;902183;902183;905803;905803;905803;905981;905981;905981;906138;906138;906138;906386;906386;906386;906588;906588;906588;906784;906784;906784;907530;907530;907530;907804;907804;907804;908390;908390;908390;908706;908706;909020;909020;909020;909431;909431;909431;909744;909744;909744;911245;911245;911245	+;+;+;+;+;+;+;+;+;+;+;+;+;+;+;+;+;+;+;+;+;+;+;+;+;+;+;+;+;+;+;+;+;+;+;+;+;+;+;+;+;+;+;+;+;+;+	3212	0.694338	0.600069	0.58834	0.31188	0.545698	0.520453	0.350025	0.653711	0.405749	1.03126	0.475166	0.742874	0.418541	0.681639	0.860607	0.275829	0.351872	0.403163
RBFOX2	chr22;chr22;chr22;chr22;chr22;chr22;chr22;chr22;chr22;chr22;chr22;chr22;chr22;chr22;chr22;chr22;chr22;chr22;chr22;chr22;chr22;chr22;chr22;chr22;chr22;chr22;chr22;chr22;chr22;chr22;chr22;chr22;chr22;chr22;chr22;chr22;chr22;chr22;chr22;chr22;chr22;chr22;chr22;chr22;chr22;chr22;chr22;chr22;chr22;chr22;chr22;chr22;chr22;chr22;chr22;chr22;chr22;chr22;chr22;chr22;chr22;chr22;chr22;chr22;chr22;chr22;chr…	36134781;36134783;36134783;36134783;36134783;36134783;36134783;36134783;36134783;36134783;36134783;36134783;36134783;36134783;36134783;36134783;36134783;36134783;36141970;36141970;36141970;36141970;36141970;36141970;36141970;36141970;36141970;36141970;36141970;36141970;36141970;36141970;36141970;36141970;36141970;36141970;36142520;36142520;36142520;36142520;36142520;36142520;36142520;36142520;361…	36140296;36140296;36140296;36140296;36140296;36140296;36140296;36140296;36140296;36140296;36140296;36140296;36140296;36140296;36140296;36140296;36140296;36140296;36142042;36142042;36142042;36142042;36142042;36142042;36142042;36142042;36142042;36142042;36142042;36142042;36142042;36142042;36142042;36142042;36142042;36142042;36142608;36142608;36142608;36142608;36142608;36142608;36142608;36142608;361…	-;-;-;-;-;-;-;-;-;-;-;-;-;-;-;-;-;-;-;-;-;-;-;-;-;-;-;-;-;-;-;-;-;-;-;-;-;-;-;-;-;-;-;-;-;-;-;-;-;-;-;-;-;-;-;-;-;-;-;-;-;-;-;-;-;-;-;-;-;-;-;-;-;-;-;-;-;-;-;-;-;-;-;-;-;-;-;-;-;-;-;-;-;-;-;-;-;-;-;-;-;-;-;-;-;-;-;-;-;-;-;-;-;-;-;-;-;-;-;-;-;-;-;-;-;-;-;-;-;-;-;-;-;-;-;-;-;-;-;-;-;-;-;-;-;-;-;-;-;-;-;-;-;-;-;-;-;-;-;-;-;-;-;-;-;-;-;-;-;-;-;-;-;-;-;-;-;-;-;-;-;-;-;-;-;-;-;-;-;-;-;-;-;-;-;-;-;-;-;-…	7599	24.9628	22.7734	24.0063	22.938	19.5566	22.3446	27.8271	27.4431	29.9822	23.85	22.6454	23.4107	25.033	23.1513	24.7858	30.6513	30.49	31.8386
MATN2	chr8;chr8;chr8;chr8;chr8;chr8;chr8;chr8;chr8;chr8;chr8;chr8;chr8;chr8;chr8;chr8;chr8;chr8;chr8;chr8;chr8;chr8;chr8;chr8;chr8;chr8;chr8;chr8;chr8;chr8;chr8;chr8;chr8;chr8;chr8;chr8;chr8;chr8;chr8;chr8;chr8;chr8;chr8;chr8;chr8;chr8;chr8;chr8;chr8;chr8;chr8;chr8;chr8;chr8;chr8;chr8	98881292;98881292;98881292;98900303;98900303;98900303;98943181;98943181;98943181;98954005;98954005;98954005;98973636;98973636;98973636;98991114;98991114;98991114;99006708;99006708;99015889;99015889;99015889;99019333;99019333;99019333;99019707;99019707;99019707;99028768;99028768;99028768;99030222;99030222;99030222;99033433;99033433;99033433;99039644;99039644;99039644;99042690;99042690;99042690;990…	98881515;98881515;98881515;98900470;98900470;98900470;98943750;98943750;98943750;98954127;98954127;98954127;98973758;98973758;98973758;98991236;98991236;98991236;99006830;99006830;99016011;99016011;99016011;99019455;99019455;99019455;99019829;99019829;99019829;99028890;99028890;99028890;99030344;99030344;99030344;99033555;99033555;99033555;99040057;99040057;99040057;99042842;99042842;99042842;990…	+;+;+;+;+;+;+;+;+;+;+;+;+;+;+;+;+;+;+;+;+;+;+;+;+;+;+;+;+;+;+;+;+;+;+;+;+;+;+;+;+;+;+;+;+;+;+;+;+;+;+;+;+;+;+;+	4132	2.90861	4.13152	3.20141	3.30323	3.18148	3.32328	1.20174	0.970124	1.00357	4.40907	5.50975	6.12761	2.22324	4.17663	4.10517	0.857659	1.21844	1.67145
NOLC1	chr10;chr10;chr10;chr10;chr10;chr10;chr10;chr10;chr10;chr10;chr10;chr10;chr10;chr10;chr10;chr10;chr10;chr10;chr10;chr10;chr10;chr10;chr10;chr10;chr10;chr10;chr10;chr10;chr10;chr10;chr10;chr10;chr10;chr10;chr10;chr10;chr10;chr10;chr10	103911933;103912146;103912146;103916776;103916776;103916776;103916943;103916946;103916946;103917188;103917188;103917188;103917806;103917806;103917806;103918950;103918950;103918950;103919190;103919190;103919190;103919653;103919653;103919653;103919990;103919990;103919990;103920209;103920209;103920209;103921313;103921313;103921313;103921590;103921590;103921590;103921868;103921868;103921868	103912287;103912287;103912287;103916831;103916831;103916831;103917085;103917085;103917085;103917312;103917312;103917312;103917971;103917971;103917971;103919065;103919095;103919065;103919325;103919325;103919325;103919781;103919781;103919781;103920100;103920100;103920100;103920850;103920850;103920850;103921419;103921419;103921419;103921682;103921682;103921682;103923627;103923628;103923627	+;+;+;+;+;+;+;+;+;+;+;+;+;+;+;+;+;+;+;+;+;+;+;+;+;+;+;+;+;+;+;+;+;+;+;+;+;+;+	3970	84.1402	89.8516	92.2819	95.4131	98.929	94.8638	85.029	84.7196	76.668	93.359	104.408	95.3977	82.5406	92.7805	83.3015	86.8555	93.0672	81.4922
UBQLN1	chr9;chr9;chr9;chr9;chr9;chr9;chr9;chr9;chr9;chr9;chr9;chr9;chr9;chr9;chr9;chr9;chr9;chr9;chr9;chr9;chr9	86274883;86274883;86278790;86278790;86279945;86279945;86281265;86284100;86284100;86292642;86292642;86293356;86293356;86294690;86294690;86297866;86297866;86300919;86300919;86322415;86322415	86276854;86276854;86278958;86278958;86280060;86280060;86281348;86284242;86284242;86292876;86292876;86293514;86293514;86294952;86294952;86297981;86297981;86301070;86301070;86322873;86322873	-;-;-;-;-;-;-;-;-;-;-;-;-;-;-;-;-;-;-;-;-	3868	59.8363	53.7808	53.1227	55.0669	51.8856	55.6594	62.6619	59.5401	62.425	54.8684	51.92	48.2198	57.0284	51.5425	55.6128	61.5225	67.0191	67.5156
MAS1L	chr6;chr6_apd_hap1;chr6_cox_hap2;chr6_dbb_hap3;chr6_mcf_hap5;chr6_mann_hap4;chr6_qbl_hap6;chr6_ssto_hap7	29454474;757952;973255;757805;757656;757442;757759;795006	29455733;759211;974514;759064;758915;758701;759018;796265	-;-;-;-;-;-;-;-	10080	0	0	0	0	0	0	0	0	0	0	0	0	0	0	0	0	0	0
CATSPER1	chr11;chr11;chr11;chr11;chr11;chr11;chr11;chr11;chr11;chr11;chr11;chr11	65784223;65784531;65786298;65787611;65787788;65788035;65788282;65788565;65788967;65789237;65790320;65792635	65784387;65784645;65786373;65787671;65787860;65788098;65788425;65788656;65789114;65789350;65790532;65793950	-;-;-;-;-;-;-;-;-;-;-;-	2581	0.28803	0.106682	0.292871	0.388128	0.242539	0	0.254099	0.147914	0.0918085	0.0916703	0.4435	0.0513606	0.173622	0.249496	0.340775	0.27461	0	0
LOC100288175	chr1;chr1;chr1;chr1	995114;995660;998459;1001210	995226;995773;998581;1001833	+;+;+;+	974	1.27208	1.13078	1.16412	1.79987	2.18519	1.22594	1.82763	2.15577	2.9194	1.82188	1.04465	1.7693	1.03518	2.24787	1.29003	2.45595	1.05489	1.7727
NCALD	chr8;chr8;chr8;chr8;chr8;chr8;chr8;chr8;chr8;chr8;chr8;chr8;chr8;chr8;chr8;chr8;chr8;chr8;chr8;chr8;chr8;chr8;chr8;chr8;chr8;chr8;chr8;chr8;chr8;chr8;chr8;chr8;chr8;chr8;chr8;chr8;chr8;chr8;chr8;chr8;chr8;chr8;chr8;chr8;chr8;chr8;chr8;chr8;chr8;chr8;chr8;chr8;chr8	102698770;102698770;102698770;102698770;102698770;102698770;102698770;102698770;102705019;102705019;102705019;102705019;102705019;102705019;102705019;102705019;102731480;102731480;102731480;102731480;102731480;102731480;102731480;102731480;102792152;102792152;102803090;102899369;102899369;102928037;102928037;102928037;102928037;102928037;102928037;102928037;103032465;103032465;103032465;103032465…	102701634;102701634;102701634;102701634;102701634;102701634;102701634;102701634;102705124;102705124;102705124;102705124;102705124;102705124;102705124;102705124;102731876;102731876;102731876;102731876;102731876;102731876;102731876;102731876;102792207;102792207;102803197;102899455;102899455;102928086;102928086;102928086;102928086;102928086;102928086;102928086;103032517;103032517;103032517;103032517…	-;-;-;-;-;-;-;-;-;-;-;-;-;-;-;-;-;-;-;-;-;-;-;-;-;-;-;-;-;-;-;-;-;-;-;-;-;-;-;-;-;-;-;-;-;-;-;-;-;-;-;-;-	4245	0.525375	0.940522	0.771628	0.412975	0.530878	0.337546	0.573838	0.696983	0.641935	0.362287	0.389498	0.312277	0.475037	0.36407	0.266393	0.459155	0.968166	0.533847
ATRIP	chr3;chr3;chr3;chr3;chr3;chr3;chr3;chr3;chr3;chr3;chr3;chr3;chr3;chr3;chr3;chr3;chr3;chr3;chr3;chr3;chr3;chr3;chr3;chr3;chr3;chr3;chr3;chr3;chr3;chr3;chr3;chr3;chr3;chr3;chr3;chr3;chr3;chr3;chr3;chr3;chr3;chr3;chr3;chr3;chr3;chr3;chr3;chr3;chr3;chr3;chr3;chr3	48488114;48488141;48488141;48488530;48491443;48491443;48491443;48491443;48491899;48493135;48493135;48493135;48493135;48495700;48495700;48495700;48495700;48498659;48498659;48498659;48498659;48500758;48500758;48500758;48500758;48501186;48501186;48501186;48501186;48501509;48501509;48501509;48501509;48505144;48505144;48505144;48505144;48505440;48505440;48505440;48505440;48505981;48505981;48505981;485…	48488203;48488496;48488496;48488926;48491576;48491576;48491576;48491576;48491981;48493305;48493305;48493305;48493305;48495818;48495818;48495818;48495818;48498816;48498816;48498816;48498816;48500853;48500853;48500853;48500853;48501315;48501315;48501315;48501315;48502198;48502198;48502198;48502198;48505280;48505280;48505280;48505280;48505531;48505531;48505531;48505531;48506061;48506061;48506061;485…	+;+;+;+;+;+;+;+;+;+;+;+;+;+;+;+;+;+;+;+;+;+;+;+;+;+;+;+;+;+;+;+;+;+;+;+;+;+;+;+;+;+;+;+;+;+;+;+;+;+;+;+	5083	2.90069	3.71064	2.80073	5.32116	5.6651	5.94333	0.589825	0.657183	0.769192	6.16754	9.70847	7.3544	2.6448	4.23134	4.22701	0.592616	0.808551	0.679368
LINC01342	chr1;chr1;chr1	1072397;1076205;1078119	1072490;1076412;1079434	+;+;+	1618	0	0	0	0	0	0	0	0	0	0	0	0	0	0	0	0	0	0
LSM2	chr6;chr6;chr6;chr6;chr6;chr6_apd_hap1;chr6_apd_hap1;chr6_apd_hap1;chr6_apd_hap1;chr6_apd_hap1;chr6_cox_hap2;chr6_cox_hap2;chr6_cox_hap2;chr6_cox_hap2;chr6_cox_hap2;chr6_dbb_hap3;chr6_dbb_hap3;chr6_dbb_hap3;chr6_dbb_hap3;chr6_dbb_hap3;chr6_mcf_hap5;chr6_mcf_hap5;chr6_mcf_hap5;chr6_mcf_hap5;chr6_mcf_hap5;chr6_qbl_hap6;chr6_qbl_hap6;chr6_qbl_hap6;chr6_qbl_hap6;chr6_qbl_hap6	31765174;31765767;31766254;31773852;31774532;3079924;3080517;3081004;3088603;3089283;3274741;3275335;3275822;3283423;3284103;3050756;3051349;3051836;3059435;3060115;3144871;3145464;3145951;3153550;3154230;3058819;3059412;3059898;3067489;3068169	31765659;31765826;31766284;31773919;31774743;3080409;3080576;3081034;3088670;3089494;3275227;3275394;3275852;3283490;3284314;3051241;3051408;3051866;3059502;3060326;3145356;3145523;3145981;3153617;3154441;3059304;3059471;3059928;3067556;3068380	-;-;-;-;-;-;-;-;-;-;-;-;-;-;-;-;-;-;-;-;-;-;-;-;-;-;-;-;-;-	5143	0.62637	0.829839	0.587905	0.535647	0.340809	0.417912	0.291472	0.575286	0.29948	0.391038	0.618248	0.206201	0.588138	0.400668	0.439758	0.396211	0.299669	0.692424
NFKBIL1	chr6;chr6;chr6;chr6;chr6;chr6;chr6;chr6;chr6;chr6;chr6;chr6;chr6;chr6;chr6;chr6;chr6_cox_hap2;chr6_cox_hap2;chr6_cox_hap2;chr6_cox_hap2;chr6_cox_hap2;chr6_cox_hap2;chr6_cox_hap2;chr6_cox_hap2;chr6_cox_hap2;chr6_cox_hap2;chr6_cox_hap2;chr6_cox_hap2;chr6_cox_hap2;chr6_cox_hap2;chr6_cox_hap2;chr6_cox_hap2;chr6_dbb_hap3;chr6_dbb_hap3;chr6_dbb_hap3;chr6_dbb_hap3;chr6_dbb_hap3;chr6_dbb_hap3;chr6_dbb_ha…	31514628;31514628;31515385;31515385;31515940;31515940;31515940;31515940;31525405;31525405;31525405;31525405;31525799;31525799;31525799;31525799;3024283;3024283;3025039;3025039;3025594;3025594;3025594;3025594;3035047;3035047;3035047;3035047;3035441;3035441;3035441;3035441;2800202;2800202;2800958;2800958;2801513;2801513;2801513;2801513;2810970;2810970;2810970;2810970;2811364;2811364;2811364;2811364…	31514750;31514750;31515528;31515528;31516216;31516216;31516216;31516216;31525626;31525581;31525581;31525626;31526606;31526606;31526606;31526606;3024405;3024405;3025182;3025182;3025870;3025870;3025870;3025870;3035223;3035223;3035268;3035268;3036248;3036248;3036248;3036248;2800324;2800324;2801101;2801101;2801789;2801789;2801789;2801789;2811146;2811146;2811191;2811191;2812171;2812171;2812171;2812171…	+;+;+;+;+;+;+;+;+;+;+;+;+;+;+;+;+;+;+;+;+;+;+;+;+;+;+;+;+;+;+;+;+;+;+;+;+;+;+;+;+;+;+;+;+;+;+;+;+;+;+;+;+;+;+;+;+;+;+;+;+;+;+;+;+;+;+;+;+;+;+;+;+;+;+;+;+;+;+;+;+;+;+;+;+;+;+;+;+;+;+;+;+;+;+;+;+;+;+;+;+;+;+;+;+;+;+;+;+;+;+;+	11018	0.416076	0.299887	0.331595	0.647806	0.386346	0.476847	0.544215	0.632351	0.53766	0.61201	0.288587	0.372973	0.386379	0.631207	0.307906	0.402052	0.345038	0.313417
SLC9A3R2	chr16;chr16;chr16;chr16;chr16;chr16;chr16;chr16;chr16;chr16;chr16;chr16;chr16;chr16;chr16;chr16;chr16;chr16;chr16;chr16;chr16;chr16;chr16;chr16;chr16;chr16;chr16;chr16;chr16;chr16;chr16;chr16	2076903;2076903;2079583;2079583;2083295;2083295;2083295;2086325;2086325;2086325;2086325;2086325;2086729;2086729;2086729;2086729;2086729;2086956;2086956;2086956;2086956;2086956;2087539;2087539;2087539;2087539;2087539;2087827;2087827;2087827;2087860;2087860	2077219;2077219;2079783;2079783;2083433;2083427;2083433;2086504;2086504;2086504;2086504;2086504;2086882;2086882;2086882;2086882;2086882;2086999;2086999;2086999;2086999;2086999;2087601;2087601;2087601;2087601;2087601;2089027;2089027;2089027;2089027;2089027	+;+;+;+;+;+;+;+;+;+;+;+;+;+;+;+;+;+;+;+;+;+;+;+;+;+;+;+;+;+;+;+	2299	8.46126	9.04246	10.357	8.87813	10.2381	10.5955	13.0408	9.88044	13.296	10.9604	8.1877	8.24546	7.11453	10.5878	8.30735	10.9059	10.9495	9.99806
KLHDC9	chr1;chr1;chr1;chr1;chr1;chr1;chr1;chr1;chr1;chr1;chr1;chr1;chr1;chr1;chr1;chr1;chr1;chr1	161068151;161068151;161068151;161068151;161068456;161068456;161069136;161069136;161069136;161069136;161069369;161069369;161069388;161069388;161069851;161069851;161069851;161069851	161068194;161068194;161068852;161068852;161068852;161068852;161069295;161069295;161069295;161069295;161069586;161069586;161069586;161069586;161070136;161070136;161070136;161070136	+;+;+;+;+;+;+;+;+;+;+;+;+;+;+;+;+;+	1366	2.26758	2.01571	2.12124	3.20841	2.38299	3.84619	0.137174	1.25765	0.867341	3.81056	3.53812	3.20244	2.78843	3.86558	3.58733	0.713439	1.05304	0.868994
NIT1	chr1;chr1;chr1;chr1;chr1;chr1;chr1;chr1;chr1;chr1;chr1;chr1;chr1;chr1;chr1;chr1;chr1;chr1;chr1;chr1;chr1;chr1;chr1;chr1;chr1;chr1;chr1	161087895;161087895;161087907;161087908;161088576;161088576;161088576;161088924;161088924;161088924;161088924;161089299;161089299;161089299;161089299;161089609;161089609;161089609;161089609;161089897;161089897;161089897;161089897;161090289;161090289;161090289;161093931	161087968;161087968;161088341;161088015;161088671;161088671;161088671;161089178;161089178;161089178;161089178;161089402;161089402;161089402;161089402;161089742;161089742;161089742;161089742;161090022;161090022;161090022;161090022;161090984;161090984;161090984;161095235	+;+;+;+;+;+;+;+;+;+;+;+;+;+;+;+;+;+;+;+;+;+;+;+;+;+;+	3163	12.3	11.2297	9.91774	10.7682	9.26225	9.06027	8.64922	8.38849	10.0387	10.5472	11.3796	11.4415	11.4048	10.668	11.4804	7.9829	6.4643	7.09642
ZNF48	chr16;chr16;chr16;chr16;chr16;chr16;chr16;chr16;chr16;chr16;chr16;chr16	30389633;30389635;30406741;30406741;30406741;30407101;30407101;30408651;30408651;30408651;30408651;30408651	30389731;30389731;30407194;30406899;30406899;30407194;30407194;30411429;30411429;30411429;30411429;30411429	+;+;+;+;+;+;+;+;+;+;+;+	3332	18.4438	18.5933	17.7329	19.5797	18.4867	18.5632	13.7779	13.8064	13.5475	18.8528	19.2764	19.6535	18.3914	19.2875	20.137	13.215	12.5196	13.894
ESR2	chr14;chr14;chr14;chr14;chr14;chr14;chr14;chr14;chr14;chr14;chr14;chr14;chr14;chr14;chr14;chr14;chr14;chr14;chr14;chr14;chr14;chr14;chr14;chr14;chr14;chr14;chr14;chr14;chr14;chr14;chr14;chr14;chr14;chr14;chr14;chr14;chr14;chr14;chr14;chr14;chr14;chr14;chr14;chr14;chr14;chr14;chr14;chr14;chr14;chr14;chr14;chr14;chr14;chr14;chr14;chr14;chr14;chr14;chr14;chr14;chr14;chr14;chr14;chr14;chr14;chr14;chr…	64693425;64693425;64693751;64693751;64693751;64694536;64699747;64699747;64699747;64701688;64701688;64701688;64701688;64701688;64701688;64701688;64701688;64701688;64716264;64716264;64716264;64716264;64716264;64716264;64716264;64716264;64723944;64723944;64723944;64723944;64723944;64723944;64723944;64727167;64727167;64727167;64727167;64727167;64727167;64727167;64727167;64727167;64735513;64735513;647…	64694332;64694332;64694332;64694332;64694647;64694763;64700041;64700041;64700041;64701868;64701868;64701868;64701868;64701868;64701868;64701868;64701868;64701868;64716397;64716397;64716397;64716397;64716397;64716397;64716397;64716397;64724082;64724082;64724082;64724082;64724133;64724082;64724082;64727466;64727466;64727466;64727466;64727466;64727466;64727466;64727466;64727466;64735629;64735629;647…	-;-;-;-;-;-;-;-;-;-;-;-;-;-;-;-;-;-;-;-;-;-;-;-;-;-;-;-;-;-;-;-;-;-;-;-;-;-;-;-;-;-;-;-;-;-;-;-;-;-;-;-;-;-;-;-;-;-;-;-;-;-;-;-;-;-;-;-;-;-;-;-;-;-;-;-;-;-	5260	1.69598	1.46572	1.53287	1.38075	1.76135	1.54366	1.13996	1.19756	1.2839	1.55185	1.93439	1.58772	2.32152	1.98326	1.60047	1.60012	1.19155	1.51817
IDE	chr10;chr10;chr10;chr10;chr10;chr10;chr10;chr10;chr10;chr10;chr10;chr10;chr10;chr10;chr10;chr10;chr10;chr10;chr10;chr10;chr10;chr10;chr10;chr10;chr10;chr10;chr10;chr10;chr10;chr10;chr10;chr10;chr10;chr10;chr10;chr10;chr10;chr10;chr10;chr10;chr10;chr10;chr10;chr10;chr10;chr10;chr10;chr10;chr10;chr10;chr10;chr10;chr10;chr10;chr10;chr10;chr10;chr10;chr10;chr10;chr10;chr10;chr10;chr10;chr10;chr10;chr…	94211441;94211441;94211441;94211441;94211441;94211441;94211441;94211441;94215333;94215333;94215333;94215333;94215333;94215333;94215333;94215333;94216116;94216116;94216116;94216116;94216116;94216116;94216116;94216116;94220948;94220948;94220948;94220948;94220948;94220948;94220948;94220948;94223488;94223488;94223488;94223488;94223488;94223488;94223488;94223488;94225433;94225433;94225433;94225433;942…	94214296;94214296;94214296;94214296;94214296;94214296;94214296;94214296;94215400;94215400;94215400;94215400;94215400;94215400;94215400;94215400;94216188;94216188;94216188;94216188;94216188;94216188;94216188;94216188;94221009;94221009;94221009;94221009;94221009;94221009;94221009;94221009;94223760;94223760;94223760;94223760;94223760;94223760;94223760;94223760;94225600;94225600;94225600;94225600;942…	-;-;-;-;-;-;-;-;-;-;-;-;-;-;-;-;-;-;-;-;-;-;-;-;-;-;-;-;-;-;-;-;-;-;-;-;-;-;-;-;-;-;-;-;-;-;-;-;-;-;-;-;-;-;-;-;-;-;-;-;-;-;-;-;-;-;-;-;-;-;-;-;-;-;-;-;-;-;-;-;-;-;-;-;-;-;-;-;-;-;-;-;-;-;-;-;-;-;-;-;-;-;-;-;-;-;-;-;-;-;-;-;-;-;-;-;-;-;-;-;-;-;-;-;-;-;-;-;-;-;-;-;-;-;-;-;-;-;-;-;-;-;-;-;-;-;-;-;-;-;-;-;-;-;-;-;-;-;-;-;-;-;-;-;-;-;-;-;-;-;-;-;-;-;-;-;-;-;-;-;-	6781	16.9014	14.0698	13.9899	13.388	11.8718	13.7527	17.1187	18.804	17.6469	14.7592	15.3801	12.8828	15.8768	14.7004	16.621	18.0955	19.9705	20.927
CAP2	chr6;chr6;chr6;chr6;chr6;chr6;chr6;chr6;chr6;chr6;chr6;chr6;chr6;chr6;chr6;chr6;chr6;chr6;chr6;chr6;chr6;chr6;chr6;chr6;chr6;chr6;chr6;chr6;chr6;chr6;chr6;chr6;chr6;chr6;chr6	17393736;17393736;17393826;17421786;17421786;17421786;17426821;17426821;17426821;17463227;17463227;17507400;17507400;17507872;17507872;17514080;17514080;17539500;17539500;17539500;17541204;17541204;17541204;17543068;17543068;17543068;17543292;17543292;17543292;17551695;17551695;17551695;17556590;17556590;17556590	17393977;17393977;17393977;17421907;17421907;17421907;17426921;17426921;17426921;17463304;17463304;17507543;17507543;17507957;17507957;17514185;17514185;17539689;17539689;17539689;17541379;17541379;17541379;17543191;17543191;17543191;17543374;17543374;17543374;17551835;17551835;17551835;17558010;17558023;17558023	+;+;+;+;+;+;+;+;+;+;+;+;+;+;+;+;+;+;+;+;+;+;+;+;+;+;+;+;+;+;+;+;+;+;+	3027	4.42064	3.09275	3.16311	3.43351	2.48164	3.11633	5.16889	4.09892	4.97087	4.0645	2.64708	3.06552	4.21915	2.51027	3.36225	5.47323	2.64758	3.99283
SCRN1	chr7;chr7;chr7;chr7;chr7;chr7;chr7;chr7;chr7;chr7;chr7;chr7;chr7;chr7;chr7;chr7;chr7;chr7;chr7;chr7;chr7;chr7;chr7;chr7;chr7;chr7;chr7;chr7;chr7;chr7;chr7	29959719;29959719;29959725;29959725;29966068;29966068;29966068;29966068;29976172;29976172;29976172;29976172;29980298;29980298;29980298;29980298;29983593;29983593;29983593;29983593;29994795;29994795;29994795;29994795;30008525;30008525;30008525;30029258;30029258;30029559;30029798	29963731;29963731;29963731;29963731;29966248;29966248;29966248;29966248;29976337;29976337;29976337;29976337;29980492;29980492;29980492;29980492;29983795;29983795;29983795;29983795;29994976;29994976;29994976;29994976;30008684;30008684;30008684;30029417;30029417;30029734;30029905	-;-;-;-;-;-;-;-;-;-;-;-;-;-;-;-;-;-;-;-;-;-;-;-;-;-;-;-;-;-;-	5544	21.8346	18.6743	18.5884	20.2375	17.4339	17.0581	26.87	22.3971	22.6956	19.3327	20.3488	18.0288	23.0161	19.8156	19.2416	27.135	25.0936	23.2605
ALDH1L1	chr3;chr3;chr3;chr3;chr3;chr3;chr3;chr3;chr3;chr3;chr3;chr3;chr3;chr3;chr3;chr3;chr3;chr3;chr3;chr3;chr3;chr3;chr3;chr3;chr3;chr3;chr3;chr3;chr3;chr3;chr3;chr3;chr3;chr3;chr3;chr3;chr3;chr3;chr3;chr3;chr3;chr3;chr3;chr3;chr3;chr3;chr3;chr3;chr3;chr3;chr3;chr3;chr3;chr3;chr3;chr3;chr3;chr3;chr3;chr3;chr3;chr3;chr3;chr3;chr3;chr3;chr3;chr3;chr3;chr3;chr3;chr3;chr3;chr3;chr3;chr3;chr3;chr3;chr3;chr3…	125822404;125822413;125822413;125822413;125824569;125824569;125824569;125824569;125825984;125825984;125825984;125825984;125828787;125828787;125828787;125828787;125831625;125831625;125831625;125831625;125833400;125833400;125833400;125836848;125836848;125836848;125836848;125843207;125843207;125843207;125843207;125844459;125844459;125844459;125844459;125849066;125849066;125849066;125849066;125850227…	125822689;125822689;125822689;125822689;125824768;125824768;125824768;125824768;125826089;125826089;125826089;125826089;125828952;125828952;125828952;125828952;125831723;125831723;125831723;125831723;125833499;125833499;125833499;125836941;125836941;125836941;125836941;125843294;125843294;125843294;125843294;125844564;125844564;125844564;125844564;125849136;125849136;125849136;125849136;125850377…	-;-;-;-;-;-;-;-;-;-;-;-;-;-;-;-;-;-;-;-;-;-;-;-;-;-;-;-;-;-;-;-;-;-;-;-;-;-;-;-;-;-;-;-;-;-;-;-;-;-;-;-;-;-;-;-;-;-;-;-;-;-;-;-;-;-;-;-;-;-;-;-;-;-;-;-;-;-;-;-;-;-;-;-;-;-;-;-	3298	0	0.0417444	0.229199	0.0759368	0.075924	0.144823	0.31249	0.231514	0.0359244	0.107611	0.192823	0.281362	0.30572	0.273356	0.152394	0.268636	0.342697	0.196325
LMBR1	chr7;chr7;chr7;chr7;chr7;chr7;chr7;chr7;chr7;chr7;chr7;chr7;chr7;chr7;chr7;chr7;chr7;chr7;chr7;chr7;chr7;chr7;chr7;chr7;chr7;chr7;chr7;chr7;chr7;chr7;chr7;chr7;chr7;chr7;chr7;chr7;chr7;chr7;chr7;chr7;chr7;chr7;chr7;chr7;chr7;chr7;chr7;chr7;chr7;chr7;chr7;chr7;chr7;chr7;chr7;chr7;chr7;chr7;chr7;chr7;chr7;chr7;chr7;chr7;chr7;chr7;chr7;chr7;chr7;chr7;chr7;chr7;chr7;chr7;chr7;chr7;chr7;chr7;chr7;chr7…	156461706;156469080;156470487;156470487;156470487;156470487;156470487;156470487;156470487;156470487;156470487;156470487;156470487;156470487;156470487;156471771;156473137;156474523;156480724;156480724;156480724;156480724;156480724;156480724;156480724;156480724;156516806;156516806;156516806;156516806;156516806;156516806;156516806;156516806;156516806;156516806;156516806;156516806;156516806;156516806…	156461981;156469318;156476857;156476857;156476857;156476857;156476857;156476857;156476857;156476857;156476857;156476857;156476857;156476857;156476857;156472000;156473268;156476857;156480885;156480885;156480885;156480885;156480885;156480885;156480885;156480885;156516872;156516872;156516872;156516872;156516872;156516872;156516872;156516872;156516872;156516872;156516872;156516872;156516872;156516872…	-;-;-;-;-;-;-;-;-;-;-;-;-;-;-;-;-;-;-;-;-;-;-;-;-;-;-;-;-;-;-;-;-;-;-;-;-;-;-;-;-;-;-;-;-;-;-;-;-;-;-;-;-;-;-;-;-;-;-;-;-;-;-;-;-;-;-;-;-;-;-;-;-;-;-;-;-;-;-;-;-;-;-;-;-;-;-;-;-;-;-;-;-;-;-;-;-;-;-;-;-;-;-;-;-;-;-;-;-;-;-;-;-;-;-;-;-;-;-;-;-;-;-;-;-;-;-;-;-;-;-;-;-;-;-;-;-;-;-;-;-;-;-;-;-;-;-;-;-;-;-;-;-;-;-;-;-;-;-;-;-;-;-;-;-;-;-;-;-;-;-;-;-;-;-;-;-;-;-;-;-;-;-;-;-;-;-;-;-;-;-;-;-;-;-;-;-;-;-;-…	8807	17.2057	13.9439	13.6898	14.2466	12.183	13.165	16.7444	16.2122	16.3855	13.9027	13.6183	13.7875	16.931	13.2343	15.2799	17.9063	18.2464	19.4825
SCNN1D	chr1;chr1;chr1;chr1;chr1;chr1;chr1;chr1;chr1;chr1;chr1;chr1;chr1;chr1;chr1;chr1;chr1;chr1;chr1;chr1;chr1;chr1;chr1;chr1;chr1;chr1;chr1;chr1;chr1;chr1;chr1;chr1;chr1;chr1;chr1	1215816;1215816;1216606;1216606;1216791;1216791;1217622;1217622;1219358;1219358;1220951;1221306;1221306;1222148;1222148;1222489;1222489;1222888;1222888;1223053;1223053;1223319;1223319;1225651;1225651;1225857;1225857;1226017;1226017;1226275;1226275;1226445;1226445;1226634;1226634	1216046;1216046;1216677;1216677;1216990;1216990;1217695;1217695;1219470;1219470;1221044;1221658;1221658;1222355;1222355;1222679;1222679;1222976;1222976;1223216;1223216;1223417;1223417;1225768;1225768;1225935;1225935;1226074;1226074;1226333;1226333;1226520;1226520;1227405;1227409	+;+;+;+;+;+;+;+;+;+;+;+;+;+;+;+;+;+;+;+;+;+;+;+;+;+;+;+;+;+;+;+;+;+;+	3054	2.96161	1.80318	2.80513	2.58312	2.29572	2.38501	1.96338	2.50011	1.70696	2.09176	1.4576	1.95327	1.90751	2.3194	1.8514	1.24742	1.64852	1.97876
STAG2	chrX;chrX;chrX;chrX;chrX;chrX;chrX;chrX;chrX;chrX;chrX;chrX;chrX;chrX;chrX;chrX;chrX;chrX;chrX;chrX;chrX;chrX;chrX;chrX;chrX;chrX;chrX;chrX;chrX;chrX;chrX;chrX;chrX;chrX;chrX;chrX;chrX;chrX;chrX;chrX;chrX;chrX;chrX;chrX;chrX;chrX;chrX;chrX;chrX;chrX;chrX;chrX;chrX;chrX;chrX;chrX;chrX;chrX;chrX;chrX;chrX;chrX;chrX;chrX;chrX;chrX;chrX;chrX;chrX;chrX;chrX;chrX;chrX;chrX;chrX;chrX;chrX;chrX;chrX;chrX…	123094410;123095162;123095556;123095556;123095556;123095636;123155217;123155217;123155217;123156381;123156381;123156381;123156381;123156381;123159690;123159690;123159690;123159690;123159690;123164811;123164811;123164811;123164811;123164811;123171377;123171377;123171377;123171377;123171377;123176419;123176419;123176419;123176419;123176419;123179014;123179014;123179014;123179014;123179014;123181204…	123094716;123095285;123095706;123095706;123095706;123095706;123155281;123155281;123155281;123156521;123156521;123156521;123156521;123156521;123159768;123159768;123159768;123159768;123159768;123164975;123164975;123164975;123164975;123164975;123171473;123171473;123171473;123171473;123171473;123176495;123176495;123176495;123176495;123176495;123179218;123179218;123179218;123179218;123179218;123181355…	+;+;+;+;+;+;+;+;+;+;+;+;+;+;+;+;+;+;+;+;+;+;+;+;+;+;+;+;+;+;+;+;+;+;+;+;+;+;+;+;+;+;+;+;+;+;+;+;+;+;+;+;+;+;+;+;+;+;+;+;+;+;+;+;+;+;+;+;+;+;+;+;+;+;+;+;+;+;+;+;+;+;+;+;+;+;+;+;+;+;+;+;+;+;+;+;+;+;+;+;+;+;+;+;+;+;+;+;+;+;+;+;+;+;+;+;+;+;+;+;+;+;+;+;+;+;+;+;+;+;+;+;+;+;+;+;+;+;+;+;+;+;+;+;+;+;+;+;+;+;+;+;+;+;+;+;+;+;+;+;+;+;+;+;+;+;+;+;+;+;+	6609	53.2048	48.5991	46.8744	43.2936	39.5165	43.0905	66.8546	65.1153	57.7604	49.5648	46.937	42.7431	57.0911	53.5503	52.9857	70.6597	66.057	61.2635
DCAF7	chr17;chr17;chr17;chr17;chr17;chr17;chr17;chr17;chr17;chr17;chr17;chr17;chr17;chr17;chr17;chr17	61627838;61627838;61655831;61655831;61656698;61656698;61657186;61657186;61660863;61660863;61660891;61662573;61662573;61666362;61666362;61671565	61628176;61628176;61655989;61655989;61656809;61656809;61657304;61657304;61661073;61660889;61661073;61662690;61662690;61666599;61671628;61671628	+;+;+;+;+;+;+;+;+;+;+;+;+;+;+;+	6325	34.1829	33.8469	34.4786	32.6264	28.5037	33.9625	39.0758	39.5046	42.5212	32.7127	28.735	31.5004	34.5741	30.8892	35.2809	42.274	38.7107	41.1691
MIR6726	chr1	1231490	1231550	-	61	0	0	0	0	0	0	0	0	0	0	0	0	0	0	0	0	0	0
SNORD167	chr1	1240109	1240192	-	84	2.95002	3.27793	1.4998	1.49071	4.47138	4.26453	6.69215	1.13621	2.82092	8.45003	6.05648	1.57812	2.66737	4.59963	1.49582	6.3283	1.22317	2.56936
PUSL1	chr1;chr1;chr1;chr1;chr1;chr1;chr1;chr1;chr1;chr1;chr1;chr1;chr1;chr1;chr1;chr1;chr1;chr1;chr1;chr1;chr1;chr1;chr1	1243960;1243960;1243977;1244295;1244295;1244466;1244466;1244466;1244834;1244834;1244834;1245061;1245061;1245061;1246014;1246014;1246014;1246220;1246289;1246289;1246710;1246710;1246710	1244100;1244100;1244100;1244352;1244352;1244653;1244653;1244653;1244983;1244983;1244983;1245231;1245231;1245231;1246068;1246068;1246068;1246451;1246451;1246451;1247057;1247057;1247057	+;+;+;+;+;+;+;+;+;+;+;+;+;+;+;+;+;+;+;+;+;+;+	1343	29.6144	30.7535	30.5812	42.144	43.5352	43.3883	26.9978	26.7208	27.4363	39.2867	26.4221	31.8819	24.191	37.1121	26.7576	20.9781	27.4654	27.6412
SIT1	chr9;chr9;chr9;chr9;chr9	35649292;35650181;35650354;35650499;35650751	35650078;35650242;35650412;35650634;35650928	-;-;-;-;-	1222	0	0.225324	0.412383	0.102471	0.922085	0.977143	0.460017	0.234309	0.19391	0.677662	0	0.867834	0	0.737748	0	0	0.252242	0
ARHGEF16	chr1;chr1;chr1;chr1;chr1;chr1;chr1;chr1;chr1;chr1;chr1;chr1;chr1;chr1;chr1	3371229;3379630;3382712;3383732;3385444;3385997;3389642;3389957;3391272;3392534;3394439;3394988;3396081;3396376;3397012	3371375;3380236;3382757;3383901;3385500;3386157;3389794;3390086;3391346;3392626;3394590;3395176;3396154;3396477;3397677	+;+;+;+;+;+;+;+;+;+;+;+;+;+;+	2822	1.80012	1.85385	2.14287	2.04114	1.64151	1.69251	2.55639	2.90857	2.30912	1.42531	1.80278	2.30174	2.10403	2.46444	1.69194	1.94648	1.74764	2.21792
CSF2RA	chrX;chrX;chrX;chrX;chrX;chrX;chrX;chrX;chrX;chrX;chrX;chrX;chrX;chrX;chrX;chrX;chrX;chrX;chrX;chrX;chrX;chrX;chrX;chrX;chrX;chrX;chrX;chrX;chrX;chrX;chrX;chrX;chrX;chrX;chrX;chrX;chrX;chrX;chrX;chrX;chrX;chrX;chrX;chrX;chrX;chrX;chrX;chrX;chrX;chrX;chrX;chrX;chrX;chrX;chrX;chrX;chrX;chrX;chrX;chrX;chrX;chrX;chrX;chrX;chrX;chrX;chrX;chrX;chrX;chrX;chrX;chrX;chrX;chrX;chrX;chrX;chrX;chrX;chrX;chrX…	1387693;1387693;1387693;1387707;1387707;1387707;1387707;1387707;1393648;1393648;1393648;1393648;1393648;1393648;1393648;1401302;1401571;1401571;1401571;1401571;1401571;1401571;1401571;1401571;1401571;1401571;1404671;1404671;1404671;1404671;1404671;1404671;1404671;1404671;1404671;1407412;1407412;1407412;1407412;1407412;1407412;1407412;1407412;1407412;1407412;1407652;1407652;1407652;1407652;1407652…	1387772;1387772;1387772;1387772;1387772;1387772;1387772;1387772;1393735;1393711;1393735;1393711;1393735;1393735;1393735;1401453;1401672;1401672;1401672;1401672;1401672;1401672;1401672;1401672;1401672;1401672;1404813;1404813;1404813;1404813;1404813;1404813;1404813;1404813;1404813;1407535;1407535;1407535;1407535;1407535;1407535;1407535;1407535;1407535;1407535;1407781;1407781;1407781;1407781;1407781…	+;+;+;+;+;+;+;+;+;+;+;+;+;+;+;+;+;+;+;+;+;+;+;+;+;+;+;+;+;+;+;+;+;+;+;+;+;+;+;+;+;+;+;+;+;+;+;+;+;+;+;+;+;+;+;+;+;+;+;+;+;+;+;+;+;+;+;+;+;+;+;+;+;+;+;+;+;+;+;+;+;+;+;+;+;+;+;+;+;+;+;+;+;+;+;+;+;+;+;+;+;+;+;+;+;+;+;+;+;+;+;+;+;+;+;+;+;+;+;+;+;+;+;+;+;+;+;+;+;+;+;+;+;+;+;+;+;+;+;+;+;+;+;+;+;+;+;+;+;+;+;+;+;+;+;+;+;+;+;+;+;+;+;+;+;+;+;+;+;+;+;+;+;+;+;+;+;+;+;+;+;+;+;+;+;+;+;+;+;+;+;+;+;+;+;+;+;+;+;+…	5462	0	0	0	0	0	0	0	0	0	0	0	0	0	0	0	0	0	0
WASF2	chr1;chr1;chr1;chr1;chr1;chr1;chr1;chr1;chr1;chr1;chr1;chr1;chr1;chr1;chr1;chr1;chr1	27730734;27730734;27736186;27739066;27739066;27741327;27741327;27742479;27742479;27744770;27744770;27745455;27745455;27755271;27755271;27816497;27816497	27734840;27734840;27736700;27739221;27739221;27741457;27741457;27742596;27742596;27744923;27744923;27745589;27745589;27755443;27755443;27816678;27816678	-;-;-;-;-;-;-;-;-;-;-;-;-;-;-;-;-	5671	36.3553	32.1909	35.8111	32.9886	28.8326	33.7312	43.103	46.6858	47.2369	30.9989	31.1741	32.1879	32.793	31.5672	34.01	41.8844	48.4654	45.7266
USP15	chr12;chr12;chr12;chr12;chr12;chr12;chr12;chr12;chr12;chr12;chr12;chr12;chr12;chr12;chr12;chr12;chr12;chr12;chr12;chr12;chr12;chr12;chr12;chr12;chr12;chr12;chr12;chr12;chr12;chr12;chr12;chr12;chr12;chr12;chr12;chr12;chr12;chr12;chr12;chr12;chr12;chr12;chr12;chr12;chr12;chr12;chr12;chr12;chr12;chr12;chr12;chr12;chr12;chr12;chr12;chr12;chr12;chr12;chr12;chr12;chr12;chr12;chr12;chr12;chr12;chr12;chr…	62654121;62654121;62654185;62654185;62654185;62654185;62654185;62654185;62654185;62654185;62654185;62654185;62654185;62654185;62654185;62654185;62687960;62687960;62687960;62687960;62687960;62687960;62687960;62687960;62687960;62687960;62687960;62687960;62687960;62687960;62687960;62687960;62696571;62696571;62696571;62696571;62696571;62696571;62696571;62696571;62696571;62696571;62696571;62696571;626…	62654284;62654284;62654284;62654284;62654284;62654284;62654284;62654284;62654284;62654284;62654284;62654284;62654284;62654284;62654284;62654284;62688087;62688087;62688087;62688087;62688087;62688087;62688087;62688087;62688087;62688087;62688087;62688087;62688262;62688087;62688087;62688087;62696701;62696701;62696701;62696701;62696701;62696701;62696701;62696701;62696701;62696701;62696701;62696701;626…	+;+;+;+;+;+;+;+;+;+;+;+;+;+;+;+;+;+;+;+;+;+;+;+;+;+;+;+;+;+;+;+;+;+;+;+;+;+;+;+;+;+;+;+;+;+;+;+;+;+;+;+;+;+;+;+;+;+;+;+;+;+;+;+;+;+;+;+;+;+;+;+;+;+;+;+;+;+;+;+;+;+;+;+;+;+;+;+;+;+;+;+;+;+;+;+;+;+;+;+;+;+;+;+;+;+;+;+;+;+;+;+;+;+;+;+;+;+;+;+;+;+;+;+;+;+;+;+;+;+;+;+;+;+;+;+;+;+;+;+;+;+;+;+;+;+;+;+;+;+;+;+;+;+;+;+;+;+;+;+;+;+;+;+;+;+;+;+;+;+;+;+;+;+;+;+;+;+;+;+;+;+;+;+;+;+;+;+;+;+;+;+;+;+;+;+;+;+;+;+…	18606	6.48605	6.61505	5.98566	5.5725	5.18128	5.41008	5.84115	6.55566	5.20884	6.5235	6.85626	7.20305	7.6589	7.52415	7.5635	7.10445	7.80844	7.4645
MIR6727	chr1	1247882	1247946	-	65	0	0	0	0	0	0	0	0	0	0	0	0	0	0	0	0	0	0
EPN3	chr17;chr17;chr17;chr17;chr17;chr17;chr17;chr17;chr17;chr17	48610096;48613782;48615440;48616245;48616548;48617608;48618154;48618590;48618825;48619205	48610346;48614479;48615558;48616325;48616676;48617695;48618423;48618694;48619055;48621111	+;+;+;+;+;+;+;+;+;+	3879	0.319414	0.319427	0.487174	0.516503	0.387312	0.400178	0.410604	0.344466	0.366524	0.304977	0.262307	0.444264	0.231048	0.36522	0.194352	0.15988	0.158928	0.222559
TMEM39B	chr1;chr1;chr1;chr1;chr1;chr1;chr1;chr1;chr1;chr1;chr1;chr1;chr1;chr1;chr1;chr1;chr1;chr1;chr1;chr1;chr1;chr1;chr1;chr1;chr1;chr1;chr1;chr1;chr1;chr1;chr1;chr1	32537632;32538540;32538540;32538540;32540552;32540552;32540552;32540552;32541204;32541204;32541204;32541204;32542364;32542364;32542765;32542765;32557273;32557276;32557276;32557276;32560385;32560385;32560385;32560385;32566043;32566043;32566043;32566043;32568032;32568032;32568032;32568032	32538053;32538652;32538652;32538652;32540678;32540678;32540678;32540678;32541423;32541423;32541423;32541423;32542447;32542447;32542919;32542919;32557612;32557612;32557612;32557612;32560572;32560572;32560572;32560572;32566163;32566163;32566163;32566163;32568464;32568464;32568467;32568464	+;+;+;+;+;+;+;+;+;+;+;+;+;+;+;+;+;+;+;+;+;+;+;+;+;+;+;+;+;+;+;+	2206	18.5346	18.2857	19.5314	17.994	20.2611	20.4063	20.0036	20.4209	20.6774	19.252	19.3719	20.4912	16.8603	20.1416	20.9035	14.2975	15.8358	15.6049
GRK4	chr4;chr4;chr4;chr4;chr4;chr4;chr4;chr4;chr4;chr4;chr4;chr4;chr4;chr4;chr4;chr4;chr4;chr4;chr4;chr4;chr4;chr4;chr4;chr4;chr4;chr4;chr4;chr4;chr4;chr4;chr4;chr4;chr4;chr4;chr4;chr4;chr4;chr4;chr4;chr4;chr4;chr4;chr4;chr4;chr4;chr4;chr4;chr4;chr4;chr4;chr4;chr4;chr4;chr4;chr4;chr4;chr4;chr4;chr4;chr4;chr4;chr4;chr4;chr4;chr4;chr4;chr4;chr4;chr4;chr4;chr4;chr4;chr4;chr4	2965298;2965298;2965298;2965298;2965298;2986240;2986240;2990454;2990454;2990454;2990454;2993942;2993942;2993942;2993942;2993942;3005958;3005958;3005958;3005958;3005958;3009041;3009463;3009463;3009463;3009463;3009463;3011375;3011375;3011375;3011375;3015415;3015415;3015415;3015415;3015415;3021368;3021368;3021368;3021368;3021368;3024141;3024141;3024141;3024141;3024141;3029639;3029639;3029639;3029639…	2965849;2965849;2965849;2965849;2965849;2986335;2986335;2990566;2990566;2990566;2990566;2994019;2994019;2994019;2994019;2994019;3006061;3006061;3006061;3006061;3006061;3009068;3009555;3009555;3009555;3009555;3009555;3011438;3011438;3011438;3011438;3015555;3015555;3015555;3015555;3015555;3021558;3021558;3021558;3021558;3021558;3024178;3024178;3024178;3024178;3024178;3029728;3029728;3029728;3029728…	+;+;+;+;+;+;+;+;+;+;+;+;+;+;+;+;+;+;+;+;+;+;+;+;+;+;+;+;+;+;+;+;+;+;+;+;+;+;+;+;+;+;+;+;+;+;+;+;+;+;+;+;+;+;+;+;+;+;+;+;+;+;+;+;+;+;+;+;+;+;+;+;+;+	2400	1.96176	2.46664	2.46717	1.51307	2.34748	1.24382	1.83476	2.34628	2.36958	2.02097	2.7557	2.37506	2.19391	2.46847	2.46062	2.91629	3.25364	3.19244
MIR6808	chr1	1275030	1275088	-	59	0	0	0	0	0	0	0	0	0	0	0	0	0	0	0	0	0	0
FBN1	chr15;chr15;chr15;chr15;chr15;chr15;chr15;chr15;chr15;chr15;chr15;chr15;chr15;chr15;chr15;chr15;chr15;chr15;chr15;chr15;chr15;chr15;chr15;chr15;chr15;chr15;chr15;chr15;chr15;chr15;chr15;chr15;chr15;chr15;chr15;chr15;chr15;chr15;chr15;chr15;chr15;chr15;chr15;chr15;chr15;chr15;chr15;chr15;chr15;chr15;chr15;chr15;chr15;chr15;chr15;chr15;chr15;chr15;chr15;chr15;chr15;chr15;chr15;chr15;chr15;chr15	48700510;48704766;48707733;48712884;48713755;48714149;48717566;48717936;48719764;48720543;48722868;48725063;48726791;48729158;48729519;48729965;48733918;48736738;48737573;48738903;48740965;48744759;48748834;48752443;48755279;48756096;48757765;48757987;48760135;48760609;48762831;48764748;48766452;48766725;48773852;48776015;48777571;48779272;48779509;48780310;48780565;48782048;48784658;48786401;487…	48703576;48704940;48707964;48713003;48713883;48714265;48717688;48718061;48719970;48720668;48722999;48725185;48726910;48729274;48729584;48730114;48734043;48736857;48737701;48739019;48741090;48744881;48748959;48752514;48755437;48756218;48757890;48758055;48760299;48760731;48762953;48764873;48766574;48766847;48773977;48776140;48777693;48779397;48779634;48780438;48780690;48782275;48784783;48786451;487…	-;-;-;-;-;-;-;-;-;-;-;-;-;-;-;-;-;-;-;-;-;-;-;-;-;-;-;-;-;-;-;-;-;-;-;-;-;-;-;-;-;-;-;-;-;-;-;-;-;-;-;-;-;-;-;-;-;-;-;-;-;-;-;-;-;-	11609	3.87424	5.28919	4.10213	3.39773	4.11973	3.90857	5.15703	5.32744	5.1233	3.09788	4.76578	4.76167	4.1496	5.08103	5.21687	5.15901	5.76174	5.67035
MXRA8	chr1;chr1;chr1;chr1;chr1;chr1;chr1;chr1;chr1;chr1;chr1;chr1;chr1;chr1;chr1;chr1;chr1;chr1;chr1;chr1;chr1;chr1;chr1;chr1;chr1;chr1;chr1;chr1;chr1;chr1;chr1;chr1;chr1;chr1;chr1;chr1;chr1;chr1;chr1;chr1;chr1;chr1;chr1;chr1;chr1;chr1;chr1;chr1;chr1;chr1	1288069;1288069;1288069;1288071;1288071;1289228;1289228;1289228;1289228;1289228;1289410;1289410;1289410;1289410;1289410;1289573;1289573;1289573;1289573;1289573;1289734;1289734;1289734;1289734;1289734;1290062;1290062;1290062;1290062;1290062;1290624;1290624;1290624;1290624;1290624;1290830;1290830;1290830;1290830;1292061;1292061;1292061;1292061;1292061;1293836;1293836;1293836;1293836;1296622;1298897	1288712;1289009;1289009;1289009;1289009;1289308;1289326;1289308;1289308;1289308;1289486;1289486;1289486;1289486;1289486;1289612;1289612;1289612;1289612;1289612;1289889;1289889;1289889;1289889;1289889;1290532;1290532;1290532;1290532;1290532;1290725;1290725;1290725;1290725;1290725;1291132;1291132;1291132;1291132;1292084;1292084;1292084;1292084;1292084;1293935;1293927;1293927;1294174;1297179;1298921	-;-;-;-;-;-;-;-;-;-;-;-;-;-;-;-;-;-;-;-;-;-;-;-;-;-;-;-;-;-;-;-;-;-;-;-;-;-;-;-;-;-;-;-;-;-;-;-;-;-	3135	1.93657	1.4931	2.0093	1.83736	3.27473	1.56162	1.19541	0.882874	1.4739	2.33959	1.25766	2.41021	1.75102	1.56109	1.64325	1.27171	1.24541	1.51457
CAPRIN2	chr12;chr12;chr12;chr12;chr12;chr12;chr12;chr12;chr12;chr12;chr12;chr12;chr12;chr12;chr12;chr12;chr12;chr12;chr12;chr12;chr12;chr12;chr12;chr12;chr12;chr12;chr12;chr12;chr12;chr12;chr12;chr12;chr12;chr12;chr12;chr12;chr12;chr12;chr12;chr12;chr12;chr12;chr12;chr12;chr12;chr12;chr12;chr12;chr12;chr12;chr12;chr12;chr12;chr12;chr12;chr12;chr12;chr12;chr12;chr12;chr12;chr12;chr12;chr12;chr12;chr12;chr…	30862486;30862486;30862486;30862486;30862486;30862486;30862487;30862487;30862487;30864500;30864500;30864500;30864500;30864500;30864500;30864500;30864500;30864500;30866719;30866719;30866719;30866719;30866719;30866719;30866719;30866719;30866719;30867893;30867893;30867893;30867893;30867893;30867893;30867893;30867893;30867893;30869442;30869442;30869442;30869442;30869442;30869442;30869442;30869442;308…	30863404;30863448;30863404;30863404;30863448;30863404;30863404;30863404;30863404;30864563;30864563;30864563;30864563;30864563;30864563;30864563;30864563;30864563;30866819;30866819;30866819;30866819;30866819;30866819;30866819;30866819;30866819;30868075;30868015;30868078;30868075;30868078;30868078;30868078;30868075;30868075;30869610;30869610;30869610;30869610;30869610;30869610;30869610;30869610;308…	-;-;-;-;-;-;-;-;-;-;-;-;-;-;-;-;-;-;-;-;-;-;-;-;-;-;-;-;-;-;-;-;-;-;-;-;-;-;-;-;-;-;-;-;-;-;-;-;-;-;-;-;-;-;-;-;-;-;-;-;-;-;-;-;-;-;-;-;-;-;-;-;-;-;-;-;-;-;-;-;-;-;-;-;-;-;-;-;-;-;-;-;-;-;-;-;-;-;-;-;-;-;-;-;-;-;-;-;-;-;-;-;-;-;-;-;-;-;-;-;-;-;-;-;-;-;-;-;-;-;-;-;-;-;-;-;-;-;-;-;-;-;-;-;-;-;-;-;-;-;-;-;-;-;-;-;-;-;-;-;-	4800	6.37573	5.5356	4.80311	5.16532	5.58177	6.59225	5.64092	5.50778	5.87457	5.10171	5.51139	6.51762	5.64815	5.50039	5.60183	5.62955	4.81625	5.91275
ANAPC11	chr17;chr17;chr17;chr17;chr17;chr17;chr17;chr17;chr17;chr17;chr17;chr17;chr17;chr17;chr17;chr17;chr17;chr17;chr17;chr17;chr17;chr17;chr17;chr17;chr17;chr17;chr17;chr17;chr17;chr17;chr17;chr17;chr17;chr17;chr17;chr17;chr17;chr17;chr17;chr17;chr17;chr17;chr17;chr17;chr17;chr17	79848666;79849589;79849589;79849589;79849589;79849589;79849589;79849589;79849589;79849803;79849803;79849803;79850980;79851428;79851428;79851428;79851428;79851428;79851428;79851428;79852343;79852343;79852343;79852343;79852343;79852343;79852343;79852343;79852343;79852343;79852343;79852343;79857118;79857118;79857796;79857796;79857796;79857796;79857796;79857796;79857796;79857796;79857796;79857796;798…	79848727;79849717;79849709;79849709;79849717;79849739;79849717;79849739;79849739;79849982;79849982;79849982;79851063;79851490;79851490;79851490;79851490;79851490;79851490;79851490;79852462;79852462;79852462;79852462;79852462;79852462;79852462;79852462;79852462;79852462;79852462;79852462;79857203;79857418;79858409;79858409;79858409;79858409;79858409;79858409;79858409;79858409;79858409;79858409;798…	+;+;+;+;+;+;+;+;+;+;+;+;+;+;+;+;+;+;+;+;+;+;+;+;+;+;+;+;+;+;+;+;+;+;+;+;+;+;+;+;+;+;+;+;+;+	1575	18.0148	22.4647	21.1172	26.9521	26.3911	19.2567	18.6785	16.725	18.5805	21.6321	18.8155	22.304	22.9749	21.2605	21.6195	19.463	15.3305	17.8828
ZNF532	chr18;chr18;chr18;chr18;chr18;chr18;chr18;chr18;chr18;chr18;chr18;chr18;chr18;chr18;chr18;chr18;chr18;chr18;chr18;chr18;chr18;chr18;chr18;chr18;chr18;chr18;chr18;chr18;chr18;chr18;chr18;chr18;chr18;chr18;chr18;chr18;chr18;chr18;chr18;chr18;chr18;chr18;chr18;chr18;chr18;chr18;chr18;chr18;chr18;chr18;chr18;chr18;chr18;chr18;chr18;chr18;chr18;chr18;chr18;chr18;chr18;chr18;chr18;chr18;chr18;chr18;chr…	56530156;56530156;56530156;56530156;56530715;56530715;56530715;56530715;56530715;56531323;56531591;56531591;56532109;56532109;56532109;56532109;56532109;56532109;56532109;56532109;56532109;56532109;56532536;56532536;56532536;56532536;56532536;56532536;56532536;56532536;56532702;56532702;56532702;56532702;56532702;56532702;56532702;56532702;56532702;56532702;56532702;56532702;56532702;56532702;565…	56530398;56530398;56530398;56530398;56530982;56530982;56530918;56530918;56530982;56531467;56531761;56531761;56532218;56532617;56532166;56532218;56532218;56532218;56532218;56532218;56532218;56532218;56532617;56532617;56532617;56532617;56532617;56532617;56532617;56532617;56532811;56532811;56532811;56532811;56532811;56532811;56532811;56532811;56532811;56532811;56532811;56532811;56532811;56532811;565…	+;+;+;+;+;+;+;+;+;+;+;+;+;+;+;+;+;+;+;+;+;+;+;+;+;+;+;+;+;+;+;+;+;+;+;+;+;+;+;+;+;+;+;+;+;+;+;+;+;+;+;+;+;+;+;+;+;+;+;+;+;+;+;+;+;+;+;+;+;+;+;+;+;+;+;+;+;+;+;+;+;+;+;+;+;+;+;+;+;+;+;+;+;+;+;+;+;+;+;+;+;+;+;+;+;+;+;+;+;+;+;+;+;+;+;+;+;+;+;+;+;+;+;+;+;+;+;+;+;+;+;+;+;+;+;+;+;+;+;+;+;+;+;+;+;+;+;+;+;+;+;+;+;+;+;+;+;+;+;+;+;+;+;+;+;+;+;+;+;+;+;+;+;+;+;+;+;+;+;+;+;+;+;+;+;+;+;+;+;+;+;+;+;+;+;+;+;+;+;+…	7735	5.04574	6.33634	5.37485	4.84043	4.88817	4.72379	5.80188	6.95917	6.98466	4.58825	5.80435	5.27847	4.08433	5.91084	5.40931	5.77278	6.60182	6.15252
GUCA1C	chr3;chr3;chr3;chr3;chr3;chr3;chr3;chr3	108626640;108626642;108634934;108634974;108639283;108639283;108672406;108672406	108627056;108627056;108635061;108635061;108639432;108639432;108672726;108672693	-;-;-;-;-;-;-;-	1016	0	0	0	0	0	0	0	0	0	0	0	0	0	0.126762	0	0	0	0
RAD9B	chr12;chr12;chr12;chr12;chr12;chr12;chr12;chr12;chr12;chr12;chr12;chr12;chr12;chr12;chr12;chr12;chr12;chr12;chr12;chr12;chr12;chr12;chr12;chr12;chr12;chr12;chr12;chr12;chr12;chr12;chr12;chr12;chr12;chr12;chr12;chr12;chr12;chr12;chr12;chr12;chr12;chr12;chr12;chr12;chr12;chr12;chr12;chr12;chr12;chr12;chr12;chr12;chr12;chr12;chr12;chr12;chr12;chr12;chr12;chr12;chr12;chr12;chr12;chr12;chr12;chr12;chr…	110940136;110940136;110940136;110940136;110940136;110940136;110940136;110940136;110940136;110940136;110940136;110940136;110940136;110941611;110941611;110941611;110941611;110941611;110941611;110941611;110941611;110941611;110941611;110941611;110943422;110943422;110943422;110943422;110943422;110943422;110943422;110943422;110943422;110943422;110943422;110943422;110944384;110944384;110944384;110944384…	110940188;110940159;110940188;110940188;110940181;110940181;110940244;110940159;110940188;110940188;110940159;110940188;110940188;110941681;110941681;110941679;110941681;110941681;110941681;110941681;110941681;110941681;110941681;110941681;110943577;110943577;110943577;110943577;110943577;110943577;110943577;110943577;110943577;110943577;110943577;110943577;110944498;110944498;110944498;110944498…	+;+;+;+;+;+;+;+;+;+;+;+;+;+;+;+;+;+;+;+;+;+;+;+;+;+;+;+;+;+;+;+;+;+;+;+;+;+;+;+;+;+;+;+;+;+;+;+;+;+;+;+;+;+;+;+;+;+;+;+;+;+;+;+;+;+;+;+;+;+;+;+;+;+;+;+;+;+;+;+;+;+;+;+;+;+;+;+;+;+;+;+;+;+;+;+;+;+;+;+;+;+;+;+;+;+;+;+;+;+;+;+;+;+;+;+;+;+;+;+;+;+;+;+;+;+;+;+;+;+;+;+;+;+;+;+;+	4376	1.13255	1.35282	1.26674	0.801223	1.1158	0.791316	1.02768	1.15594	0.731016	1.16246	1.39509	1.75699	1.17764	1.82472	1.23466	0.951558	0.821785	0.838449
ACHE	chr7;chr7;chr7;chr7;chr7;chr7;chr7;chr7;chr7;chr7;chr7;chr7;chr7;chr7;chr7;chr7;chr7;chr7;chr7;chr7;chr7;chr7;chr7;chr7;chr7;chr7;chr7;chr7;chr7;chr7;chr7;chr7;chr7;chr7;chr7;chr7;chr7;chr7;chr7;chr7;chr7;chr7;chr7;chr7;chr7;chr7;chr7;chr7;chr7;chr7	100487615;100487615;100487615;100487615;100487615;100487615;100487615;100487615;100487615;100487615;100488790;100488790;100488790;100488790;100488790;100488790;100488790;100488790;100488790;100488790;100489955;100489955;100489955;100489955;100489955;100489955;100489955;100489955;100490786;100490786;100490786;100490786;100490786;100490786;100490786;100490786;100490786;100490786;100492157;100493423…	100487956;100487956;100487956;100488709;100487956;100487956;100487956;100487956;100487956;100487956;100488959;100488959;100488959;100488959;100488959;100488959;100488959;100488959;100488959;100488959;100490175;100490439;100490439;100490439;100490439;100490439;100490439;100490439;100491876;100491873;100491873;100491876;100491876;100491876;100491873;100491873;100491873;100491876;100492227;100493509…	-;-;-;-;-;-;-;-;-;-;-;-;-;-;-;-;-;-;-;-;-;-;-;-;-;-;-;-;-;-;-;-;-;-;-;-;-;-;-;-;-;-;-;-;-;-;-;-;-;-	3511	0.988101	1.52926	1.86589	1.89024	2.03256	1.73448	1.12076	1.25045	0.843626	2.12274	2.06483	1.81229	1.49968	3.37472	1.1094	0.807484	0.936455	0.829866
MORF4L2	chrX;chrX;chrX;chrX;chrX;chrX;chrX;chrX;chrX;chrX;chrX;chrX;chrX;chrX;chrX;chrX;chrX;chrX;chrX;chrX;chrX;chrX;chrX;chrX;chrX;chrX;chrX;chrX;chrX;chrX;chrX;chrX;chrX;chrX;chrX;chrX;chrX;chrX;chrX;chrX;chrX;chrX;chrX;chrX;chrX;chrX;chrX;chrX;chrX;chrX;chrX;chrX;chrX;chrX;chrX;chrX;chrX;chrX;chrX;chrX;chrX;chrX;chrX;chrX;chrX;chrX;chrX;chrX	102930426;102930426;102930426;102930426;102930426;102930426;102930426;102930426;102930426;102930426;102930426;102930426;102930426;102930426;102930426;102930426;102933427;102933427;102933427;102933427;102933427;102933427;102933427;102933427;102933427;102933427;102933427;102933427;102939609;102939609;102939609;102939609;102939609;102939609;102939609;102939609;102940099;102940099;102940099;102940099…	102931979;102931979;102931979;102931979;102931979;102931979;102931979;102931979;102931979;102931979;102931979;102931979;102931979;102931979;102931979;102931979;102933528;102933528;102933528;102933579;102933579;102933579;102933548;102933548;102933548;102933579;102933528;102933548;102939657;102939657;102939657;102939657;102939657;102939657;102939657;102939657;102940188;102940188;102940188;102940188…	-;-;-;-;-;-;-;-;-;-;-;-;-;-;-;-;-;-;-;-;-;-;-;-;-;-;-;-;-;-;-;-;-;-;-;-;-;-;-;-;-;-;-;-;-;-;-;-;-;-;-;-;-;-;-;-;-;-;-;-;-;-;-;-;-;-;-;-	2204	308.965	289.651	255.224	287.028	255.964	266.823	292.08	294.899	262.976	309.224	312.483	287.498	325.617	285.745	279.688	316.116	288.987	285.206
ANKRD30A	chr10;chr10;chr10;chr10;chr10;chr10;chr10;chr10;chr10;chr10;chr10;chr10;chr10;chr10;chr10;chr10;chr10;chr10;chr10;chr10;chr10;chr10;chr10;chr10;chr10;chr10;chr10;chr10;chr10;chr10;chr10;chr10;chr10;chr10;chr10;chr10	37414785;37418821;37419133;37421168;37422844;37425535;37430646;37433923;37436298;37438579;37438705;37440988;37442500;37447320;37447442;37451577;37451704;37454022;37455533;37470250;37470372;37474441;37474568;37476886;37478395;37481992;37482114;37486209;37486336;37488655;37490163;37505109;37506623;37507908;37520389;37521427	37414936;37418935;37419306;37421274;37422981;37425599;37431218;37433984;37436385;37438607;37438777;37441049;37442590;37447348;37447514;37451605;37451776;37454083;37455623;37470278;37470444;37474469;37474640;37476947;37478485;37482020;37482186;37486237;37486408;37488716;37490253;37505322;37506806;37508825;37520608;37521495	+;+;+;+;+;+;+;+;+;+;+;+;+;+;+;+;+;+;+;+;+;+;+;+;+;+;+;+;+;+;+;+;+;+;+;+	4405	0	0	0	0	0	0	0	0	0	0	0	0	0	0.0584743	0	0	0	0
PAX3	chr2;chr2;chr2;chr2;chr2;chr2;chr2;chr2;chr2;chr2;chr2;chr2;chr2;chr2;chr2;chr2;chr2;chr2;chr2;chr2;chr2;chr2;chr2;chr2;chr2;chr2;chr2;chr2;chr2;chr2;chr2;chr2;chr2;chr2;chr2;chr2;chr2;chr2;chr2;chr2;chr2;chr2;chr2;chr2;chr2;chr2;chr2;chr2;chr2;chr2;chr2;chr2;chr2;chr2;chr2;chr2;chr2;chr2;chr2;chr2;chr2;chr2	223064606;223064606;223064606;223064606;223064606;223066131;223066131;223066432;223066663;223066663;223066663;223084859;223084859;223084859;223084859;223084859;223084859;223085941;223085941;223085941;223085941;223085941;223085941;223096797;223096797;223096797;223096797;223096797;223096797;223158354;223158354;223158886;223158886;223158886;223158886;223158886;223158886;223158886;223160247;223160247…	223066161;223066161;223065959;223066161;223065959;223066161;223066161;223066909;223066909;223066909;223066909;223085073;223085073;223085073;223085073;223085073;223085073;223086106;223086106;223086106;223086106;223086106;223086106;223097002;223097002;223097002;223097002;223097002;223097002;223159020;223158476;223159020;223159020;223159020;223159020;223159020;223159020;223159020;223160376;223160376…	-;-;-;-;-;-;-;-;-;-;-;-;-;-;-;-;-;-;-;-;-;-;-;-;-;-;-;-;-;-;-;-;-;-;-;-;-;-;-;-;-;-;-;-;-;-;-;-;-;-;-;-;-;-;-;-;-;-;-;-;-;-	4122	6.49262	7.34791	6.69343	6.25795	6.28727	6.40197	6.38693	7.31674	5.92107	7.40454	9.07149	7.65397	6.35975	8.77969	7.01096	5.30889	7.12895	6.46642
GSTT2	chr22;chr22;chr22;chr22;chr22;chr22;chr22;chr22;chr22;chr22;chr22;chr22;chr22;chr22;chr22;chr22;chr22;chr22;chr22;chr22;chr22;chr22;chr22;chr22;chr22;chr22;chr22;chr22;chr22;chr22;chr22;chr22	24299601;24300472;24300738;24302481;24303207;24322219;24322219;24322219;24322219;24322325;24322726;24322726;24323139;24323139;24323139;24323139;24323139;24324819;24324819;24324819;24324819;24324889;24325062;24325062;24325062;24325062;24325062;24325588;24325588;24325588;24325588;24325588	24300119;24300645;24300888;24302568;24303382;24322500;24322500;24322500;24322500;24322500;24322829;24322829;24323226;24323226;24323226;24323226;24323226;24324969;24324969;24324969;24324969;24324969;24325193;24325193;24325235;24325193;24325235;24326106;24326106;24326106;24326106;24326106	-;-;-;-;-;+;+;+;+;+;+;+;+;+;+;+;+;+;+;+;+;+;+;+;+;+;+;+;+;+;+;+	2426	0	0	0	0	0	0	0	0	0	0	0	0	0	0	0	0	0	0
DEFB119	chr20;chr20;chr20;chr20;chr20;chr20;chr20;chr20;chr20;chr20;chr20;chr20;chr20;chr20;chr20;chr20;chr20;chr20	29964966;29964966;29964966;29964967;29964967;29966155;29966155;29976126;29976126;29976771;29976771;29978226;29978226;29978226;29978226;29978226;29978226;29978226	29965242;29965165;29965242;29965242;29965154;29966194;29966194;29976162;29976162;29977033;29977030;29978393;29978393;29978452;29978452;29978452;29978393;29978393	-;-;-;-;-;-;-;-;-;-;-;-;-;-;-;-;-;-	844	0	0	0.149269	0	0	0.141477	0	0	0.280755	0	0	0	0	0	0.148873	0	0.121738	0
ACYP1	chr14;chr14;chr14;chr14;chr14;chr14;chr14;chr14;chr14;chr14;chr14;chr14;chr14;chr14;chr14;chr14;chr14	75519946;75519946;75519946;75519946;75519946;75519946;75528387;75530173;75530173;75530173;75530173;75530657;75530657;75530657;75530675;75535913;75535913	75520362;75520362;75520362;75520362;75520362;75520362;75528465;75530264;75530264;75530264;75530264;75530727;75530727;75530727;75530727;75536193;75536193	-;-;-;-;-;-;-;-;-;-;-;-;-;-;-;-;-	940	7.77675	9.81286	9.7838	8.65881	8.52417	8.12983	5.38219	4.97516	6.30206	7.17354	9.6066	9.02548	9.17688	8.90567	7.48545	3.20454	4.70011	5.96967
RUNX2	chr6;chr6;chr6;chr6;chr6;chr6;chr6;chr6;chr6;chr6;chr6;chr6;chr6;chr6;chr6;chr6;chr6;chr6;chr6;chr6;chr6;chr6;chr6;chr6;chr6;chr6;chr6;chr6;chr6;chr6;chr6;chr6;chr6;chr6;chr6;chr6	45296054;45296067;45296067;45296067;45296398;45296398;45296398;45296398;45339626;45339626;45390012;45390012;45390330;45390330;45399600;45399600;45399600;45399600;45405684;45405684;45405684;45405684;45459678;45459678;45459678;45459678;45479983;45479983;45479983;45479983;45512954;45512954;45514564;45514564;45514564;45514564	45296197;45296197;45296197;45296232;45296521;45296521;45296521;45296521;45339785;45339785;45390694;45390694;45390694;45390694;45399756;45399756;45399756;45399756;45405788;45405788;45405788;45405788;45459851;45459851;45459851;45459851;45480144;45480144;45480144;45480144;45513019;45513019;45518819;45518819;45518819;45518819	+;+;+;+;+;+;+;+;+;+;+;+;+;+;+;+;+;+;+;+;+;+;+;+;+;+;+;+;+;+;+;+;+;+;+;+	6066	0.755742	0.567396	0.872287	0.825716	0.784298	0.7677	1.14294	0.991235	0.72267	0.858098	1.11125	1.18007	0.775674	0.615711	1.24282	0.78869	0.54202	0.907283
MRPL20-AS1	chr1;chr1;chr1	1334910;1335538;1335985	1335069;1335683;1337426	+;+;+	1748	14.1763	12.2866	15.2073	21.7057	17.4046	16.1213	11.6309	11.6845	14.1659	15.7012	13.9701	17.3665	13.9716	15.9145	14.3044	8.26154	8.58181	9.32203
SLC5A2	chr16;chr16;chr16;chr16;chr16;chr16;chr16;chr16;chr16;chr16;chr16;chr16;chr16;chr16;chr16;chr16;chr16;chr16;chr16;chr16;chr16;chr16;chr16;chr16;chr16;chr16	31494444;31494444;31495994;31495994;31496140;31496140;31497050;31497050;31497491;31497491;31498641;31498641;31498851;31498851;31499359;31499359;31499704;31499704;31499943;31500201;31500444;31500444;31501425;31501425;31501630;31501630	31494583;31494583;31496065;31496065;31496244;31496244;31497214;31497214;31497596;31497596;31498721;31498721;31499080;31499080;31499494;31499494;31499811;31499811;31500093;31500369;31500659;31500659;31501551;31501551;31502090;31502090	+;+;+;+;+;+;+;+;+;+;+;+;+;+;+;+;+;+;+;+;+;+;+;+;+;+	2267	0.710503	0.971667	1.8339	1.32566	0.883625	1.00076	0.495933	0.799909	1.14977	1.51333	0.841548	0.643219	0.741262	1.5907	2.60498	0.234485	0.589196	0.333213
LINC01770	chr1;chr1;chr1;chr1;chr1;chr1	1365537;1365537;1365537;1369558;1369558;1369568	1366334;1366042;1366042;1369953;1369953;1369953	-;-;-;-;-;-	1194	0.311309	0	0.105514	0.629245	0	0.200011	0	0.159869	0.198457	0.198158	0	0.33307	0.093827	0	0.420933	0.222603	0	0.271139
TRIM26	chr6;chr6;chr6;chr6;chr6;chr6;chr6;chr6;chr6;chr6;chr6;chr6;chr6;chr6;chr6;chr6;chr6;chr6;chr6;chr6_apd_hap1;chr6_apd_hap1;chr6_apd_hap1;chr6_apd_hap1;chr6_apd_hap1;chr6_apd_hap1;chr6_apd_hap1;chr6_apd_hap1;chr6_apd_hap1;chr6_apd_hap1;chr6_apd_hap1;chr6_apd_hap1;chr6_apd_hap1;chr6_apd_hap1;chr6_apd_hap1;chr6_apd_hap1;chr6_apd_hap1;chr6_apd_hap1;chr6_apd_hap1;chr6_cox_hap2;chr6_cox_hap2;chr6_cox_h…	30152232;30152232;30156944;30156944;30157195;30157195;30157790;30157790;30164293;30164293;30166206;30166206;30166443;30166443;30168812;30168812;30172433;30181082;30181082;1392422;1392422;1397141;1397141;1397392;1397392;1397987;1397987;1404493;1404493;1406406;1406406;1406643;1406643;1409012;1409012;1412633;1421276;1421276;1664341;1664341;1669057;1669057;1669308;1669308;1669904;1669904;1676394;1676…	30154335;30154335;30156976;30156976;30157310;30157310;30157812;30157812;30164523;30164523;30166301;30166301;30166930;30167041;30168915;30168915;30172542;30181183;30181183;1394525;1394525;1397173;1397173;1397507;1397507;1398009;1398009;1404723;1404723;1406501;1406501;1407130;1407241;1409115;1409115;1412742;1421377;1421377;1666444;1666444;1669089;1669089;1669423;1669423;1669926;1669926;1676624;1676…	-;-;-;-;-;-;-;-;-;-;-;-;-;-;-;-;-;-;-;-;-;-;-;-;-;-;-;-;-;-;-;-;-;-;-;-;-;-;-;-;-;-;-;-;-;-;-;-;-;-;-;-;-;-;-;-;-;-;-;-;-;-;-;-;-;-;-;-;-;-;-;-;-;-;-;-;-;-;-;-;-;-;-;-;-;-;-;-;-;-;-;-;-;-;-;-;-;-;-;-;-;-;-;-;-;-;-;-;-;-;-;-;-;-;-;-;-;-;-;-;-;-;-;-;-;-;-;-;-;-;-;-;-;-;-;-;-;-;-;-;-;-;-;-;-;-;-;-;-;-;-;-	28074	0.0176535	0.0490393	0.00897508	0.0223017	0.0312172	0.0382796	0.0533961	0.0339965	0.0168809	0.0126416	0.0181215	0.0188875	0.0359145	0.01835	0.00895124	0.0378697	0.0365985	0.0153756
BABAM1	chr19;chr19;chr19;chr19;chr19;chr19;chr19;chr19;chr19;chr19;chr19;chr19;chr19;chr19;chr19;chr19;chr19;chr19;chr19;chr19;chr19;chr19;chr19;chr19;chr19;chr19;chr19;chr19;chr19;chr19;chr19;chr19;chr19	17378185;17378185;17378185;17378252;17379565;17379565;17379603;17379603;17382406;17382406;17382406;17382406;17384713;17384713;17384713;17384916;17384916;17384916;17386610;17386610;17386610;17387304;17387304;17387304;17387304;17387632;17387632;17387632;17387632;17389654;17389654;17389654;17389654	17378325;17378336;17378336;17378336;17379900;17379900;17379900;17379900;17382464;17382464;17382464;17382464;17384833;17384833;17384833;17384994;17384994;17384994;17386634;17386634;17386634;17387433;17387433;17387433;17387433;17387718;17387718;17387718;17387718;17390162;17390162;17390146;17390162	+;+;+;+;+;+;+;+;+;+;+;+;+;+;+;+;+;+;+;+;+;+;+;+;+;+;+;+;+;+;+;+;+	1498	45.8218	42.8275	44.6576	46.6439	48.0569	48.5439	52.4739	51.4799	53.0703	48.0151	41.9425	41.8569	45.6943	41.6116	45.2939	50.6855	49.3157	49.1301
CDC20B	chr5;chr5;chr5;chr5;chr5;chr5;chr5;chr5;chr5;chr5;chr5;chr5;chr5;chr5;chr5;chr5;chr5;chr5;chr5;chr5;chr5;chr5;chr5;chr5;chr5;chr5;chr5;chr5;chr5;chr5;chr5;chr5;chr5;chr5;chr5	54408799;54408799;54408799;54415629;54415629;54415641;54416253;54416253;54420631;54420631;54420631;54423085;54423085;54423085;54424249;54424249;54424249;54429240;54429240;54429240;54436142;54436142;54436142;54439341;54439341;54439341;54442456;54442456;54442456;54468416;54468416;54468416;54468766;54468766;54468766	54410146;54410146;54410146;54415746;54415746;54415746;54416378;54416378;54420856;54420856;54420856;54423179;54423179;54423179;54424445;54424445;54424445;54429356;54429356;54429356;54436235;54436235;54436235;54439471;54439471;54439471;54442684;54442684;54442684;54468478;54468478;54468478;54469005;54469005;54469005	-;-;-;-;-;-;-;-;-;-;-;-;-;-;-;-;-;-;-;-;-;-;-;-;-;-;-;-;-;-;-;-;-;-;-	2984	0.373696	0.645919	0.337756	0.251782	0.12587	0.120047	0.25118	0.415799	0.397047	0.277515	0.127868	0.177697	0.150174	0.345281	0.16843	0.237523	0.13773	0.397804
TCF4	chr18;chr18;chr18;chr18;chr18;chr18;chr18;chr18;chr18;chr18;chr18;chr18;chr18;chr18;chr18;chr18;chr18;chr18;chr18;chr18;chr18;chr18;chr18;chr18;chr18;chr18;chr18;chr18;chr18;chr18;chr18;chr18;chr18;chr18;chr18;chr18;chr18;chr18;chr18;chr18;chr18;chr18;chr18;chr18;chr18;chr18;chr18;chr18;chr18;chr18;chr18;chr18;chr18;chr18;chr18;chr18;chr18;chr18;chr18;chr18;chr18;chr18;chr18;chr18;chr18;chr18;chr…	52889416;52889416;52889416;52889416;52889416;52889416;52889416;52889416;52889416;52889416;52889416;52889416;52889416;52889416;52889416;52889416;52889416;52889416;52889416;52889416;52889416;52889416;52889416;52889416;52889416;52889416;52889416;52889416;52889416;52889416;52889416;52889416;52889416;52889416;52889416;52889416;52889416;52889416;52889416;52889416;52889562;52889562;52889562;52889562;528…	52895261;52895261;52895261;52895261;52895261;52895261;52895261;52895261;52895261;52895261;52895261;52895261;52895261;52895261;52895261;52895261;52895261;52895261;52895261;52895261;52895261;52895261;52895261;52895261;52895261;52895261;52895261;52895261;52895261;52895261;52895261;52895261;52895261;52895261;52895261;52895261;52895261;52895261;52895261;52895261;52895261;52895261;52895261;52895261;528…	-;-;-;-;-;-;-;-;-;-;-;-;-;-;-;-;-;-;-;-;-;-;-;-;-;-;-;-;-;-;-;-;-;-;-;-;-;-;-;-;-;-;-;-;-;-;-;-;-;-;-;-;-;-;-;-;-;-;-;-;-;-;-;-;-;-;-;-;-;-;-;-;-;-;-;-;-;-;-;-;-;-;-;-;-;-;-;-;-;-;-;-;-;-;-;-;-;-;-;-;-;-;-;-;-;-;-;-;-;-;-;-;-;-;-;-;-;-;-;-;-;-;-;-;-;-;-;-;-;-;-;-;-;-;-;-;-;-;-;-;-;-;-;-;-;-;-;-;-;-;-;-;-;-;-;-;-;-;-;-;-;-;-;-;-;-;-;-;-;-;-;-;-;-;-;-;-;-;-;-;-;-;-;-;-;-;-;-;-;-;-;-;-;-;-;-;-;-;-;-…	10713	3.20363	3.35412	2.74004	2.1507	2.25552	2.97598	3.41947	3.81304	3.38416	3.06987	2.54063	3.22959	3.56595	2.33223	3.45994	4.17633	3.3472	3.93859
CD74	chr5;chr5;chr5;chr5;chr5;chr5;chr5;chr5;chr5;chr5;chr5;chr5;chr5;chr5;chr5;chr5;chr5;chr5;chr5;chr5;chr5;chr5;chr5;chr5;chr5;chr5;chr5;chr5;chr5;chr5;chr5;chr5;chr5;chr5;chr5;chr5;chr5;chr5;chr5;chr5;chr5;chr5;chr5;chr5	149779604;149779604;149779604;149781200;149781200;149781200;149782126;149782126;149782126;149782126;149782126;149782126;149782684;149782684;149784243;149784243;149784243;149784648;149784648;149784648;149784648;149785822;149785822;149785822;149785822;149785822;149786444;149786444;149786444;149786444;149786444;149786444;149786715;149786715;149786715;149786715;149786715;149786715;149792188;149792188…	149781813;149781813;149781813;149781813;149781813;149781813;149782188;149782188;149782188;149782188;149782188;149782188;149782875;149782875;149784330;149784330;149784330;149784743;149784743;149784743;149784743;149785884;149785884;149785884;149785884;149785884;149786523;149786523;149786523;149786523;149786523;149786523;149786887;149786887;149786887;149786887;149786887;149786887;149792499;149792499…	-;-;-;-;-;-;-;-;-;-;-;-;-;-;-;-;-;-;-;-;-;-;-;-;-;-;-;-;-;-;-;-;-;-;-;-;-;-;-;-;-;-;-;-	3277	4.53711	8.06629	5.45914	2.75124	5.8072	7.46976	2.23003	4.33959	3.79624	3.17682	5.00671	6.18918	2.56399	4.63753	4.21768	1.70325	2.60237	1.74532
TEAD3	chr6;chr6;chr6;chr6;chr6;chr6;chr6;chr6;chr6;chr6;chr6;chr6;chr6	35441374;35443113;35443343;35443696;35444079;35445088;35446052;35446211;35447082;35448089;35452337;35454238;35464675	35442934;35443265;35443483;35443869;35444212;35445149;35446101;35446348;35447093;35448151;35452401;35454488;35464856	-;-;-;-;-;-;-;-;-;-;-;-;-	2986	12.9046	17.797	19.6611	19.2485	21.719	21.674	6.74594	6.36065	6.58656	24.7615	26.3232	27.4357	13.6942	22.0832	18.4728	6.08245	6.74425	8.92652
FTO	chr16;chr16;chr16;chr16;chr16;chr16;chr16;chr16;chr16;chr16;chr16;chr16;chr16;chr16;chr16;chr16;chr16;chr16;chr16;chr16;chr16;chr16;chr16;chr16;chr16;chr16;chr16;chr16;chr16;chr16;chr16;chr16;chr16;chr16;chr16;chr16;chr16;chr16;chr16;chr16;chr16;chr16;chr16;chr16;chr16;chr16;chr16;chr16;chr16;chr16;chr16;chr16;chr16;chr16;chr16;chr16;chr16;chr16;chr16;chr16;chr16;chr16;chr16;chr16;chr16;chr16;chr…	53737875;53737875;53737875;53737875;53737875;53737875;53737875;53737875;53737875;53737875;53737875;53737875;53738068;53844052;53844052;53844052;53844052;53844052;53844052;53844052;53844052;53844052;53844052;53844052;53844052;53848582;53859776;53859776;53859776;53859776;53859776;53859776;53859776;53859776;53859776;53859776;53859776;53859776;53878067;53878067;53878067;53878067;53878067;53878067;538…	53738141;53738141;53738141;53738141;53738141;53738141;53738141;53738141;53738141;53738141;53738141;53738141;53738141;53844129;53844129;53844129;53844129;53844129;53844129;53844129;53844129;53844129;53844129;53844129;53844129;53848760;53860403;53860433;53860403;53860403;53860403;53860403;53860403;53860403;53860433;53860433;53860403;53860403;53878210;53878210;53878210;53878210;53878210;53878210;538…	+;+;+;+;+;+;+;+;+;+;+;+;+;+;+;+;+;+;+;+;+;+;+;+;+;+;+;+;+;+;+;+;+;+;+;+;+;+;+;+;+;+;+;+;+;+;+;+;+;+;+;+;+;+;+;+;+;+;+;+;+;+;+;+;+;+;+;+;+;+;+;+;+;+;+;+;+;+;+;+;+;+;+;+;+;+;+;+;+;+;+;+;+;+;+;+;+;+;+;+;+;+;+;+;+;+;+;+;+;+	12145	7.3759	6.48407	7.1368	6.52648	6.12334	7.10837	6.52629	6.43613	7.45309	6.79899	6.18913	6.40706	7.36101	6.1187	7.13854	7.90763	7.52094	8.18346
NUCB2	chr11;chr11;chr11;chr11;chr11;chr11;chr11;chr11;chr11;chr11;chr11;chr11;chr11;chr11;chr11;chr11;chr11;chr11;chr11;chr11;chr11;chr11;chr11;chr11;chr11;chr11;chr11;chr11;chr11;chr11;chr11;chr11;chr11;chr11;chr11;chr11;chr11;chr11;chr11;chr11;chr11;chr11;chr11;chr11;chr11;chr11;chr11;chr11;chr11;chr11;chr11;chr11;chr11;chr11;chr11;chr11;chr11;chr11;chr11;chr11;chr11;chr11;chr11;chr11;chr11;chr11;chr…	17298261;17298261;17298261;17298261;17298261;17298261;17298261;17298261;17298261;17298261;17298286;17298517;17298517;17298517;17304336;17304336;17304336;17304336;17304336;17304336;17304336;17304336;17304336;17304336;17304336;17304336;17304336;17308181;17308181;17308181;17308181;17308181;17308181;17308181;17312787;17312787;17312787;17316871;17316871;17316871;17316871;17316871;17316871;17316871;173…	17298375;17298395;17298375;17298375;17298375;17298375;17298375;17298375;17298375;17298375;17298375;17298844;17298642;17298642;17304490;17304490;17304490;17304490;17304490;17304490;17304490;17304490;17304490;17304490;17304490;17304490;17304490;17308264;17308260;17308264;17308264;17308264;17308260;17308264;17312912;17312912;17312912;17317014;17317014;17317014;17317014;17317014;17317014;17317014;173…	+;+;+;+;+;+;+;+;+;+;+;+;+;+;+;+;+;+;+;+;+;+;+;+;+;+;+;+;+;+;+;+;+;+;+;+;+;+;+;+;+;+;+;+;+;+;+;+;+;+;+;+;+;+;+;+;+;+;+;+;+;+;+;+;+;+;+;+;+;+;+;+;+;+;+;+;+;+;+;+;+;+;+;+;+;+;+;+;+;+;+;+;+;+;+;+;+;+;+;+;+;+;+;+;+;+;+;+;+;+;+;+;+;+;+;+;+;+;+;+;+;+;+;+;+;+;+;+;+;+;+;+;+;+;+;+;+;+;+;+;+;+;+;+;+;+;+;+;+;+;+;+;+;+;+;+;+;+;+;+;+;+;+;+;+;+;+;+;+;+;+;+;+;+;+;+;+;+;+;+;+;+;+;+;+;+;+;+;+;+;+;+;+;+;+;+;+;+;+	2888	10.9829	14.4919	11.2111	15.349	14.3059	15.9595	13.4306	12.7895	11.3638	13.7225	14.7973	13.0817	13.8097	11.1933	13.5307	12.5164	12.2741	14.7596
LOC105378586	chr1;chr1;chr1	1534813;1536037;1542253	1534996;1536086;1542590	+;+;+	572	0.21661	1.20344	0.881001	0.656747	1.96991	0.417506	0	0.834281	0.207131	1.44773	0.667059	1.62226	0.979278	0.67547	0	0.92933	0.179627	0.754638
STOML3	chr13;chr13;chr13;chr13;chr13;chr13;chr13;chr13;chr13;chr13;chr13;chr13;chr13;chr13;chr13	39540062;39540062;39542537;39542537;39544322;39544322;39546649;39546649;39550677;39550677;39550831;39550831;39554189;39564807;39564807	39541186;39541186;39542671;39542671;39544525;39544525;39546731;39546731;39550749;39550749;39550934;39550934;39554272;39564968;39564996	-;-;-;-;-;-;-;-;-;-;-;-;-;-;-	1998	0	0.344527	0.504437	0.626726	0.125324	0.119526	0.0468919	0.191075	0.296494	0.532885	0.891193	0.398083	0.280354	0.644593	0.314436	0.0443424	0.154274	0.108021
NAT10	chr11;chr11;chr11;chr11;chr11;chr11;chr11;chr11;chr11;chr11;chr11;chr11;chr11;chr11;chr11;chr11;chr11;chr11;chr11;chr11;chr11;chr11;chr11;chr11;chr11;chr11;chr11;chr11;chr11;chr11;chr11;chr11;chr11;chr11;chr11;chr11;chr11;chr11;chr11;chr11;chr11;chr11;chr11;chr11;chr11;chr11;chr11;chr11;chr11;chr11;chr11;chr11;chr11;chr11;chr11;chr11	34127176;34127176;34129758;34130289;34133599;34133599;34135263;34135263;34137370;34137370;34139727;34139727;34139943;34139943;34144006;34144006;34145309;34145309;34145849;34145849;34149010;34149010;34152360;34152360;34152928;34152928;34153672;34153672;34154573;34154573;34155866;34155866;34156059;34156059;34156722;34156722;34158189;34158189;34158525;34158525;34160738;34160738;34160932;34160932;341…	34127339;34127339;34129880;34130380;34133770;34133770;34135385;34135385;34137431;34137431;34139841;34139841;34140050;34140050;34144139;34144139;34145402;34145402;34145947;34145947;34149146;34149146;34152484;34152484;34153078;34153078;34153768;34153768;34154689;34154689;34155967;34155967;34156133;34156133;34156838;34156838;34158322;34158322;34158573;34158573;34160834;34160834;34161042;34161042;341…	+;+;+;+;+;+;+;+;+;+;+;+;+;+;+;+;+;+;+;+;+;+;+;+;+;+;+;+;+;+;+;+;+;+;+;+;+;+;+;+;+;+;+;+;+;+;+;+;+;+;+;+;+;+;+;+	3973	62.6209	62.3392	68.6518	59.726	59.8105	62.8141	65.5335	65.2454	65.4571	58.778	65.9139	59.4576	60.3995	62.304	67.2677	59.4283	65.0927	64.1015
CFLAR	chr2;chr2;chr2;chr2;chr2;chr2;chr2;chr2;chr2;chr2;chr2;chr2;chr2;chr2;chr2;chr2;chr2;chr2;chr2;chr2;chr2;chr2;chr2;chr2;chr2;chr2;chr2;chr2;chr2;chr2;chr2;chr2;chr2;chr2;chr2;chr2;chr2;chr2;chr2;chr2;chr2;chr2;chr2;chr2;chr2;chr2;chr2;chr2;chr2;chr2;chr2;chr2;chr2;chr2;chr2;chr2;chr2;chr2;chr2;chr2;chr2;chr2;chr2;chr2;chr2;chr2;chr2;chr2;chr2;chr2;chr2;chr2;chr2;chr2;chr2;chr2;chr2;chr2;chr2;chr2…	201980827;201980827;201980887;201980887;201980887;201980887;201980887;201980887;201980887;201980887;201980887;201980887;201980887;201980887;201980887;201980887;201980887;201980887;201983214;201983214;201983439;201983439;201983439;201983439;201983439;201983751;201993688;201994052;201994452;201994452;201994452;201994452;201994452;201994452;201994452;201994452;201994452;201994452;201994452;201994452…	201981204;201981204;201981204;201981204;201981204;201981204;201981204;201981204;201981204;201981204;201981204;201981204;201981204;201981204;201981204;201981204;201981204;201981204;201983624;201983624;201983624;201983624;201983624;201983624;201983624;201983902;201994243;201994243;201994869;201994730;201994869;201994869;201994869;201994869;201994869;201994869;201994869;201994869;201994869;201994869…	+;+;+;+;+;+;+;+;+;+;+;+;+;+;+;+;+;+;+;+;+;+;+;+;+;+;+;+;+;+;+;+;+;+;+;+;+;+;+;+;+;+;+;+;+;+;+;+;+;+;+;+;+;+;+;+;+;+;+;+;+;+;+;+;+;+;+;+;+;+;+;+;+;+;+;+;+;+;+;+;+;+;+;+;+;+;+;+;+;+;+;+;+;+;+;+;+;+;+;+;+;+;+;+;+;+;+;+;+;+;+;+;+;+;+;+;+;+;+;+;+;+;+;+;+;+;+;+;+;+;+;+;+;+;+;+;+;+;+;+;+;+;+;+;+;+;+;+;+;+;+;+;+;+;+;+;+;+;+;+;+;+;+;+;+;+;+;+;+;+;+;+;+;+;+;+;+;+;+;+;+;+;+;+;+;+;+;+;+;+;+;+;+;+;+;+;+;+;+;+…	21139	1.95179	2.25341	2.36006	2.0555	2.09661	2.299	2.05206	2.24394	2.75754	2.25531	2.25624	2.53974	2.04567	2.43701	2.60344	2.2171	2.20182	2.54226
PPP1R9A	chr7;chr7;chr7;chr7;chr7;chr7;chr7;chr7;chr7;chr7;chr7;chr7;chr7;chr7;chr7;chr7;chr7;chr7;chr7;chr7;chr7;chr7;chr7;chr7;chr7;chr7;chr7;chr7;chr7;chr7;chr7;chr7;chr7;chr7;chr7;chr7;chr7;chr7;chr7;chr7;chr7;chr7;chr7;chr7;chr7;chr7;chr7;chr7;chr7;chr7;chr7;chr7;chr7;chr7;chr7;chr7;chr7;chr7;chr7;chr7;chr7;chr7;chr7;chr7;chr7;chr7;chr7;chr7;chr7;chr7;chr7;chr7;chr7;chr7;chr7;chr7;chr7;chr7;chr7;chr7…	94536906;94536949;94539210;94539210;94539210;94539210;94539210;94740571;94740571;94740571;94740571;94740571;94750024;94750024;94750024;94750024;94750024;94791179;94791179;94791179;94791179;94791179;94827661;94827661;94827661;94827661;94827661;94832977;94855273;94855273;94855273;94855273;94855273;94876785;94876785;94876785;94876785;94876785;94879338;94879338;94879338;94879338;94879338;94881074;948…	94537014;94537014;94540820;94540820;94540820;94540820;94540820;94740703;94740703;94740703;94740703;94740703;94750144;94750144;94750144;94750144;94750144;94791283;94791283;94791283;94791283;94791283;94827796;94827796;94827796;94827796;94827796;94833042;94855428;94855428;94855428;94855428;94855428;94876838;94876838;94876838;94876838;94876838;94879567;94879567;94879567;94879567;94879567;94881170;948…	+;+;+;+;+;+;+;+;+;+;+;+;+;+;+;+;+;+;+;+;+;+;+;+;+;+;+;+;+;+;+;+;+;+;+;+;+;+;+;+;+;+;+;+;+;+;+;+;+;+;+;+;+;+;+;+;+;+;+;+;+;+;+;+;+;+;+;+;+;+;+;+;+;+;+;+;+;+;+;+;+;+;+;+;+	10591	2.40993	2.13185	2.16495	2.00995	2.10418	1.79262	2.65386	2.46918	2.96449	2.68078	2.65396	2.45322	2.73965	2.71175	3.2032	3.39628	2.71637	3.65791
PPP6R3	chr11;chr11;chr11;chr11;chr11;chr11;chr11;chr11;chr11;chr11;chr11;chr11;chr11;chr11;chr11;chr11;chr11;chr11;chr11;chr11;chr11;chr11;chr11;chr11;chr11;chr11;chr11;chr11;chr11;chr11;chr11;chr11;chr11;chr11;chr11;chr11;chr11;chr11;chr11;chr11;chr11;chr11;chr11;chr11;chr11;chr11;chr11;chr11;chr11;chr11;chr11;chr11;chr11;chr11;chr11;chr11;chr11;chr11;chr11;chr11;chr11;chr11;chr11;chr11;chr11;chr11;chr…	68228220;68228220;68228220;68228220;68228220;68228220;68228220;68228220;68228220;68228220;68228220;68228220;68228220;68228220;68228220;68228220;68228220;68228220;68228220;68228220;68228220;68228220;68228220;68228220;68228220;68228220;68228220;68228220;68228220;68228220;68228220;68228220;68228220;68228220;68228220;68228220;68228220;68228220;68228220;68228220;68228220;68228220;68228220;68228220;682…	68228295;68228295;68228295;68228295;68228295;68228295;68228295;68228295;68228295;68228295;68228295;68228295;68228295;68228295;68228295;68228295;68228295;68228295;68228295;68228295;68228295;68228295;68228295;68228295;68228295;68228295;68228295;68228295;68228295;68228295;68228295;68228295;68228295;68228295;68228295;68228295;68228295;68228295;68228295;68228295;68228295;68228295;68228295;68228295;682…	+;+;+;+;+;+;+;+;+;+;+;+;+;+;+;+;+;+;+;+;+;+;+;+;+;+;+;+;+;+;+;+;+;+;+;+;+;+;+;+;+;+;+;+;+;+;+;+;+;+;+;+;+;+;+;+;+;+;+;+;+;+;+;+;+;+;+;+;+;+;+;+;+;+;+;+;+;+;+;+;+;+;+;+;+;+;+;+;+;+;+;+;+;+;+;+;+;+;+;+;+;+;+;+;+;+;+;+;+;+;+;+;+;+;+;+;+;+;+;+;+;+;+;+;+;+;+;+;+;+;+;+;+;+;+;+;+;+;+;+;+;+;+;+;+;+;+;+;+;+;+;+;+;+;+;+;+;+;+;+;+;+;+;+;+;+;+;+;+;+;+;+;+;+;+;+;+;+;+;+;+;+;+;+;+;+;+;+;+;+;+;+;+;+;+;+;+;+;+;+…	6053	34.5113	37.5286	33.3846	30.1413	32.5355	33.1017	40.4757	43.7553	40.8696	36.9579	37.6536	37.8873	37.9046	37.3624	37.6136	49.6478	57.1362	53.6625
WDR18	chr19;chr19;chr19;chr19;chr19;chr19;chr19;chr19;chr19;chr19;chr19;chr19;chr19;chr19;chr19;chr19;chr19;chr19;chr19;chr19;chr19;chr19;chr19;chr19;chr19;chr19;chr19;chr19;chr19;chr19;chr19;chr19;chr19;chr19;chr19	982928;982928;983162;983162;983962;983962;984345;984468;985865;985865;985865;989762;989762;989762;990223;990223;990223;990852;990852;990852;991081;991081;991081;991227;991227;991227;991955;991955;991955;994019;994019;994019;994212;994212;994212	983050;983050;983250;983250;984186;984563;984563;984563;985975;985975;985975;989895;989895;989895;990364;990364;990364;990995;990995;990995;991145;991145;991145;991351;991351;991351;992121;992121;992121;994087;994087;994087;994556;994556;994556	+;+;+;+;+;+;+;+;+;+;+;+;+;+;+;+;+;+;+;+;+;+;+;+;+;+;+;+;+;+;+;+;+;+;+	2116	28.633	28.6277	33.6987	32.7252	35.0272	32.3911	28.6472	29.679	33.3152	28.2333	23.4417	23.3674	23.2424	25.3197	25.1178	26.1685	25.104	28.6613
MMP23A	chr1;chr1;chr1;chr1;chr1;chr1;chr1;chr1;chr1;chr1;chr1;chr1	1568159;1568567;1569127;1569368;1569581;1569827;1631378;1631786;1632346;1632587;1632800;1633047	1568292;1568734;1569291;1569478;1569707;1570027;1631511;1631953;1632510;1632697;1632926;1633247	+;+;+;+;+;+;+;+;+;+;+;+	1812	0	0	0	0.138212	0.345471	0	0	0	0.130771	0	0.280764	0	0	0.071076	0.0693425	0	0.113407	0
INTS14	chr15;chr15;chr15;chr15;chr15;chr15;chr15;chr15;chr15;chr15;chr15;chr15;chr15;chr15;chr15;chr15;chr15;chr15;chr15;chr15;chr15;chr15;chr15;chr15;chr15;chr15;chr15;chr15;chr15;chr15;chr15;chr15;chr15;chr15;chr15;chr15;chr15;chr15;chr15;chr15;chr15;chr15;chr15;chr15;chr15;chr15;chr15;chr15;chr15;chr15;chr15;chr15;chr15;chr15;chr15;chr15;chr15;chr15;chr15;chr15;chr15;chr15;chr15;chr15;chr15;chr15;chr…	65871116;65871116;65871116;65871116;65871116;65871116;65871116;65871116;65871116;65871116;65874292;65874292;65874292;65874292;65874292;65874292;65874292;65874292;65874292;65874292;65877108;65877108;65877108;65877108;65877108;65877108;65877108;65877108;65877108;65877108;65883936;65883936;65883936;65883936;65883936;65883936;65883936;65883936;65883936;65883936;65885766;65885766;65885766;65885766;658…	65871997;65871997;65871997;65871997;65871997;65871997;65871997;65871997;65871997;65871997;65874357;65874357;65874357;65874357;65874357;65874357;65874357;65874357;65874357;65874357;65877226;65877226;65877226;65877226;65877226;65877226;65877226;65877226;65877226;65877226;65884069;65884069;65884069;65884069;65884069;65884069;65884069;65884069;65884069;65884069;65885910;65885907;65885910;65885910;658…	-;-;-;-;-;-;-;-;-;-;-;-;-;-;-;-;-;-;-;-;-;-;-;-;-;-;-;-;-;-;-;-;-;-;-;-;-;-;-;-;-;-;-;-;-;-;-;-;-;-;-;-;-;-;-;-;-;-;-;-;-;-;-;-;-;-;-;-;-;-;-;-;-;-;-;-;-;-;-;-;-;-;-;-;-;-;-;-;-;-;-;-;-;-;-;-;-;-;-;-;-;-;-;-;-;-;-;-;-;-;-;-;-;-;-;-;-;-	2695	44.4112	45.9761	41.0439	39.3083	34.1451	37.4393	43.2469	41.6119	43.4349	39.0677	41.3414	37.2845	45.9757	42.6272	43.3593	41.0271	33.8549	35.237
NCK1	chr3;chr3;chr3;chr3;chr3;chr3;chr3;chr3;chr3;chr3;chr3	136581050;136581050;136646826;136646826;136649344;136664425;136664425;136664425;136667101;136667101;136667101	136581161;136581195;136647069;136647069;136649436;136665137;136665137;136665137;136670448;136670448;136670448	+;+;+;+;+;+;+;+;+;+;+	4544	5.45338	5.93836	3.90925	3.83045	3.85735	4.70375	4.94842	6.00712	5.97087	4.81637	4.81426	4.5218	5.79378	4.84662	5.3091	6.39514	5.04236	5.65215
ACOD1	chr13;chr13;chr13;chr13;chr13	77522646;77526624;77527735;77529454;77531145	77522705;77526785;77527824;77529659;77532773	+;+;+;+;+	2147	0.461671	0.512988	0.938859	0.174969	0.233253	0.556157	0.305464	0.133361	0.441467	0.661204	1.24402	1.54357	0.626154	0.779816	1.11193	0.206325	0.334991	0.753936
AMELX	chrX;chrX;chrX;chrX;chrX;chrX;chrX;chrX;chrX;chrX;chrX;chrX;chrX;chrX;chrX;chrX;chrX;chrX	11311533;11311533;11311533;11312897;11312897;11312897;11314899;11314899;11316223;11316356;11316356;11316356;11316668;11316668;11316668;11318727;11318727;11318727	11311588;11311588;11311588;11312962;11312962;11312962;11314946;11314946;11316264;11316397;11316397;11316397;11317093;11317093;11317093;11318881;11318881;11318881	+;+;+;+;+;+;+;+;+;+;+;+;+;+;+;+;+;+	835	0	0	0	0	0	0	0	0	0	0	0	0	0	0	0.150477	0	0.12305	0.258475
UBE2E3	chr2;chr2;chr2;chr2;chr2;chr2;chr2;chr2;chr2;chr2;chr2;chr2;chr2;chr2;chr2;chr2;chr2;chr2;chr2;chr2;chr2;chr2;chr2;chr2;chr2	181845112;181845112;181845332;181845669;181845851;181846745;181846745;181846745;181846745;181848770;181848770;181848770;181848770;181922420;181922420;181922420;181922420;181925392;181925392;181925392;181925392;181927518;181927518;181927518;181927518	181845273;181845273;181845700;181845700;181846204;181846963;181846963;181846963;181846963;181848820;181848820;181848820;181848820;181922552;181922552;181922552;181922552;181925539;181925539;181925539;181925539;181928154;181928154;181928152;181928154	+;+;+;+;+;+;+;+;+;+;+;+;+;+;+;+;+;+;+;+;+;+;+;+;+	2073	18.7674	19.3924	13.1878	15.5241	15.4007	13.133	18.0782	15.1013	16.6888	18.2045	18.8356	16.1146	18.6446	15.7803	15.153	17.0098	19.0822	17.6992
UBAP2	chr9;chr9;chr9;chr9;chr9;chr9;chr9;chr9;chr9;chr9;chr9;chr9;chr9;chr9;chr9;chr9;chr9;chr9;chr9;chr9;chr9;chr9;chr9;chr9;chr9;chr9;chr9;chr9;chr9;chr9;chr9;chr9;chr9;chr9;chr9;chr9;chr9;chr9;chr9;chr9;chr9;chr9;chr9;chr9;chr9;chr9;chr9;chr9;chr9;chr9;chr9;chr9;chr9;chr9;chr9;chr9;chr9;chr9;chr9;chr9;chr9;chr9;chr9;chr9;chr9;chr9;chr9;chr9;chr9;chr9;chr9;chr9;chr9;chr9;chr9;chr9;chr9;chr9;chr9;chr9…	33921691;33921691;33921691;33921691;33921691;33921691;33921691;33921691;33921691;33922685;33922685;33922685;33922685;33922685;33922685;33922685;33922685;33922685;33922964;33922964;33922964;33922964;33922964;33922964;33922964;33922964;33922964;33923184;33923184;33923184;33923184;33923184;33923184;33923184;33923184;33923184;33923377;33923377;33923377;33923377;33923377;33923377;33923377;33923377;339…	33922597;33922597;33922597;33922597;33922597;33922597;33922597;33922597;33922597;33922876;33922876;33922876;33922876;33922876;33922876;33922876;33922876;33922876;33923031;33923031;33923031;33923031;33923031;33923031;33923031;33923031;33923031;33923291;33923291;33923291;33923291;33923291;33923291;33923291;33923291;33923291;33923476;33923476;33923476;33923476;33923476;33923476;33923476;33923476;339…	-;-;-;-;-;-;-;-;-;-;-;-;-;-;-;-;-;-;-;-;-;-;-;-;-;-;-;-;-;-;-;-;-;-;-;-;-;-;-;-;-;-;-;-;-;-;-;-;-;-;-;-;-;-;-;-;-;-;-;-;-;-;-;-;-;-;-;-;-;-;-;-;-;-;-;-;-;-;-;-;-;-;-;-;-;-;-;-;-;-;-;-;-;-;-;-;-;-;-;-;-;-;-;-;-;-;-;-;-;-;-;-;-;-;-;-;-;-;-;-;-;-;-;-;-;-;-;-;-;-;-;-;-;-;-;-;-;-;-;-;-;-;-;-;-;-;-;-;-;-;-;-;-;-;-;-;-;-;-;-;-;-;-;-;-;-;-;-;-;-;-;-;-;-;-;-;-;-;-;-;-;-;-;-;-;-;-;-;-;-;-;-;-;-;-;-;-;-;-;-…	4737	33.7674	40.4562	41.2231	33.9153	35.6276	34.8617	36.3724	43.0969	41.4688	37.2358	45.0266	41.8086	33.9376	40.4558	39.0182	41.9321	47.827	45.5619
RAX	chr18;chr18;chr18	56934270;56939593;56940150	56936733;56939846;56940686	-;-;-	3255	0	0	0	0	0	0	0	0.0293216	0	0	0	0	0	0	0.193009	0	0.0315658	0
KCNIP3	chr2;chr2;chr2;chr2;chr2;chr2;chr2;chr2;chr2;chr2;chr2;chr2;chr2;chr2;chr2;chr2;chr2	95963095;95976103;96012406;96040044;96040044;96040596;96040596;96040886;96040886;96047344;96047344;96048125;96048125;96048980;96048980;96049750;96049750	95963201;95976268;96012870;96040168;96040168;96040665;96040665;96040956;96040956;96047451;96047451;96048229;96048229;96049042;96049042;96051825;96051825	+;+;+;+;+;+;+;+;+;+;+;+;+;+;+;+;+	3356	0.738384	0.656367	1.01357	0.932805	1.11918	1.03182	1.1446	0.767857	0.9885	1.02226	0.341083	0.789998	0.7344	0.614015	0.67392	0.844778	0.612316	0.96466
TONSL	chr8;chr8;chr8;chr8;chr8;chr8;chr8;chr8;chr8;chr8;chr8;chr8;chr8;chr8;chr8;chr8;chr8;chr8;chr8;chr8;chr8;chr8;chr8;chr8;chr8;chr8	145654158;145655787;145656461;145657668;145658971;145659361;145660194;145660400;145660857;145661041;145661941;145662140;145662410;145663854;145664036;145665404;145665734;145666101;145666349;145667420;145667624;145668060;145668521;145669265;145669563;145669773	145654719;145655920;145656534;145657843;145659142;145659662;145660272;145660553;145660933;145661801;145662064;145662303;145662482;145663943;145664118;145665593;145665859;145666253;145666494;145667534;145667795;145668189;145668704;145669407;145669658;145669823	-;-;-;-;-;-;-;-;-;-;-;-;-;-;-;-;-;-;-;-;-;-;-;-;-;-	4531	22.0128	26.0093	23.2447	27.2217	29.2342	25.2201	23.8412	25.4034	22.4354	25.1431	22.4281	22.352	21.6839	24.7574	24.7914	22.7601	24.4225	22.9354
AGGF1	chr5;chr5;chr5;chr5;chr5;chr5;chr5;chr5;chr5;chr5;chr5;chr5;chr5;chr5	76326229;76330243;76331366;76332381;76335356;76342172;76343986;76344761;76348531;76349790;76351339;76355441;76357528;76358877	76326801;76330345;76331568;76332545;76335544;76342502;76344097;76344812;76348632;76349955;76351421;76355568;76357627;76361058	+;+;+;+;+;+;+;+;+;+;+;+;+;+	4489	18.4099	14.9051	15.6321	15.1469	13.7777	14.7629	18.45	17.4555	15.8095	16.4445	14.6197	14.4994	16.1967	16.1525	17.466	16.4995	14.4198	15.6738
SPSB4	chr3;chr3;chr3	140770189;140784794;140865984	140770834;140785640;140867453	+;+;+	2963	1.79809	1.99795	2.67868	3.0428	2.36623	1.73287	3.25686	2.44805	3.79868	1.83659	1.71699	2.05799	2.87352	2.65142	2.71398	3.04988	3.19024	2.62226
SPSB3	chr16;chr16;chr16;chr16;chr16;chr16;chr16;chr16;chr16;chr16;chr16;chr16;chr16;chr16	1826713;1826739;1827748;1827748;1827947;1827947;1828135;1828135;1828436;1828436;1831359;1831359;1831767;1832503	1827444;1827444;1827873;1827873;1828049;1828049;1828322;1828322;1828613;1828613;1831496;1831496;1831823;1832572	-;-;-;-;-;-;-;-;-;-;-;-;-;-	1592	14.6315	16.1714	14.0861	14.7873	16.8295	15.3759	14.7715	17.026	14.3633	14.2674	14.0608	15.2379	14.637	11.892	11.8388	13.3562	13.166	13.0147
OR1K1	chr9	125562402	125563352	+	951	0.390854	0.289533	0.529898	0.79003	0.526598	0.627796	0.197035	0.501797	0.249167	0	0.401218	1.11514	0.471207	0.812553	1.05698	0.186322	0.108041	1.36168
PTPRA	chr20;chr20;chr20;chr20;chr20;chr20;chr20;chr20;chr20;chr20;chr20;chr20;chr20;chr20;chr20;chr20;chr20;chr20;chr20;chr20;chr20;chr20;chr20;chr20;chr20;chr20;chr20;chr20;chr20;chr20;chr20;chr20;chr20;chr20;chr20;chr20;chr20;chr20;chr20;chr20;chr20;chr20;chr20;chr20;chr20;chr20;chr20;chr20;chr20;chr20;chr20;chr20;chr20;chr20;chr20;chr20;chr20;chr20;chr20;chr20;chr20;chr20;chr20;chr20;chr20;chr20;chr…	2844841;2845011;2845193;2845624;2845794;2854142;2903853;2903853;2903853;2928628;2928628;2928628;2936255;2944918;2944918;2944918;2945507;2945507;2945507;2955861;2967411;2967411;2967411;2968678;2968678;2968678;2968984;2968984;2968984;2985702;2985702;2985702;2987990;2987990;2987990;2996495;2996495;2996495;2998462;2998462;2998462;3001955;3001955;3001955;3002700;3002700;3002700;3003335;3003335;3003335…	2844933;2845108;2845300;2845701;2845963;2854406;2903931;2903931;2903931;2928670;2928670;2928670;2936344;2944996;2944996;2944996;2945848;2945848;2945848;2955887;2967495;2967495;2967495;2968751;2968751;2968751;2969120;2969120;2969120;2985792;2985792;2985792;2988066;2988066;2988066;2996531;2996531;2996531;2998559;2998559;2998559;3002074;3002074;3002074;3002866;3002866;3002866;3003470;3003470;3003470…	+;+;+;+;+;+;+;+;+;+;+;+;+;+;+;+;+;+;+;+;+;+;+;+;+;+;+;+;+;+;+;+;+;+;+;+;+;+;+;+;+;+;+;+;+;+;+;+;+;+;+;+;+;+;+;+;+;+;+;+;+;+;+;+;+;+;+;+;+;+;+;+;+;+	3975	22.1619	21.0925	20.8229	18.9956	19.5278	19.6758	22.4385	24.1306	23.6361	21.8447	20.2538	23.611	21.9268	20.6711	23.2015	23.113	24.866	24.026
ATXN7L2	chr1;chr1;chr1;chr1;chr1;chr1;chr1;chr1;chr1;chr1;chr1;chr1;chr1;chr1;chr1;chr1;chr1;chr1;chr1;chr1;chr1;chr1;chr1;chr1;chr1;chr1;chr1;chr1;chr1;chr1;chr1;chr1;chr1;chr1;chr1;chr1;chr1;chr1;chr1;chr1;chr1;chr1;chr1;chr1;chr1;chr1	110026527;110026527;110026527;110026581;110027954;110028679;110028679;110028679;110028679;110029128;110029128;110029128;110029128;110029629;110029629;110029629;110029629;110030140;110030140;110030140;110030236;110031005;110031005;110031005;110031005;110031469;110031469;110031469;110031469;110032552;110032552;110032552;110032552;110032893;110032893;110032893;110032893;110033544;110033544;110033544…	110026702;110026702;110026702;110026702;110028140;110028744;110028744;110028744;110028744;110029232;110029232;110029232;110029232;110029839;110029839;110029839;110029839;110030426;110030426;110030426;110030426;110031087;110031087;110031087;110031087;110031722;110031722;110031722;110031722;110032750;110032750;110032750;110032750;110033014;110033014;110033014;110033014;110034339;110034339;110034339…	+;+;+;+;+;+;+;+;+;+;+;+;+;+;+;+;+;+;+;+;+;+;+;+;+;+;+;+;+;+;+;+;+;+;+;+;+;+;+;+;+;+;+;+;+;+	2777	9.05721	8.08092	9.11869	10.3711	11.8571	9.50267	6.71384	8.72964	7.08228	8.34962	8.51876	9.35617	6.65641	6.5392	7.0584	6.60403	7.58483	5.44035
MCF2L	chr13;chr13;chr13;chr13;chr13;chr13;chr13;chr13;chr13;chr13;chr13;chr13;chr13;chr13;chr13;chr13;chr13;chr13;chr13;chr13;chr13;chr13;chr13;chr13;chr13;chr13;chr13;chr13;chr13;chr13;chr13;chr13;chr13;chr13;chr13;chr13;chr13;chr13;chr13;chr13;chr13;chr13;chr13;chr13;chr13;chr13;chr13;chr13;chr13;chr13;chr13;chr13;chr13;chr13;chr13;chr13;chr13;chr13;chr13;chr13;chr13;chr13;chr13;chr13;chr13;chr13;chr…	113623528;113623874;113633680;113656028;113656028;113656028;113669077;113669077;113669077;113669077;113669077;113669077;113678958;113678958;113678958;113678958;113678958;113678958;113698960;113698960;113699585;113699585;113699585;113699585;113699585;113699585;113699585;113699585;113714907;113714907;113714907;113714907;113714907;113714907;113714907;113714907;113718618;113718618;113718618;113718618…	113623772;113624514;113634072;113656297;113656297;113656297;113669160;113669160;113669160;113669160;113669160;113669160;113679072;113679072;113679072;113679072;113679072;113679072;113699202;113699202;113699675;113699675;113699675;113699675;113699675;113699675;113699675;113699675;113715026;113715026;113715026;113715026;113715026;113715026;113715026;113715026;113718734;113718734;113718734;113718734…	+;+;+;+;+;+;+;+;+;+;+;+;+;+;+;+;+;+;+;+;+;+;+;+;+;+;+;+;+;+;+;+;+;+;+;+;+;+;+;+;+;+;+;+;+;+;+;+;+;+;+;+;+;+;+;+;+;+;+;+;+;+;+;+;+;+;+;+;+;+;+;+;+;+;+;+;+;+;+;+;+;+;+;+;+;+;+;+;+;+;+;+;+;+;+;+;+;+;+;+;+;+;+;+;+;+;+;+;+;+;+;+;+;+;+;+;+;+;+;+;+;+;+;+;+;+;+;+;+;+;+;+;+;+;+;+;+;+;+;+;+;+;+;+;+;+;+;+;+;+;+;+;+;+;+;+;+;+;+;+;+;+;+;+;+;+;+;+;+;+;+;+;+;+;+;+;+;+;+;+;+;+;+;+;+;+;+;+;+;+;+;+;+;+;+;+;+;+;+;+…	8357	1.67534	1.82861	1.62812	2.02282	1.39326	1.81461	1.98434	1.70167	1.99898	2.34987	1.82629	1.79245	1.90358	1.84932	1.77415	1.81284	1.42618	2.09189
AGL	chr1;chr1;chr1;chr1;chr1;chr1;chr1;chr1;chr1;chr1;chr1;chr1;chr1;chr1;chr1;chr1;chr1;chr1;chr1;chr1;chr1;chr1;chr1;chr1;chr1;chr1;chr1;chr1;chr1;chr1;chr1;chr1;chr1;chr1;chr1;chr1;chr1;chr1;chr1;chr1;chr1;chr1;chr1;chr1;chr1;chr1;chr1;chr1;chr1;chr1;chr1;chr1;chr1;chr1;chr1;chr1;chr1;chr1;chr1;chr1;chr1;chr1;chr1;chr1;chr1;chr1;chr1;chr1;chr1;chr1;chr1;chr1;chr1;chr1;chr1;chr1;chr1;chr1;chr1;chr1…	100315917;100316045;100316045;100316045;100316531;100316531;100316531;100316531;100316591;100318117;100327059;100327059;100327059;100327059;100327059;100327813;100327813;100327813;100327813;100327813;100329942;100329942;100329942;100329942;100329942;100335956;100335956;100335956;100335956;100335956;100336314;100336314;100336314;100336314;100336314;100340243;100340243;100340243;100340243;100340243…	100315971;100316454;100316174;100316174;100316680;100316680;100316680;100316680;100316680;100318259;100327269;100327269;100327269;100327269;100327269;100327979;100327979;100327979;100327979;100327979;100330145;100330145;100330145;100330145;100330145;100336137;100336137;100336137;100336137;100336137;100336425;100336425;100336425;100336425;100336425;100340366;100340366;100340366;100340366;100340366…	+;+;+;+;+;+;+;+;+;+;+;+;+;+;+;+;+;+;+;+;+;+;+;+;+;+;+;+;+;+;+;+;+;+;+;+;+;+;+;+;+;+;+;+;+;+;+;+;+;+;+;+;+;+;+;+;+;+;+;+;+;+;+;+;+;+;+;+;+;+;+;+;+;+;+;+;+;+;+;+;+;+;+;+;+;+;+;+;+;+;+;+;+;+;+;+;+;+;+;+;+;+;+;+;+;+;+;+;+;+;+;+;+;+;+;+;+;+;+;+;+;+;+;+;+;+;+;+;+;+;+;+;+;+;+;+;+;+;+;+;+;+;+;+;+;+;+;+;+;+;+;+;+;+;+;+;+;+;+;+;+;+;+;+;+;+;+;+;+;+	7647	12.8	11.9003	11.5983	13.0509	12.4102	11.9454	15.3884	13.8164	12.7821	13.4126	11.3764	11.6839	15.0017	11.3514	13.6378	15.1426	13.3018	15.3678
NLRP2	chr19;chr19;chr19;chr19;chr19;chr19;chr19;chr19;chr19;chr19;chr19;chr19;chr19;chr19;chr19;chr19;chr19;chr19;chr19;chr19;chr19;chr19;chr19;chr19;chr19;chr19;chr19;chr19;chr19;chr19;chr19;chr19;chr19;chr19;chr19;chr19;chr19;chr19;chr19;chr19;chr19;chr19;chr19;chr19;chr19;chr19;chr19;chr19;chr19;chr19;chr19;chr19;chr19;chr19;chr19;chr19;chr19;chr19;chr19;chr19;chr19;chr19;chr19;chr19;chr19;chr19;chr…	55476652;55477710;55477742;55477742;55477742;55477742;55481367;55481367;55481367;55481367;55481367;55481367;55481591;55485868;55485868;55485868;55485868;55485868;55485868;55489120;55489120;55489120;55489120;55489120;55489120;55492985;55492985;55492985;55492985;55492994;55493530;55493530;55493530;55493530;55493530;55493530;55496415;55496415;55496415;55496415;55496415;55496415;55497519;55497519;554…	55476745;55477835;55477835;55477835;55477835;55477835;55481521;55481663;55481663;55481663;55481663;55481663;55481663;55485912;55485912;55485912;55485912;55485912;55485912;55489191;55489191;55489191;55489191;55489191;55489191;55493050;55493050;55493050;55493050;55493050;55495096;55495096;55495096;55495096;55495096;55495096;55496585;55496585;55496585;55496585;55496585;55496585;55497683;55497683;554…	+;+;+;+;+;+;+;+;+;+;+;+;+;+;+;+;+;+;+;+;+;+;+;+;+;+;+;+;+;+;+;+;+;+;+;+;+;+;+;+;+;+;+;+;+;+;+;+;+;+;+;+;+;+;+;+;+;+;+;+;+;+;+;+;+;+;+;+;+;+;+;+;+;+;+;+;+;+	3871	0	0.0355652	0.0325454	0	0.129371	0.061693	0.0484061	0	0.0612135	0.244486	0.0328561	0	0	0.0665408	0	0	0.0265427	0
NAP1L2	chrX	72432137	72434687	-	2551	3.25416	4.31746	3.30885	4.66322	5.25138	4.35313	3.08505	2.28222	2.13643	3.57081	3.68944	2.65019	4.43551	3.43305	3.79261	1.94488	3.06105	2.62275
TEAD1	chr11;chr11;chr11;chr11;chr11;chr11;chr11;chr11;chr11;chr11;chr11;chr11;chr11	12695968;12696956;12785726;12883797;12886385;12901255;12902552;12903443;12904548;12923487;12946459;12951721;12958656	12696381;12697108;12785981;12883861;12886447;12901389;12902598;12903504;12904672;12923660;12946599;12951873;12966284	+;+;+;+;+;+;+;+;+;+;+;+;+	9417	11.8283	11.3302	12.0137	11.4888	9.78509	11.0189	14.3863	12.6181	13.4117	11.7459	11.0614	11.9372	13.1575	11.5701	13.276	14.9683	14.4895	16.9943
NEK11	chr3;chr3;chr3;chr3;chr3;chr3;chr3;chr3;chr3;chr3;chr3;chr3;chr3;chr3;chr3;chr3;chr3;chr3;chr3;chr3;chr3;chr3;chr3;chr3;chr3;chr3;chr3;chr3;chr3;chr3;chr3;chr3;chr3;chr3;chr3;chr3;chr3;chr3;chr3;chr3;chr3;chr3;chr3;chr3;chr3;chr3;chr3;chr3;chr3;chr3;chr3;chr3;chr3;chr3;chr3;chr3;chr3;chr3;chr3;chr3;chr3;chr3;chr3;chr3;chr3;chr3;chr3;chr3;chr3;chr3;chr3;chr3;chr3;chr3;chr3;chr3;chr3;chr3;chr3;chr3…	130745721;130745721;130745721;130745721;130745721;130745721;130745721;130745721;130745721;130745721;130745721;130745721;130745721;130745721;130745721;130745721;130745721;130745721;130745721;130745721;130745721;130745721;130745721;130745721;130745721;130745721;130745721;130745721;130745721;130745721;130745721;130745721;130746572;130746774;130746774;130746774;130746774;130746774;130746774;130746774…	130745850;130745850;130745850;130745850;130745850;130745850;130745850;130745850;130745850;130745850;130745850;130746046;130745850;130745850;130745850;130745850;130745850;130745850;130746062;130745850;130746062;130745850;130745850;130745850;130745850;130746062;130745850;130746062;130745850;130746062;130745850;130745850;130746846;130746846;130746846;130746846;130746846;130746846;130746846;130746846…	+;+;+;+;+;+;+;+;+;+;+;+;+;+;+;+;+;+;+;+;+;+;+;+;+;+;+;+;+;+;+;+;+;+;+;+;+;+;+;+;+;+;+;+;+;+;+;+;+;+;+;+;+;+;+;+;+;+;+;+;+;+;+;+;+;+;+;+;+;+;+;+;+;+;+;+;+;+;+;+;+;+;+;+;+;+;+;+;+;+;+;+;+;+;+;+;+;+;+;+;+;+;+;+;+;+;+;+;+;+;+;+;+;+;+;+;+;+;+;+;+;+;+;+;+;+;+;+;+;+;+;+;+;+;+;+;+;+;+;+;+;+;+;+;+;+;+;+;+;+;+;+;+;+;+;+;+;+;+;+;+;+;+;+;+;+;+;+;+;+;+;+;+;+;+;+;+;+;+;+;+;+;+;+;+;+;+;+;+;+;+;+;+;+;+;+;+;+;+;+…	4303	1.58367	2.27162	1.40534	1.19312	0.960157	1.63723	1.4588	2.06277	1.48684	1.70454	2.45327	1.78679	1.56211	2.15497	1.75201	1.52361	2.55494	1.5298
MAST4	chr5;chr5;chr5;chr5;chr5;chr5;chr5;chr5;chr5;chr5;chr5;chr5;chr5;chr5;chr5;chr5;chr5;chr5;chr5;chr5;chr5;chr5;chr5;chr5;chr5;chr5;chr5;chr5;chr5;chr5;chr5;chr5;chr5;chr5;chr5;chr5;chr5;chr5;chr5;chr5;chr5;chr5;chr5;chr5;chr5;chr5;chr5;chr5;chr5;chr5;chr5;chr5;chr5;chr5;chr5;chr5;chr5;chr5;chr5;chr5;chr5;chr5;chr5;chr5;chr5;chr5;chr5;chr5;chr5;chr5;chr5;chr5;chr5;chr5;chr5;chr5;chr5;chr5;chr5;chr5…	65892221;65892221;65892221;66055537;66055537;66055537;66084498;66084498;66084498;66124601;66195779;66195779;66195779;66195779;66212811;66212811;66254901;66282272;66282272;66300483;66300483;66300780;66350232;66350232;66350232;66350232;66350232;66385990;66385990;66385990;66385990;66385990;66389985;66391425;66391425;66391425;66391425;66391425;66396263;66396263;66396263;66396263;66396263;66398364;663…	65892846;65892846;65892846;66055690;66055690;66055690;66084622;66084622;66084622;66124710;66195810;66195810;66195810;66195810;66212846;66212846;66255122;66282351;66282351;66300519;66300913;66300913;66350320;66350320;66350320;66350320;66350320;66386059;66386059;66386059;66386059;66386059;66389993;66391503;66391503;66391503;66391503;66391503;66396420;66396420;66396420;66396420;66396420;66398439;663…	+;+;+;+;+;+;+;+;+;+;+;+;+;+;+;+;+;+;+;+;+;+;+;+;+;+;+;+;+;+;+;+;+;+;+;+;+;+;+;+;+;+;+;+;+;+;+;+;+;+;+;+;+;+;+;+;+;+;+;+;+;+;+;+;+;+;+;+;+;+;+;+;+;+;+;+;+;+;+;+;+;+;+;+;+;+;+;+;+;+;+;+;+;+;+;+;+;+;+;+;+;+;+;+;+;+;+;+;+;+;+;+;+;+;+;+;+;+;+;+;+;+;+;+;+;+;+;+;+;+;+;+;+;+;+;+;+;+;+;+;+;+;+;+;+;+;+	11563	2.8717	2.55986	3.11608	2.39329	2.44702	2.79852	3.07898	3.30988	3.10465	2.8442	3.32182	2.69411	2.84845	3.28574	3.70546	3.37896	3.98084	4.02237
MRAS	chr3;chr3;chr3;chr3;chr3;chr3;chr3;chr3;chr3;chr3;chr3;chr3;chr3;chr3;chr3;chr3;chr3;chr3;chr3;chr3;chr3;chr3;chr3;chr3;chr3;chr3;chr3;chr3;chr3;chr3;chr3;chr3;chr3	138066490;138066490;138067421;138067508;138067692;138068062;138091708;138091708;138091708;138116166;138116166;138116166;138116166;138116166;138116166;138117311;138117311;138117311;138117311;138117311;138117311;138119376;138119376;138119376;138119376;138119376;138119376;138121012;138121012;138121012;138121012;138121012;138121012	138067167;138067167;138067609;138067609;138067874;138068221;138091918;138091918;138091918;138116319;138116319;138116319;138116319;138116319;138116319;138117410;138117410;138117410;138117410;138117410;138117410;138119455;138119455;138119455;138119455;138119455;138119455;138124375;138124377;138124375;138124377;138124377;138124375	+;+;+;+;+;+;+;+;+;+;+;+;+;+;+;+;+;+;+;+;+;+;+;+;+;+;+;+;+;+;+;+;+	5121	5.66155	5.2155	4.82185	4.64592	4.22952	4.33698	6.22039	5.23709	5.83024	4.62021	5.48879	3.98643	5.88477	4.65262	5.22616	4.98256	5.35703	6.25859
PUF60	chr8;chr8;chr8;chr8;chr8;chr8;chr8;chr8;chr8;chr8;chr8;chr8;chr8;chr8;chr8;chr8;chr8;chr8;chr8;chr8;chr8;chr8;chr8;chr8;chr8;chr8;chr8;chr8;chr8;chr8;chr8;chr8;chr8;chr8;chr8;chr8;chr8;chr8;chr8;chr8;chr8;chr8;chr8;chr8;chr8;chr8;chr8;chr8;chr8;chr8;chr8;chr8;chr8;chr8;chr8;chr8;chr8;chr8;chr8;chr8;chr8;chr8;chr8;chr8;chr8;chr8;chr8;chr8;chr8;chr8;chr8;chr8;chr8;chr8;chr8;chr8;chr8;chr8;chr8;chr8…	144898514;144898514;144898514;144898514;144898514;144898514;144898514;144898514;144898514;144898514;144898514;144899080;144899080;144899080;144899080;144899080;144899080;144899080;144899080;144899080;144899080;144899080;144899501;144899501;144899501;144899501;144899501;144899501;144899501;144899501;144899501;144899501;144899501;144899762;144899762;144899762;144899762;144899762;144899762;144899762…	144898989;144898989;144898989;144898989;144898989;144898989;144898989;144898989;144898989;144898989;144898989;144899315;144899315;144899315;144899315;144899315;144899315;144899315;144899315;144899315;144899315;144899315;144899636;144899636;144899636;144899636;144899636;144899636;144899636;144899636;144899636;144899636;144899636;144899952;144899952;144899952;144899952;144899952;144899952;144899952…	-;-;-;-;-;-;-;-;-;-;-;-;-;-;-;-;-;-;-;-;-;-;-;-;-;-;-;-;-;-;-;-;-;-;-;-;-;-;-;-;-;-;-;-;-;-;-;-;-;-;-;-;-;-;-;-;-;-;-;-;-;-;-;-;-;-;-;-;-;-;-;-;-;-;-;-;-;-;-;-;-;-;-;-;-;-;-;-;-;-;-;-;-;-;-;-;-;-;-;-;-;-;-;-;-;-;-;-;-;-;-;-;-;-;-;-;-;-;-;-;-;-;-;-;-;-;-;-	2241	57.8314	56.519	57.7915	56.1002	59.9456	58.025	65.3447	67.035	72.2187	52.5252	52.0435	52.4686	52.0404	59.2513	52.8162	61.5547	74.3205	59.2777
SFRP2	chr4;chr4;chr4	154701743;154707016;154709486	154702907;154707096;154710235	-;-;-	1996	0.248298	0.0689745	0	0.125471	0	0.239292	0.0469389	0	0.0593581	0	0	0.132827	0	0.129048	0	0.0443868	0	0.162194
HDAC9	chr7;chr7;chr7;chr7;chr7;chr7;chr7;chr7;chr7;chr7;chr7;chr7;chr7;chr7;chr7;chr7;chr7;chr7;chr7;chr7;chr7;chr7;chr7;chr7;chr7;chr7;chr7;chr7;chr7;chr7;chr7;chr7;chr7;chr7;chr7;chr7;chr7;chr7;chr7;chr7;chr7;chr7;chr7;chr7;chr7;chr7;chr7;chr7;chr7;chr7;chr7;chr7;chr7;chr7;chr7;chr7;chr7;chr7;chr7;chr7;chr7;chr7;chr7;chr7;chr7;chr7;chr7;chr7;chr7;chr7;chr7;chr7;chr7;chr7;chr7;chr7;chr7;chr7;chr7;chr7…	18126448;18126448;18126448;18126448;18126448;18126448;18126448;18201852;18201852;18201852;18201852;18201852;18201852;18201852;18329715;18498465;18535333;18535372;18535372;18535372;18535372;18535372;18535372;18535372;18535372;18535372;18535372;18535372;18535372;18535372;18535372;18535372;18535372;18535372;18535372;18535372;18535372;18535372;18535372;18535372;18535372;18535372;18535372;18535372;185…	18126836;18126836;18126836;18126836;18126836;18126836;18126836;18201972;18201972;18201972;18201972;18201972;18201972;18201972;18330138;18498524;18535646;18535646;18535477;18535477;18535477;18535477;18535646;18535646;18535646;18535477;18535477;18535646;18535477;18535477;18535646;18535646;18535646;18535646;18535477;18535477;18535477;18535646;18535646;18535646;18535646;18535646;18535477;18535477;185…	+;+;+;+;+;+;+;+;+;+;+;+;+;+;+;+;+;+;+;+;+;+;+;+;+;+;+;+;+;+;+;+;+;+;+;+;+;+;+;+;+;+;+;+;+;+;+;+;+;+;+;+;+;+;+;+;+;+;+;+;+;+;+;+;+;+;+;+;+;+;+;+;+;+;+;+;+;+;+;+;+;+;+;+;+;+;+;+;+;+;+;+;+;+;+;+;+;+;+;+;+;+;+;+;+;+;+;+;+;+;+;+;+;+;+;+;+;+;+;+;+;+;+;+;+;+;+;+;+;+;+;+;+;+;+;+;+;+;+;+;+;+;+;+;+;+;+;+;+;+;+;+;+;+;+;+;+;+;+;+;+;+;+;+;+;+;+;+;+;+;+;+;+;+;+;+;+;+;+;+;+;+;+;+;+;+;+;+;+;+;+;+;+;+;+;+;+;+;+;+…	14396	0.292625	0.487727	0.411309	0.200059	0.278297	0.37325	0.533661	0.52375	0.485569	0.427315	0.47708	0.534077	0.373535	0.375741	0.471313	0.584651	0.449642	0.45726
LOC105378591	chr1;chr1;chr1	1980640;1981037;1981307	1980907;1981105;1981509	-;-;-	540	0	1.78465	0	0	3.94144	1.10562	0.1735	0	0	0.43815	0.942119	1.22742	0.414924	1.1925	0.465365	0	0	0.799358
SPG21	chr15;chr15;chr15;chr15;chr15;chr15;chr15;chr15;chr15;chr15;chr15;chr15;chr15;chr15;chr15;chr15;chr15;chr15;chr15;chr15;chr15;chr15;chr15;chr15;chr15;chr15	65255363;65255363;65255363;65257661;65257661;65257661;65261592;65261592;65261592;65262452;65262452;65262452;65266940;65266940;65266940;65268813;65268813;65273202;65273202;65273202;65275845;65275845;65275845;65281744;65282003;65282003	65256077;65256077;65256077;65257801;65257801;65257801;65261699;65261699;65261699;65262560;65262560;65262560;65267085;65267085;65267085;65268893;65268893;65273363;65273363;65273363;65275931;65275931;65275931;65281808;65282252;65282252	-;-;-;-;-;-;-;-;-;-;-;-;-;-;-;-;-;-;-;-;-;-;-;-;-;-	1864	23.1982	22.3054	19.2624	20.6908	17.1275	20.9474	23.8749	23.8604	22.0559	20.8803	18.4911	18.277	22.1775	18.3788	18.0654	25.1434	22.3242	24.3152
MASP2	chr1;chr1;chr1;chr1;chr1;chr1;chr1;chr1;chr1;chr1;chr1;chr1;chr1;chr1;chr1;chr1	11086580;11090233;11090805;11094885;11097750;11102932;11103396;11104855;11105465;11105465;11106613;11106613;11106948;11106948;11107260;11107260	11087705;11090307;11090939;11094963;11097868;11103079;11103592;11105010;11105596;11105596;11106790;11106790;11107176;11107176;11107296;11107296	-;-;-;-;-;-;-;-;-;-;-;-;-;-;-;-	2611	7.40273	9.64924	10.76	9.78354	10.7889	9.60377	7.1048	6.43345	5.44522	10.6475	13.6393	14.368	10.4263	12.8247	10.8758	8.24545	7.55548	7.97674
NAP1L1	chr12;chr12;chr12;chr12;chr12;chr12;chr12;chr12;chr12;chr12;chr12;chr12;chr12;chr12;chr12;chr12;chr12;chr12;chr12;chr12;chr12;chr12;chr12;chr12;chr12;chr12;chr12;chr12;chr12;chr12;chr12;chr12;chr12;chr12;chr12;chr12;chr12;chr12;chr12;chr12;chr12;chr12;chr12;chr12;chr12;chr12;chr12;chr12;chr12;chr12;chr12;chr12;chr12;chr12;chr12;chr12;chr12;chr12;chr12;chr12;chr12;chr12;chr12;chr12;chr12;chr12;chr…	76430365;76438525;76438525;76438525;76442173;76442173;76442201;76442369;76442980;76442980;76442980;76442980;76443536;76443536;76443536;76443536;76443536;76444311;76444311;76444311;76444311;76444311;76446871;76446871;76446871;76446871;76446871;76446985;76446985;76446985;76446985;76446985;76447550;76447550;76447550;76447550;76447550;76448799;76448799;76448799;76448799;76448799;76449813;76449813;764…	76442244;76441498;76441498;76441498;76442244;76442244;76442244;76443305;76443030;76443030;76443030;76443030;76443565;76443565;76443565;76443565;76443565;76444433;76444433;76444433;76444433;76444433;76446890;76446890;76446890;76446890;76446890;76447130;76447130;76447130;76447130;76447130;76447689;76447689;76447689;76447689;76447689;76448870;76448870;76448870;76448870;76448870;76449941;76449941;764…	-;-;-;-;-;-;-;-;-;-;-;-;-;-;-;-;-;-;-;-;-;-;-;-;-;-;-;-;-;-;-;-;-;-;-;-;-;-;-;-;-;-;-;-;-;-;-;-;-;-;-;-;-;-;-;-;-;-;-;-;-;-;-;-;-;-;-;-;-;-;-;-;-;-;-	14045	35.9308	32.2103	31.5743	34.2003	30.4506	32.077	43.5464	41.7035	37.6652	33.5908	29.0232	29.9573	35.1283	29.1783	33.1186	40.63	36.9581	40.4223
DZIP1L	chr3;chr3;chr3;chr3;chr3;chr3;chr3;chr3;chr3;chr3;chr3;chr3;chr3;chr3;chr3;chr3;chr3;chr3;chr3;chr3;chr3;chr3;chr3;chr3;chr3;chr3;chr3;chr3;chr3;chr3	137780832;137783470;137786373;137786993;137787825;137790485;137790485;137796341;137796341;137799409;137799409;137800576;137800576;137802955;137802955;137805803;137805803;137807221;137807221;137811225;137811225;137813704;137813704;137816605;137816605;137822313;137822313;137831206;137832231;137834170	137781819;137783609;137786542;137787209;137788006;137790677;137790677;137796474;137796474;137799462;137799462;137800606;137800606;137803095;137803095;137805865;137805865;137807349;137807349;137811386;137811386;137813825;137813825;137816689;137816689;137822894;137822894;137831342;137832322;137834450	-;-;-;-;-;-;-;-;-;-;-;-;-;-;-;-;-;-;-;-;-;-;-;-;-;-;-;-;-;-	3903	7.99975	7.33692	8.90888	6.44867	6.22304	7.43425	8.73768	7.16486	8.16572	6.72885	6.32183	7.87966	7.20456	7.06149	6.37418	7.15034	6.55494	8.59878
RAP2C	chrX;chrX;chrX;chrX;chrX;chrX;chrX;chrX;chrX;chrX;chrX;chrX;chrX;chrX;chrX;chrX;chrX;chrX;chrX;chrX;chrX;chrX;chrX	131337052;131337053;131337053;131337053;131348162;131348162;131348162;131348162;131348563;131351024;131351024;131351024;131351024;131351306;131351306;131351944;131351944;131352260;131352260;131352260;131353398;131353398;131353398	131339615;131339615;131339615;131339615;131348474;131348474;131348474;131348474;131348603;131351184;131351184;131351834;131351834;131351395;131351395;131352040;131352061;131352361;131352361;131352369;131353508;131353475;131353475	-;-;-;-;-;-;-;-;-;-;-;-;-;-;-;-;-;-;-;-;-;-;-	4068	9.65501	11.1682	9.94115	9.35762	9.10983	8.98193	9.12027	9.00925	7.77626	8.95687	8.81673	8.30955	11.2085	9.40279	9.94564	9.69156	8.41068	9.3111
MOSPD1	chrX;chrX;chrX;chrX;chrX;chrX;chrX;chrX;chrX;chrX;chrX	134021662;134021662;134025509;134030847;134030847;134033120;134033120;134033310;134033310;134049212;134049212	134023222;134023222;134025670;134031064;134031064;134033195;134033195;134033564;134033564;134049287;134049287	-;-;-;-;-;-;-;-;-;-;-	2348	7.01823	10.2023	7.99467	7.3596	5.81203	8.13675	7.30208	6.46305	6.15605	8.51481	9.4252	9.25899	8.20659	10.2022	11.0772	7.39559	8.83936	6.48031
LINC01611	chr6;chr6;chr6;chr6;chr6	85130751;85154105;85167893;85180509;85184545	85130960;85154169;85167971;85180622;85184647	-;-;-;-;-	571	0	0	0	0	0	0	0	0	0	0	0	0	0	0	0	0	0	0
UBAC2	chr13;chr13;chr13;chr13;chr13;chr13;chr13;chr13;chr13;chr13;chr13;chr13;chr13;chr13;chr13;chr13;chr13;chr13;chr13;chr13;chr13;chr13;chr13;chr13;chr13	99853108;99853108;99853108;99890681;99890681;99890681;99896086;99896086;99896769;99896769;99966351;99966351;99966351;99970276;99970276;99970276;99992574;99992574;99992574;100020041;100020041;100020041;100037482;100037482;100037482	99853821;99853193;99853821;99890808;99890808;99890808;99896205;99896205;99896878;99896878;99966474;99966474;99966474;99970323;99970323;99970323;99992819;99992819;99992819;100020160;100020160;100020160;100038757;100038757;100038757	+;+;+;+;+;+;+;+;+;+;+;+;+;+;+;+;+;+;+;+;+;+;+;+;+	2886	12.4931	12.4507	13.0087	13.2336	12.5806	13.3226	15.9396	14.3526	16.9549	12.9532	13.5295	12.1722	15.2944	13.834	13.2353	14.6125	14.3475	15.6299
TFDP1	chr13;chr13;chr13;chr13;chr13;chr13;chr13;chr13;chr13;chr13;chr13;chr13;chr13;chr13;chr13;chr13;chr13;chr13;chr13;chr13;chr13;chr13;chr13	114239003;114239068;114240089;114240089;114265311;114265311;114277495;114277495;114285938;114287435;114287435;114288205;114288205;114288849;114288849;114290292;114290292;114290849;114290849;114292133;114292133;114294435;114294435	114239045;114239203;114240164;114240164;114265377;114265377;114277601;114277601;114286059;114287600;114287600;114288348;114288348;114288917;114288917;114290443;114290443;114291015;114291015;114292211;114292199;114295788;114295788	+;+;+;+;+;+;+;+;+;+;+;+;+;+;+;+;+;+;+;+;+;+;+	2682	40.7459	39.4231	38.2835	38.5184	38.2318	40.7372	43.212	43.3082	48.4164	40.6685	37.4634	41.2711	42.1886	37.7918	40.29	41.1929	46.4314	42.771
HAUS1	chr18;chr18;chr18;chr18;chr18;chr18;chr18;chr18;chr18;chr18;chr18;chr18;chr18;chr18;chr18;chr18;chr18;chr18	43684351;43684351;43685160;43685160;43698147;43698147;43699892;43699892;43702433;43702433;43703265;43703265;43704788;43704788;43705710;43705710;43708041;43708041	43684407;43684407;43685334;43685374;43698282;43698282;43700026;43700026;43702556;43702556;43703330;43703330;43704859;43704859;43705757;43705757;43708299;43708299	+;+;+;+;+;+;+;+;+;+;+;+;+;+;+;+;+;+	1112	9.91652	11.2664	9.7433	7.65732	8.44416	7.624	9.60492	10.7286	8.41711	9.89384	8.46382	12.7555	10.4776	9.84454	8.4745	8.28597	8.87021	7.08424
ISYNA1	chr19;chr19;chr19;chr19;chr19;chr19;chr19;chr19;chr19;chr19;chr19;chr19;chr19;chr19;chr19;chr19;chr19;chr19;chr19;chr19;chr19;chr19;chr19;chr19;chr19;chr19;chr19;chr19;chr19;chr19;chr19;chr19;chr19;chr19;chr19;chr19;chr19;chr19;chr19;chr19;chr19;chr19;chr19;chr19;chr19;chr19;chr19	18545198;18545198;18545198;18545198;18545198;18546076;18546076;18546076;18546076;18546076;18546373;18546373;18546373;18546373;18546373;18546567;18546567;18546567;18546567;18546567;18546842;18546842;18546842;18546842;18546842;18547140;18547140;18547140;18547140;18547140;18547494;18547494;18547494;18547494;18547783;18547783;18547783;18547783;18548409;18548409;18548670;18548670;18548670;18548670;185…	18545927;18545927;18545927;18545927;18545927;18546293;18546293;18546293;18546293;18546293;18546486;18546486;18546486;18546486;18546486;18546731;18546731;18546731;18546731;18546731;18547057;18547057;18547057;18547057;18547057;18547289;18547289;18547289;18547289;18547289;18547687;18547687;18547687;18547687;18547915;18547915;18547915;18548119;18548570;18548570;18548798;18548798;18548798;18548943;185…	-;-;-;-;-;-;-;-;-;-;-;-;-;-;-;-;-;-;-;-;-;-;-;-;-;-;-;-;-;-;-;-;-;-;-;-;-;-;-;-;-;-;-;-;-;-;-	2560	31.4108	31.2991	29.0352	30.9136	29.4902	27.2863	35.4632	33.852	35.2197	28.1888	25.7353	24.8553	31.552	30.3863	30.2833	37.7572	35.7607	33.2171
PRKCZ-AS1	chr1;chr1	2113233;2115010	2114180;2115314	-;-	1253	2.47208	3.95549	2.11145	1.69891	1.19903	2.9542	1.12159	2.05661	1.70201	2.45476	1.21806	2.11591	2.32463	3.28912	1.4039	1.69697	3.11602	1.98085
HYAL3	chr3;chr3;chr3;chr3;chr3;chr3;chr3;chr3;chr3;chr3;chr3;chr3;chr3;chr3;chr3;chr3;chr3;chr3	50330263;50330263;50330263;50330263;50330263;50331063;50331063;50331063;50332140;50332140;50332140;50332140;50332140;50336252;50336644;50336644;50336644;50336644	50330946;50330946;50330946;50330946;50330946;50331152;50331152;50331152;50332284;50333050;50332284;50333050;50333050;50336291;50336836;50336836;50336836;50336836	-;-;-;-;-;-;-;-;-;-;-;-;-;-;-;-;-;-	1918	6.1369	5.45524	5.45183	4.76592	6.72339	6.3501	4.59169	4.62778	4.75645	6.04455	4.70814	4.97625	4.78958	3.55884	7.14061	4.38823	3.80345	2.98196
OPRL1	chr20;chr20;chr20;chr20;chr20;chr20;chr20;chr20;chr20;chr20;chr20;chr20;chr20;chr20;chr20;chr20;chr20;chr20;chr20;chr20;chr20;chr20;chr20;chr20;chr20;chr20	62711435;62711435;62711435;62716352;62717858;62723319;62723319;62723319;62724041;62724041;62724041;62724041;62724041;62724041;62729155;62729155;62729155;62729155;62729155;62729155;62729629;62729629;62729629;62729629;62729629;62729629	62711705;62711705;62711705;62716501;62717952;62723469;62723469;62723469;62724306;62724334;62724306;62724306;62724291;62724306;62729510;62729510;62729510;62729510;62729510;62729510;62731986;62731996;62731986;62731986;62731996;62731986	+;+;+;+;+;+;+;+;+;+;+;+;+;+;+;+;+;+;+;+;+;+;+;+;+;+	3685	0.537968	0.261523	0.615386	0.407771	0.237827	0.226824	0.457645	0.543901	0.739488	0.19262	0.483203	0.32376	0.152007	0.349497	0.340973	0.264466	0.139412	0.497836
SLF2	chr10;chr10;chr10;chr10;chr10;chr10;chr10;chr10;chr10;chr10;chr10;chr10;chr10;chr10;chr10;chr10;chr10;chr10;chr10;chr10;chr10;chr10;chr10;chr10;chr10;chr10;chr10;chr10;chr10;chr10;chr10;chr10;chr10;chr10;chr10;chr10;chr10;chr10;chr10;chr10	102672720;102672720;102672720;102675756;102675756;102676327;102676327;102678141;102678141;102683732;102683732;102685706;102685706;102689074;102689074;102689587;102689587;102690733;102690733;102697159;102697159;102698352;102698352;102703783;102703783;102705087;102705087;102706796;102706796;102707517;102707517;102709833;102709833;102710433;102710433;102716208;102716208;102719185;102719185;102721634	102673007;102673007;102673643;102675799;102675799;102677057;102677057;102678198;102678198;102684729;102684729;102685776;102685776;102689196;102689196;102689754;102689754;102690835;102690835;102697234;102697234;102698493;102698493;102703885;102703885;102705263;102705263;102706893;102706893;102707604;102707604;102709964;102709964;102710510;102710510;102716294;102716294;102719345;102719253;102724891	+;+;+;+;+;+;+;+;+;+;+;+;+;+;+;+;+;+;+;+;+;+;+;+;+;+;+;+;+;+;+;+;+;+;+;+;+;+;+;+	7620	15.6421	15.827	14.3012	14.9376	14.1136	15.8582	16.1929	14.6043	15.0819	15.9442	16.1236	16.6659	15.7606	15.5325	14.8239	14.3707	16.1806	17.3766
PTGFRN	chr1;chr1;chr1;chr1;chr1;chr1;chr1;chr1;chr1	117452538;117484337;117487301;117491814;117503865;117509533;117516838;117527302;117529423	117452874;117484705;117487714;117492194;117504290;117509952;117516945;117527607;117532974	+;+;+;+;+;+;+;+;+	6313	22.2759	20.1723	21.1535	18.6054	17.0356	19.671	25.6152	25.0964	29.296	18.2332	17.1448	18.3734	22.3597	18.7891	23.5852	24.6716	23.99	24.957
FAAP20	chr1;chr1;chr1;chr1;chr1;chr1;chr1;chr1;chr1;chr1;chr1;chr1;chr1;chr1;chr1;chr1;chr1;chr1;chr1;chr1;chr1;chr1;chr1;chr1;chr1;chr1;chr1;chr1;chr1;chr1;chr1;chr1;chr1;chr1;chr1;chr1;chr1;chr1;chr1;chr1;chr1;chr1;chr1;chr1;chr1;chr1;chr1;chr1;chr1;chr1;chr1;chr1;chr1	2115899;2115899;2115899;2115899;2115899;2117443;2117443;2118277;2118277;2120988;2120988;2120988;2120988;2121152;2121152;2123334;2124086;2124284;2125078;2125078;2125078;2125078;2125078;2125078;2125078;2125078;2125078;2125078;2125437;2125437;2125437;2125437;2125437;2125437;2126127;2126127;2126127;2126127;2126127;2126127;2126127;2126127;2129446;2129446;2130193;2132489;2134875;2135003;2137744;2137954…	2116952;2116952;2116952;2116952;2116952;2117688;2117688;2118645;2118645;2121220;2121220;2121220;2121220;2121220;2121220;2124414;2124414;2124414;2125349;2125349;2125349;2125349;2125349;2125349;2125349;2125349;2125349;2125349;2125572;2125572;2125572;2125572;2125572;2125572;2126214;2126214;2126214;2126214;2126214;2126211;2126214;2126214;2129581;2129581;2132664;2132664;2135069;2135069;2137863;2138106…	-;-;-;-;-;-;-;-;-;-;-;-;-;-;-;-;-;-;-;-;-;-;-;-;-;-;-;-;-;-;-;-;-;-;-;-;-;-;-;-;-;-;-;-;-;-;-;-;-;-;-;-;-	6992	4.51869	3.93802	4.64869	4.90707	4.70928	4.62804	3.3365	3.68554	3.59232	5.07582	3.38338	4.51225	3.7012	4.2365	3.86362	3.30715	3.10062	3.02503
NUDT8	chr11;chr11;chr11;chr11;chr11;chr11;chr11	67395409;67395409;67395794;67396390;67396390;67397189;67397189	67395871;67395722;67395871;67396522;67396522;67397408;67397408	-;-;-;-;-;-;-	816	4.40334	3.88049	4.32295	4.45021	2.45488	3.2193	3.90375	3.158	2.90389	5.21914	3.74076	5.36095	3.70686	4.89275	4.77342	3.36578	3.14788	1.45471
CES3	chr16;chr16;chr16;chr16;chr16;chr16;chr16;chr16;chr16;chr16;chr16;chr16;chr16;chr16;chr16;chr16;chr16;chr16;chr16;chr16;chr16;chr16;chr16;chr16;chr16;chr16;chr16;chr16;chr16;chr16;chr16;chr16	66995169;66995169;66997082;66997082;66997394;66997394;66997705;66997705;66998260;66998260;66998526;66998526;67000147;67000147;67000628;67000628;67001378;67003582;67003582;67003582;67005075;67005075;67005075;67006259;67006259;67006259;67006571;67006571;67006580;67006757;67006757;67006757	66995292;66995292;66997286;66997286;66997532;66997532;66997838;66997838;66998413;66998413;66998630;66998630;67000248;67000248;67000768;67000768;67001802;67003662;67003662;67003662;67005222;67005222;67005222;67006408;67006408;67006408;67006649;67006649;67006649;67009052;67009052;67009052	+;+;+;+;+;+;+;+;+;+;+;+;+;+;+;+;+;+;+;+;+;+;+;+;+;+;+;+;+;+;+;+	4283	4.80213	5.04662	5.58879	5.20409	4.67705	5.85464	5.64372	5.21442	5.1729	5.10987	4.09798	5.72587	5.78065	5.86364	5.95533	4.48876	4.03022	5.21552
SH2B2	chr7;chr7;chr7;chr7;chr7;chr7;chr7;chr7;chr7;chr7;chr7;chr7;chr7;chr7;chr7;chr7;chr7;chr7;chr7;chr7;chr7;chr7;chr7;chr7;chr7;chr7;chr7;chr7;chr7;chr7;chr7;chr7;chr7;chr7;chr7	101928432;101930159;101930159;101932756;101932756;101943806;101943806;101943806;101943806;101943806;101950004;101950004;101950004;101950004;101950004;101952097;101952097;101952097;101952097;101952097;101957651;101957651;101957651;101957651;101957651;101960798;101960798;101960798;101960798;101960798;101961766;101961766;101961766;101961766;101961766	101928549;101930384;101930384;101932807;101932807;101944563;101944563;101944563;101944563;101944563;101950105;101950105;101950105;101950105;101950105;101952188;101952188;101952188;101952188;101952188;101957862;101957862;101957862;101957862;101957862;101960969;101960969;101960969;101960969;101960969;101962178;101962178;101962178;101962178;101962178	+;+;+;+;+;+;+;+;+;+;+;+;+;+;+;+;+;+;+;+;+;+;+;+;+;+;+;+;+;+;+;+;+;+;+	2145	2.77261	1.41203	2.40807	2.51023	1.51756	3.00605	1.96553	1.24586	1.82275	1.65455	1.71953	2.16301	1.41016	1.8613	1.99163	3.05646	1.43702	1.45897
TSC1	chr9;chr9;chr9;chr9;chr9;chr9;chr9;chr9;chr9;chr9;chr9;chr9;chr9;chr9;chr9;chr9;chr9;chr9;chr9;chr9;chr9;chr9;chr9;chr9;chr9;chr9;chr9;chr9;chr9;chr9;chr9;chr9;chr9;chr9;chr9;chr9;chr9;chr9;chr9;chr9;chr9;chr9;chr9;chr9;chr9;chr9;chr9;chr9;chr9;chr9;chr9;chr9;chr9;chr9;chr9;chr9;chr9;chr9;chr9;chr9;chr9;chr9;chr9;chr9;chr9;chr9;chr9;chr9;chr9;chr9;chr9;chr9;chr9;chr9;chr9;chr9;chr9;chr9;chr9;chr9…	135766736;135766736;135766736;135766736;135772571;135772571;135772571;135772571;135772810;135772810;135772810;135772810;135776102;135776102;135776102;135776102;135776976;135776976;135776976;135776976;135777992;135777992;135777992;135777992;135779038;135779038;135779038;135779038;135779798;135779798;135779798;135779798;135780968;135780968;135780968;135780968;135782118;135782118;135782118;135782118…	135772141;135772141;135772141;135772141;135772732;135772732;135772732;135772732;135772997;135772997;135772997;135772997;135776224;135776224;135776224;135776224;135777086;135777086;135777086;135777086;135778174;135778174;135778174;135778174;135779204;135779204;135779204;135779204;135779841;135779841;135779841;135779841;135781526;135781526;135781526;135781526;135782222;135782222;135782222;135782222…	-;-;-;-;-;-;-;-;-;-;-;-;-;-;-;-;-;-;-;-;-;-;-;-;-;-;-;-;-;-;-;-;-;-;-;-;-;-;-;-;-;-;-;-;-;-;-;-;-;-;-;-;-;-;-;-;-;-;-;-;-;-;-;-;-;-;-;-;-;-;-;-;-;-;-;-;-;-;-;-;-;-;-;-;-;-;-;-;-;-	8598	13.5458	13.8666	13.7441	12.9618	13.0761	14.721	15.4189	16.1512	16.9078	15.6303	15.7392	15.6027	14.1112	14.6645	15.9143	18.4034	20.2793	20.0439
LOC100129534	chr1	2281854	2284100	-	2247	1.65422	1.22539	2.01842	0.947368	0.501463	1.32851	2.04309	2.16623	2.37274	0.947667	1.69808	1.29789	2.49287	1.7768	2.23674	1.77429	1.60042	1.96905
MBD1	chr18;chr18;chr18;chr18;chr18;chr18;chr18;chr18;chr18;chr18;chr18;chr18;chr18;chr18;chr18;chr18;chr18;chr18;chr18;chr18;chr18;chr18;chr18;chr18;chr18;chr18;chr18;chr18;chr18;chr18;chr18;chr18;chr18;chr18;chr18;chr18;chr18;chr18;chr18;chr18;chr18;chr18;chr18;chr18;chr18;chr18;chr18;chr18;chr18;chr18;chr18;chr18;chr18;chr18;chr18;chr18;chr18;chr18;chr18;chr18;chr18;chr18;chr18;chr18;chr18;chr18;chr…	47793252;47793252;47793252;47793252;47795216;47795216;47795216;47795216;47795216;47795216;47795216;47795216;47795216;47795216;47795216;47795216;47795216;47795216;47795216;47795216;47795216;47795216;47797839;47797839;47797839;47797839;47797839;47797839;47797839;47797839;47797839;47799047;47799047;47799047;47799047;47799047;47799047;47799047;47799047;47799047;47799047;47799047;47799047;47799047;477…	47794033;47794033;47794033;47794033;47797910;47796188;47796188;47796188;47796188;47796188;47796455;47796285;47796188;47797910;47796176;47796188;47796188;47796188;47796181;47796188;47797910;47796188;47797910;47797910;47797910;47797910;47797910;47797910;47797910;47797910;47797910;47799108;47799108;47799108;47799108;47799108;47799108;47799108;47799108;47799108;47799108;47799108;47799108;47799108;477…	-;-;-;-;-;-;-;-;-;-;-;-;-;-;-;-;-;-;-;-;-;-;-;-;-;-;-;-;-;-;-;-;-;-;-;-;-;-;-;-;-;-;-;-;-;-;-;-;-;-;-;-;-;-;-;-;-;-;-;-;-;-;-;-;-;-;-;-;-;-;-;-;-;-;-;-;-;-;-;-;-;-;-;-;-;-;-;-;-;-;-;-;-;-;-;-;-;-;-;-;-;-;-;-;-;-;-;-;-;-;-;-;-;-;-;-;-;-;-;-;-;-;-;-;-;-;-;-;-;-;-;-;-;-;-;-;-;-;-;-;-;-;-;-;-;-;-;-;-;-;-;-;-;-;-;-;-;-;-;-;-;-;-;-;-;-;-;-;-;-;-;-;-;-;-;-;-;-;-;-;-;-;-;-;-;-;-;-;-;-;-;-;-;-;-;-;-;-;-;-…	5774	13.948	17.9542	16.0806	15.6579	15.3517	17.2058	13.9708	16.0337	15.4306	16.7801	21.1903	18.0223	14.2996	19.1378	16.7778	16.5255	20.0546	18.5587
EPS15L1	chr19;chr19;chr19;chr19;chr19;chr19;chr19;chr19;chr19;chr19;chr19;chr19;chr19;chr19;chr19;chr19;chr19;chr19;chr19;chr19;chr19;chr19;chr19;chr19;chr19;chr19;chr19;chr19;chr19;chr19;chr19;chr19;chr19;chr19;chr19;chr19;chr19;chr19;chr19;chr19;chr19;chr19;chr19;chr19;chr19;chr19;chr19;chr19;chr19;chr19;chr19;chr19;chr19;chr19;chr19;chr19;chr19;chr19;chr19;chr19;chr19;chr19;chr19;chr19;chr19;chr19;chr…	16466055;16466060;16472389;16472389;16472389;16472590;16472590;16487933;16487933;16487933;16495940;16495940;16495940;16495940;16495940;16496982;16496982;16496982;16496982;16496982;16503115;16503115;16503115;16503115;16503115;16504762;16504762;16504762;16504762;16504762;16506155;16506155;16506155;16506155;16506155;16511442;16513132;16513132;16513132;16513132;16513132;16514544;16514544;16514544;165…	16466662;16466662;16472795;16472795;16472795;16472795;16472795;16488065;16488065;16488065;16496022;16496022;16496022;16496022;16496022;16497042;16497042;16497042;16497042;16497042;16503251;16503251;16503251;16503251;16503251;16504812;16504812;16504812;16504812;16504812;16506278;16506278;16506278;16506278;16506278;16513296;16513296;16513296;16513296;16513296;16513296;16514741;16514741;16514741;165…	-;-;-;-;-;-;-;-;-;-;-;-;-;-;-;-;-;-;-;-;-;-;-;-;-;-;-;-;-;-;-;-;-;-;-;-;-;-;-;-;-;-;-;-;-;-;-;-;-;-;-;-;-;-;-;-;-;-;-;-;-;-;-;-;-;-;-;-;-;-;-;-;-;-;-;-;-;-;-;-;-;-;-;-;-;-;-;-;-;-;-;-;-;-;-;-;-;-;-;-;-;-;-;-;-;-;-;-;-;-;-;-;-;-;-;-;-;-;-;-;-;-;-;-;-;-;-;-;-;-;-	5152	12.7701	13.0137	14.8676	12.59	12.8066	12.6314	14.5118	14.5237	14.5799	13.341	14.8614	14.8206	13.2644	15.2488	14.2672	14.4278	15.7949	16.9871
SRSF11	chr1;chr1;chr1;chr1;chr1;chr1;chr1;chr1;chr1;chr1;chr1;chr1;chr1;chr1;chr1;chr1;chr1;chr1;chr1;chr1;chr1;chr1;chr1;chr1;chr1;chr1;chr1;chr1;chr1;chr1;chr1;chr1;chr1;chr1;chr1;chr1;chr1;chr1;chr1;chr1;chr1;chr1;chr1;chr1;chr1;chr1;chr1;chr1;chr1;chr1;chr1;chr1;chr1;chr1;chr1;chr1;chr1;chr1;chr1;chr1;chr1;chr1;chr1;chr1;chr1;chr1;chr1;chr1;chr1;chr1;chr1;chr1;chr1;chr1;chr1;chr1;chr1;chr1;chr1;chr1…	70671379;70671379;70671379;70671379;70671379;70671379;70687063;70687063;70687063;70687063;70687063;70687063;70687063;70687063;70687063;70687295;70687295;70687295;70687298;70687298;70687298;70694105;70694105;70694105;70694105;70694105;70694105;70694105;70694105;70694105;70694105;70694105;70694105;70694105;70694105;70694105;70696778;70696778;70697542;70697542;70697542;70697542;70697542;70697542;706…	70671463;70671463;70671463;70671463;70671463;70671463;70687522;70687522;70687522;70687522;70687522;70688481;70687522;70687522;70687522;70687522;70687522;70687522;70687522;70687522;70687522;70694238;70694238;70694238;70694238;70694238;70694238;70694238;70694238;70694238;70694238;70694238;70694238;70694238;70694238;70694238;70696886;70696886;70697658;70697658;70697658;70697658;70697658;70697658;706…	+;+;+;+;+;+;+;+;+;+;+;+;+;+;+;+;+;+;+;+;+;+;+;+;+;+;+;+;+;+;+;+;+;+;+;+;+;+;+;+;+;+;+;+;+;+;+;+;+;+;+;+;+;+;+;+;+;+;+;+;+;+;+;+;+;+;+;+;+;+;+;+;+;+;+;+;+;+;+;+;+;+;+;+;+;+;+;+;+;+;+;+;+;+;+;+;+;+;+;+;+;+;+;+;+;+;+;+;+;+;+;+;+;+;+;+;+;+;+;+;+;+;+;+;+;+;+;+;+;+;+;+;+;+;+;+;+;+;+;+;+;+;+;+;+;+;+;+;+;+;+;+;+;+;+;+;+;+;+;+;+;+;+;+;+;+;+;+;+;+;+;+;+;+;+;+;+;+;+;+;+;+;+;+;+;+;+;+;+;+;+;+;+;+;+	5280	46.9556	47.0122	46.9096	45.7479	46.0959	47.0843	45.5497	45.2806	41.4003	53.0112	53.765	50.6647	52.4501	52.8818	53.948	50.2213	53.2998	53.8749
C4A	chr6;chr6;chr6;chr6;chr6;chr6;chr6;chr6;chr6;chr6;chr6;chr6;chr6;chr6;chr6;chr6;chr6;chr6;chr6;chr6;chr6;chr6;chr6;chr6;chr6;chr6;chr6;chr6;chr6;chr6;chr6;chr6;chr6;chr6;chr6;chr6;chr6;chr6;chr6;chr6;chr6;chr6;chr6;chr6;chr6;chr6;chr6;chr6;chr6;chr6;chr6;chr6;chr6;chr6;chr6;chr6;chr6;chr6;chr6;chr6;chr6;chr6;chr6;chr6;chr6;chr6;chr6;chr6;chr6;chr6;chr6;chr6;chr6;chr6;chr6;chr6;chr6;chr6;chr6;chr6…	31949834;31949834;31950082;31950082;31950495;31950495;31950906;31950906;31951055;31951055;31951362;31951362;31951615;31951615;31951850;31951850;31952053;31952053;31958969;31958969;31959184;31959184;31959509;31959509;31959824;31959824;31960163;31960163;31960573;31960573;31960867;31960867;31961202;31961202;31961491;31961491;31961693;31961693;31962022;31962022;31962275;31962275;31962729;31962729;319…	31949949;31949949;31950280;31950280;31950696;31950696;31950976;31950976;31951143;31951143;31951444;31951444;31951711;31951711;31951955;31951955;31952185;31952185;31959084;31959084;31959363;31959363;31959691;31959691;31960009;31960009;31960321;31960321;31960699;31960699;31960941;31960941;31961399;31961399;31961602;31961602;31961763;31961763;31962161;31962161;31962484;31962484;31962780;31962780;319…	+;+;+;+;+;+;+;+;+;+;+;+;+;+;+;+;+;+;+;+;+;+;+;+;+;+;+;+;+;+;+;+;+;+;+;+;+;+;+;+;+;+;+;+;+;+;+;+;+;+;+;+;+;+;+;+;+;+;+;+;+;+;+;+;+;+;+;+;+;+;+;+;+;+;+;+;+;+;+;+;+;+;+;+;+;+;+;+;+;+;+;+;+;+;+;+;+;+;+;+;+;+;+;+;+;+;+;+;+;+;+;+;+;+;+;+;+;+;+;+;+;+;+;+;+;+;+;+;+;+;+;+;+;+;+;+;+;+;+;+;+;+;+;+;+;+;+;+;+;+;+;+;+;+;+;+;+;+;+;+;+;+;+;+;+;+;+;+;+;+;+;+;+;+;+;+;+;+;+;+;+;+;+;+;+;+;+;+;+;+;+;+;+;+;+;+;+;+;+;+…	32562	0	0	0	0	0	0	0	0	0	0	0	0	0	0	0	0	0	0
POLR2B	chr4;chr4;chr4;chr4;chr4;chr4;chr4;chr4;chr4;chr4;chr4;chr4;chr4;chr4;chr4;chr4;chr4;chr4;chr4;chr4;chr4;chr4;chr4;chr4;chr4;chr4;chr4;chr4;chr4;chr4;chr4;chr4;chr4;chr4;chr4;chr4;chr4;chr4;chr4;chr4;chr4;chr4;chr4;chr4;chr4;chr4;chr4;chr4;chr4;chr4;chr4;chr4;chr4;chr4;chr4;chr4;chr4;chr4;chr4;chr4;chr4;chr4;chr4;chr4;chr4;chr4;chr4;chr4;chr4;chr4;chr4;chr4;chr4;chr4;chr4	57844806;57844806;57845062;57851446;57852520;57852520;57852520;57856914;57856914;57860570;57860570;57860570;57860813;57860813;57860813;57861417;57861417;57861417;57865783;57865783;57865783;57871412;57871412;57871412;57871766;57871766;57871766;57872982;57872982;57872982;57876527;57876527;57876527;57876914;57876914;57876914;57877155;57877155;57877155;57881668;57881668;57881668;57883209;57883209;578…	57845170;57845170;57845170;57851623;57852592;57852592;57852592;57857064;57857064;57860682;57860682;57860682;57861032;57861032;57861032;57861575;57861575;57861575;57865947;57865947;57865947;57871608;57871608;57871608;57871885;57871885;57871885;57873168;57873168;57873168;57876670;57876670;57876670;57877053;57877053;57877053;57877266;57877266;57877266;57881822;57881822;57881822;57883407;57883407;578…	+;+;+;+;+;+;+;+;+;+;+;+;+;+;+;+;+;+;+;+;+;+;+;+;+;+;+;+;+;+;+;+;+;+;+;+;+;+;+;+;+;+;+;+;+;+;+;+;+;+;+;+;+;+;+;+;+;+;+;+;+;+;+;+;+;+;+;+;+;+;+;+;+;+;+	4223	56.772	54.5085	49.015	50.8233	46.7234	50.7543	61.7871	55.8683	54.9329	49.6117	47.3748	50.9152	60.5113	53.0346	54.3297	63.3998	61.2392	61.0989
CNP	chr17;chr17;chr17;chr17;chr17;chr17;chr17;chr17	40118813;40119815;40120086;40120086;40123910;40123910;40125493;40125493	40118905;40119971;40120758;40120758;40124049;40124049;40129758;40129758	+;+;+;+;+;+;+;+	5329	27.4819	25.6538	25.7451	28.5968	27.0179	29.0843	25.7564	24.5903	27.6799	24.0641	20.9073	22.0397	22.2419	24.3852	24.0027	27.7143	25.3348	25.9
PLCH2	chr1;chr1;chr1;chr1;chr1;chr1;chr1;chr1;chr1;chr1;chr1;chr1;chr1;chr1;chr1;chr1;chr1;chr1;chr1;chr1;chr1;chr1;chr1;chr1;chr1;chr1;chr1;chr1;chr1;chr1;chr1;chr1;chr1;chr1;chr1;chr1;chr1;chr1;chr1;chr1;chr1;chr1;chr1;chr1;chr1;chr1;chr1;chr1;chr1;chr1;chr1;chr1;chr1;chr1;chr1;chr1;chr1;chr1;chr1;chr1;chr1;chr1;chr1;chr1;chr1;chr1	2398890;2407728;2407754;2409915;2409915;2409915;2411173;2411173;2411173;2411622;2411622;2411622;2415887;2415887;2415887;2418346;2418346;2418346;2418612;2418612;2418612;2419037;2419037;2419037;2420646;2420646;2420646;2421199;2421199;2421199;2422631;2422631;2422631;2426295;2426295;2426295;2426927;2426927;2426927;2428046;2428046;2428046;2428267;2428267;2428267;2428941;2428941;2428941;2429962;2429962…	2399101;2408151;2409143;2410061;2410061;2410061;2411416;2411416;2411416;2411751;2411751;2411751;2416057;2416057;2416057;2418439;2418439;2418439;2418815;2418815;2418815;2419157;2419157;2419157;2420817;2420817;2420817;2421306;2421306;2421306;2422774;2422774;2422774;2426387;2426387;2426387;2427009;2427009;2427009;2428143;2428143;2428143;2428449;2428449;2428449;2429048;2429048;2429048;2430086;2430086…	+;+;+;+;+;+;+;+;+;+;+;+;+;+;+;+;+;+;+;+;+;+;+;+;+;+;+;+;+;+;+;+;+;+;+;+;+;+;+;+;+;+;+;+;+;+;+;+;+;+;+;+;+;+;+;+;+;+;+;+;+;+;+;+;+;+	6880	0.0540265	0.300159	0.274673	0.0910027	0.181975	0.190912	0.054471	0.138723	0.0516623	0.275117	0.0924317	0.0385354	0.113983	0.243353	0.237417	0.103019	0.268814	0.203906
TNFRSF14-AS1	chr1;chr1;chr1;chr1;chr1;chr1;chr1	2481359;2482012;2482431;2485065;2485540;2486163;2488416	2481713;2482170;2484142;2485253;2485735;2488135;2488450	-;-;-;-;-;-;-	4619	0.0804725	0.0596116	0.05455	0.189768	0.271051	0.20681	0.0405672	0.0619886	0.0769509	0.128059	0.110142	0.172195	0.0727621	0.11153	0.163215	0.095904	0.0222444	0.0934517
LOC100996583	chr1;chr1;chr1;chr1	2497974;2512999;2514809;2515564	2498044;2513089;2514934;2515973	+;+;+;+	698	0.355017	0.986196	1.08295	1.07639	1.07621	1.7107	1.74494	0	0.678962	1.35588	0.911075	2.279	1.60501	0.553537	1.80012	0.126929	0.147202	0.927622
TRPC4	chr13;chr13;chr13;chr13;chr13;chr13;chr13;chr13;chr13;chr13;chr13;chr13;chr13;chr13;chr13;chr13;chr13;chr13;chr13;chr13;chr13;chr13;chr13;chr13;chr13;chr13;chr13;chr13;chr13;chr13;chr13;chr13;chr13;chr13;chr13;chr13;chr13;chr13;chr13;chr13;chr13;chr13;chr13;chr13;chr13;chr13;chr13;chr13;chr13;chr13;chr13;chr13;chr13;chr13;chr13;chr13;chr13;chr13;chr13;chr13;chr13;chr13;chr13;chr13;chr13;chr13;chr…	38206200;38206200;38206200;38206200;38206200;38206200;38206200;38206200;38206200;38211621;38211621;38213177;38213177;38213177;38213177;38213177;38213177;38213177;38213177;38213200;38213395;38213395;38213395;38213395;38213395;38213395;38213395;38213395;38213395;38225387;38225402;38225402;38225402;38225402;38225402;38225402;38225402;38229225;38229225;38229225;38229225;38229225;38229225;38229225;382…	38211762;38211762;38211762;38211368;38211762;38211762;38211368;38211762;38211362;38211762;38211762;38213266;38213266;38213266;38213266;38213266;38213266;38213266;38213266;38213266;38213436;38213436;38213436;38213436;38213436;38213436;38213436;38213436;38213436;38225596;38225596;38225596;38225596;38225596;38225596;38225596;38225596;38229420;38229420;38229420;38229420;38229420;38229420;38229420;382…	-;-;-;-;-;-;-;-;-;-;-;-;-;-;-;-;-;-;-;-;-;-;-;-;-;-;-;-;-;-;-;-;-;-;-;-;-;-;-;-;-;-;-;-;-;-;-;-;-;-;-;-;-;-;-;-;-;-;-;-;-;-;-;-;-;-;-;-;-;-;-;-;-;-;-;-;-;-;-;-;-;-;-;-;-;-;-;-;-;-;-;-;-;-;-;-;-;-	7994	0.108495	0.017222	0.0315194	0.0469927	0.0156616	0.0746853	0.0351601	0.0119392	0.0444629	0	0	0.0829132	0.238241	0	0.0471536	0.0775798	0.0257059	0.0404979
ARNTL	chr11;chr11;chr11;chr11;chr11;chr11;chr11;chr11;chr11;chr11;chr11;chr11;chr11;chr11;chr11;chr11;chr11;chr11;chr11;chr11;chr11;chr11;chr11;chr11;chr11;chr11;chr11;chr11;chr11;chr11;chr11;chr11;chr11;chr11;chr11;chr11;chr11;chr11;chr11;chr11;chr11;chr11;chr11;chr11;chr11;chr11;chr11;chr11;chr11;chr11;chr11;chr11;chr11;chr11;chr11;chr11;chr11;chr11;chr11;chr11;chr11;chr11;chr11;chr11;chr11;chr11;chr…	13298199;13299274;13299274;13299274;13299274;13299274;13299274;13299274;13299274;13299274;13299274;13299274;13299274;13299274;13299274;13299274;13299274;13299274;13299274;13299274;13299274;13299274;13299274;13299274;13299274;13299274;13299274;13299274;13299274;13299274;13299274;13299274;13299274;13299274;13331534;13331534;13331534;13331534;13331534;13331534;13331534;13331534;13331534;13331534;133…	13298619;13299470;13299470;13299470;13299470;13299470;13299470;13299470;13299470;13299470;13299470;13299470;13299470;13299470;13299470;13299470;13299470;13299470;13299470;13299470;13299470;13299470;13299470;13299470;13299470;13299470;13299470;13299470;13299470;13299470;13299470;13299470;13299470;13299470;13331606;13331606;13331606;13331606;13331606;13331606;13331606;13331606;13331606;13331606;133…	+;+;+;+;+;+;+;+;+;+;+;+;+;+;+;+;+;+;+;+;+;+;+;+;+;+;+;+;+;+;+;+;+;+;+;+;+;+;+;+;+;+;+;+;+;+;+;+;+;+;+;+;+;+;+;+;+;+;+;+;+;+;+;+;+;+;+;+;+;+;+;+;+;+;+;+;+;+;+;+;+;+;+;+;+;+;+;+;+;+;+;+;+;+;+;+;+;+;+;+;+;+;+;+;+;+;+;+;+;+;+;+;+;+;+;+;+;+;+;+;+;+;+;+;+;+;+;+;+;+;+;+;+;+;+;+;+;+;+;+;+;+;+;+;+;+;+;+;+;+;+;+;+;+;+;+;+;+;+;+;+;+;+;+;+;+;+;+;+;+;+;+;+;+;+;+;+;+;+;+;+;+;+;+;+;+;+;+;+;+;+;+;+;+;+;+;+;+;+;+…	3749	4.42857	4.00276	3.93172	2.23786	3.10576	4.42719	2.674	3.36045	4.07676	2.99774	4.68169	4.52598	4.81108	4.53461	4.72565	4.60823	4.13837	4.60553
MUC12	chr7;chr7;chr7;chr7;chr7;chr7;chr7;chr7;chr7;chr7;chr7;chr7	100612904;100633912;100649752;100651915;100652376;100655577;100656100;100656261;100657194;100658896;100660856;100661876	100612970;100648800;100649853;100652042;100652440;100655728;100656171;100656423;100657355;100658972;100660944;100662230	+;+;+;+;+;+;+;+;+;+;+;+	16321	0	0.0168707	0.0308763	0	0	0	0	0.00584779	0	0.0217451	0.0389639	0.00812215	0.0274565	0	0.00769859	0	0	0.00661193
DIO1	chr1;chr1;chr1;chr1;chr1;chr1;chr1;chr1;chr1;chr1;chr1;chr1;chr1;chr1;chr1;chr1;chr1;chr1;chr1;chr1;chr1;chr1;chr1;chr1;chr1	54359860;54359860;54359860;54359860;54359860;54359860;54359860;54360112;54370339;54370339;54370339;54370339;54370339;54371768;54371768;54371768;54371768;54371768;54375604;54375604;54375604;54375604;54375604;54375604;54375604	54360220;54360220;54360111;54360028;54360220;54360028;54360220;54360220;54370482;54370482;54370482;54370482;54370482;54371967;54371967;54371967;54371967;54371967;54376759;54376759;54376759;54376759;54376759;54376759;54376759	+;+;+;+;+;+;+;+;+;+;+;+;+;+;+;+;+;+;+;+;+;+;+;+;+	1861	1.26497	1.40558	1.76011	1.74944	0.740024	1.47574	0.956535	2.05141	1.46427	1.84348	2.32366	2.27941	1.44476	1.86852	2.09302	1.14256	1.49068	2.2035
SLC38A7	chr16;chr16;chr16;chr16;chr16;chr16;chr16;chr16;chr16;chr16;chr16;chr16;chr16;chr16;chr16;chr16;chr16;chr16;chr16;chr16;chr16;chr16;chr16;chr16;chr16;chr16;chr16;chr16;chr16;chr16;chr16;chr16;chr16;chr16;chr16;chr16;chr16;chr16;chr16;chr16;chr16;chr16;chr16;chr16;chr16;chr16;chr16;chr16;chr16;chr16;chr16;chr16;chr16;chr16;chr16;chr16;chr16;chr16;chr16;chr16;chr16;chr16;chr16;chr16;chr16;chr16;chr…	58699013;58699013;58699013;58699013;58699013;58699013;58699013;58704017;58704017;58704017;58704017;58704017;58704774;58704949;58704949;58704949;58704949;58706000;58706000;58706000;58706000;58706000;58709844;58709844;58709844;58709844;58709844;58709844;58709844;58710193;58710193;58710193;58710193;58710193;58710193;58710193;58711230;58711230;58711230;58711230;58711230;58711230;58711230;58712237;587…	58701391;58701391;58701391;58701391;58701391;58701391;58701391;58704071;58704071;58704071;58704071;58704071;58705148;58705148;58705148;58705148;58705148;58706147;58706147;58706147;58706147;58706147;58709958;58709958;58709958;58709958;58709958;58709958;58709958;58710250;58710250;58710250;58710250;58710250;58710250;58710250;58711328;58711328;58711328;58711328;58711328;58711328;58711328;58712378;587…	-;-;-;-;-;-;-;-;-;-;-;-;-;-;-;-;-;-;-;-;-;-;-;-;-;-;-;-;-;-;-;-;-;-;-;-;-;-;-;-;-;-;-;-;-;-;-;-;-;-;-;-;-;-;-;-;-;-;-;-;-;-;-;-;-;-;-;-;-;-;-;-;-;-;-	4386	6.46906	8.31814	7.55439	7.22312	7.30754	6.83336	7.04918	8.22549	8.1309	6.77005	7.59752	6.43767	6.20683	8.75042	6.33113	6.20133	7.47291	7.01215
EIF3C	chr16;chr16;chr16;chr16;chr16;chr16;chr16;chr16;chr16;chr16;chr16;chr16;chr16;chr16;chr16;chr16;chr16;chr16;chr16;chr16;chr16;chr16;chr16;chr16;chr16;chr16;chr16;chr16;chr16;chr16;chr16;chr16;chr16;chr16;chr16;chr16;chr16;chr16;chr16;chr16;chr16;chr16;chr16;chr16;chr16;chr16;chr16;chr16;chr16;chr16;chr16;chr16;chr16;chr16;chr16;chr16;chr16;chr16;chr16;chr16;chr16;chr16;chr16;chr16;chr16;chr16;chr…	28390903;28390903;28390903;28390903;28390903;28391297;28391297;28391297;28391297;28391297;28391613;28391613;28391613;28391613;28391613;28391789;28391789;28391789;28391789;28391789;28391953;28391953;28391953;28391953;28391953;28394439;28394439;28394439;28394439;28394439;28399379;28399379;28399379;28399379;28399379;28399829;28399829;28399829;28399829;28399829;28401612;28401612;28401612;28401612;284…	28391201;28391201;28391201;28391201;28391201;28391459;28391459;28391459;28391459;28391459;28391700;28391700;28391700;28391700;28391700;28391854;28391854;28391854;28391854;28391854;28392112;28392112;28392112;28392112;28392112;28394802;28394802;28394802;28394802;28394802;28399603;28399603;28399603;28399603;28399603;28400019;28400019;28400019;28400019;28400019;28401705;28401705;28401705;28401705;284…	-;-;-;-;-;-;-;-;-;-;-;-;-;-;-;-;-;-;-;-;-;-;-;-;-;-;-;-;-;-;-;-;-;-;-;-;-;-;-;-;-;-;-;-;-;-;-;-;-;-;-;-;-;-;-;-;-;-;-;-;-;-;-;-;-;-;-;-;-;-;-;-;-;-;-;-;-;-;-;-;-;-;-;-;-;-;-;-;-;-;-;-;-;-;-;-;-;-;-;-;-;-;-;-;-;-;-;-;-;+;+;+;+;+;+;+;+;+;+;+;+;+;+;+;+;+;+;+;+;+;+;+;+;+;+;+;+;+;+;+;+;+;+;+;+;+;+;+;+;+;+;+;+;+;+;+;+;+;+;+;+;+;+;+;+;+;+;+;+;+;+;+;+;+;+;+;+;+;+;+;+;+;+;+;+;+;+;+;+;+;+;+;+;+;+;+;+;+;+;+…	6998	0.0177052	0	0	0.0178937	0.0536719	0.034126	0	0	0	0	0	0	0	0	0	0	0.0146823	0
TLE4	chr9;chr9;chr9;chr9;chr9;chr9;chr9;chr9;chr9;chr9;chr9;chr9;chr9;chr9;chr9;chr9;chr9;chr9;chr9;chr9;chr9;chr9;chr9;chr9;chr9;chr9;chr9;chr9;chr9;chr9;chr9;chr9;chr9;chr9;chr9;chr9;chr9;chr9;chr9;chr9;chr9;chr9;chr9;chr9;chr9;chr9;chr9;chr9;chr9;chr9;chr9;chr9;chr9;chr9;chr9;chr9;chr9;chr9;chr9;chr9;chr9;chr9;chr9;chr9;chr9;chr9;chr9;chr9;chr9;chr9;chr9;chr9;chr9;chr9;chr9;chr9;chr9;chr9;chr9;chr9…	82186688;82186688;82186688;82186688;82186688;82186688;82186688;82186688;82186688;82186688;82186688;82186688;82186688;82188092;82188092;82188092;82188092;82188092;82188092;82188603;82188603;82188603;82188603;82188603;82188603;82188603;82188603;82188603;82188603;82188603;82188603;82188603;82188604;82188604;82188604;82188604;82188604;82188604;82189788;82189788;82189788;82189788;82189788;82189788;821…	82187749;82187749;82187749;82187749;82187749;82187749;82187749;82187749;82187749;82187749;82187749;82187749;82187749;82188285;82188285;82188285;82188285;82188285;82188285;82188701;82188701;82188701;82188701;82188701;82188701;82188701;82188701;82188701;82188701;82188701;82188701;82188701;82188701;82188701;82188701;82188701;82188701;82188701;82189851;82189851;82189851;82189851;82189851;82189851;821…	+;+;+;+;+;+;+;+;+;+;+;+;+;+;+;+;+;+;+;+;+;+;+;+;+;+;+;+;+;+;+;+;+;+;+;+;+;+;+;+;+;+;+;+;+;+;+;+;+;+;+;+;+;+;+;+;+;+;+;+;+;+;+;+;+;+;+;+;+;+;+;+;+;+;+;+;+;+;+;+;+;+;+;+;+;+;+;+;+;+;+;+;+;+;+;+;+;+;+;+;+;+;+;+;+;+;+;+;+;+;+;+;+;+;+;+;+;+;+;+;+;+;+;+;+;+;+;+;+;+;+;+;+;+;+;+;+;+;+;+;+;+;+;+;+;+;+;+;+;+;+;+;+;+;+;+;+;+;+;+;+;+;+;+;+;+;+;+;+;+;+;+;+;+;+;+;+;+;+;+;+;+;+;+;+;+;+;+;+;+;+;+;+;+;+;+;+;+;+;+…	5634	39.387	41.7124	44.2976	40.0063	37.7774	41.9217	33.2921	34.7107	37.8947	47.3706	46.9329	50.3047	44.4817	44.9187	49.9784	32.4569	31.4769	36.6032
MIR4251	chr1	3044539	3044599	+	61	4.06232	0	0	6.15835	0	5.87247	6.14361	1.56462	1.94228	7.75741	2.08502	6.51943	7.34619	2.11131	0	2.90479	1.68437	15.9216
AHSA1	chr14;chr14;chr14;chr14;chr14;chr14;chr14;chr14;chr14;chr14;chr14;chr14;chr14;chr14;chr14;chr14;chr14;chr14	77924210;77924436;77925959;77925959;77928503;77928503;77928985;77928985;77930941;77930941;77931882;77931882;77934426;77934426;77934800;77934800;77935420;77935420	77924325;77924612;77926149;77926149;77928585;77928585;77929102;77929102;77931029;77931029;77932010;77932010;77934527;77934527;77934851;77934851;77935815;77935815	+;+;+;+;+;+;+;+;+;+;+;+;+;+;+;+;+;+	1453	78.4506	81.391	80.983	92.4713	77.4629	86.9459	93.819	87.4938	87.4118	80.034	80.7933	85.1205	76.1769	77.1143	77.7413	86.2181	84.2197	85.9296
LOC101928764	chr13;chr13;chr13;chr13;chr13	21857649;21861774;21866799;21867642;21872057	21861661;21861965;21866930;21867794;21872230	-;-;-;-;-	4664	0.425046	0.619883	0.405177	0.617507	0.322124	0.588842	0.662901	0.613905	0.660474	0.634115	0.736283	0.625291	0.552461	0.497044	0.538802	0.664851	0.660892	0.416475
SURF4	chr9;chr9;chr9;chr9;chr9;chr9;chr9;chr9;chr9;chr9;chr9;chr9;chr9;chr9;chr9;chr9;chr9;chr9;chr9;chr9;chr9;chr9;chr9;chr9;chr9;chr9;chr9;chr9;chr9;chr9;chr9;chr9;chr9;chr9;chr9;chr9;chr9;chr9;chr9;chr9;chr9	136228325;136228325;136228325;136228325;136228325;136228340;136228340;136231716;136231716;136231716;136231716;136231716;136231791;136232861;136232861;136232861;136232861;136232861;136232861;136232861;136233475;136233475;136233475;136233475;136233475;136233475;136234135;136234135;136234135;136234135;136234135;136234135;136234135;136242110;136242793;136242793;136242793;136242793;136242793;136242793…	136230635;136230635;136230635;136230635;136230635;136230351;136230635;136231902;136231902;136231902;136231902;136231902;136231902;136232904;136232904;136232904;136232904;136232904;136232904;136232904;136233551;136233551;136233551;136233551;136233551;136233551;136234419;136234321;136234321;136234321;136234321;136234321;136234321;136242259;136243037;136243037;136243037;136242931;136242931;136243037…	-;-;-;-;-;-;-;-;-;-;-;-;-;-;-;-;-;-;-;-;-;-;-;-;-;-;-;-;-;-;-;-;-;-;-;-;-;-;-;-;-	3399	57.6308	53.0197	54.8188	50.95	50.4994	54.5569	61.385	67.2501	71.1779	50.5709	51.8248	50.3103	52.5704	52.8951	57.3718	63.7819	73.0018	68.8626
MIR551A	chr1	3477260	3477354	-	95	0	0	0	0	0	0	0	0	0	0	0	0	0	0	0	0	0	0
PCDHGC5	chr5;chr5;chr5;chr5;chr5	140868648;140868808;140874374;140884960;140890514	140871267;140871444;140874432;140885048;140892540	+;+;+;+;+	4972	0.498394	0.332276	0.557448	0.226665	0.151084	0.28819	0.207279	0.172763	0.142975	0.166553	0.434868	0.559894	0.0901283	0.51806	0.353797	0.213828	0.206651	0.26045
COMMD9	chr11;chr11;chr11;chr11;chr11;chr11;chr11;chr11;chr11;chr11;chr11;chr11;chr11;chr11;chr11;chr11;chr11;chr11;chr11;chr11;chr11;chr11;chr11	36293842;36293842;36293842;36293842;36297687;36297687;36297687;36297687;36298639;36298639;36298639;36300027;36300027;36300027;36300027;36302262;36302262;36302262;36308371;36310912;36310912;36310912;36310912	36296322;36296322;36296322;36296322;36297790;36297790;36297790;36297790;36298673;36298673;36298673;36300166;36300166;36300166;36300166;36302387;36302387;36302387;36308395;36310974;36310974;36310974;36310974	-;-;-;-;-;-;-;-;-;-;-;-;-;-;-;-;-;-;-;-;-;-;-	2974	20.2891	17.0355	16.9022	21.9787	20.5016	21.8016	21.2331	21.8868	19.8394	16.7069	15.6951	16.5814	18.8348	13.4246	16.7306	23.8322	21.2127	18.2154
ORMDL2	chr12;chr12;chr12;chr12	56211825;56212783;56213126;56214044	56211896;56212957;56213277;56215663	+;+;+;+	2019	17.7352	16.1607	16.2861	15.133	16.3087	16.4414	12.2507	12.7161	11.7951	14.9414	16.1266	15.6264	14.8707	15.9472	12.5089	12.9888	12.7734	14.8053
DDAH2	chr6;chr6;chr6;chr6;chr6;chr6;chr6;chr6;chr6;chr6;chr6;chr6;chr6;chr6;chr6;chr6;chr6;chr6;chr6;chr6;chr6_cox_hap2;chr6_cox_hap2;chr6_cox_hap2;chr6_cox_hap2;chr6_cox_hap2;chr6_cox_hap2;chr6_cox_hap2;chr6_cox_hap2;chr6_cox_hap2;chr6_cox_hap2;chr6_cox_hap2;chr6_cox_hap2;chr6_cox_hap2;chr6_cox_hap2;chr6_cox_hap2;chr6_cox_hap2;chr6_cox_hap2;chr6_cox_hap2;chr6_cox_hap2;chr6_cox_hap2;chr6_dbb_hap3;chr6_…	31694817;31694817;31694817;31695320;31695320;31695320;31695950;31695950;31695950;31696228;31696228;31696228;31696423;31696423;31696423;31696642;31696642;31696642;31697139;31697828;3204434;3204434;3204434;3204937;3204937;3204937;3205567;3205567;3205567;3205845;3205845;3205845;3206040;3206040;3206040;3206259;3206259;3206259;3206756;3207445;2980386;2980386;2980386;2980889;2980889;2980889;2981519;298…	31695130;31695130;31695130;31695469;31695469;31695469;31696069;31696069;31696069;31696301;31696301;31696301;31696522;31696522;31696522;31697002;31697076;31697002;31697292;31698040;3204747;3204747;3204747;3205086;3205086;3205086;3205686;3205686;3205686;3205918;3205918;3205918;3206139;3206139;3206139;3206619;3206693;3206619;3206909;3207657;2980699;2980699;2980699;2981038;2981038;2981038;2981638;298…	-;-;-;-;-;-;-;-;-;-;-;-;-;-;-;-;-;-;-;-;-;-;-;-;-;-;-;-;-;-;-;-;-;-;-;-;-;-;-;-;-;-;-;-;-;-;-;-;-;-;-;-;-;-;-;-;-;-;-;-;-;-;-;-;-;-;-;-;-;-;-;-;-;-;-;-;-;-;-;-;-;-;-;-;-;-;-;-;-;-;-;-;-;-;-;-;-;-;-;-;-;-;-;-;-;-;-;-;-;-;-;-;-;-;-;-;-;-;-;-;-;-;-;-;-;-;-;-;-;-;-;-;-;-;-;-;-;-;-;-	10920	0.0226925	0.0504297	0.0230738	0.149071	0.0917206	0.0656082	0.0428984	0.0174802	0.0433988	0.0325001	0.0349412	0.0242787	0.0205182	0.0235879	0.0115063	0	0.0188181	0.0494109
OR2H2	chr6;chr6_apd_hap1;chr6_cox_hap2;chr6_dbb_hap3;chr6_mcf_hap5;chr6_mann_hap4;chr6_qbl_hap6	29555683;859193;1074492;859040;858886;858710;859014	29556745;860255;1075554;860102;859948;859772;860076	+;+;+;+;+;+;+	7441	0	0	0	0	0	0	0	0	0	0	0	0	0	0	0	0	0	0
MYCT1	chr6;chr6;chr6;chr6;chr6;chr6;chr6;chr6;chr6;chr6;chr6	153019030;153019081;153019081;153019081;153042877;153042877;153042877;153042877;153043894;153043898;153047799	153019233;153019233;153019233;153019233;153043388;153043388;153045715;153043388;153045704;153045704;153049317	+;+;+;+;+;+;+;+;+;+;+	4562	0.0271593	0	0.0276158	0	0	0.0523485	0	0	0	0	0.0278794	0	0	0.0564619	0	0	0.0675668	0
PRKACB	chr1;chr1;chr1;chr1;chr1;chr1;chr1;chr1;chr1;chr1;chr1;chr1;chr1;chr1;chr1;chr1;chr1;chr1;chr1;chr1;chr1;chr1;chr1;chr1;chr1;chr1;chr1;chr1;chr1;chr1;chr1;chr1;chr1;chr1;chr1;chr1;chr1;chr1;chr1;chr1;chr1;chr1;chr1;chr1;chr1;chr1;chr1;chr1;chr1;chr1;chr1;chr1;chr1;chr1;chr1;chr1;chr1;chr1;chr1;chr1;chr1;chr1;chr1;chr1;chr1;chr1;chr1;chr1;chr1;chr1;chr1;chr1;chr1;chr1;chr1;chr1;chr1;chr1;chr1;chr1…	84543658;84543762;84543762;84609954;84609954;84629867;84629867;84629867;84629988;84629988;84629988;84629988;84629988;84629988;84629988;84630323;84630323;84630377;84630377;84630377;84630377;84630377;84630377;84630377;84630377;84630377;84630377;84630377;84630377;84639012;84639012;84639012;84639012;84639012;84639012;84639012;84639012;84639012;84639012;84639012;84639012;84640716;84640716;84640716;846…	84544054;84544054;84544054;84610231;84610231;84630105;84630105;84630105;84630105;84630105;84630105;84630105;84630105;84630105;84630105;84630696;84630696;84630696;84630696;84630696;84630696;84630696;84630696;84630696;84630696;84630696;84630696;84630696;84630696;84639035;84639035;84639035;84639035;84639035;84639035;84639035;84639035;84639035;84639035;84639035;84639035;84640739;84640739;84640739;846…	+;+;+;+;+;+;+;+;+;+;+;+;+;+;+;+;+;+;+;+;+;+;+;+;+;+;+;+;+;+;+;+;+;+;+;+;+;+;+;+;+;+;+;+;+;+;+;+;+;+;+;+;+;+;+;+;+;+;+;+;+;+;+;+;+;+;+;+;+;+;+;+;+;+;+;+;+;+;+;+;+;+;+;+;+;+;+;+;+;+;+;+;+;+;+;+;+;+;+;+;+;+;+;+;+;+;+;+;+;+;+;+;+;+;+;+;+;+;+;+;+;+;+;+;+;+;+;+;+;+;+;+;+;+;+;+;+;+;+;+;+;+;+;+;+;+;+;+;+;+;+;+;+;+;+;+;+;+;+;+;+;+;+;+;+;+;+;+;+;+;+;+;+;+;+;+;+;+;+;+;+;+;+;+;+;+;+;+;+;+;+;+;+;+;+;+;+;+;+;+…	6604	6.34138	6.23323	4.42582	5.4229	5.00491	5.49662	6.89482	6.74914	5.48978	6.32345	5.4888	5.09853	6.6668	5.59701	6.31668	7.15048	6.08327	6.66696
KRIT1	chr7;chr7;chr7;chr7;chr7;chr7;chr7;chr7;chr7;chr7;chr7;chr7;chr7;chr7;chr7;chr7;chr7;chr7;chr7;chr7;chr7;chr7;chr7;chr7;chr7;chr7;chr7;chr7;chr7;chr7;chr7;chr7;chr7;chr7;chr7;chr7;chr7;chr7;chr7;chr7;chr7;chr7;chr7;chr7;chr7;chr7;chr7;chr7;chr7;chr7;chr7;chr7;chr7;chr7;chr7;chr7;chr7;chr7;chr7;chr7;chr7;chr7;chr7;chr7;chr7;chr7;chr7;chr7;chr7;chr7;chr7;chr7;chr7;chr7;chr7;chr7;chr7;chr7;chr7;chr7…	91828283;91828283;91828283;91828283;91828283;91828283;91828283;91828283;91828283;91828283;91828283;91828283;91828283;91828283;91828283;91828283;91828283;91828283;91828283;91828283;91828283;91828283;91828283;91828283;91828283;91828283;91828283;91828283;91828283;91828283;91828283;91828283;91828283;91828283;91830621;91830621;91830621;91830621;91830621;91830621;91830621;91830621;91830621;91830621;918…	91830118;91830118;91830118;91830118;91830118;91830118;91830118;91830118;91830118;91830118;91830118;91830118;91830118;91830118;91830118;91830118;91830118;91830118;91830118;91830118;91830118;91830118;91830118;91830118;91830118;91830118;91830118;91830118;91830118;91830118;91830118;91830118;91830118;91830118;91830737;91830737;91830737;91830737;91830737;91830737;91830737;91830737;91830737;91830737;918…	-;-;-;-;-;-;-;-;-;-;-;-;-;-;-;-;-;-;-;-;-;-;-;-;-;-;-;-;-;-;-;-;-;-;-;-;-;-;-;-;-;-;-;-;-;-;-;-;-;-;-;-;-;-;-;-;-;-;-;-;-;-;-;-;-;-;-;-;-;-;-;-;-;-;-;-;-;-;-;-;-;-;-;-;-;-;-;-;-;-;-;-;-;-;-;-;-;-;-;-;-;-;-;-;-;-;-;-;-;-;-;-;-;-;-;-;-;-;-;-;-;-;-;-;-;-;-;-;-;-;-;-;-;-;-;-;-;-;-;-;-;-;-;-;-;-;-;-;-;-;-;-;-;-;-;-;-;-;-;-;-;-;-;-;-;-;-;-;-;-;-;-;-;-;-;-;-;-;-;-;-;-;-;-;-;-;-;-;-;-;-;-;-;-;-;-;-;-;-;-…	5072	16.88	14.5219	16.1453	15.0846	15.3043	14.7846	14.833	14.5458	14.5763	17.2366	17.1521	16.91	17.3831	17.0128	18.0347	15.8432	14.5247	16.6381
ZNF512	chr2;chr2;chr2;chr2;chr2;chr2;chr2;chr2;chr2;chr2;chr2;chr2;chr2;chr2;chr2;chr2;chr2;chr2;chr2;chr2;chr2;chr2;chr2;chr2;chr2;chr2;chr2;chr2;chr2;chr2;chr2;chr2;chr2;chr2;chr2;chr2;chr2;chr2;chr2;chr2;chr2;chr2;chr2;chr2;chr2;chr2;chr2;chr2;chr2;chr2;chr2;chr2;chr2;chr2;chr2;chr2;chr2;chr2;chr2;chr2;chr2;chr2;chr2;chr2;chr2;chr2;chr2;chr2;chr2;chr2;chr2;chr2;chr2;chr2;chr2;chr2;chr2;chr2;chr2;chr2…	27805836;27805836;27805836;27805836;27805836;27805909;27806293;27806525;27806525;27806525;27806525;27820934;27820934;27820934;27820934;27820937;27820937;27822450;27822450;27822450;27822450;27822450;27822450;27822837;27822837;27822837;27822837;27823558;27823558;27823558;27823558;27823558;27823558;27824223;27824223;27824223;27824223;27824223;27824223;27825330;27825330;27825330;27825330;27825330;278…	27805995;27806009;27806009;27806009;27806009;27806009;27806393;27806583;27806583;27806583;27806583;27821121;27821121;27821121;27821121;27821121;27821121;27822545;27822545;27822545;27822545;27822545;27822545;27822920;27822920;27822920;27822920;27823682;27823682;27823682;27823682;27823682;27823682;27824309;27824309;27824309;27824309;27824309;27824309;27825428;27825428;27825428;27825428;27825428;278…	+;+;+;+;+;+;+;+;+;+;+;+;+;+;+;+;+;+;+;+;+;+;+;+;+;+;+;+;+;+;+;+;+;+;+;+;+;+;+;+;+;+;+;+;+;+;+;+;+;+;+;+;+;+;+;+;+;+;+;+;+;+;+;+;+;+;+;+;+;+;+;+;+;+;+;+;+;+;+;+;+	3705	27.8568	26.3084	26.0807	26.869	24.6342	25.5895	28.9541	28.6712	27.3732	26.3103	25.2656	27.6573	30.6909	26.5227	26.2828	34.0276	30.2278	31.5148
EPDR1	chr7;chr7;chr7;chr7;chr7;chr7;chr7;chr7	37960163;37960242;37960921;37988442;37988442;37989802;37989802;37989802	37960810;37960810;37961053;37988650;37988650;37991542;37991542;37991536	+;+;+;+;+;+;+;+	2731	1.76936	1.51234	1.1994	0.871174	1.69621	1.83636	2.53865	2.37643	3.03681	1.68939	1.76971	1.79597	0.861449	2.02781	1.74831	1.81669	1.76825	2.05474
CDV3	chr3;chr3;chr3;chr3;chr3;chr3;chr3;chr3;chr3;chr3;chr3;chr3;chr3;chr3;chr3;chr3;chr3;chr3;chr3;chr3;chr3;chr3;chr3;chr3;chr3;chr3;chr3;chr3;chr3;chr3;chr3;chr3;chr3;chr3;chr3	133292530;133292530;133292530;133293278;133293278;133293278;133293278;133293883;133293883;133293883;133293883;133293883;133293883;133293883;133302846;133302846;133302846;133302846;133302846;133302846;133302846;133305407;133305407;133305407;133305407;133305407;133305407;133305413;133306003;133306006;133306006;133306740;133306740;133306740;133307197	133293024;133293128;133293128;133293395;133293600;133293600;133293436;133293959;133293959;133293959;133293959;133293959;133293959;133293959;133302994;133302994;133302994;133302994;133302994;133302994;133302994;133305566;133305566;133305566;133305566;133305566;133305566;133305566;133309105;133309118;133309118;133309118;133309105;133309105;133309118	+;+;+;+;+;+;+;+;+;+;+;+;+;+;+;+;+;+;+;+;+;+;+;+;+;+;+;+;+;+;+;+;+;+;+	4424	60.326	62.2392	61.1406	68.7803	61.5239	61.8087	64.0625	64.009	57.4986	64.5518	61.1781	56.063	57.3315	54.2349	57.5416	57.9159	66.9572	59.6889
SLC12A5	chr20;chr20;chr20;chr20;chr20;chr20;chr20;chr20;chr20;chr20;chr20;chr20;chr20;chr20;chr20;chr20;chr20;chr20;chr20;chr20;chr20;chr20;chr20;chr20;chr20;chr20;chr20;chr20;chr20;chr20;chr20;chr20;chr20;chr20;chr20;chr20;chr20;chr20;chr20;chr20;chr20;chr20;chr20;chr20;chr20;chr20;chr20;chr20;chr20;chr20;chr20;chr20	44650325;44657854;44663587;44663587;44664043;44664043;44664416;44664416;44665380;44665380;44665894;44665894;44669012;44669012;44669968;44669968;44671792;44671792;44672272;44672272;44672515;44672515;44673605;44673605;44674517;44674517;44674977;44674977;44676093;44676093;44676620;44676620;44678261;44678261;44680314;44680314;44681596;44681596;44682217;44682217;44683555;44683555;44684789;44684789;446…	44650525;44658035;44663681;44663681;44664174;44664174;44664562;44664562;44665434;44665434;44666024;44666024;44669253;44669253;44670179;44670179;44671962;44671962;44672370;44672370;44672572;44672572;44673779;44673779;44674635;44674635;44675075;44675075;44676212;44676212;44676724;44676724;44678429;44678429;44680509;44680509;44681765;44681765;44682348;44682348;44683662;44683662;44684911;44684911;446…	+;+;+;+;+;+;+;+;+;+;+;+;+;+;+;+;+;+;+;+;+;+;+;+;+;+;+;+;+;+;+;+;+;+;+;+;+;+;+;+;+;+;+;+;+;+;+;+;+;+;+;+	6227	0.159179	0.0884362	0.34394	0.201092	0.241269	0.460216	0.135412	0.306542	0.17124	0.303968	0.224674	0.23417	0.0719637	0.620474	0.20178	0.199188	0.445505	0.329268
EPB41L2	chr6;chr6;chr6;chr6;chr6;chr6;chr6;chr6;chr6;chr6;chr6;chr6;chr6;chr6;chr6;chr6;chr6;chr6;chr6;chr6;chr6;chr6;chr6;chr6;chr6;chr6;chr6;chr6;chr6;chr6;chr6;chr6;chr6;chr6;chr6;chr6;chr6;chr6;chr6;chr6;chr6;chr6;chr6;chr6;chr6;chr6;chr6;chr6;chr6;chr6;chr6;chr6;chr6;chr6;chr6;chr6;chr6;chr6;chr6;chr6;chr6;chr6;chr6;chr6;chr6;chr6;chr6;chr6;chr6;chr6;chr6;chr6;chr6;chr6;chr6;chr6;chr6;chr6;chr6;chr6…	131160487;131160487;131160487;131160487;131160487;131160487;131160487;131160487;131160487;131160487;131160487;131160487;131160487;131160487;131160487;131160487;131160487;131160487;131160487;131160487;131160487;131160487;131160487;131179271;131179271;131179271;131179271;131179271;131179271;131179271;131179271;131179271;131179271;131179271;131179271;131179271;131179271;131179271;131179271;131179271…	131161738;131161738;131161738;131161738;131161738;131161738;131161738;131161738;131161738;131161738;131161738;131161738;131161738;131161738;131161738;131161738;131161738;131161738;131161738;131161738;131161738;131161738;131161738;131179383;131179383;131179383;131179383;131179383;131179383;131179383;131179383;131179383;131179383;131179383;131179383;131179383;131179383;131179383;131179383;131179383…	-;-;-;-;-;-;-;-;-;-;-;-;-;-;-;-;-;-;-;-;-;-;-;-;-;-;-;-;-;-;-;-;-;-;-;-;-;-;-;-;-;-;-;-;-;-;-;-;-;-;-;-;-;-;-;-;-;-;-;-;-;-;-;-;-;-;-;-;-;-;-;-;-;-;-;-;-;-;-;-;-;-;-;-;-;-;-;-;-;-;-;-;-;-;-;-;-;-;-;-;-;-;-;-;-;-;-;-;-;-;-;-;-;-;-;-;-;-;-;-;-;-;-;-;-;-;-;-;-;-;-;-;-;-;-;-;-;-;-;-;-;-;-;-;-;-;-;-;-;-;-;-;-;-;-;-;-;-;-;-;-;-;-;-;-;-;-;-;-;-;-;-;-;-;-;-;-;-;-;-;-;-;-;-;-;-;-;-;-;-;-;-;-;-;-;-;-;-;-;-…	5023	28.0954	26.1751	26.0343	25.8018	24.6758	26.6484	30.7388	31.6176	31.2531	25.7892	27.2957	26.4701	28.0798	26.1528	27.5161	35.4526	33.7511	35.7921
FRMPD3	chrX;chrX;chrX;chrX;chrX;chrX;chrX;chrX;chrX;chrX;chrX;chrX;chrX;chrX;chrX;chrX	106765680;106768825;106769812;106773639;106776735;106788967;106793279;106796025;106797615;106803487;106803957;106806341;106808117;106819545;106840551;106843533	106765713;106768882;106769966;106773741;106776780;106789071;106793386;106796156;106797734;106803623;106804083;106806430;106808296;106819689;106841372;106848481	+;+;+;+;+;+;+;+;+;+;+;+;+;+;+;+	7311	1.06767	0.489605	0.792672	0.616593	0.599364	0.78396	1.12772	1.04436	0.842689	0.679609	0.678465	0.761536	0.980698	0.581324	0.910871	1.17547	0.913491	1.18083
DIXDC1	chr11;chr11;chr11;chr11;chr11;chr11;chr11;chr11;chr11;chr11;chr11;chr11;chr11;chr11;chr11;chr11;chr11;chr11;chr11;chr11;chr11;chr11;chr11;chr11;chr11;chr11;chr11;chr11;chr11;chr11;chr11;chr11;chr11;chr11;chr11;chr11;chr11;chr11;chr11;chr11;chr11;chr11;chr11;chr11	111797868;111800542;111808067;111835273;111835273;111839237;111839237;111844747;111844747;111845600;111845600;111848033;111851462;111851462;111853064;111853064;111853107;111853107;111855956;111855956;111857595;111857595;111859729;111859729;111863139;111863139;111863675;111863675;111864220;111864220;111864393;111864393;111865743;111865743;111866127;111866127;111866804;111866804;111887415;111887415…	111798111;111800634;111808283;111835402;111835402;111839362;111839362;111844978;111844978;111846719;111845707;111848519;111851574;111851574;111853106;111853106;111853211;111853211;111856045;111856045;111857648;111857648;111859779;111859779;111863243;111863243;111863728;111863728;111864312;111864312;111864464;111864464;111865832;111865832;111866288;111866288;111866870;111866870;111887520;111887520…	+;+;+;+;+;+;+;+;+;+;+;+;+;+;+;+;+;+;+;+;+;+;+;+;+;+;+;+;+;+;+;+;+;+;+;+;+;+;+;+;+;+;+;+	7660	4.86869	3.21716	3.99659	3.64543	3.57944	3.63209	5.06367	4.09926	4.36175	3.61388	2.88908	3.32269	4.60695	3.00958	3.65792	4.39511	3.54114	4.29681
RHOT2	chr16;chr16;chr16;chr16;chr16;chr16;chr16;chr16;chr16;chr16;chr16;chr16;chr16;chr16;chr16;chr16;chr16;chr16;chr16;chr16;chr16;chr16;chr16;chr16;chr16;chr16;chr16;chr16;chr16;chr16;chr16;chr16;chr16;chr16;chr16;chr16;chr16;chr16;chr16;chr16;chr16;chr16;chr16;chr16;chr16;chr16;chr16;chr16;chr16;chr16;chr16;chr16;chr16;chr16;chr16;chr16;chr16;chr16;chr16;chr16;chr16;chr16;chr16;chr16;chr16;chr16;chr…	718083;718132;718132;718132;718132;718132;718132;718132;718132;718132;718132;718132;718132;718132;718132;718132;718132;718132;718132;718132;718132;718132;718132;718132;718132;718353;718353;718353;718353;718353;718353;718353;718353;718353;718353;718353;718353;718353;718353;718353;718353;718353;718353;718353;718358;718358;718358;718358;718358;718358;718488;718488;718488;718488;718488;718488;718488;…	718154;718236;718236;718236;718236;718236;718236;718236;718236;718236;718236;718236;718236;718236;718236;718236;718236;718236;718236;718236;718236;718236;718236;718236;718236;718411;718411;718411;718411;718411;718411;718411;718411;718411;718411;718411;718411;718411;718411;718411;718411;718411;718411;718411;718411;718411;718411;718411;718411;718411;718569;718569;718569;718569;718569;718569;718569;…	+;+;+;+;+;+;+;+;+;+;+;+;+;+;+;+;+;+;+;+;+;+;+;+;+;+;+;+;+;+;+;+;+;+;+;+;+;+;+;+;+;+;+;+;+;+;+;+;+;+;+;+;+;+;+;+;+;+;+;+;+;+;+;+;+;+;+;+;+;+;+;+;+;+;+;+;+;+;+;+;+;+;+;+;+;+;+;+;+;+;+;+;+;+;+;+;+;+;+;+;+;+;+;+;+;+;+;+;+;+;+;+;+;+;+;+;+;+;+;+;+;+;+;+;+;+;+;+;+;+;+;+;+;+;+;+;+;+;+;+;+;+;+;+;+;+;+;+;+;+;+;+;+;+;+;+;+;+;+;+;+;+;+;+;+;+;+;+;+;+;+;+;+;+;+;+;+;+;+;+;+;+;+;+;+;+;+;+;+;+;+;+;+;+;+;+;+;+;+;+…	2759	37.0041	38.4726	40.6854	46.2936	45.469	44.3177	34.8069	36.4263	34.2682	40.8628	38.3079	41.2243	34.8392	37.3906	34.156	36.3504	36.6819	34.4196
MGME1	chr20;chr20;chr20;chr20;chr20;chr20;chr20;chr20;chr20;chr20;chr20;chr20;chr20;chr20;chr20;chr20;chr20;chr20;chr20	17949586;17949661;17949661;17949661;17950444;17950444;17950444;17950444;17953350;17956327;17956327;17956327;17968809;17968809;17968809;17970582;17970582;17970582;17970582	17949784;17949784;17949784;17949784;17950773;17951013;17951013;17951013;17953394;17956546;17956546;17956546;17968941;17968941;17968941;17971765;17971765;17971765;17971765	+;+;+;+;+;+;+;+;+;+;+;+;+;+;+;+;+;+;+	2351	38.472	44.4465	36.7071	35.8988	36.3721	40.2763	41.485	40.3527	37.5947	45.9414	43.0085	39.3005	50.225	48.8645	45.7487	32.4086	39.2893	36.7667
LGMN	chr14;chr14;chr14;chr14;chr14;chr14;chr14;chr14;chr14;chr14;chr14;chr14;chr14;chr14;chr14;chr14;chr14;chr14;chr14;chr14;chr14;chr14;chr14;chr14;chr14;chr14;chr14;chr14;chr14;chr14;chr14;chr14;chr14;chr14;chr14;chr14;chr14;chr14;chr14;chr14;chr14;chr14;chr14;chr14;chr14;chr14;chr14;chr14;chr14;chr14;chr14;chr14;chr14;chr14;chr14;chr14	93170155;93170155;93170155;93170155;93170985;93170985;93170985;93172828;93172828;93176017;93176017;93176017;93176017;93178004;93178004;93178004;93178004;93178182;93178182;93178182;93178182;93179150;93179150;93179150;93179150;93180168;93180168;93180168;93180168;93180721;93180721;93180721;93180721;93182481;93182481;93182481;93182481;93183725;93183725;93183725;93183725;93185092;93185092;93185092;931…	93170706;93170706;93170706;93170706;93171052;93171052;93171052;93172998;93172998;93176217;93176217;93176217;93176217;93178093;93178093;93178093;93178093;93178300;93178300;93178300;93178300;93179216;93179216;93179216;93179216;93180230;93180230;93180230;93180230;93180796;93180796;93180796;93180796;93182566;93182566;93182566;93182566;93183806;93183806;93183806;93183806;93185189;93185189;93185189;931…	-;-;-;-;-;-;-;-;-;-;-;-;-;-;-;-;-;-;-;-;-;-;-;-;-;-;-;-;-;-;-;-;-;-;-;-;-;-;-;-;-;-;-;-;-;-;-;-;-;-;-;-;-;-;-;-	2097	33.6783	39.851	35.2657	36.1268	38.091	38.6065	32.6597	36.7749	36.442	34.0177	43.6084	37.2968	30.772	38.5079	32.3559	34.0104	38.7076	36.3828
HACD2	chr3;chr3;chr3;chr3;chr3;chr3;chr3;chr3;chr3;chr3;chr3;chr3;chr3;chr3;chr3;chr3;chr3;chr3;chr3;chr3;chr3;chr3;chr3;chr3;chr3;chr3;chr3;chr3;chr3;chr3;chr3;chr3;chr3;chr3;chr3;chr3;chr3	123210395;123210402;123210402;123210402;123210402;123219362;123219362;123219362;123219362;123219362;123221407;123221407;123221407;123221407;123221407;123247233;123247233;123247233;123247233;123247233;123269030;123269866;123286609;123286609;123286609;123286609;123298548;123301059;123301059;123301059;123301059;123301059;123303249;123303720;123303720;123303720;123303720	123213817;123213817;123213817;123213817;123213817;123219540;123219540;123219540;123219540;123219540;123221528;123221528;123221528;123221528;123221528;123247321;123247321;123247321;123247321;123247321;123269097;123269934;123286627;123286627;123286627;123286627;123298616;123301176;123301176;123301176;123301176;123301176;123303464;123303900;123303900;123303900;123303900	-;-;-;-;-;-;-;-;-;-;-;-;-;-;-;-;-;-;-;-;-;-;-;-;-;-;-;-;-;-;-;-;-;-;-;-;-	4553	19.5389	16.5099	16.2425	16.3091	13.0891	15.788	17.4087	19.1177	18.2415	18.9936	16.3417	15.8387	19.7583	15.2466	17.4136	16.9487	19.2946	18.5583
PBX3	chr9;chr9;chr9;chr9;chr9;chr9;chr9;chr9;chr9;chr9;chr9;chr9;chr9;chr9;chr9;chr9;chr9;chr9;chr9;chr9;chr9;chr9;chr9;chr9;chr9;chr9;chr9;chr9;chr9;chr9;chr9;chr9;chr9;chr9;chr9;chr9;chr9;chr9;chr9;chr9;chr9	128509652;128509652;128509652;128509652;128510462;128510829;128510829;128510829;128510829;128510829;128677965;128677965;128677965;128691934;128691934;128691934;128691934;128691934;128697751;128697751;128697751;128697751;128697751;128722963;128722963;128722963;128722963;128722963;128724381;128724381;128724381;128725291;128725291;128725291;128725291;128725291;128728110;128728110;128728110;128728110…	128509932;128509932;128509932;128509932;128510707;128510902;128510902;128510902;128510902;128510902;128678206;128678206;128678206;128692124;128692124;128692124;128692124;128692124;128697886;128697886;128697886;128697886;128697886;128723128;128723128;128723128;128723128;128723128;128724493;128724493;128724493;128725380;128725380;128725380;128725380;128725380;128729655;128729655;128729655;128729655…	+;+;+;+;+;+;+;+;+;+;+;+;+;+;+;+;+;+;+;+;+;+;+;+;+;+;+;+;+;+;+;+;+;+;+;+;+;+;+;+;+	3085	10.8037	5.97996	9.39259	9.17331	7.75136	8.43783	9.35382	8.56965	9.40918	9.39501	7.79195	8.93771	11.1122	8.85038	8.06432	10.1376	7.42707	9.82938
PLCZ1	chr12;chr12;chr12;chr12;chr12;chr12;chr12;chr12;chr12;chr12;chr12;chr12;chr12;chr12;chr12;chr12;chr12;chr12;chr12;chr12;chr12;chr12;chr12;chr12;chr12;chr12;chr12;chr12;chr12;chr12;chr12;chr12;chr12;chr12;chr12;chr12;chr12;chr12;chr12;chr12;chr12	18836114;18836114;18836114;18837064;18837064;18837064;18841023;18841023;18841023;18847844;18847844;18847844;18849084;18849084;18849084;18852728;18852728;18852728;18854435;18854435;18854435;18854626;18854626;18854626;18858100;18858100;18858100;18865776;18865776;18872365;18872365;18876245;18876245;18889155;18889155;18889155;18890293;18890293;18890293;18890866;18890866	18836258;18836258;18836258;18837213;18837213;18837213;18841152;18841152;18841152;18848013;18848013;18848013;18849200;18849200;18849200;18852884;18852884;18852884;18854502;18854502;18854502;18854710;18854710;18854710;18858249;18858249;18858249;18865920;18865920;18872566;18872566;18876476;18876479;18889276;18889276;18889276;18890443;18890443;18890443;18890946;18890946	-;-;-;-;-;-;-;-;-;-;-;-;-;-;-;-;-;-;-;-;-;-;-;-;-;-;-;-;-;-;-;-;-;-;-;-;-;-;-;-;-	2108	0	0	0	0.0594022	0	0	0	0	0	0	0	0	0	0	0	0	0	0
KRTAP5-3	chr11	1628795	1629693	-	899	0.137821	0	0	0	0	0	0	0	0	0	0	0.147455	0	0	0	0	0	0
ZNF287	chr17;chr17;chr17;chr17;chr17;chr17;chr17;chr17;chr17;chr17;chr17;chr17;chr17;chr17;chr17;chr17;chr17;chr17;chr17;chr17;chr17;chr17;chr17;chr17;chr17;chr17;chr17;chr17;chr17;chr17;chr17;chr17;chr17;chr17;chr17;chr17	16450268;16450277;16450277;16450277;16450277;16450277;16466460;16466460;16466460;16466460;16466460;16466460;16467013;16467013;16467013;16467013;16467013;16467013;16469839;16469839;16469839;16469839;16469839;16469839;16470643;16470643;16470643;16470643;16470643;16471357;16472015;16472064;16472266;16472266;16472266;16472266	16456740;16456740;16456740;16456740;16456740;16456740;16466546;16466546;16466546;16466546;16466546;16466546;16467139;16467139;16467139;16467139;16467139;16467139;16469936;16469936;16469936;16469936;16469936;16469936;16471243;16470989;16471243;16471243;16471243;16471428;16472526;16472526;16472518;16472526;16472526;16472526	-;-;-;-;-;-;-;-;-;-;-;-;-;-;-;-;-;-;-;-;-;-;-;-;-;-;-;-;-;-;-;-;-;-;-;-	7970	1.57014	1.77921	1.84944	1.46116	2.38773	1.85777	1.52819	1.58072	1.30817	1.51401	2.01072	1.81295	1.78516	2.00375	2.09677	1.05604	1.18603	1.39461
PPAN	chr19;chr19;chr19;chr19;chr19;chr19;chr19;chr19;chr19;chr19;chr19;chr19;chr19;chr19;chr19;chr19;chr19;chr19;chr19;chr19;chr19;chr19;chr19;chr19;chr19;chr19;chr19;chr19;chr19;chr19;chr19;chr19;chr19;chr19;chr19	10216899;10216899;10217038;10217177;10217177;10218181;10218181;10218181;10218480;10218480;10218480;10218640;10218640;10218640;10220307;10220307;10220307;10220589;10220589;10220592;10220799;10220799;10220799;10221000;10221000;10221000;10221161;10221161;10221161;10221373;10221373;10221373;10221621;10221621;10221621	10217088;10217347;10217088;10217347;10217347;10218282;10218282;10218282;10218530;10218530;10218530;10218810;10218810;10218810;10220383;10220383;10220383;10220696;10220696;10220696;10220922;10220922;10220922;10221078;10221078;10221078;10221290;10221290;10221290;10221542;10221542;10221542;10222679;10222688;10222679	+;+;+;+;+;+;+;+;+;+;+;+;+;+;+;+;+;+;+;+;+;+;+;+;+;+;+;+;+;+;+;+;+;+;+	2529	4.36029	4.84496	6.42619	6.18919	7.27727	5.85467	3.18598	2.52851	3.93524	4.06965	4.27474	4.03608	3.58813	5.75454	4.67021	2.97773	2.72203	2.17619
LINC01134	chr1;chr1;chr1;chr1	3816968;3820529;3830256;3830959	3817195;3820600;3830854;3832011	+;+;+;+	1952	1.26948	2.32746	2.90432	2.24523	1.41105	1.95749	0.767951	1.56462	0.849746	1.51512	2.15017	2.58061	1.4922	2.04533	2.89661	0.953135	0.684276	1.16095
LINC01346	chr1;chr1;chr1	4000672;4001054;4012313	4000758;4001203;4012643	+;+;+	568	0	0	0	0	0	0	0	0	0	0	0	0	0	0	0	0	0	0
LINC01345	chr1;chr1;chr1	4007209;4008017;4008923	4007388;4008655;4009040	-;-;-	937	0	0	0	0	0	0	0	0	0.126445	0	0	0	0	0	0	0	0	0
LINC01777	chr1;chr1;chr1;chr1;chr1;chr1	4472111;4475613;4476372;4482820;4483408;4484054	4472692;4475647;4476608;4483247;4483508;4484744	+;+;+;+;+;+	2074	0	0	0	0	0	0	0	0	0	0	0	0	0	0	0	0	0	0
LINC01646	chr1;chr1;chr1;chr1;chr1	4631547;4632530;4642337;4643143;4643399	4631689;4632652;4642634;4643238;4643764	+;+;+;+;+	1026	0	0	0	0	0	0	0	0	0	0	0	0.129202	0	0	0	0	0	0
MIR4689	chr1	5922732	5922801	-	70	0	0	0	0	0	0	0	0	0	0	0	0	0	0	0	0	0	6.16647
TAAR8	chr6	132873823	132874870	+	1048	0	0	0	0	0	0	0	0	0	0	0	0.12649	0	0	0	0.422691	0	0
RPLP0	chr12;chr12;chr12;chr12;chr12;chr12;chr12;chr12;chr12;chr12;chr12;chr12;chr12;chr12;chr12;chr12	120634502;120634503;120635125;120635125;120636357;120636357;120636657;120636657;120636921;120636921;120637113;120637113;120638533;120638533;120638886;120638886	120634737;120634737;120635265;120635265;120636542;120636542;120636803;120636803;120637008;120637008;120637288;120637288;120638634;120638694;120638914;120639014	-;-;-;-;-;-;-;-;-;-;-;-;-;-;-;-	1265	608.534	529.687	536.399	646.886	565.126	538.228	747.965	690.576	718.647	576.539	426.5	463.704	597.166	471.991	499.217	718.854	653.355	636.39
PPP1R11	chr6;chr6;chr6;chr6_apd_hap1;chr6_apd_hap1;chr6_apd_hap1;chr6_cox_hap2;chr6_cox_hap2;chr6_cox_hap2;chr6_dbb_hap3;chr6_dbb_hap3;chr6_dbb_hap3;chr6_mcf_hap5;chr6_mcf_hap5;chr6_mcf_hap5;chr6_mann_hap4;chr6_mann_hap4;chr6_mann_hap4;chr6_qbl_hap6;chr6_qbl_hap6;chr6_qbl_hap6;chr6_ssto_hap7;chr6_ssto_hap7;chr6_ssto_hap7	30034975;30036367;30036881;1275206;1276598;1277112;1547075;1548467;1548981;1328699;1330091;1330605;1416873;1418265;1418779;1333568;1334960;1335474;1327954;1329346;1329860;1365415;1366807;1367321	30035256;30036475;30038108;1275487;1276706;1278339;1547356;1548575;1550208;1328980;1330199;1331832;1417154;1418373;1420006;1333849;1335068;1336701;1328235;1329454;1331087;1365696;1366915;1368548	+;+;+;+;+;+;+;+;+;+;+;+;+;+;+;+;+;+;+;+;+;+;+;+	12952	0	0.0318884	0.00972693	0.00966799	0.00966636	0	0.0289345	0.0221066	0	0.00913376	0.0196396	0	0.00864959	0.00994361	0.0097011	0	0	0
C19orf33	chr19;chr19;chr19;chr19;chr19;chr19;chr19;chr19	38794891;38794891;38795015;38795015;38795205;38795264;38795485;38795485	38794923;38794923;38795130;38795130;38795326;38795326;38795646;38795646	+;+;+;+;+;+;+;+	433	0	0	0	0	0	0	0	0	0	0	0	0	0	0	0	0	0	0
DISP2	chr15;chr15;chr15;chr15;chr15;chr15;chr15;chr15	40650420;40655826;40656427;40656622;40657039;40657348;40657829;40659259	40650641;40656155;40656456;40656745;40657154;40657475;40657926;40670820	+;+;+;+;+;+;+;+	12610	0.550234	0.600477	0.26975	0.337627	0.446784	0.321953	0.378921	0.272474	0.413407	0.412785	0.201722	0.325885	0.417556	0.347252	0.278998	0.309138	0.342217	0.196828
SCGB3A2	chr5;chr5;chr5	147258274;147261009;147261590	147258421;147261211;147261754	+;+;+	516	0	0	0	0	0	0	0	0	0	0	0	0	0	0	0	0	0	0
GPR101	chrX	136112307	136113833	-	1527	0	0.0901592	0.0825037	0	0.16398	0	0	0	0.155179	0.0774725	0.333166	0.0868118	0	0.168683	0.164569	0	0.0672866	0.0706701
SRSF10	chr1;chr1;chr1;chr1;chr1;chr1;chr1;chr1;chr1;chr1;chr1;chr1;chr1;chr1;chr1;chr1;chr1;chr1;chr1;chr1;chr1;chr1;chr1;chr1;chr1;chr1;chr1;chr1;chr1;chr1;chr1;chr1;chr1;chr1;chr1;chr1;chr1;chr1;chr1;chr1;chr1;chr1;chr1;chr1;chr1;chr1;chr1;chr1;chr1;chr1;chr1;chr1;chr1;chr1;chr1;chr1_gl000191_random;chr1_gl000191_random;chr1_gl000191_random;chr1_gl000191_random;chr1_gl000191_random;chr1_gl000191_rando…	24290837;24290837;24290837;24290837;24290837;24290837;24290837;24290837;24290837;24297828;24298063;24298063;24298063;24298063;24298063;24298063;24298063;24298063;24298340;24298340;24298340;24298340;24298340;24298340;24298340;24298340;24298340;24301464;24301464;24301464;24301464;24301464;24301464;24301464;24301464;24301464;24304401;24305143;24305201;24305201;24305201;24305201;24305201;24305201;243…	24294213;24294213;24297929;24294213;24294213;24294446;24294213;24294446;24297929;24297929;24298116;24298116;24298113;24298113;24298113;24298116;24298116;24298116;24298502;24298502;24298502;24298502;24298502;24298502;24298502;24298502;24298502;24301565;24301565;24301565;24301565;24301565;24301565;24301541;24301565;24301565;24304763;24305307;24305307;24305307;24305307;24305307;24305307;24305307;243…	-;-;-;-;-;-;-;-;-;-;-;-;-;-;-;-;-;-;-;-;-;-;-;-;-;-;-;-;-;-;-;-;-;-;-;-;-;-;-;-;-;-;-;-;-;-;-;-;-;-;-;-;-;-;-;-;-;-;-;-;-;-;-;-;-;-;-;-;-;-;-;-;-;-;-;-;-;-;-;-;-;-;-;-;-;-;-;-;-;-;-;-;-;-;-;-;-;-;-;-;-;-;-;-;-;-;-;-;-;-	16161	2.852	3.34791	2.67386	3.24652	3.33119	3.09582	2.23196	2.16739	1.58353	3.42582	3.88775	3.25642	3.51457	3.33111	3.31984	2.25314	2.25062	2.35044
SUN1	chr7;chr7;chr7;chr7;chr7;chr7;chr7;chr7;chr7;chr7;chr7;chr7;chr7;chr7;chr7;chr7;chr7;chr7;chr7;chr7;chr7;chr7;chr7;chr7;chr7;chr7;chr7;chr7;chr7;chr7;chr7;chr7;chr7;chr7;chr7;chr7;chr7;chr7;chr7;chr7;chr7;chr7;chr7;chr7;chr7;chr7;chr7;chr7;chr7;chr7;chr7;chr7;chr7;chr7;chr7;chr7;chr7;chr7;chr7;chr7;chr7;chr7;chr7;chr7;chr7;chr7;chr7;chr7;chr7;chr7;chr7;chr7;chr7;chr7;chr7;chr7;chr7;chr7;chr7;chr7…	855194;856280;856280;856280;856280;856280;856280;856280;856280;856280;856280;856280;856280;856280;856280;856280;856280;856280;856280;856280;856280;856280;856280;856280;856280;856280;856280;856280;856280;856280;856280;856280;856280;856280;856280;856280;856280;856280;856280;856280;856280;856280;856280;856280;856280;856280;856280;856280;856280;856280;856280;856280;856280;856280;856280;856280;856280;…	855240;856310;856310;856310;856310;856310;856310;856310;856310;856310;856310;856310;856310;856310;856310;856310;856310;856310;856310;856310;856310;856310;856310;856310;856310;856310;856310;856310;856310;856310;856310;856310;856310;856310;856310;856310;856310;856310;856310;856310;856310;856310;856310;856310;856310;856310;856310;856310;856310;856310;856310;856310;856310;856310;856310;856310;856310;…	+;+;+;+;+;+;+;+;+;+;+;+;+;+;+;+;+;+;+;+;+;+;+;+;+;+;+;+;+;+;+;+;+;+;+;+;+;+;+;+;+;+;+;+;+;+;+;+;+;+;+;+;+;+;+;+;+;+;+;+;+;+;+;+;+;+;+;+;+;+;+;+;+;+;+;+;+;+;+;+;+;+;+;+;+;+;+;+;+;+;+;+;+;+;+;+;+;+;+;+;+;+;+;+;+;+;+;+;+;+;+;+;+;+;+;+;+;+;+;+;+;+;+;+;+;+;+;+;+;+;+;+;+;+;+;+;+;+;+;+;+;+;+;+;+;+;+;+;+;+;+;+;+;+;+;+;+;+;+;+;+;+;+;+;+;+;+;+;+;+;+;+;+;+;+;+;+;+;+;+;+;+;+;+;+;+;+;+;+;+;+;+;+;+;+;+;+;+;+;+…	6923	14.1744	13.8608	15.3589	14.1444	13.3644	13.3843	16.6323	17.1776	15.8816	13.9951	15.9465	14.4185	16.8295	15.236	14.6648	19.324	19.9319	19.6716
STARD13	chr13;chr13;chr13;chr13;chr13;chr13;chr13;chr13;chr13;chr13;chr13;chr13;chr13;chr13;chr13;chr13;chr13;chr13;chr13;chr13;chr13;chr13;chr13;chr13;chr13;chr13;chr13;chr13;chr13;chr13;chr13;chr13;chr13;chr13;chr13;chr13;chr13;chr13;chr13;chr13;chr13;chr13;chr13;chr13;chr13;chr13;chr13;chr13;chr13;chr13;chr13;chr13;chr13;chr13;chr13;chr13;chr13;chr13;chr13;chr13;chr13;chr13;chr13;chr13;chr13;chr13;chr…	33677276;33677276;33677276;33677276;33680895;33680895;33680895;33680895;33684010;33684010;33684010;33684010;33684823;33684823;33684823;33684823;33685915;33685915;33685915;33685915;33686858;33686858;33686858;33686858;33691685;33691685;33692202;33692202;33692202;33692202;33700218;33700218;33700218;33700218;33700218;33700218;33701510;33701510;33701510;33701510;33701510;33701510;33703066;33703066;337…	33679847;33679847;33679847;33679847;33681071;33681071;33681071;33681071;33684227;33684227;33684227;33684227;33685044;33685044;33685044;33685044;33686029;33686029;33686029;33686029;33687068;33687068;33687068;33687068;33692400;33692378;33692400;33692400;33692400;33692400;33700377;33700377;33700377;33700377;33700377;33700377;33701683;33701683;33701683;33701683;33701683;33701683;33704426;33704426;337…	-;-;-;-;-;-;-;-;-;-;-;-;-;-;-;-;-;-;-;-;-;-;-;-;-;-;-;-;-;-;-;-;-;-;-;-;-;-;-;-;-;-;-;-;-;-;-;-;-;-;-;-;-;-;-;-;-;-;-;-;-;-;-;-;-;-;-;-;-;-;-;-;-;-;-;-	7477	2.36964	1.95176	2.37577	1.57425	1.52375	1.85251	2.83188	2.57847	2.18672	1.28158	1.63299	1.86157	2.3224	1.77415	2.78958	2.57127	2.17119	2.58345
BRDT	chr1;chr1;chr1;chr1;chr1;chr1;chr1;chr1;chr1;chr1;chr1;chr1;chr1;chr1;chr1;chr1;chr1;chr1;chr1;chr1;chr1;chr1;chr1;chr1;chr1;chr1;chr1;chr1;chr1;chr1;chr1;chr1;chr1;chr1;chr1;chr1;chr1;chr1;chr1;chr1;chr1;chr1;chr1;chr1;chr1;chr1;chr1;chr1;chr1;chr1;chr1;chr1;chr1;chr1;chr1;chr1;chr1;chr1;chr1;chr1;chr1;chr1;chr1;chr1;chr1;chr1;chr1;chr1;chr1;chr1;chr1;chr1;chr1;chr1;chr1;chr1;chr1;chr1;chr1;chr1…	92414928;92414928;92414928;92414928;92414928;92414928;92415447;92415447;92417709;92428275;92428275;92428275;92428275;92428275;92428275;92430184;92430184;92430184;92430184;92430184;92433703;92433703;92433703;92433703;92433703;92433703;92433703;92441823;92441823;92441823;92441823;92441823;92441823;92441823;92442600;92442600;92442600;92442600;92442600;92442600;92442600;92443725;92443725;92443725;924…	92415239;92415239;92415239;92415045;92415239;92415239;92416031;92415515;92417815;92428503;92428503;92428503;92428503;92428503;92428503;92430321;92430321;92430321;92430321;92430321;92433817;92433817;92433817;92433817;92433817;92433829;92433817;92441995;92441995;92441995;92441995;92441995;92441995;92441995;92442950;92442950;92442950;92442950;92442950;92442950;92442950;92443853;92443853;92443853;924…	+;+;+;+;+;+;+;+;+;+;+;+;+;+;+;+;+;+;+;+;+;+;+;+;+;+;+;+;+;+;+;+;+;+;+;+;+;+;+;+;+;+;+;+;+;+;+;+;+;+;+;+;+;+;+;+;+;+;+;+;+;+;+;+;+;+;+;+;+;+;+;+;+;+;+;+;+;+;+;+;+;+;+;+;+;+;+;+;+;+;+;+;+;+;+;+;+;+;+;+;+;+;+;+;+;+;+;+;+;+;+;+;+;+;+;+;+;+;+;+;+;+;+;+;+;+;+;+;+;+;+;+	4051	0.0305852	0	0	0	0.0309056	0	0.0462553	0	0.0584936	0.0292028	0.0627924	0	0.0553095	0	0.0310167	0.0218702	0.0253633	0.0266387
ZC3H14	chr14;chr14;chr14;chr14;chr14;chr14;chr14;chr14;chr14;chr14;chr14;chr14;chr14;chr14;chr14;chr14;chr14;chr14;chr14;chr14;chr14;chr14;chr14;chr14;chr14;chr14;chr14;chr14;chr14;chr14;chr14;chr14;chr14;chr14;chr14;chr14;chr14;chr14;chr14;chr14;chr14;chr14;chr14;chr14;chr14;chr14;chr14;chr14;chr14;chr14;chr14;chr14;chr14;chr14;chr14;chr14;chr14;chr14;chr14;chr14;chr14;chr14;chr14;chr14;chr14;chr14;chr…	89029381;89029381;89029381;89029381;89029381;89029381;89029381;89029381;89029381;89029381;89029381;89029381;89029381;89029381;89029381;89029381;89029381;89029381;89029381;89029381;89029381;89029381;89029381;89029381;89029381;89029381;89029691;89029691;89029995;89029995;89029995;89029995;89029995;89029995;89029995;89029995;89029995;89029995;89029995;89029995;89029995;89029995;89029995;89029995;890…	89029513;89029513;89029513;89029513;89029513;89029513;89029513;89029513;89029513;89029513;89029513;89029513;89029513;89029513;89029513;89029513;89029513;89029513;89029513;89029513;89029513;89029513;89029513;89029513;89029513;89029513;89029799;89029799;89030037;89030037;89030037;89030037;89030037;89030037;89030037;89030037;89030037;89030037;89030037;89030037;89030037;89030037;89030037;89030037;890…	+;+;+;+;+;+;+;+;+;+;+;+;+;+;+;+;+;+;+;+;+;+;+;+;+;+;+;+;+;+;+;+;+;+;+;+;+;+;+;+;+;+;+;+;+;+;+;+;+;+;+;+;+;+;+;+;+;+;+;+;+;+;+;+;+;+;+;+;+;+;+;+;+;+;+;+;+;+;+;+;+;+;+;+;+;+;+;+;+;+;+;+;+;+;+;+;+;+;+;+;+;+;+;+;+;+;+;+;+;+;+;+;+;+;+;+;+;+;+;+;+;+;+;+;+;+;+;+;+;+;+;+;+;+;+;+;+;+;+;+;+;+;+;+;+;+;+;+;+;+;+;+;+;+;+;+;+;+;+;+;+;+;+;+;+;+;+;+;+;+;+;+;+;+;+;+;+;+;+;+;+;+;+;+;+;+;+;+;+;+;+;+;+;+;+;+;+;+;+;+…	19135	8.8903	8.82805	8.40107	7.36202	7.59632	8.12478	9.00423	9.33219	8.62508	8.78521	9.85716	8.3271	9.57827	9.1334	8.96318	9.92221	10.417	9.62676
PRRC2A	chr6;chr6;chr6;chr6;chr6;chr6;chr6;chr6;chr6;chr6;chr6;chr6;chr6;chr6;chr6;chr6;chr6;chr6;chr6;chr6;chr6;chr6;chr6;chr6;chr6;chr6;chr6;chr6;chr6;chr6;chr6;chr6;chr6;chr6;chr6;chr6;chr6;chr6;chr6;chr6;chr6;chr6;chr6;chr6;chr6;chr6;chr6;chr6;chr6;chr6;chr6;chr6;chr6;chr6;chr6;chr6;chr6;chr6;chr6;chr6;chr6;chr6;chr6_cox_hap2;chr6_cox_hap2;chr6_cox_hap2;chr6_cox_hap2;chr6_cox_hap2;chr6_cox_hap2;chr6_…	31588492;31588492;31590467;31590504;31591509;31591509;31592038;31592038;31592227;31592227;31592948;31592948;31593237;31593237;31593569;31593569;31593797;31593797;31594549;31594549;31594759;31594759;31595542;31595542;31596921;31596921;31597325;31597325;31598368;31598368;31598916;31598916;31601156;31601156;31601636;31601636;31602013;31602013;31602249;31602249;31602530;31602530;31602909;31602909;316…	31588635;31588635;31590678;31590678;31591686;31591686;31592137;31592137;31592299;31592299;31593091;31593091;31593388;31593388;31593648;31593648;31593939;31593939;31594639;31594639;31594975;31594975;31596016;31596016;31597111;31597111;31597622;31597622;31598578;31598578;31600769;31600769;31601424;31601424;31601766;31601766;31602142;31602142;31602334;31602334;31602754;31602754;31603049;31603049;316…	+;+;+;+;+;+;+;+;+;+;+;+;+;+;+;+;+;+;+;+;+;+;+;+;+;+;+;+;+;+;+;+;+;+;+;+;+;+;+;+;+;+;+;+;+;+;+;+;+;+;+;+;+;+;+;+;+;+;+;+;+;+;+;+;+;+;+;+;+;+;+;+;+;+;+;+;+;+;+;+;+;+;+;+;+;+;+;+;+;+;+;+;+;+;+;+;+;+;+;+;+;+;+;+;+;+;+;+;+;+;+;+;+;+;+;+;+;+;+;+;+;+;+;+;+;+;+;+;+;+;+;+;+;+;+;+;+;+;+;+;+;+;+;+;+;+;+;+;+;+;+;+;+;+;+;+;+;+;+;+;+;+;+;+;+;+;+;+;+;+;+;+;+;+;+;+;+;+;+;+;+;+;+;+;+;+;+;+;+;+;+;+;+;+;+;+;+;+;+;+…	48258	0.508358	0.513514	0.824955	0.635726	0.793874	0.739829	0.543603	0.522123	0.527849	0.698654	0.766943	0.774636	0.515366	0.648512	0.559792	0.402059	0.553569	0.588114
USPL1	chr13;chr13;chr13;chr13;chr13;chr13;chr13;chr13;chr13;chr13;chr13;chr13;chr13;chr13;chr13;chr13;chr13;chr13;chr13;chr13;chr13;chr13;chr13;chr13;chr13;chr13;chr13;chr13;chr13;chr13	31192057;31192057;31192057;31195210;31195901;31195901;31195901;31204972;31204972;31208352;31211881;31211881;31211881;31211881;31216765;31216765;31216765;31216765;31221069;31221069;31221069;31221069;31227285;31227285;31227285;31227285;31231611;31231611;31231611;31231611	31192193;31192193;31192193;31195376;31196029;31196029;31196029;31205611;31205611;31208551;31211994;31211994;31211994;31211994;31216894;31216894;31216894;31216894;31221194;31221194;31221194;31221194;31227442;31227442;31227442;31227442;31234899;31234899;31234899;31234899	+;+;+;+;+;+;+;+;+;+;+;+;+;+;+;+;+;+;+;+;+;+;+;+;+;+;+;+;+;+	5090	12.9013	12.8747	11.3855	12.1776	10.3799	9.85282	9.88439	12.0943	9.5202	13.2013	13.1184	12.8134	14.4824	11.5126	14.3669	11.4009	12.8585	9.79488
FCGR3A	chr1;chr1;chr1;chr1;chr1;chr1;chr1;chr1;chr1;chr1;chr1;chr1;chr1;chr1;chr1;chr1;chr1;chr1;chr1;chr1;chr1;chr1;chr1;chr1;chr1;chr1;chr1;chr1;chr1;chr1;chr1;chr1;chr1;chr1;chr1;chr1;chr1;chr1	161511550;161511550;161511550;161511550;161511550;161511550;161511550;161514491;161514491;161514491;161514491;161514491;161514491;161518211;161518211;161518211;161518211;161518211;161518211;161518211;161518801;161518801;161518801;161518801;161518801;161518801;161518801;161519487;161519487;161519487;161519487;161519487;161519487;161519487;161520321;161520321;161520321;161520426	161512989;161512989;161512989;161512989;161512989;161512989;161512989;161514748;161514748;161514748;161514748;161514748;161514748;161518465;161518468;161518468;161518468;161518468;161518468;161518465;161518821;161518821;161518821;161518821;161518821;161518821;161518821;161519570;161519570;161519588;161519893;161519570;161519893;161519893;161520411;161520411;161520413;161520527	-;-;-;-;-;-;-;-;-;-;-;-;-;-;-;-;-;-;-;-;-;-;-;-;-;-;-;-;-;-;-;-;-;-;-;-;-;-	2579	0.144127	0.213529	0.0976992	0	0.0485454	0.0925993	0.0363281	0.0370073	0.137819	0	0	0.154201	0	0	0.0487199	0	0	0
ZNF226	chr19;chr19;chr19;chr19;chr19;chr19;chr19;chr19;chr19;chr19;chr19;chr19;chr19;chr19;chr19;chr19;chr19;chr19;chr19;chr19;chr19;chr19;chr19;chr19;chr19;chr19;chr19;chr19;chr19;chr19;chr19;chr19;chr19;chr19;chr19;chr19;chr19;chr19;chr19;chr19;chr19;chr19;chr19;chr19;chr19;chr19;chr19;chr19;chr19;chr19;chr19;chr19;chr19;chr19;chr19;chr19;chr19	44669215;44669215;44669215;44669215;44669249;44669249;44669249;44669308;44669317;44669741;44669741;44669741;44669741;44669910;44669910;44669910;44669910;44669910;44669910;44669910;44670858;44674188;44674188;44674188;44674188;44674188;44674188;44674188;44674188;44674188;44676241;44676241;44676241;44676241;44676241;44676241;44676241;44676241;44676241;44677013;44677013;44677013;44677013;44677013;446…	44669341;44669295;44669295;44669295;44669295;44669295;44669295;44669399;44669399;44669960;44669960;44669766;44669766;44669960;44669960;44669960;44669960;44669960;44669960;44669960;44671035;44674248;44674248;44674248;44674248;44674248;44674248;44674248;44674248;44674248;44676367;44676367;44676367;44676367;44676367;44676367;44676367;44676367;44676367;44677105;44677105;44677105;44677105;44677105;446…	+;+;+;+;+;+;+;+;+;+;+;+;+;+;+;+;+;+;+;+;+;+;+;+;+;+;+;+;+;+;+;+;+;+;+;+;+;+;+;+;+;+;+;+;+;+;+;+;+;+;+;+;+;+;+;+;+	3498	9.77605	12.2009	9.43613	7.91126	11.4533	11.2648	7.07095	6.60289	8.77244	11.2957	12.8713	12.1269	11.6257	15.3531	14.5117	7.39568	8.40067	7.7742
RUVBL1	chr3;chr3;chr3;chr3;chr3;chr3;chr3;chr3;chr3;chr3;chr3;chr3;chr3;chr3;chr3;chr3;chr3;chr3;chr3;chr3;chr3;chr3;chr3;chr3;chr3;chr3;chr3;chr3;chr3;chr3;chr3	127783628;127799653;127799653;127801326;127806549;127806549;127806549;127816143;127816143;127816143;127817725;127817725;127817725;127819438;127819438;127819438;127820402;127820402;127820402;127823616;127823616;127823616;127831731;127831731;127831731;127838171;127838171;127838171;127842427;127842427;127872046	127784063;127800252;127800252;127801417;127806651;127806651;127806651;127816341;127816341;127816341;127817788;127817788;127817788;127819587;127819587;127819587;127820491;127820491;127820491;127823767;127823767;127823767;127831863;127831863;127831863;127838257;127838257;127838257;127842655;127842655;127872757	-;-;-;-;-;-;-;-;-;-;-;-;-;-;-;-;-;-;-;-;-;-;-;-;-;-;-;-;-;-;-	3047	55.8713	47.3971	48.2929	48.6167	40.7194	46.0855	61.4658	58.543	65.8691	46.5126	47.5017	46.9426	53.8638	49.0305	51.0512	63.852	61.911	57.5514
RBMY1A1	chrY;chrY;chrY;chrY;chrY;chrY;chrY;chrY;chrY;chrY;chrY;chrY;chrY;chrY;chrY;chrY;chrY;chrY;chrY;chrY;chrY;chrY;chrY;chrY;chrY;chrY;chrY;chrY;chrY;chrY;chrY;chrY;chrY;chrY;chrY;chrY;chrY;chrY;chrY;chrY;chrY;chrY;chrY;chrY;chrY;chrY;chrY;chrY;chrY;chrY;chrY;chrY;chrY;chrY;chrY;chrY;chrY;chrY;chrY;chrY;chrY;chrY;chrY;chrY;chrY;chrY;chrY;chrY;chrY;chrY;chrY;chrY;chrY;chrY;chrY;chrY;chrY;chrY;chrY;chrY…	23673224;23673224;23673224;23675233;23675233;23675233;23675820;23675820;23675820;23678943;23678943;23681036;23681036;23681036;23683199;23683199;23683199;23684269;23684269;23684269;23684821;23684821;23684821;23685366;23685366;23685366;23686398;23686398;23686596;23686596;23686596;23687096;23687096;23687096;23696765;23696765;23696765;23698774;23698774;23698774;23699361;23699361;23699361;23702484;237…	23673371;23673371;23673371;23675345;23675345;23675345;23675923;23675923;23675923;23679120;23679120;23681188;23681188;23681188;23683313;23683313;23683313;23684379;23684379;23684379;23684931;23684931;23684931;23685476;23685476;23685476;23686508;23686508;23686684;23686684;23686684;23687672;23687672;23687672;23696912;23696912;23696912;23698886;23698886;23698886;23699464;23699464;23699464;23702661;237…	+;+;+;+;+;+;+;+;+;+;+;+;+;+;+;+;+;+;+;+;+;+;+;+;+;+;+;+;+;+;+;+;+;+;+;+;+;+;+;+;+;+;+;+;+;+;+;+;+;+;+;+;+;+;+;+;+;+;+;+;+;+;+;+;+;+;+;+;-;-;-;-;-;-;-;-;-;-;-;-;-;-;-;-;-;-;-;-;-;-;-;-;-;-;-;-;-;-;-;-;-;-;-;-;-;-;-;-;-;-;-;-;-	7506	0	0	0	0	0	0	0	0	0	0	0	0	0	0	0	0	0	0
KIF1A	chr2;chr2;chr2;chr2;chr2;chr2;chr2;chr2;chr2;chr2;chr2;chr2;chr2;chr2;chr2;chr2;chr2;chr2;chr2;chr2;chr2;chr2;chr2;chr2;chr2;chr2;chr2;chr2;chr2;chr2;chr2;chr2;chr2;chr2;chr2;chr2;chr2;chr2;chr2;chr2;chr2;chr2;chr2;chr2;chr2;chr2;chr2;chr2;chr2;chr2;chr2;chr2;chr2;chr2;chr2;chr2;chr2;chr2;chr2;chr2;chr2;chr2;chr2;chr2;chr2;chr2;chr2;chr2;chr2;chr2;chr2;chr2;chr2;chr2;chr2;chr2;chr2;chr2;chr2;chr2…	241653181;241653181;241653184;241653184;241653184;241657467;241657467;241657467;241657467;241657467;241658423;241658423;241658423;241658423;241658423;241659191;241659191;241659191;241659191;241659191;241660331;241660331;241660331;241660331;241660331;241661224;241661224;241661224;241661224;241661224;241661873;241661873;241661873;241661873;241661873;241662830;241662830;241662830;241662830;241662830…	241656823;241656823;241656823;241656823;241656823;241657585;241657585;241657585;241657585;241657585;241658615;241658615;241658615;241658615;241658615;241659343;241659343;241659343;241659343;241659343;241660455;241660455;241660455;241660455;241660455;241661301;241661301;241661301;241661301;241661301;241662073;241662073;241662073;241662073;241662073;241662975;241662975;241662975;241662975;241662975…	-;-;-;-;-;-;-;-;-;-;-;-;-;-;-;-;-;-;-;-;-;-;-;-;-;-;-;-;-;-;-;-;-;-;-;-;-;-;-;-;-;-;-;-;-;-;-;-;-;-;-;-;-;-;-;-;-;-;-;-;-;-;-;-;-;-;-;-;-;-;-;-;-;-;-;-;-;-;-;-;-;-;-;-;-;-;-;-;-;-;-;-;-;-;-;-;-;-;-;-;-;-;-;-;-;-;-;-;-;-;-;-;-;-;-;-;-;-;-;-;-;-;-;-;-;-;-;-;-;-;-;-;-;-;-;-;-;-;-;-;-;-;-;-;-;-;-;-;-;-;-;-;-;-;-;-;-;-;-;-;-;-;-;-;-;-;-;-;-;-;-;-;-;-;-;-;-;-;-;-;-;-;-;-;-;-;-;-;-;-;-;-;-;-;-;-;-;-;-;-…	9325	4.06581	5.18212	5.75537	5.10279	5.45101	4.68664	5.3652	5.48598	5.93347	5.91185	6.1513	5.2456	5.21402	5.93883	5.68619	5.59605	5.66346	5.68208
TLCD3B	chr16;chr16;chr16;chr16;chr16;chr16;chr16;chr16;chr16;chr16;chr16;chr16;chr16;chr16;chr16;chr16	30035744;30035748;30035748;30037047;30037047;30037047;30037930;30037930;30037930;30040753;30040753;30040753;30041381;30041724;30046672;30047476	30036788;30036788;30036788;30037142;30037142;30037142;30038164;30038164;30038164;30040836;30040836;30040836;30041405;30042592;30046802;30047851	-;-;-;-;-;-;-;-;-;-;-;-;-;-;-;-	2861	0.303148	0.192482	0.264208	0.0875357	0.350084	0.125208	0.0654946	0.433675	0.331293	0.206747	0.0889102	0.417006	0.0783149	0.360125	0.131753	0.0619337	0.287303	0.113156
LOC102724450	chr1;chr1;chr1	6264900;6265266;6265814	6265042;6265473;6265840	-;-;-	378	0.32778	2.18529	2.33302	0.331269	2.98092	2.84302	0	0.252491	0.313436	5.32039	3.36471	4.559	1.48187	2.04428	0.997211	0.703144	0.81545	0.57097
HOPX	chr4;chr4;chr4;chr4;chr4;chr4;chr4;chr4;chr4;chr4;chr4;chr4;chr4;chr4;chr4;chr4;chr4;chr4	57514154;57514154;57514154;57514154;57514164;57516849;57522023;57522023;57522023;57522023;57522023;57522466;57522510;57523941;57523941;57547421;57547421;57547421	57514963;57514963;57514963;57514963;57514963;57516978;57522178;57522178;57522178;57522178;57522178;57522688;57522688;57524065;57524065;57547462;57547872;57547872	-;-;-;-;-;-;-;-;-;-;-;-;-;-;-;-;-;-	1896	0.784182	0.508286	0.465128	0.726486	1.05653	0.566805	0.741219	1.25846	0.687377	0.12479	0.53665	1.60808	0.590873	0.271708	0.662704	0.327095	0.379339	0.739912
CT47A11	chrX;chrX;chrX;chrX;chrX;chrX;chrX;chrX;chrX;chrX;chrX;chrX;chrX;chrX;chrX;chrX;chrX;chrX;chrX;chrX;chrX;chrX;chrX;chrX;chrX;chrX;chrX;chrX;chrX;chrX	120011345;120064112;120065155;120067695;120068973;120070016;120072556;120073834;120074877;120077416;120078694;120079737;120082277;120083555;120084598;120096881;120098159;120099202;120101741;120103019;120104062;120106601;120107879;120108922;120111461;120112739;120113782;120116321;120117599;120118642	120011484;120064267;120066151;120067834;120069128;120071012;120072695;120073989;120075873;120077555;120078849;120080733;120082416;120083710;120085594;120097020;120098314;120100198;120101880;120103174;120105058;120106740;120108034;120109918;120111600;120112894;120114778;120116460;120117754;120119638	-;-;-;-;-;-;-;-;-;-;-;-;-;-;-;-;-;-;-;-;-;-;-;-;-;-;-;-;-;-	12930	0	0	0	0	0	0	0	0	0	0	0	0	0	0	0	0	0	0
TUSC3	chr8;chr8;chr8;chr8;chr8;chr8;chr8;chr8;chr8;chr8;chr8;chr8;chr8;chr8;chr8;chr8;chr8;chr8;chr8;chr8;chr8;chr8;chr8;chr8;chr8;chr8;chr8;chr8;chr8;chr8;chr8;chr8	15397596;15397772;15397772;15480589;15480589;15480589;15508206;15508206;15508206;15517016;15517016;15517016;15519665;15519665;15519665;15531256;15531256;15531256;15588175;15588175;15588175;15601047;15601047;15601047;15605884;15605884;15605884;15615300;15615300;15615539;15621712;15621712	15398077;15398077;15398077;15480758;15480758;15480758;15508323;15508323;15508323;15517156;15517156;15517156;15519805;15519805;15519805;15531345;15531345;15531345;15588238;15588238;15588238;15601121;15601121;15601121;15605974;15605974;15605974;15615364;15615364;15618176;15624147;15624158	+;+;+;+;+;+;+;+;+;+;+;+;+;+;+;+;+;+;+;+;+;+;+;+;+;+;+;+;+;+;+;+	6522	8.73879	6.50158	6.79946	6.96945	6.81471	6.49945	7.6423	8.20957	7.5389	6.52993	7.02039	6.5041	7.67819	6.55599	7.39789	8.54446	8.3653	9.18305
LRRC27	chr10;chr10;chr10;chr10;chr10;chr10;chr10;chr10;chr10;chr10;chr10;chr10;chr10;chr10;chr10;chr10;chr10;chr10;chr10;chr10;chr10;chr10;chr10;chr10;chr10;chr10;chr10;chr10;chr10;chr10;chr10;chr10;chr10;chr10;chr10;chr10;chr10;chr10;chr10;chr10;chr10;chr10;chr10;chr10;chr10;chr10;chr10;chr10;chr10	134145697;134145697;134145697;134145697;134146981;134146981;134146981;134146981;134150844;134151069;134151069;134151069;134151069;134151069;134155717;134155717;134155717;134155717;134155717;134158002;134158002;134158002;134158002;134158002;134161488;134161488;134161488;134161488;134161488;134162467;134165111;134165111;134165111;134165111;134165111;134166386;134166410;134169294;134169294;134169294…	134145760;134145760;134145760;134146040;134147238;134147238;134147238;134147238;134150925;134151199;134151199;134151199;134151199;134151199;134155775;134155775;134155775;134155775;134155775;134158154;134158154;134158154;134158154;134158154;134161860;134161860;134161860;134161860;134161860;134162561;134165257;134165257;134165257;134165257;134165257;134166900;134166900;134169390;134169390;134169390…	+;+;+;+;+;+;+;+;+;+;+;+;+;+;+;+;+;+;+;+;+;+;+;+;+;+;+;+;+;+;+;+;+;+;+;+;+;+;+;+;+;+;+;+;+;+;+;+;+	9098	0.53112	0.514496	0.498504	0.591828	0.591728	0.341237	0.607575	0.597953	0.755306	0.754169	0.64306	0.568246	0.504859	0.537921	0.46956	0.292139	0.598546	0.604922
NAT14	chr19;chr19;chr19	55996555;55997028;55997775	55996625;55997147;55998933	+;+;+	1350	8.0765	7.03662	8.4922	13.9133	12.7053	12.4714	4.7192	5.65581	5.0902	7.8867	4.33375	5.89163	6.05789	6.20098	5.95668	5.18451	4.18597	4.87608
CYSLTR2	chr13;chr13;chr13;chr13;chr13;chr13;chr13;chr13;chr13;chr13;chr13;chr13;chr13;chr13;chr13;chr13;chr13;chr13;chr13;chr13;chr13;chr13;chr13;chr13;chr13;chr13;chr13;chr13;chr13;chr13;chr13;chr13;chr13;chr13;chr13	49228065;49228065;49228065;49228065;49228065;49228065;49228065;49228065;49265348;49265348;49265348;49265348;49265348;49265348;49267574;49267574;49267574;49267574;49268807;49268807;49270662;49270662;49270662;49270662;49270662;49270662;49270662;49280953;49280953;49280953;49280953;49280953;49280953;49280953;49280953	49228153;49228153;49228153;49228153;49228153;49228153;49228153;49228153;49265414;49265437;49265414;49265437;49265437;49265414;49267646;49267646;49267646;49267646;49268935;49268935;49270762;49270762;49270762;49270762;49270762;49270762;49270762;49285361;49285361;49285361;49285361;49285361;49285361;49285361;49285361	+;+;+;+;+;+;+;+;+;+;+;+;+;+;+;+;+;+;+;+;+;+;+;+;+;+;+;+;+;+;+;+;+;+;+	4891	0	0	0	0	0	0.0244136	0	0	0	0	0	0	0	0.0789959	0	0	0	0
PNPLA2	chr11;chr11;chr11;chr11;chr11;chr11;chr11;chr11;chr11;chr11	818914;819574;821628;821958;822397;823527;823694;823998;824314;824523	818958;819905;821860;822023;822606;823587;823855;824130;824436;825571	+;+;+;+;+;+;+;+;+;+	2414	20.1711	24.2382	24.1633	27.6479	30.3402	27.1559	15.9514	18.9776	19.2884	23.1308	21.9177	20.2082	17.4031	19.0997	16.2396	14.6804	17.8764	16.1378
MIR4252	chr1	6489894	6489956	-	63	0	0	0	0	0	0	0	0	0	0	0	0	0	0	0	0	0	0
PNMA6E	chrX;chrX;chrX;chrX;chrX;chrX;chrX;chrX	152661097;152661097;152661097;152664165;152664165;152666128;152666702;152666702	152663330;152664378;152663330;152664378;152664378;152666154;152666808;152666808	-;-;-;-;-;-;-;-	3416	0	0.0806048	0.147521	0.146627	0	0	0	0.0279396	0	0	0.111697	0.0776122	0.0327955	0	0.14713	0.0778069	0.0300781	0.0315905
TSHZ3	chr19;chr19;chr19;chr19;chr19;chr19;chr19;chr19;chr19;chr19;chr19;chr19;chr19	31640782;31640782;31647262;31647262;31695862;31718911;31718911;31765851;31799247;31840086;31840086;31840086;31840086	31642650;31642650;31647323;31647323;31695984;31719046;31719046;31770658;31799615;31840342;31840342;31840342;31840342	-;-;-;-;-;-;-;-;-;-;-;-;-	7624	3.18528	2.92537	2.99094	2.20087	2.38114	2.56856	2.51921	2.74157	3.21683	2.5758	2.78595	2.99064	2.61559	2.3143	2.63691	2.20793	1.88674	2.5478
CABP5	chr19;chr19;chr19;chr19;chr19;chr19	48532640;48537472;48542465;48543862;48544830;48547117	48533839;48537619;48542574;48544005;48544860;48547336	-;-;-;-;-;-	1853	0	0	0.0679888	0.0675768	0	0	0	0	0	0	0	0	0.120917	0.20851	0	0	0	0
RSPH3	chr6;chr6;chr6;chr6;chr6;chr6;chr6;chr6;chr6;chr6;chr6;chr6;chr6;chr6;chr6;chr6;chr6;chr6;chr6;chr6;chr6;chr6;chr6	159393903;159393903;159393903;159398515;159399292;159399292;159399292;159401806;159401806;159401806;159403517;159403517;159403517;159404694;159404694;159407312;159407312;159414871;159414871;159414871;159420467;159420467;159420467	159398880;159398180;159398880;159398880;159399378;159399378;159399378;159401968;159401968;159401968;159403720;159403720;159403720;159404839;159404839;159407453;159407453;159414958;159414958;159414958;159421219;159421219;159421234	-;-;-;-;-;-;-;-;-;-;-;-;-;-;-;-;-;-;-;-;-;-;-	6576	5.27558	6.5738	6.37962	5.29366	5.36892	6.11924	5.27149	5.61678	5.45911	6.89007	5.99569	7.03528	6.26929	7.22679	6.26714	5.51031	4.09362	5.08715
HDAC10	chr22;chr22;chr22;chr22;chr22;chr22;chr22;chr22;chr22;chr22;chr22;chr22;chr22;chr22;chr22;chr22;chr22;chr22;chr22;chr22;chr22;chr22;chr22;chr22;chr22;chr22;chr22;chr22;chr22;chr22;chr22;chr22;chr22;chr22;chr22;chr22;chr22;chr22;chr22	50683613;50683613;50684104;50684104;50684339;50684339;50684727;50684727;50685108;50685108;50685304;50685304;50686121;50686121;50686319;50686319;50686654;50686654;50686795;50686795;50687091;50687091;50687260;50687532;50687532;50687757;50687757;50688064;50688064;50688289;50688289;50688492;50688492;50688856;50688856;50689200;50689200;50689403;50689403	50683959;50683959;50684256;50684256;50684521;50684521;50684805;50684805;50685164;50685164;50685395;50685395;50686205;50686205;50686574;50686574;50686721;50686721;50686901;50686901;50687180;50687180;50687319;50687597;50687597;50687883;50687883;50688132;50688132;50688393;50688393;50688589;50688589;50688952;50688952;50689334;50689334;50689694;50689694	-;-;-;-;-;-;-;-;-;-;-;-;-;-;-;-;-;-;-;-;-;-;-;-;-;-;-;-;-;-;-;-;-;-;-;-;-;-;-	2566	8.11198	11.0525	8.88657	9.80872	12.2954	10.889	6.35311	6.43469	5.77157	10.6959	9.36795	12.3469	8.81915	10.5903	10.6258	6.00769	6.56682	6.43443
ARRB1	chr11;chr11;chr11;chr11;chr11;chr11;chr11;chr11;chr11;chr11;chr11;chr11;chr11;chr11;chr11;chr11;chr11;chr11;chr11;chr11;chr11;chr11;chr11;chr11;chr11;chr11;chr11;chr11;chr11;chr11;chr11	74971166;74971166;74978696;74978696;74979933;74979933;74982745;74983939;74983939;74985118;74985118;74987883;74987883;74988408;74988408;74989653;74989653;74992119;74992119;74993006;74993006;74994331;74994331;74995279;74995279;74998359;74998359;75001053;75001053;75062632;75062632	74977318;74977318;74978747;74978747;74980003;74980003;74982768;74984022;74984022;74985255;74985255;74987955;74987955;74988492;74988492;74989788;74989788;74992186;74992186;74993065;74993065;74994527;74994527;74995323;74995323;74998419;74998419;75001083;75001083;75062705;75062705	-;-;-;-;-;-;-;-;-;-;-;-;-;-;-;-;-;-;-;-;-;-;-;-;-;-;-;-;-;-;-	7352	4.63448	3.27704	3.83844	3.67893	2.91199	3.06963	5.25031	3.53103	4.77009	3.76528	3.5291	3.98478	4.44948	3.8714	4.08461	4.65154	3.74539	4.71167
GJA10	chr6	90604188	90605839	+	1652	0.150001	0.416686	0.076261	0.151598	0.530503	0.14456	0	0	0.143437	0.644494	0.384946	0.481459	0.881588	0.623679	0.304234	0.0536296	0.124391	0
PLA1A	chr3;chr3;chr3;chr3;chr3;chr3;chr3;chr3;chr3;chr3;chr3;chr3;chr3;chr3;chr3;chr3;chr3;chr3;chr3;chr3;chr3;chr3;chr3;chr3;chr3;chr3;chr3;chr3;chr3;chr3;chr3;chr3;chr3;chr3;chr3;chr3;chr3;chr3;chr3;chr3;chr3;chr3;chr3;chr3;chr3;chr3;chr3;chr3;chr3;chr3;chr3;chr3;chr3;chr3	119316695;119316695;119316695;119316732;119319118;119325621;119325621;119325621;119325621;119327617;119327617;119327617;119327617;119327617;119328315;119328315;119328315;119328315;119328315;119331864;119331864;119331864;119331864;119331864;119334859;119334859;119334859;119334859;119334859;119336866;119336866;119336866;119336866;119336866;119338410;119338410;119338410;119338410;119338410;119343971…	119316833;119316833;119316833;119316833;119319251;119325822;119325822;119325822;119325822;119327794;119327794;119327794;119327794;119327746;119328423;119328423;119328423;119328423;119328423;119331965;119331965;119331965;119331965;119331965;119334948;119334948;119334948;119334948;119334948;119337033;119337033;119337033;119337033;119337033;119338499;119338499;119338499;119338499;119338499;119344079…	+;+;+;+;+;+;+;+;+;+;+;+;+;+;+;+;+;+;+;+;+;+;+;+;+;+;+;+;+;+;+;+;+;+;+;+;+;+;+;+;+;+;+;+;+;+;+;+;+;+;+;+;+;+	1918	0.387594	0.789574	0.328423	0.261147	0.326378	0.373536	0.0976956	0.248805	0.0617721	0.616791	0.663118	0.829374	0.700914	1.14151	1.50674	0.0923839	0.374988	0.225054
DNMT3B	chr20;chr20;chr20;chr20;chr20;chr20;chr20;chr20;chr20;chr20;chr20;chr20;chr20;chr20;chr20;chr20;chr20;chr20;chr20;chr20;chr20;chr20;chr20;chr20;chr20;chr20;chr20;chr20;chr20;chr20;chr20;chr20;chr20;chr20;chr20;chr20;chr20;chr20;chr20;chr20;chr20;chr20;chr20;chr20;chr20;chr20;chr20;chr20;chr20;chr20;chr20;chr20;chr20;chr20;chr20;chr20;chr20;chr20;chr20;chr20;chr20;chr20;chr20;chr20;chr20;chr20;chr…	31350191;31350191;31350191;31350191;31350191;31367658;31368124;31368124;31368124;31368124;31368124;31368124;31369159;31369159;31369159;31369159;31369159;31369159;31372564;31372564;31372564;31372564;31372564;31374308;31374308;31374308;31374308;31375036;31375036;31375036;31375036;31375036;31375036;31376660;31376660;31376660;31376660;31376660;31376660;31379407;31379407;31379407;31379407;31379407;313…	31350505;31350505;31350505;31350505;31350505;31367951;31368271;31368271;31368271;31368271;31368271;31368271;31369220;31369220;31369220;31369220;31369220;31369220;31372665;31372665;31372665;31372665;31372665;31374433;31374433;31374433;31374433;31375257;31375257;31375257;31375257;31375257;31375257;31376818;31376818;31376818;31376818;31376818;31376818;31379514;31379514;31379514;31379514;31379514;313…	+;+;+;+;+;+;+;+;+;+;+;+;+;+;+;+;+;+;+;+;+;+;+;+;+;+;+;+;+;+;+;+;+;+;+;+;+;+;+;+;+;+;+;+;+;+;+;+;+;+;+;+;+;+;+;+;+;+;+;+;+;+;+;+;+;+;+;+;+;+;+;+;+;+;+;+;+;+;+;+;+;+;+;+;+;+;+;+;+;+;+;+;+;+;+;+;+;+;+;+;+;+;+;+;+;+;+;+;+;+;+;+;+;+;+;+;+;+;+;+;+;+;+;+	4630	14.7718	12.0427	13.3058	12.6031	11.4923	13.3849	16.5323	15.5428	15.5583	11.6767	11.7572	11.4524	13.9613	11.4047	13.976	16.6094	14.2469	15.7791
NRM	chr6;chr6;chr6;chr6;chr6;chr6;chr6;chr6;chr6;chr6;chr6;chr6;chr6;chr6;chr6;chr6;chr6;chr6;chr6;chr6;chr6;chr6;chr6;chr6;chr6;chr6;chr6;chr6_apd_hap1;chr6_apd_hap1;chr6_apd_hap1;chr6_apd_hap1;chr6_apd_hap1;chr6_apd_hap1;chr6_apd_hap1;chr6_apd_hap1;chr6_apd_hap1;chr6_apd_hap1;chr6_apd_hap1;chr6_apd_hap1;chr6_apd_hap1;chr6_apd_hap1;chr6_apd_hap1;chr6_apd_hap1;chr6_apd_hap1;chr6_apd_hap1;chr6_apd_hap…	30655824;30655824;30655826;30655826;30655826;30655826;30655826;30655826;30657053;30657053;30657053;30657053;30657802;30657802;30657824;30657824;30657824;30657824;30658370;30658619;30658619;30658619;30658619;30658619;30658619;30658619;30659153;1967470;1967470;1967472;1967472;1967472;1967472;1967472;1967472;1968699;1968699;1968699;1968699;1969448;1969448;1969470;1969470;1969470;1969470;1970016;1970…	30656719;30656719;30656719;30656719;30656719;30656719;30656719;30656719;30657229;30657247;30657229;30657229;30658020;30658020;30658020;30658020;30658020;30658020;30658500;30659058;30658761;30658761;30658761;30658761;30658761;30658761;30659197;1968365;1968365;1968365;1968365;1968365;1968365;1968365;1968365;1968893;1968875;1968875;1968875;1969666;1969666;1969666;1969666;1969666;1969666;1970146;1970…	-;-;-;-;-;-;-;-;-;-;-;-;-;-;-;-;-;-;-;-;-;-;-;-;-;-;-;-;-;-;-;-;-;-;-;-;-;-;-;-;-;-;-;-;-;-;-;-;-;-;-;-;-;-;-;-;-;-;-;-;-;-;-;-;-;-;-;-;-;-;-;-;-;-;-;-;-;-;-;-;-;-;-;-;-;-;-;-;-;-;-;-;-;-;-;-;-;-;-;-;-;-;-;-;-;-;-;-;-;-;-;-;-;-;-;-;-;-;-;-;-;-;-;-;-;-;-;-;-;-;-;-;-;-;-;-;-;-;-;-;-;-;-;-;-;-;-;-;-;-;-;-;-;-;-;-;-;-;-;-;-;-;-;-;-;-;-;-;-;-;-;-;-;-;-;-;-;-;-;-;-;-;-;-;-;-;-;-;-	13482	0	0	0.00934455	0	0.00928636	0.0177135	0.0208478	0.0141584	0	0.0087747	0.0188675	0	0.0166191	0	0	0.00657144	0	0.00800425
C1orf159	chr1;chr1;chr1;chr1;chr1;chr1;chr1;chr1;chr1;chr1;chr1;chr1;chr1;chr1;chr1;chr1;chr1;chr1;chr1;chr1;chr1;chr1;chr1;chr1;chr1;chr1;chr1;chr1;chr1;chr1;chr1;chr1;chr1	1017203;1017203;1017203;1019295;1019295;1019733;1019861;1019861;1019861;1021258;1021258;1021258;1022519;1022519;1022519;1022882;1022882;1022882;1025733;1025733;1025733;1026256;1026852;1026852;1026852;1027371;1027371;1027371;1050402;1050402;1051440;1051440;1051440	1018367;1018367;1018367;1019763;1019763;1019763;1019886;1019886;1019886;1021392;1021392;1021392;1022584;1022584;1022584;1022977;1022977;1022977;1025808;1025808;1025808;1026363;1026945;1026945;1026945;1027483;1027483;1027483;1050455;1050455;1051469;1051469;1051469	-;-;-;-;-;-;-;-;-;-;-;-;-;-;-;-;-;-;-;-;-;-;-;-;-;-;-;-;-;-;-;-;-	2432	5.60407	5.60429	6.31988	5.81819	7.20716	7.21744	7.20396	7.41714	7.11263	5.88584	7.42616	6.21383	6.72545	6.72545	6.56142	5.75583	6.8019	7.54328
PPP1R12B	chr1;chr1;chr1;chr1;chr1;chr1;chr1;chr1;chr1;chr1;chr1;chr1;chr1;chr1;chr1;chr1;chr1;chr1;chr1;chr1;chr1;chr1;chr1;chr1;chr1;chr1;chr1;chr1;chr1;chr1;chr1;chr1;chr1;chr1;chr1;chr1;chr1;chr1;chr1;chr1;chr1;chr1;chr1;chr1;chr1;chr1;chr1;chr1;chr1;chr1;chr1;chr1;chr1;chr1;chr1;chr1;chr1;chr1;chr1;chr1;chr1;chr1;chr1;chr1;chr1;chr1;chr1;chr1;chr1;chr1;chr1;chr1;chr1;chr1;chr1;chr1;chr1;chr1;chr1;chr1…	202317827;202317827;202317830;202317830;202385915;202385915;202385915;202385915;202391748;202391748;202391748;202391748;202394694;202394694;202394694;202394694;202396168;202396168;202396168;202396168;202397983;202397983;202397983;202397983;202399859;202399859;202399859;202399859;202400608;202400608;202400608;202400608;202403784;202403784;202403784;202406949;202406949;202406949;202406949;202409834…	202318270;202318270;202318270;202318270;202386045;202386045;202386045;202386045;202391866;202391866;202391866;202391866;202394853;202394853;202394853;202394853;202396312;202396312;202396312;202396312;202398057;202398057;202398057;202398057;202399938;202399938;202399938;202399938;202400747;202400747;202400747;202400747;202403896;202403896;202403896;202407370;202407370;202407152;202407152;202409916…	+;+;+;+;+;+;+;+;+;+;+;+;+;+;+;+;+;+;+;+;+;+;+;+;+;+;+;+;+;+;+;+;+;+;+;+;+;+;+;+;+;+;+;+;+;+;+;+;+;+;+;+;+;+;+;+;+;+;+;+;+;+;+;+;+;+;+;+;+;+;+;+;+;+;+;+;+;+;+;+;+;+;+;+;+;+;+;+;+;+;+;+;+;+;+;+;+;+;+;+	16338	5.40711	5.85645	6.49271	4.61392	4.24532	5.54718	6.33087	6.29152	6.19298	5.17718	5.81515	6.34492	6.43185	5.9673	7.38295	7.70024	8.01824	8.60638
AGER	chr6;chr6;chr6;chr6;chr6;chr6;chr6;chr6;chr6;chr6;chr6;chr6;chr6;chr6;chr6;chr6;chr6;chr6;chr6;chr6;chr6;chr6;chr6;chr6;chr6;chr6;chr6;chr6;chr6;chr6;chr6;chr6;chr6;chr6;chr6;chr6;chr6;chr6;chr6;chr6;chr6;chr6;chr6;chr6;chr6;chr6;chr6;chr6;chr6;chr6;chr6;chr6;chr6;chr6;chr6;chr6;chr6;chr6;chr6;chr6;chr6;chr6;chr6;chr6;chr6;chr6;chr6;chr6;chr6;chr6;chr6;chr6;chr6;chr6;chr6;chr6;chr6;chr6;chr6;chr6…	32148745;32148745;32148746;32148746;32148746;32148746;32148746;32148746;32148746;32148746;32149128;32149128;32149128;32149128;32149128;32149301;32149301;32149301;32149301;32149301;32149383;32149383;32149383;32149383;32149383;32150024;32150024;32150024;32150024;32150024;32150024;32150024;32150024;32150316;32150345;32150345;32150345;32150345;32150345;32150345;32150345;32150345;32150345;32150618;321…	32149016;32149016;32149016;32149016;32149016;32149016;32149016;32148918;32149016;32149016;32149254;32149254;32149254;32149254;32149254;32149409;32149409;32149409;32149409;32149409;32149409;32149409;32149409;32149409;32149409;32150165;32150165;32150165;32150165;32150113;32150165;32150165;32150165;32150475;32150475;32150475;32150475;32150475;32150475;32150475;32150475;32150475;32150475;32150800;321…	-;-;-;-;-;-;-;-;-;-;-;-;-;-;-;-;-;-;-;-;-;-;-;-;-;-;-;-;-;-;-;-;-;-;-;-;-;-;-;-;-;-;-;-;-;-;-;-;-;-;-;-;-;-;-;-;-;-;-;-;-;-;-;-;-;-;-;-;-;-;-;-;-;-;-;-;-;-;-;-;-;-;-;-;-;-;-;-;-;-;-;-;-;-;-;-;-;-;-;-;-;-;-;-;-;-;-;-;-;-;-;-;-;-;-;-;-;-;-;-;-;-;-;-;-;-;-;-;-;-;-;-;-;-;-;-;-;-;-;-;-;-;-;-;-;-;-;-;-;-;-;-;-;-;-;-;-;-;-;-;-;-;-;-;-;-;-;-;-;-;-;-;-;-;-;-;-;-;-;-;-;-;-;-;-;-;-;-;-;-;-;-;-;-;-;-;-;-;-;-…	12824	0.0966164	0.0536779	0.108064	0.0683514	0.107391	0.0558672	0.0292233	0.00744243	0	0.0645745	0.148767	0.10337	0.0873592	0.110472	0.0587876	0.0345431	0.0560844	0.0589046
ATF3	chr1;chr1;chr1;chr1;chr1;chr1;chr1;chr1;chr1;chr1;chr1;chr1;chr1;chr1;chr1;chr1;chr1;chr1;chr1;chr1;chr1;chr1;chr1;chr1;chr1	212738676;212782103;212782103;212782103;212782103;212784182;212788360;212788360;212788360;212788360;212788383;212788408;212788490;212791469;212791469;212791469;212791469;212791469;212791469;212792388;212792388;212792700;212792700;212792700;212792700	212738825;212782272;212782272;212782272;212782272;212784189;212788402;212788603;212788603;212788603;212788603;212788603;212788603;212791576;212791576;212791576;212791576;212791576;212791576;212794119;212794116;212794116;212794116;212794116;212794119	+;+;+;+;+;+;+;+;+;+;+;+;+;+;+;+;+;+;+;+;+;+;+;+;+	2412	97.9084	124.374	124.103	106.582	123.59	120.05	29.9482	32.0513	30.4056	151.946	142.478	158.722	98.1883	137.867	127.732	19.7248	24.9625	24.7861
ADAMTS9	chr3;chr3;chr3;chr3;chr3;chr3;chr3;chr3;chr3;chr3;chr3;chr3;chr3;chr3;chr3;chr3;chr3;chr3;chr3;chr3;chr3;chr3;chr3;chr3;chr3;chr3;chr3;chr3;chr3;chr3;chr3;chr3;chr3;chr3;chr3;chr3;chr3;chr3;chr3;chr3;chr3;chr3;chr3;chr3;chr3;chr3;chr3;chr3;chr3;chr3;chr3;chr3;chr3;chr3;chr3;chr3;chr3;chr3;chr3;chr3;chr3;chr3;chr3;chr3;chr3;chr3;chr3;chr3;chr3;chr3;chr3;chr3;chr3;chr3;chr3;chr3;chr3;chr3;chr3	64501331;64501331;64507842;64507842;64518842;64518842;64524879;64524879;64526771;64526771;64526996;64526996;64527202;64527202;64527514;64527514;64532434;64532434;64536568;64536568;64547254;64547254;64554044;64554044;64579934;64579934;64582506;64582506;64587620;64587620;64589598;64589598;64589903;64589903;64592636;64592636;64599021;64599021;64600997;64600997;64601636;64601636;64606790;64606790;646…	64502797;64502797;64507936;64507936;64518946;64518946;64524970;64524970;64526904;64526904;64527090;64527090;64527296;64527296;64527646;64527646;64532628;64532628;64536738;64536738;64547427;64547427;64554211;64554211;64580110;64580110;64582667;64582667;64587889;64587889;64589765;64589765;64590007;64590007;64592755;64592755;64599185;64599185;64601161;64601161;64601846;64601846;64606916;64606916;646…	-;-;-;-;-;-;-;-;-;-;-;-;-;-;-;-;-;-;-;-;-;-;-;-;-;-;-;-;-;-;-;-;-;-;-;-;-;-;-;-;-;-;-;-;-;-;-;-;-;-;-;-;-;-;-;-;-;-;-;-;-;-;-;-;-;-;-;-;-;-;-;-;-;-;-;-;-;-;-	7623	1.88541	1.91438	2.59469	2.41471	1.75735	1.94234	2.72848	2.57917	2.89086	2.42095	1.90203	2.15632	2.7335	1.89223	2.15925	2.80095	1.8196	2.83126
AFP	chr4;chr4;chr4;chr4;chr4;chr4;chr4;chr4;chr4;chr4;chr4;chr4;chr4;chr4;chr4;chr4;chr4;chr4;chr4;chr4;chr4;chr4;chr4;chr4;chr4;chr4;chr4;chr4;chr4;chr4	74301938;74301938;74302877;74302877;74303891;74303891;74306319;74306319;74308006;74308013;74309064;74309064;74310710;74310710;74313179;74313179;74315052;74315052;74315753;74315753;74316332;74316332;74318118;74318118;74319482;74319482;74320953;74320953;74321348;74321348	74302064;74302064;74302928;74302928;74304023;74304023;74306530;74306381;74308145;74308145;74309161;74309161;74310839;74310839;74313393;74313393;74315184;74315184;74315850;74315850;74316470;74316470;74318341;74318341;74319614;74319614;74321007;74321007;74321891;74321891	+;+;+;+;+;+;+;+;+;+;+;+;+;+;+;+;+;+;+;+;+;+;+;+;+;+;+;+;+;+	2433	0	0	0.103562	0.0514672	0	0.049078	0.0770161	0.039228	0	0.194493	0.0522754	0	0.0920916	0.158804	0.361504	0	0.0422304	0
NOTCH2NLC	chr1;chr1;chr1;chr1;chr1;chr1;chr1;chr1;chr1;chr1;chr1;chr1;chr1;chr1;chr1;chr1	120391204;120391254;120531875;120537166;120539358;120539620;120547952;120572529;120611948;145209160;145209324;145209380;145248821;145273185;145281369;145281955	120391240;120391484;120537153;120539353;120539369;120539955;120548211;120572610;120612242;145209323;145209377;145209436;145248894;145273444;145281704;145283180	-;-;-;-;-;-;-;-;-;+;+;+;+;+;+;+	10891	2.24116	2.41443	2.12845	1.96608	1.43695	2.12698	2.43451	2.72541	2.46944	2.05296	1.71668	2.56822	2.85963	2.34142	2.82655	2.45671	3.49061	4.01294
BORCS6	chr17	8091663	8093498	-	1836	7.08583	5.39894	7.54801	7.77508	6.40995	6.04839	5.30706	3.84678	4.32357	6.89442	5.4726	5.05409	5.12553	5.82219	4.31147	2.8953	2.63022	4.17312
ALKBH4	chr7;chr7;chr7	102096690;102100051;102105161	102098428;102100248;102105310	-;-;-	2087	8.48961	5.40929	6.57986	8.45998	9.65835	10.1842	7.45211	7.49998	7.38009	7.87914	4.9363	7.4951	7.46147	6.04762	9.21142	5.43378	6.84321	5.99806
MON2	chr12;chr12;chr12;chr12;chr12;chr12;chr12;chr12;chr12;chr12;chr12;chr12;chr12;chr12;chr12;chr12;chr12;chr12;chr12;chr12;chr12;chr12;chr12;chr12;chr12;chr12;chr12;chr12;chr12;chr12;chr12;chr12;chr12;chr12;chr12;chr12;chr12;chr12;chr12;chr12;chr12;chr12;chr12;chr12;chr12;chr12;chr12;chr12;chr12;chr12;chr12;chr12;chr12;chr12;chr12;chr12;chr12;chr12;chr12;chr12;chr12;chr12;chr12;chr12;chr12;chr12;chr…	62860606;62860606;62860606;62860606;62860606;62864481;62877950;62877950;62877950;62877950;62877950;62887695;62887695;62887695;62887695;62887695;62888796;62888796;62888796;62888796;62888796;62892699;62892699;62892699;62892699;62892699;62894563;62894563;62894563;62894563;62894563;62895353;62895353;62895353;62895353;62895353;62902066;62902066;62902066;62902066;62902066;62918295;62918295;62918295;629…	62861098;62861098;62861098;62861098;62861098;62864558;62878013;62878013;62878013;62878013;62878013;62887822;62887822;62887822;62887822;62887822;62888927;62888927;62888927;62888927;62888927;62892828;62892828;62892828;62892828;62892828;62894660;62894660;62894660;62894660;62894660;62895478;62895478;62895478;62895478;62895478;62902260;62902260;62902260;62902260;62902260;62918419;62918419;62918419;629…	+;+;+;+;+;+;+;+;+;+;+;+;+;+;+;+;+;+;+;+;+;+;+;+;+;+;+;+;+;+;+;+;+;+;+;+;+;+;+;+;+;+;+;+;+;+;+;+;+;+;+;+;+;+;+;+;+;+;+;+;+;+;+;+;+;+;+;+;+;+;+;+;+;+;+;+;+;+;+;+;+;+;+;+;+;+;+;+;+;+;+;+;+;+;+;+;+;+;+;+;+;+;+;+;+;+;+;+;+;+;+;+;+;+;+;+;+;+;+;+;+;+;+;+;+;+;+;+;+;+;+;+;+;+;+;+;+;+;+;+;+;+;+;+;+;+;+;+;+;+;+;+;+;+;+;+;+;+;+;+;+;+;+;+;+;+;+;+;+;+;+;+;+;+;+	13402	9.66097	9.71785	8.7047	8.6613	7.92184	9.02545	9.57034	9.83473	9.14096	9.25078	8.73087	10.3462	10.7081	9.82115	11.4379	11.0795	11.3694	12.3921
TET2	chr4;chr4;chr4;chr4;chr4;chr4;chr4;chr4;chr4;chr4;chr4;chr4;chr4;chr4	106067032;106067842;106111517;106111517;106155054;106155054;106162496;106163991;106164727;106180776;106182916;106190767;106193721;106196205	106067243;106068136;106111662;106111662;106158508;106163928;106162586;106164084;106164935;106180926;106183005;106190904;106194075;106200960	+;+;+;+;+;+;+;+;+;+;+;+;+;+	15321	4.81985	4.44802	5.03242	4.29087	4.78045	4.65282	5.71766	5.66259	5.4673	5.26604	5.32121	5.12215	5.35249	6.18688	6.20001	6.06023	6.47154	6.12079
DNAJB12	chr10;chr10;chr10;chr10;chr10;chr10;chr10;chr10;chr10;chr10;chr10;chr10;chr10;chr10;chr10;chr10;chr10;chr10;chr10;chr10;chr10;chr10;chr10;chr10;chr10;chr10;chr10;chr10;chr10;chr10;chr10;chr10;chr10;chr10;chr10;chr10;chr10;chr10;chr10;chr10;chr10;chr10;chr10;chr10	74092593;74092593;74092593;74092593;74092593;74095361;74095538;74095544;74095592;74096282;74096282;74096282;74096282;74096282;74097960;74097960;74097960;74097960;74097960;74100547;74100547;74100547;74100547;74100547;74100743;74100743;74100743;74100743;74100743;74103124;74103124;74103124;74103124;74103124;74104708;74104708;74104708;74104708;74104708;74114523;74114523;74114523;74114523;74114523	74094375;74094375;74095689;74094375;74094375;74095689;74095689;74095689;74095689;74096454;74096454;74096454;74096454;74096454;74098069;74098069;74098069;74098069;74098069;74100626;74100626;74100626;74100626;74100626;74100928;74100928;74100928;74100928;74100928;74103269;74103269;74103269;74103269;74103269;74104885;74104885;74104885;74104885;74104885;74114677;74114677;74114677;74114677;74114677	-;-;-;-;-;-;-;-;-;-;-;-;-;-;-;-;-;-;-;-;-;-;-;-;-;-;-;-;-;-;-;-;-;-;-;-;-;-;-;-;-;-;-;-	4125	15.1985	15.0856	16.981	13.6907	14.6596	14.763	15.1948	18.6025	16.6014	15.2572	18.6539	15.0719	15.9421	16.5787	16.9359	13.617	16.838	14.7547
NDUFS7	chr19;chr19;chr19;chr19;chr19;chr19;chr19;chr19;chr19;chr19;chr19;chr19;chr19;chr19;chr19;chr19	1383906;1383906;1387810;1387810;1388524;1388524;1388832;1388832;1390870;1390870;1391118;1391118;1393241;1393241;1394417;1395390	1383941;1383941;1387846;1387846;1388592;1388592;1388937;1388937;1391049;1391049;1391164;1391164;1393329;1393329;1395583;1395583	+;+;+;+;+;+;+;+;+;+;+;+;+;+;+;+	1731	24.3364	22.2695	22.9987	26.9103	24.9529	28.4203	28.7944	26.0797	29.4315	22.963	16.0176	22.8977	20.7102	20.4605	24.97	26.6147	24.7518	29.2382
THOC6	chr16;chr16;chr16;chr16;chr16;chr16;chr16;chr16;chr16;chr16;chr16;chr16;chr16;chr16;chr16;chr16;chr16;chr16;chr16;chr16;chr16;chr16;chr16;chr16;chr16;chr16;chr16;chr16;chr16;chr16;chr16;chr16;chr16;chr16;chr16;chr16;chr16;chr16;chr16;chr16;chr16;chr16;chr16;chr16;chr16;chr16;chr16;chr16;chr16;chr16;chr16;chr16;chr16	3074036;3074036;3074036;3074036;3074194;3074194;3075709;3075709;3075709;3075713;3075925;3075925;3075925;3075925;3076064;3076064;3076064;3076064;3076252;3076252;3076252;3076252;3076366;3076366;3076366;3076366;3076517;3076517;3076517;3076517;3076680;3076680;3076680;3076680;3076868;3076868;3076868;3076868;3077012;3077012;3077012;3077012;3077171;3077171;3077171;3077171;3077367;3077367;3077367;3077578…	3074366;3074087;3074087;3074366;3074366;3074366;3075824;3075824;3075824;3075824;3075989;3075989;3075989;3075989;3076167;3076167;3076167;3076167;3076289;3076289;3076289;3076289;3076414;3076414;3076414;3076414;3076588;3076588;3076588;3076588;3076782;3076782;3076782;3076782;3076917;3076917;3076917;3076917;3077074;3077074;3077074;3077074;3077281;3077281;3077281;3077281;3077501;3077501;3077501;3077751…	+;+;+;+;+;+;+;+;+;+;+;+;+;+;+;+;+;+;+;+;+;+;+;+;+;+;+;+;+;+;+;+;+;+;+;+;+;+;+;+;+;+;+;+;+;+;+;+;+;+;+;+;+	1411	30.8215	30.6374	29.1967	35.1432	31.8542	32.2424	26.6927	26.6506	29.8926	28.4223	31.1881	27.0572	28.583	25.9222	25.4681	23.3577	25.1951	26.8445
SMUG1	chr12;chr12;chr12;chr12;chr12;chr12;chr12;chr12;chr12;chr12;chr12;chr12;chr12;chr12;chr12;chr12;chr12;chr12;chr12;chr12;chr12;chr12;chr12;chr12;chr12;chr12;chr12;chr12;chr12;chr12;chr12;chr12;chr12;chr12;chr12;chr12;chr12;chr12;chr12;chr12;chr12;chr12;chr12;chr12;chr12;chr12;chr12;chr12;chr12;chr12;chr12;chr12;chr12;chr12;chr12;chr12;chr12;chr12;chr12;chr12;chr12;chr12;chr12;chr12;chr12;chr12;chr…	54574142;54574142;54574142;54574142;54574142;54574142;54574142;54574142;54574142;54574142;54574142;54574142;54574142;54574142;54574142;54574142;54574142;54574142;54574142;54574142;54574142;54574142;54574150;54574150;54574150;54574150;54574150;54574150;54574150;54574150;54574150;54575239;54576090;54576288;54576288;54576288;54576288;54576288;54576288;54576288;54576288;54576288;54577440;54577440;545…	54576407;54576407;54576407;54576407;54576407;54576407;54576407;54576407;54576407;54576407;54576407;54576407;54576407;54576407;54576407;54576407;54576407;54576407;54576407;54576407;54576407;54576407;54575431;54575431;54575431;54575431;54575431;54575431;54575431;54575431;54575431;54575954;54576407;54576407;54576407;54576407;54576407;54576407;54576407;54576407;54576407;54576407;54577743;54577743;545…	-;-;-;-;-;-;-;-;-;-;-;-;-;-;-;-;-;-;-;-;-;-;-;-;-;-;-;-;-;-;-;-;-;-;-;-;-;-;-;-;-;-;-;-;-;-;-;-;-;-;-;-;-;-;-;-;-;-;-;-;-;-;-;-;-;-;-;-;-;-;-;-;-;-;-;-;-;-;-;-;-;-;-;-;-;-;-;-;-;-;-;-;-;-;-;-;-;-;-;-;-;-;-;-;-;-;-;-;-;-;-;-;-;-;-;-;-;-;-;-;-;-;-;-;-;-;-;-;-;-;-;-;-;-;-;-;-;-;-;-;-;-;-;-	3510	9.53083	9.80577	10.3371	9.06149	10.7364	10.0016	8.80847	9.40822	10.1939	11.2234	12.1026	10.3481	9.31983	9.06298	11.1688	8.98582	6.79123	9.37708
RASD2	chr22;chr22;chr22;chr22;chr22;chr22;chr22;chr22;chr22;chr22;chr22;chr22	35928853;35935947;35936541;35936878;35942848;35942848;35942848;35942848;35947550;35947550;35947550;35947550	35929474;35936039;35936594;35937547;35943127;35943127;35943127;35943127;35950045;35950045;35950045;35950045	+;+;+;+;+;+;+;+;+;+;+;+	4215	0.323347	0.424614	0.209225	0.326789	0.267328	0.538252	0.577922	0.181147	0.281089	1.17879	0.452619	0.53465	0.531575	0.274996	0.178859	0.399366	0.390023	0.46084
RHOJ	chr14;chr14;chr14;chr14;chr14	63671161;63735828;63747689;63749839;63757596	63671765;63735886;63747853;63749934;63760225	+;+;+;+;+	3555	0.453083	0.813258	0.531575	0.387459	0.422612	0.201531	0.316253	0.510097	0.499911	0.532435	0.32199	0.484754	0.220592	0.144911	0.459475	0.64796	0.086706	0.212488
THAP3	chr1;chr1;chr1;chr1;chr1;chr1;chr1;chr1;chr1;chr1;chr1;chr1;chr1;chr1;chr1;chr1	6684925;6685210;6685210;6685210;6688559;6688559;6688559;6690348;6690348;6690351;6692430;6692451;6692451;6692856;6692856;6694080	6685014;6685352;6685352;6685352;6688751;6688751;6688751;6690413;6690413;6690413;6692555;6692555;6692555;6693642;6693642;6695646	+;+;+;+;+;+;+;+;+;+;+;+;+;+;+;+	2972	5.8782	5.79042	5.72265	5.64584	6.86655	6.22748	4.82321	4.91339	6.01962	6.48822	7.23231	7.13656	5.76733	7.36684	6.72212	5.06775	6.05002	6.24532
MIR876	chr9	28863624	28863704	-	81	0	0	0	0	0	0	0	0	0	0	0	0	0	0	1.55122	0	0	0
MIR543	chr14	101498324	101498401	+	78	0	0	3.23034	0	0	0	0	0	0	0	0	0	0	0	0	0	0	0
CAMTA1-DT	chr1;chr1;chr1	6843952;6844209;6844718	6844105;6844283;6845040	-;-;-	552	4.2647	8.97868	5.93399	11.1155	10.66	5.62424	0.509185	0.518705	1.93172	9.42975	6.45146	6.72414	2.43542	6.06618	4.78011	0.481501	1.11681	0.586485
PHF1	chr6;chr6;chr6;chr6;chr6;chr6;chr6;chr6;chr6;chr6;chr6;chr6;chr6;chr6;chr6;chr6;chr6;chr6;chr6;chr6;chr6;chr6;chr6;chr6;chr6;chr6;chr6;chr6;chr6;chr6;chr6;chr6;chr6;chr6;chr6;chr6;chr6;chr6;chr6;chr6;chr6;chr6;chr6;chr6;chr6_ssto_hap7;chr6_ssto_hap7;chr6_ssto_hap7;chr6_ssto_hap7;chr6_ssto_hap7;chr6_ssto_hap7;chr6_ssto_hap7;chr6_ssto_hap7;chr6_ssto_hap7;chr6_ssto_hap7;chr6_ssto_hap7;chr6_ssto_hap7…	33378791;33378791;33378791;33380025;33380025;33380025;33380285;33380285;33380285;33380475;33380475;33380475;33380973;33380973;33380973;33381186;33381186;33381186;33381513;33381513;33381513;33381818;33381818;33381818;33382020;33382020;33382020;33382254;33382254;33382254;33382502;33382502;33382502;33382732;33382743;33382743;33383012;33383012;33383367;33383367;33383367;33383587;33383587;33383587;485…	33378992;33378992;33378992;33380199;33380199;33380199;33380366;33380366;33380366;33380570;33380570;33380570;33381073;33381073;33381073;33381334;33381334;33381334;33381608;33381608;33381608;33381886;33381886;33381886;33382143;33382143;33382143;33382321;33382321;33382321;33382606;33382606;33382606;33382921;33382921;33382921;33383106;33383106;33383447;33383447;33383447;33384215;33384215;33384215;485…	+;+;+;+;+;+;+;+;+;+;+;+;+;+;+;+;+;+;+;+;+;+;+;+;+;+;+;+;+;+;+;+;+;+;+;+;+;+;+;+;+;+;+;+;+;+;+;+;+;+;+;+;+;+;+;+;+;+;+;+;+;+;+;+;+;+;+;+;+;+;+;+;+;+;+;+;+;+;+;+;+;+;+;+;+;+;+;+	4524	0.739461	0.426044	0.501259	0.691975	0.83023	0.395911	0.538449	0.506322	0.602346	0.601439	0.871522	0.615339	0.569557	0.626298	0.80544	0.48959	0.567787	0.596338
NUDT15	chr13;chr13;chr13;chr13;chr13;chr13;chr13;chr13;chr13;chr13;chr13;chr13;chr13;chr13;chr13	48611703;48611703;48611703;48611862;48615056;48615056;48615056;48615056;48619796;48619796;48619796;48621721;48621721;48624751;48624751	48612040;48612040;48612040;48612040;48615638;48615252;48615252;48615252;48621357;48619978;48619935;48621838;48621838;48626842;48626878	+;+;+;+;+;+;+;+;+;+;+;+;+;+;+	4729	8.54127	10.4514	8.95122	10.5652	10.8281	10.2767	7.98416	9.72783	8.84395	9.30594	11.0807	8.66178	11.1342	11.3294	11.3453	7.71867	9.38603	8.92242
NEURL2	chr20;chr20;chr20;chr20	44517111;44517111;44518889;44518889	44517512;44517526;44519926;44519926	-;-;-;-	1454	1.8747	1.9884	2.42609	1.89466	1.54991	2.87431	0.837669	0.656408	1.79266	3.33585	4.81103	3.64681	2.15738	2.2144	2.07398	1.03586	0.282659	0.519528
MDM4	chr1;chr1;chr1;chr1;chr1;chr1;chr1;chr1;chr1;chr1;chr1;chr1;chr1;chr1;chr1;chr1;chr1;chr1;chr1;chr1;chr1;chr1;chr1;chr1;chr1;chr1;chr1;chr1;chr1;chr1;chr1;chr1;chr1;chr1;chr1;chr1;chr1;chr1;chr1;chr1;chr1;chr1;chr1;chr1;chr1;chr1;chr1;chr1;chr1;chr1;chr1;chr1;chr1;chr1	204485507;204485507;204485507;204485507;204485507;204485507;204485534;204494612;204494612;204494612;204494612;204494612;204494612;204494612;204495488;204495488;204495488;204495488;204495488;204499812;204499812;204499812;204499812;204501319;204501319;204501319;204501319;204506558;204506558;204506587;204507337;204507337;204507337;204507337;204511912;204511912;204511912;204511912;204513663;204513663…	204485637;204485637;204485637;204485637;204485637;204485637;204485637;204494724;204494724;204494724;204494724;204494724;204494724;204494724;204495562;204495562;204495562;204495562;204495562;204499945;204499945;204499945;204499945;204501374;204501374;204501374;204501374;204506625;204506625;204506625;204507436;204507436;204507436;204507436;204512072;204512072;204512072;204512072;204513812;204513812…	+;+;+;+;+;+;+;+;+;+;+;+;+;+;+;+;+;+;+;+;+;+;+;+;+;+;+;+;+;+;+;+;+;+;+;+;+;+;+;+;+;+;+;+;+;+;+;+;+;+;+;+;+;+	10077	18.6275	16.5038	18.2655	13.4701	13.033	14.7052	17.9533	18.5068	18.0123	15.5081	16.6603	18.6141	18.5326	16.6019	19.9876	19.6323	18.7099	20.8073
SIL1	chr5;chr5;chr5;chr5;chr5;chr5;chr5;chr5;chr5;chr5;chr5;chr5;chr5;chr5;chr5;chr5;chr5;chr5;chr5;chr5;chr5	138282413;138282413;138286860;138286860;138287477;138287477;138356860;138356860;138362490;138362490;138378309;138378309;138386627;138386627;138456724;138456724;138463428;138463428;138532130;138533958;138533958	138283162;138283162;138287024;138287024;138287573;138287573;138356981;138356981;138362681;138362681;138378408;138378408;138386735;138386735;138456862;138456862;138463542;138463542;138532217;138534057;138534057	-;-;-;-;-;-;-;-;-;-;-;-;-;-;-;-;-;-;-;-;-	1977	11.9075	9.67959	11.9802	10.8942	9.6258	10.0261	10.1889	10.3311	12.8846	11.6685	13.8316	11.1977	11.5033	12.9637	13.0924	10.2175	10.8619	9.98894
MOG	chr6;chr6;chr6;chr6;chr6;chr6;chr6;chr6;chr6;chr6;chr6;chr6;chr6;chr6;chr6;chr6;chr6;chr6;chr6;chr6;chr6;chr6;chr6;chr6;chr6;chr6;chr6;chr6;chr6;chr6;chr6;chr6;chr6;chr6;chr6;chr6;chr6;chr6;chr6;chr6;chr6;chr6;chr6;chr6;chr6;chr6;chr6;chr6;chr6;chr6;chr6;chr6;chr6;chr6;chr6;chr6;chr6;chr6;chr6;chr6;chr6;chr6;chr6;chr6;chr6;chr6;chr6;chr6;chr6;chr6;chr6;chr6;chr6;chr6_apd_hap1;chr6_apd_hap1;chr6_a…	29624869;29624869;29624869;29624869;29624869;29624869;29624869;29624869;29624869;29624869;29627096;29627096;29627096;29627096;29627096;29627096;29627096;29627096;29633929;29633929;29633929;29633929;29633929;29633929;29633929;29633929;29633929;29633929;29635420;29635420;29635420;29635420;29635420;29635420;29635420;29635420;29635420;29635420;29635681;29635681;29635681;29635681;29635681;29635681;296…	29625074;29625074;29625074;29625074;29625074;29625074;29625074;29625074;29625074;29625074;29627443;29627443;29627443;29627443;29627443;29627443;29627443;29627443;29634042;29634042;29634042;29634042;29634042;29634042;29634042;29634042;29634042;29634042;29635440;29635440;29635440;29635440;29635440;29635440;29635440;29635440;29635440;29635440;29635701;29635701;29635701;29635701;29635701;29635701;296…	+;+;+;+;+;+;+;+;+;+;+;+;+;+;+;+;+;+;+;+;+;+;+;+;+;+;+;+;+;+;+;+;+;+;+;+;+;+;+;+;+;+;+;+;+;+;+;+;+;+;+;+;+;+;+;+;+;+;+;+;+;+;+;+;+;+;+;+;+;+;+;+;+;+;+;+;+;+;+;+;+;+;+;+;+;+;+;+;+;+;+;+;+;+;+;+;+;+;+;+;+;+;+;+;+;+;+;+;+;+;+;+;+;+;+;+;+;+;+;+;+;+;+;+;+;+;+;+;+;+;+;+;+;+;+;+;+;+;+;+;+;+;+;+;+;+;+;+;+;+;+;+;+;+;+;+;+;+;+;+;+;+;+;+;+;+;+;+;+;+;+;+;+;+;+;+;+;+;+;+;+;+;+;+;+;+;+;+;+;+;+;+;+;+;+;+;+;+;+;+…	20336	0	0	0	0.00615754	0	0	0	0	0	0	0.00625423	0.00651857	0	0	0	0	0	0
VRK2	chr2;chr2;chr2;chr2;chr2;chr2;chr2;chr2;chr2;chr2;chr2;chr2;chr2;chr2;chr2;chr2;chr2;chr2;chr2;chr2;chr2;chr2;chr2;chr2;chr2;chr2;chr2;chr2;chr2;chr2;chr2;chr2;chr2;chr2;chr2;chr2;chr2;chr2;chr2;chr2;chr2;chr2;chr2;chr2;chr2;chr2;chr2;chr2;chr2;chr2;chr2;chr2;chr2;chr2;chr2;chr2;chr2;chr2;chr2;chr2;chr2;chr2;chr2;chr2;chr2;chr2;chr2;chr2;chr2;chr2;chr2;chr2;chr2;chr2;chr2;chr2;chr2;chr2;chr2;chr2…	58134786;58134786;58252800;58252800;58253879;58260362;58260362;58273777;58273777;58273777;58273777;58273777;58273777;58273847;58275962;58275962;58275962;58275962;58275962;58275962;58275962;58275962;58276016;58285487;58311224;58311224;58311224;58311224;58311224;58311224;58311224;58311224;58311224;58312016;58312016;58312016;58312016;58312016;58312016;58312016;58312016;58313474;58313474;58313474;583…	58134974;58134974;58252905;58252905;58253996;58260688;58260688;58273956;58273956;58274003;58273956;58273956;58274003;58273868;58276102;58276102;58276102;58276102;58276102;58276102;58276102;58276102;58276102;58285623;58311273;58311273;58311273;58311273;58311273;58311273;58311273;58311273;58311273;58312085;58312085;58312085;58312085;58312085;58312085;58312085;58312085;58313561;58313561;58313561;583…	+;+;+;+;+;+;+;+;+;+;+;+;+;+;+;+;+;+;+;+;+;+;+;+;+;+;+;+;+;+;+;+;+;+;+;+;+;+;+;+;+;+;+;+;+;+;+;+;+;+;+;+;+;+;+;+;+;+;+;+;+;+;+;+;+;+;+;+;+;+;+;+;+;+;+;+;+;+;+;+;+;+;+;+;+;+;+;+;+;+;+;+;+;+;+;+;+;+;+;+;+;+;+;+;+;+;+;+;+;+;+;+;+;+;+;+;+;+;+;+;+;+;+;+	2912	9.02025	10.4957	8.78248	8.60026	9.3727	7.58594	8.87996	8.65269	8.62552	9.42504	9.17207	8.33063	11.9262	9.68576	8.54342	7.72782	7.97416	7.63398
STAMBP	chr2;chr2;chr2;chr2;chr2;chr2;chr2;chr2;chr2;chr2;chr2;chr2;chr2;chr2;chr2;chr2;chr2;chr2;chr2;chr2;chr2;chr2;chr2;chr2;chr2;chr2;chr2;chr2;chr2;chr2;chr2;chr2;chr2;chr2;chr2;chr2;chr2;chr2;chr2;chr2;chr2;chr2;chr2;chr2;chr2;chr2;chr2;chr2;chr2;chr2;chr2;chr2;chr2;chr2;chr2;chr2;chr2;chr2;chr2;chr2;chr2;chr2;chr2;chr2;chr2;chr2;chr2;chr2;chr2;chr2;chr2;chr2;chr2;chr2;chr2;chr2;chr2;chr2;chr2;chr2…	74056038;74056038;74056038;74056038;74056038;74056038;74056088;74056088;74056088;74056088;74056088;74056094;74056094;74056094;74056094;74056094;74056094;74056532;74056532;74056532;74056532;74056532;74056532;74057972;74057972;74057972;74057972;74057972;74057972;74057972;74057972;74057972;74057972;74057972;74057972;74057972;74057972;74057972;74057972;74071940;74071940;74071940;74071940;74071940;740…	74056123;74056123;74056123;74056123;74056123;74056123;74056123;74056637;74056637;74056197;74056123;74056197;74056197;74056197;74056637;74056197;74056637;74056637;74056637;74056637;74056637;74056637;74056637;74058186;74058186;74058186;74058186;74058186;74058186;74058186;74058186;74058186;74058186;74058186;74058186;74058186;74058186;74058186;74058186;74072015;74072015;74072015;74072015;74072015;740…	+;+;+;+;+;+;+;+;+;+;+;+;+;+;+;+;+;+;+;+;+;+;+;+;+;+;+;+;+;+;+;+;+;+;+;+;+;+;+;+;+;+;+;+;+;+;+;+;+;+;+;+;+;+;+;+;+;+;+;+;+;+;+;+;+;+;+;+;+;+;+;+;+;+;+;+;+;+;+;+;+;+;+;+;+;+;+;+;+;+;+;+;+;+;+;+;+;+;+;+;+;+;+;+;+;+;+;+;+;+;+;+;+;+;+;+;+;+;+;+;+;+;+;+;+;+;+;+;+;+;+;+;+;+;+;+;+;+;+;+;+;+;+;+;+;+;+;+;+;+;+;+;+;+;+;+;+;+;+;+;+;+;+;+;+;+;+;+;+;+;+;+;+;+;+;+;+;+;+;+;+;+;+;+;+;+;+	7977	12.1618	12.7542	12.682	12.2441	11.5201	11.7057	12.5085	14.1182	13.3227	12.5612	13.5684	13.5104	13.707	12.8515	12.9791	13.2056	12.8932	10.863
TMEM167B	chr1;chr1;chr1;chr1;chr1;chr1;chr1;chr1;chr1;chr1;chr1;chr1	109633386;109633386;109633386;109633386;109634282;109635512;109635512;109635512;109637039;109637039;109637039;109637039	109633504;109633504;109633504;109633504;109634370;109635643;109635704;109635643;109639556;109639556;109639556;109639556	+;+;+;+;+;+;+;+;+;+;+;+	2919	10.5691	9.52722	9.27933	10.7674	11.3661	10.8812	8.50561	7.74913	7.18422	11.7936	14.0737	12.8066	11.13	12.1774	12.0096	6.52558	7.70864	7.68961
LYPLAL1	chr1;chr1;chr1;chr1;chr1;chr1;chr1;chr1;chr1;chr1;chr1;chr1;chr1;chr1;chr1;chr1;chr1;chr1;chr1;chr1;chr1;chr1;chr1;chr1;chr1;chr1;chr1;chr1;chr1;chr1;chr1;chr1;chr1;chr1;chr1;chr1	219347173;219347173;219347173;219347173;219347220;219347513;219348311;219352489;219352489;219352489;219352489;219352489;219352489;219352489;219352742;219352742;219366424;219366424;219366424;219366424;219366472;219366472;219383857;219383874;219383874;219383874;219383874;219383874;219383874;219384834;219384834;219384834;219384834;219384834;219384834;219384834	219347323;219347323;219347323;219347323;219347323;219347646;219348362;219352588;219352588;219352588;219352588;219352588;219352588;219352588;219352768;219352768;219366593;219366593;219366593;219366593;219366593;219366593;219383989;219383989;219383989;219383989;219383989;219383989;219383989;219386207;219386207;219386200;219386207;219386207;219386207;219386207	+;+;+;+;+;+;+;+;+;+;+;+;+;+;+;+;+;+;+;+;+;+;+;+;+;+;+;+;+;+;+;+;+;+;+;+	2141	17.7663	16.976	18.4179	18.7742	17.1922	14.166	18.1604	19.1686	14.5539	21.1626	22.0392	16.2838	21.0873	15.4596	19.2493	15.2695	15.3568	16.4315
PMS1	chr2;chr2;chr2;chr2;chr2;chr2;chr2;chr2;chr2;chr2;chr2;chr2;chr2;chr2;chr2;chr2;chr2;chr2;chr2;chr2;chr2;chr2;chr2;chr2;chr2;chr2;chr2;chr2;chr2;chr2;chr2;chr2;chr2;chr2;chr2;chr2;chr2;chr2;chr2;chr2;chr2;chr2;chr2;chr2;chr2;chr2;chr2;chr2;chr2;chr2;chr2;chr2;chr2;chr2;chr2;chr2;chr2;chr2;chr2;chr2;chr2;chr2;chr2;chr2;chr2;chr2;chr2;chr2;chr2;chr2;chr2;chr2;chr2;chr2;chr2;chr2;chr2;chr2;chr2;chr2…	190648811;190648811;190648811;190648811;190649176;190649176;190649176;190649176;190649176;190649176;190649176;190649176;190649176;190650072;190650072;190650072;190656516;190656516;190656516;190656516;190656516;190656516;190656516;190656516;190656516;190656516;190656516;190656516;190656516;190660495;190660495;190660495;190660495;190660495;190660495;190660495;190660495;190660495;190660495;190660495…	190649319;190649319;190649319;190649319;190649319;190649319;190649319;190649496;190649319;190649290;190649319;190649319;190649290;190650197;190650197;190650197;190656667;190656667;190656667;190656667;190656667;190656667;190656667;190656667;190656667;190656667;190656667;190656667;190656667;190660677;190660677;190660677;190660677;190660677;190660677;190660677;190660677;190660677;190660677;190660677…	+;+;+;+;+;+;+;+;+;+;+;+;+;+;+;+;+;+;+;+;+;+;+;+;+;+;+;+;+;+;+;+;+;+;+;+;+;+;+;+;+;+;+;+;+;+;+;+;+;+;+;+;+;+;+;+;+;+;+;+;+;+;+;+;+;+;+;+;+;+;+;+;+;+;+;+;+;+;+;+;+;+;+;+;+;+;+;+;+;+;+;+;+;+;+;+;+;+;+;+;+;+;+;+;+;+;+;+;+;+;+;+;+;+;+;+;+;+;+;+;+;+;+;+;+;+;+;+;+;+;+;+;+;+;+;+;+;+;+;+;+;+;+;+;+;+	5123	9.26294	8.25017	9.54157	9.85039	7.62483	9.29989	10.7168	9.78078	9.41262	9.79102	8.51548	8.82365	11.0652	8.32118	9.36907	11.4312	7.86193	10.3005
KLK6	chr19;chr19;chr19;chr19;chr19;chr19;chr19;chr19;chr19;chr19;chr19;chr19;chr19;chr19;chr19;chr19;chr19;chr19;chr19;chr19;chr19;chr19;chr19;chr19;chr19;chr19;chr19;chr19;chr19	51461887;51461887;51461887;51461887;51461887;51465000;51465000;51465000;51465000;51465000;51466558;51466558;51466558;51466558;51466558;51470425;51470425;51470425;51471321;51471321;51471321;51471321;51471797;51471797;51471797;51471797;51471797;51472746;51472746	51462572;51462572;51462572;51462572;51462572;51465136;51465136;51465136;51465136;51465136;51466805;51466805;51466805;51466805;51466805;51470581;51470581;51470581;51471368;51471368;51471368;51471368;51472228;51472228;51471847;51472228;51471847;51472847;51472847	-;-;-;-;-;-;-;-;-;-;-;-;-;-;-;-;-;-;-;-;-;-;-;-;-;-;-;-;-	1810	0	0	0	0.138364	0	0.0659706	0.0517625	0	0	0	0	0	0.123789	0	0	0	0	0
EML3	chr11;chr11;chr11;chr11;chr11;chr11;chr11;chr11;chr11;chr11;chr11;chr11;chr11;chr11;chr11;chr11;chr11;chr11;chr11;chr11;chr11;chr11;chr11;chr11;chr11;chr11;chr11;chr11;chr11;chr11;chr11;chr11;chr11;chr11;chr11;chr11;chr11;chr11;chr11;chr11;chr11;chr11;chr11;chr11;chr11;chr11;chr11;chr11;chr11;chr11;chr11;chr11;chr11;chr11;chr11;chr11;chr11;chr11;chr11;chr11;chr11;chr11;chr11;chr11;chr11;chr11	62369690;62369690;62369690;62370231;62370231;62370231;62370621;62370621;62370621;62371201;62371201;62371201;62371416;62371416;62371416;62371585;62371585;62371585;62372585;62372585;62372585;62373114;62373114;62373114;62373327;62373327;62373327;62373535;62373535;62373535;62374430;62374430;62374430;62375138;62375138;62375138;62375673;62375673;62375673;62376014;62376014;62376014;62376208;62376208;623…	62370150;62370150;62370150;62370361;62370251;62370251;62370719;62370719;62370719;62371288;62371288;62371288;62371513;62371513;62371513;62371673;62371673;62371673;62372652;62372652;62372652;62373245;62373245;62373245;62373452;62373452;62373452;62373686;62373686;62373686;62374571;62374571;62374571;62375293;62375293;62375293;62375768;62375768;62375768;62376124;62376124;62376124;62376277;62376277;623…	-;-;-;-;-;-;-;-;-;-;-;-;-;-;-;-;-;-;-;-;-;-;-;-;-;-;-;-;-;-;-;-;-;-;-;-;-;-;-;-;-;-;-;-;-;-;-;-;-;-;-;-;-;-;-;-;-;-;-;-;-;-;-;-;-;-	3269	4.81352	4.71685	6.8599	5.20951	7.46826	6.7575	6.39122	5.37207	5.32774	6.6587	7.04211	7.137	6.57989	9.77052	6.45732	4.58022	3.70881	4.7536
RAN	chr12;chr12;chr12;chr12;chr12;chr12;chr12;chr12;chr12;chr12;chr12;chr12;chr12;chr12;chr12;chr12;chr12;chr12;chr12	131356539;131356539;131356611;131357129;131357381;131357381;131357381;131357548;131357548;131357548;131359091;131359091;131359091;131360157;131360157;131360157;131360427;131360427;131360427	131356671;131356671;131356671;131357174;131357465;131357465;131357457;131357673;131357673;131357673;131359278;131359278;131359278;131360327;131360327;131360327;131362223;131362223;131362223	+;+;+;+;+;+;+;+;+;+;+;+;+;+;+;+;+;+;+	2546	191.01	168.658	166.163	201.748	169.997	182.534	209.165	210.489	207.454	183.538	178.74	173.33	189.429	164.705	159.356	210.807	187.696	177.807
UBE2D3	chr4;chr4;chr4;chr4;chr4;chr4;chr4;chr4;chr4;chr4;chr4;chr4;chr4;chr4;chr4;chr4;chr4;chr4;chr4;chr4;chr4;chr4;chr4;chr4;chr4;chr4;chr4;chr4;chr4;chr4;chr4;chr4;chr4;chr4;chr4;chr4;chr4;chr4;chr4;chr4;chr4;chr4;chr4;chr4;chr4;chr4;chr4;chr4;chr4;chr4;chr4;chr4;chr4;chr4;chr4;chr4;chr4;chr4;chr4;chr4;chr4;chr4;chr4;chr4;chr4;chr4;chr4;chr4;chr4;chr4;chr4;chr4;chr4;chr4;chr4;chr4;chr4;chr4;chr4	103715540;103715540;103715540;103715540;103715540;103715540;103715540;103715540;103715540;103715540;103720085;103720564;103720564;103720564;103720564;103720564;103720564;103720564;103720564;103720564;103720564;103722611;103722611;103722611;103722611;103722611;103722611;103722611;103722611;103722611;103722611;103723718;103723718;103723718;103723718;103723718;103723718;103723718;103723718;103723718…	103718617;103718617;103718617;103718617;103718617;103718617;103718617;103718617;103718617;103718617;103720134;103720657;103720657;103720657;103720657;103720657;103720657;103720657;103720657;103720657;103720657;103722716;103722716;103722716;103722716;103722716;103722716;103722716;103722716;103722716;103722716;103723795;103723795;103723795;103723795;103723795;103723795;103723795;103723795;103723795…	-;-;-;-;-;-;-;-;-;-;-;-;-;-;-;-;-;-;-;-;-;-;-;-;-;-;-;-;-;-;-;-;-;-;-;-;-;-;-;-;-;-;-;-;-;-;-;-;-;-;-;-;-;-;-;-;-;-;-;-;-;-;-;-;-;-;-;-;-;-;-;-;-;-;-;-;-;-;-	5298	43.8962	46.3068	40.3774	44.1271	43.1035	44.5353	40.5672	43.8117	38.755	46.2886	44.1238	45.138	48.4023	47.5	43.4481	39.8666	41.0172	43.1205
MDFI	chr6;chr6;chr6;chr6;chr6;chr6;chr6;chr6;chr6;chr6;chr6;chr6;chr6;chr6;chr6;chr6;chr6;chr6;chr6	41604756;41605878;41606206;41606206;41606206;41606477;41606477;41606477;41613864;41613864;41613864;41617357;41617357;41617357;41617357;41621057;41621057;41621057;41621057	41605011;41606113;41606390;41606563;41606390;41606563;41606563;41606563;41614046;41614046;41614046;41617581;41617581;41617581;41617581;41621982;41621982;41621982;41621982	+;+;+;+;+;+;+;+;+;+;+;+;+;+;+;+;+;+;+	2184	0	0.0630371	0.346108	0	0.0573254	0	0	0	0	0	0	0.121393	0	0.353818	0	0.040566	0	0
RNASE1	chr14;chr14;chr14;chr14;chr14;chr14;chr14;chr14;chr14;chr14	21269387;21269387;21269387;21269387;21270408;21270408;21270408;21270956;21270956;21270956	21270252;21270252;21270252;21270252;21270490;21270478;21270523;21271003;21271003;21271003	-;-;-;-;-;-;-;-;-;-	1030	0	0	0	0	0	0.115929	0	0	0	0	0.123482	0.257401	0	0	0	0	0	0
REV1	chr2;chr2;chr2;chr2;chr2;chr2;chr2;chr2;chr2;chr2;chr2;chr2;chr2;chr2;chr2;chr2;chr2;chr2;chr2;chr2;chr2;chr2;chr2;chr2;chr2;chr2;chr2;chr2;chr2;chr2;chr2;chr2;chr2;chr2;chr2;chr2;chr2;chr2;chr2;chr2;chr2;chr2;chr2;chr2;chr2;chr2;chr2;chr2;chr2;chr2;chr2;chr2;chr2;chr2;chr2;chr2;chr2;chr2;chr2;chr2;chr2;chr2;chr2;chr2;chr2;chr2;chr2;chr2;chr2;chr2;chr2;chr2;chr2;chr2;chr2;chr2;chr2;chr2;chr2;chr2…	100016940;100016940;100016940;100016940;100016940;100016940;100016940;100016940;100016940;100016940;100016940;100016940;100018707;100018707;100018707;100018707;100018707;100018707;100018707;100018707;100018707;100018707;100018707;100018707;100019107;100019107;100019107;100019107;100019107;100019107;100019107;100019107;100019107;100019352;100019352;100019352;100019352;100019352;100019352;100019352…	100017815;100017815;100017815;100017815;100017815;100017815;100017815;100017815;100017815;100017815;100017815;100017815;100019263;100019263;100018809;100018809;100018809;100018809;100018809;100019263;100018809;100018809;100018809;100018809;100019263;100019263;100019263;100019263;100019263;100019263;100019263;100019263;100019263;100019569;100019569;100019569;100019569;100019569;100019569;100019569…	-;-;-;-;-;-;-;-;-;-;-;-;-;-;-;-;-;-;-;-;-;-;-;-;-;-;-;-;-;-;-;-;-;-;-;-;-;-;-;-;-;-;-;-;-;-;-;-;-;-;-;-;-;-;-;-;-;-;-;-;-;-;-;-;-;-;-;-;-;-;-;-;-;-;-;-;-;-;-;-;-;-;-;-;-;-;-;-;-;-;-;-;-;-;-;-;-;-;-;-;-;-;-;-;-;-;-;-;-;-;-;-;-;-;-;-;-;-;-;-;-;-;-;-;-;-;-;-;-;-;-;-;-;-;-;-;-;-;-;-;-;-;-;-;-;-;-;-;-;-;-;-;-;-;-;-;-;-;-;-;-;-;-;-;-;-;-;-;-;-;-;-;-;-;-;-;-;-;-;-;-;-;-;-;-;-;-;-;-;-;-;-;-;-;-;-;-;-;-;-…	5512	10.6323	9.14157	10.171	8.85989	8.40412	8.66523	11.4223	12.3977	11.0698	10.2161	9.29898	9.21102	11.4225	11.4957	11.7625	11.8139	12.5078	13.1955
MAGI2	chr7;chr7;chr7;chr7;chr7;chr7;chr7;chr7;chr7;chr7;chr7;chr7;chr7;chr7;chr7;chr7;chr7;chr7;chr7;chr7;chr7;chr7;chr7;chr7;chr7;chr7;chr7;chr7;chr7;chr7;chr7;chr7;chr7;chr7;chr7;chr7;chr7;chr7;chr7;chr7;chr7;chr7;chr7	77646372;77646372;77708264;77708264;77755011;77755011;77756514;77756514;77762206;77762206;77764338;77764338;77789342;77789342;77797233;77797233;77807328;77807328;77814946;77824191;77824191;77830479;77830479;77885260;77885260;77973095;77973095;77975239;77975239;77998473;77998473;78119078;78119078;78130894;78130894;78150747;78150747;78256436;78256436;78636406;78636406;79082336;79082336	77649293;77649293;77708402;77708402;77755154;77755154;77756733;77756733;77762377;77762377;77764523;77764523;77789590;77789590;77797425;77797425;77807419;77807419;77814987;77824380;77824380;77830510;77830510;77885898;77885898;77973277;77973277;77975360;77975360;77998530;77998530;78119157;78119157;78131104;78131104;78150962;78150962;78256555;78256555;78636522;78636522;79082983;79082983	-;-;-;-;-;-;-;-;-;-;-;-;-;-;-;-;-;-;-;-;-;-;-;-;-;-;-;-;-;-;-;-;-;-;-;-;-;-;-;-;-;-;-	6975	1.04805	1.42114	1.58946	1.05921	1.43597	1.07851	0.362671	0.60207	0.509586	1.64518	1.51347	1.63445	1.2528	1.58794	1.08085	0.533482	0.677612	0.572443
C11orf21	chr11;chr11;chr11;chr11;chr11;chr11;chr11;chr11;chr11;chr11;chr11;chr11	2316860;2316860;2316860;2320658;2320658;2320658;2321750;2321750;2321914;2322986;2322986;2324112	2319151;2319151;2319151;2320937;2320937;2320937;2321843;2321843;2321998;2323148;2323148;2324370	-;-;-;-;-;-;-;-;-;-;-;-	3173	0.0390485	0	0.0794095	0	0.15783	0.0376322	0.0295273	0.0300793	0.112019	0	0	0.167112	0	0	0	0	0.0323815	0
C4B_2	chr6;chr6;chr6;chr6;chr6;chr6;chr6;chr6;chr6;chr6;chr6;chr6;chr6;chr6;chr6;chr6;chr6;chr6;chr6;chr6;chr6;chr6;chr6;chr6;chr6;chr6;chr6;chr6;chr6;chr6;chr6;chr6;chr6;chr6;chr6;chr6;chr6;chr6;chr6;chr6;chr6;chr6;chr6;chr6;chr6;chr6;chr6;chr6;chr6;chr6;chr6;chr6;chr6;chr6;chr6;chr6;chr6;chr6;chr6;chr6;chr6;chr6;chr6;chr6;chr6;chr6;chr6;chr6;chr6;chr6;chr6;chr6;chr6;chr6;chr6;chr6;chr6;chr6;chr6;chr6…	31949834;31950082;31950495;31950906;31951055;31951362;31951615;31951850;31952053;31958969;31959184;31959509;31959824;31960163;31960573;31960867;31961202;31961491;31961693;31962022;31962275;31962729;31962882;31963107;31963496;31963732;31963984;31964206;31964606;31964921;31965482;31966591;31966782;31967083;31967264;31968830;31969098;31969273;31969554;31969900;31970176;31982572;31982820;31983233;319…	31949949;31950280;31950696;31950976;31951143;31951444;31951711;31951955;31952185;31959084;31959363;31959691;31960009;31960321;31960699;31960941;31961399;31961602;31961763;31962161;31962484;31962780;31962971;31963316;31963571;31963888;31964100;31964377;31964838;31965088;31965541;31966684;31966968;31967173;31967338;31968932;31969187;31969371;31969637;31970032;31970458;31982687;31983018;31983434;319…	+;+;+;+;+;+;+;+;+;+;+;+;+;+;+;+;+;+;+;+;+;+;+;+;+;+;+;+;+;+;+;+;+;+;+;+;+;+;+;+;+;+;+;+;+;+;+;+;+;+;+;+;+;+;+;+;+;+;+;+;+;+;+;+;+;+;+;+;+;+;+;+;+;+;+;+;+;+;+;+;+;+;+;+;+;+;+;+;+;+;+;+;+;+;+;+;+;+;+;+;+;+;+;+;+;+;+;+;+;+;+;+;+;+;+;+;+;+;+;+;+;+;+;+;+;+;+;+;+;+;+;+;+;+;+;+;+;+;+;+;+;+;+;+;+;+;+;+;+;+;+;+;+;+;+;+;+;+;+;+;+;+;+;+;+;+;+;+;+;+;+;+;+;+;+;+;+;+;+;+;+;+;+;+;+;+;+;+;+;+;+;+;+;+;+;+;+;+;+;+…	48843	0	0	0	0	0	0	0	0	0	0	0	0	0	0	0	0	0	0
PXK	chr3;chr3;chr3;chr3;chr3;chr3;chr3;chr3;chr3;chr3;chr3;chr3;chr3;chr3;chr3;chr3;chr3;chr3;chr3;chr3;chr3;chr3;chr3;chr3;chr3;chr3;chr3;chr3;chr3;chr3;chr3;chr3;chr3;chr3;chr3;chr3;chr3;chr3;chr3;chr3;chr3;chr3;chr3;chr3;chr3;chr3;chr3;chr3;chr3;chr3;chr3;chr3;chr3;chr3;chr3;chr3;chr3;chr3;chr3;chr3;chr3;chr3;chr3;chr3;chr3;chr3;chr3;chr3;chr3;chr3;chr3;chr3;chr3;chr3;chr3;chr3;chr3;chr3;chr3;chr3…	58318617;58318617;58318617;58318617;58318617;58318617;58318617;58318617;58318617;58318617;58318617;58318617;58318617;58318617;58318617;58318617;58318617;58318617;58318617;58318617;58318617;58318617;58318617;58318617;58318617;58318617;58318617;58318617;58318617;58318617;58318617;58318617;58318617;58318617;58318617;58318617;58318617;58318617;58318617;58318617;58318617;58318617;58318617;58318617;583…	58318817;58318817;58318817;58318817;58318817;58318817;58318817;58318817;58318817;58318817;58318817;58318817;58318817;58318817;58318817;58318817;58318817;58318817;58318817;58318817;58318817;58318817;58318817;58318817;58318817;58318817;58318817;58318817;58318817;58318817;58318817;58318817;58318817;58318817;58318817;58318817;58318817;58318817;58318817;58318817;58318817;58318817;58318817;58318817;583…	+;+;+;+;+;+;+;+;+;+;+;+;+;+;+;+;+;+;+;+;+;+;+;+;+;+;+;+;+;+;+;+;+;+;+;+;+;+;+;+;+;+;+;+;+;+;+;+;+;+;+;+;+;+;+;+;+;+;+;+;+;+;+;+;+;+;+;+;+;+;+;+;+;+;+;+;+;+;+;+;+;+;+;+;+;+;+;+;+;+;+;+;+;+;+;+;+;+;+;+;+;+;+;+;+;+;+;+;+;+;+;+;+;+;+;+;+;+;+;+;+;+;+;+;+;+;+;+;+;+;+;+;+;+;+;+;+;+;+;+;+;+;+;+;+;+;+;+;+;+;+;+;+;+;+;+;+;+;+;+;+;+;+;+;+;+;+;+;+;+;+;+;+;+;+;+;+;+;+;+;+;+;+;+;+;+;+;+;+;+;+;+;+;+;+;+;+;+;+;+…	3550	10.5752	12.0997	10.8949	8.6772	10.1922	9.95618	10.0552	10.4852	8.81082	10.7637	10.7123	10.0448	11.7079	11.5367	11.6092	9.65823	11.2298	10.1834
SETD9	chr5;chr5;chr5;chr5;chr5;chr5;chr5;chr5;chr5;chr5;chr5;chr5;chr5;chr5;chr5;chr5;chr5;chr5;chr5;chr5;chr5;chr5;chr5;chr5;chr5;chr5;chr5;chr5;chr5;chr5;chr5;chr5;chr5;chr5;chr5;chr5;chr5;chr5;chr5;chr5;chr5;chr5;chr5;chr5;chr5;chr5;chr5;chr5;chr5;chr5;chr5	56205087;56205087;56205423;56205423;56205423;56205423;56205423;56205884;56205889;56205889;56206996;56206996;56206996;56206996;56206996;56207136;56208838;56208838;56208838;56208838;56208838;56208838;56208838;56208838;56208838;56208838;56209701;56209701;56209701;56209701;56209701;56209701;56209701;56209701;56209701;56209701;56210688;56210688;56210688;56210688;56210688;56210688;56210688;56210688;562…	56205570;56205287;56205570;56205570;56205570;56205570;56205570;56206221;56206221;56206221;56207363;56207363;56207363;56207363;56207363;56207363;56208961;56208961;56208961;56208961;56208961;56208961;56208961;56208961;56208961;56208961;56209816;56209816;56209816;56209816;56209816;56209816;56209816;56209816;56210466;56210466;56210793;56210793;56210793;56210793;56210793;56210793;56210793;56210865;562…	+;+;+;+;+;+;+;+;+;+;+;+;+;+;+;+;+;+;+;+;+;+;+;+;+;+;+;+;+;+;+;+;+;+;+;+;+;+;+;+;+;+;+;+;+;+;+;+;+;+;+	6358	2.9426	3.16141	2.7939	2.97392	3.46571	3.60587	1.47358	1.90643	1.84483	4.13066	4.3809	4.14907	2.80162	3.58537	3.02363	1.42133	1.7453	1.52756
RBMXL1	chr1;chr1;chr1;chr1;chr1	89445139;89445139;89453935;89458268;89458268	89449749;89449749;89454034;89458643;89458312	-;-;-;-;-	5087	27.5714	26.0894	26.846	22.3018	25.719	26.055	31.273	30.0941	29.1364	25.5577	24.6521	28.1697	31.2942	27.1403	28.5037	24.0692	26.2371	23.8652
NANOGNB	chr12;chr12;chr12;chr12	7917812;7922579;7923035;7926396	7917983;7922911;7923114;7926717	+;+;+;+	907	0	0	0	0	0	0	0	0	0	0	0	0	0	0	0	0	0	0
EXOG	chr3;chr3;chr3;chr3;chr3;chr3;chr3;chr3;chr3;chr3;chr3;chr3;chr3;chr3;chr3;chr3;chr3;chr3;chr3;chr3;chr3;chr3;chr3;chr3;chr3;chr3;chr3;chr3;chr3;chr3;chr3;chr3;chr3;chr3;chr3;chr3;chr3;chr3;chr3;chr3;chr3;chr3;chr3;chr3;chr3;chr3;chr3;chr3;chr3;chr3;chr3;chr3;chr3;chr3;chr3;chr3;chr3;chr3;chr3;chr3;chr3;chr3;chr3;chr3;chr3;chr3;chr3;chr3;chr3;chr3;chr3;chr3;chr3;chr3;chr3;chr3;chr3;chr3;chr3;chr3…	38537763;38537763;38537763;38537763;38537763;38537763;38537763;38537763;38537763;38537763;38537831;38537831;38538334;38538334;38538334;38539120;38539120;38539120;38539120;38539120;38539120;38539120;38539120;38539120;38539120;38539120;38540258;38540417;38540417;38540417;38541172;38541172;38541172;38541581;38541581;38542846;38542846;38542846;38542846;38542846;38542846;38542846;38542846;38542846;385…	38538021;38538021;38538021;38538021;38538021;38538021;38538021;38538021;38538021;38538021;38538021;38538021;38538420;38538420;38538420;38539175;38539269;38539175;38539269;38539269;38539180;38539175;38539180;38539269;38539175;38539269;38540327;38540480;38540480;38540480;38541238;38541238;38541238;38541655;38541655;38542985;38542985;38542985;38542985;38542985;38542985;38542985;38542985;38542985;385…	+;+;+;+;+;+;+;+;+;+;+;+;+;+;+;+;+;+;+;+;+;+;+;+;+;+;+;+;+;+;+;+;+;+;+;+;+;+;+;+;+;+;+;+;+;+;+;+;+;+;+;+;+;+;+;+;+;+;+;+;+;+;+;+;+;+;+;+;+;+;+;+;+;+;+;+;+;+;+;+;+;+;+;+;+;+	4101	18.218	17.8596	15.8209	14.3204	14.5012	14.5291	16.129	15.1739	16.063	13.9907	15.6928	15.9682	17.1281	17.0212	18.2606	14.7768	15.4333	16.9198
LDB2	chr4;chr4;chr4;chr4;chr4;chr4;chr4;chr4;chr4;chr4;chr4;chr4;chr4;chr4;chr4;chr4;chr4;chr4;chr4;chr4;chr4;chr4;chr4;chr4;chr4;chr4;chr4;chr4;chr4;chr4;chr4;chr4;chr4;chr4;chr4;chr4;chr4;chr4;chr4;chr4	16503157;16503165;16503165;16503165;16507463;16510158;16510158;16510158;16510164;16513604;16513604;16513604;16513604;16587545;16587545;16587545;16587545;16590333;16590333;16590333;16590333;16597326;16597326;16597326;16597326;16752473;16754030;16760781;16760781;16760781;16760781;16760781;16890297;16890864;16894694;16899977;16899977;16899977;16899977;16899977	16504754;16504496;16504496;16504496;16507605;16510309;16510309;16510309;16510309;16513727;16513727;16513727;16513727;16587628;16587628;16587628;16587628;16590455;16590455;16590455;16590455;16597498;16597498;16597498;16597498;16752550;16754081;16760883;16760883;16760883;16760883;16760883;16890381;16890990;16894722;16900268;16900268;16900268;16900432;16900268	-;-;-;-;-;-;-;-;-;-;-;-;-;-;-;-;-;-;-;-;-;-;-;-;-;-;-;-;-;-;-;-;-;-;-;-;-;-;-;-	3327	0.074482	0.0827611	0	0	0	0	0	0	0	0.0355577	0	0	0	0	0	0.0532589	0.092648	0.0324356
MSANTD3	chr9;chr9;chr9;chr9;chr9;chr9;chr9;chr9;chr9;chr9;chr9;chr9;chr9	103189495;103189495;103189711;103191796;103204188;103204188;103204188;103204188;103207451;103212839;103212839;103212839;103212839	103189675;103189675;103189852;103191944;103204638;103204638;103204638;103204638;103207519;103214020;103214020;103214020;103214020	+;+;+;+;+;+;+;+;+;+;+;+;+	2174	5.98417	6.96598	7.30169	4.6079	4.89507	4.8334	5.38696	6.49742	5.6678	5.11511	7.83943	5.97564	4.22558	5.03548	6.87773	5.42009	7.46733	5.65875
SEMA5B	chr3;chr3;chr3;chr3;chr3;chr3;chr3;chr3;chr3;chr3;chr3;chr3;chr3;chr3;chr3;chr3;chr3;chr3;chr3;chr3;chr3;chr3;chr3;chr3;chr3;chr3;chr3;chr3;chr3;chr3;chr3;chr3;chr3;chr3;chr3;chr3;chr3;chr3;chr3;chr3;chr3;chr3;chr3;chr3;chr3;chr3;chr3;chr3;chr3;chr3;chr3;chr3;chr3;chr3;chr3;chr3;chr3;chr3;chr3;chr3;chr3;chr3;chr3;chr3;chr3;chr3;chr3;chr3;chr3;chr3;chr3;chr3;chr3;chr3;chr3;chr3;chr3;chr3;chr3;chr3…	122627929;122628040;122628040;122628040;122628040;122629687;122629687;122629687;122629687;122629687;122630207;122630338;122630338;122630338;122630338;122630767;122630767;122630767;122630767;122630767;122631019;122631019;122631019;122631019;122631019;122631690;122631690;122631690;122631690;122631690;122632046;122632046;122632046;122632046;122632046;122632381;122632381;122632381;122632381;122632384…	122629148;122629148;122629148;122629148;122629148;122629892;122629892;122629892;122629892;122629892;122630382;122630382;122630382;122630382;122630382;122630916;122630916;122630913;122630916;122630916;122631189;122631189;122631189;122631081;122631189;122631908;122631908;122631908;122631908;122631908;122632271;122632271;122632271;122632271;122632271;122632528;122632528;122632528;122632528;122632528…	-;-;-;-;-;-;-;-;-;-;-;-;-;-;-;-;-;-;-;-;-;-;-;-;-;-;-;-;-;-;-;-;-;-;-;-;-;-;-;-;-;-;-;-;-;-;-;-;-;-;-;-;-;-;-;-;-;-;-;-;-;-;-;-;-;-;-;-;-;-;-;-;-;-;-;-;-;-;-;-;-;-;-;-;-;-;-;-;-;-;-;-;-;-;-;-;-;-;-;-;-;-;-;-;-;-;-;-;-;-;-;-;-;-	5818	0.0212961	0.0236633	0.0649621	0.0430456	0.0430384	0.0410474	0.0966209	0.114832	0.0610925	0.0610006	0.0437216	0	0.115534	0.0885457	0	0.182735	0.0706405	0.129837
CANX	chr5;chr5;chr5;chr5;chr5;chr5;chr5;chr5;chr5;chr5;chr5;chr5;chr5;chr5;chr5;chr5;chr5;chr5;chr5;chr5;chr5;chr5;chr5;chr5;chr5;chr5;chr5;chr5;chr5;chr5;chr5;chr5;chr5;chr5;chr5;chr5;chr5;chr5;chr5;chr5;chr5;chr5;chr5;chr5;chr5;chr5;chr5;chr5;chr5;chr5;chr5;chr5;chr5;chr5;chr5;chr5;chr5;chr5;chr5;chr5;chr5;chr5;chr5;chr5;chr5;chr5;chr5;chr5;chr5;chr5;chr5;chr5;chr5;chr5;chr5;chr5;chr5;chr5;chr5;chr5…	179125428;179125788;179125930;179125930;179125930;179125930;179125930;179125930;179125930;179125930;179125968;179125968;179126576;179132680;179132680;179132680;179132680;179132680;179132680;179132680;179132680;179132680;179132680;179132680;179132680;179133259;179133259;179133259;179133259;179133259;179133259;179133259;179133259;179133259;179133259;179133259;179134133;179134133;179134133;179134133…	179125604;179125826;179126103;179126006;179126103;179126103;179126103;179126103;179126103;179126103;179126103;179126050;179126771;179132853;179132853;179132853;179132853;179132853;179132853;179132853;179132853;179132853;179132853;179132853;179132853;179133332;179133332;179133332;179133332;179133332;179133332;179133332;179133332;179133332;179133332;179133332;179134191;179134191;179134191;179134191…	+;+;+;+;+;+;+;+;+;+;+;+;+;+;+;+;+;+;+;+;+;+;+;+;+;+;+;+;+;+;+;+;+;+;+;+;+;+;+;+;+;+;+;+;+;+;+;+;+;+;+;+;+;+;+;+;+;+;+;+;+;+;+;+;+;+;+;+;+;+;+;+;+;+;+;+;+;+;+;+;+;+;+;+;+;+;+;+;+;+;+;+;+;+;+;+;+;+;+;+;+;+;+;+;+;+;+;+;+;+;+;+;+;+;+;+;+;+;+;+;+;+;+;+;+;+;+;+;+;+;+;+;+;+;+;+;+;+;+;+;+;+;+;+;+;+;+;+;+;+;+;+;+;+;+;+;+;+;+;+;+;+;+;+;+;+;+;+;+;+;+;+;+;+;+;+;+;+;+	5464	237.099	228.708	224.874	232.312	228.148	227.909	283.625	286.098	258.793	225.992	227.72	206.024	239.785	225.193	224.208	295.574	314.464	280.112
CAMK2A	chr5;chr5;chr5;chr5;chr5;chr5;chr5;chr5;chr5;chr5;chr5;chr5;chr5;chr5;chr5;chr5;chr5;chr5;chr5;chr5;chr5;chr5;chr5;chr5;chr5;chr5;chr5;chr5;chr5;chr5;chr5;chr5;chr5;chr5;chr5;chr5;chr5;chr5;chr5;chr5;chr5;chr5;chr5;chr5;chr5;chr5;chr5;chr5;chr5;chr5;chr5;chr5;chr5;chr5;chr5;chr5;chr5;chr5;chr5;chr5;chr5;chr5;chr5;chr5;chr5;chr5;chr5;chr5;chr5;chr5;chr5;chr5;chr5;chr5;chr5;chr5;chr5;chr5;chr5;chr5…	149599054;149599054;149599054;149599054;149599054;149602523;149602552;149602552;149602552;149602552;149607755;149607755;149607755;149607755;149607755;149610868;149610868;149610868;149610868;149610868;149618263;149618263;149618263;149618263;149618263;149619267;149619267;149624724;149624724;149624724;149624724;149624724;149627335;149627335;149627335;149627335;149627335;149629789;149629789;149629789…	149602276;149602276;149602276;149602276;149602276;149602780;149602780;149602780;149602780;149602780;149607849;149607849;149607849;149607849;149607849;149610943;149610943;149610943;149610943;149610943;149618311;149618311;149618311;149618311;149618311;149619299;149619299;149624764;149624764;149624764;149624764;149624764;149627377;149627377;149627377;149627377;149627377;149629872;149629872;149629872…	-;-;-;-;-;-;-;-;-;-;-;-;-;-;-;-;-;-;-;-;-;-;-;-;-;-;-;-;-;-;-;-;-;-;-;-;-;-;-;-;-;-;-;-;-;-;-;-;-;-;-;-;-;-;-;-;-;-;-;-;-;-;-;-;-;-;-;-;-;-;-;-;-;-;-;-;-;-;-;-;-;-;-;-;-;-;-;-;-;-;-;-;-;-	5169	0.02397	0.106537	0	0.0726754	0.0242211	0.0231006	0.0362507	0.0184643	0.0916841	0.0228865	0.0246055	0.0256455	0.06502	0.149495	0	0	0.15902	0
ESRRG	chr1;chr1;chr1;chr1;chr1;chr1;chr1;chr1;chr1;chr1;chr1;chr1;chr1;chr1;chr1;chr1;chr1;chr1;chr1;chr1;chr1;chr1;chr1;chr1;chr1;chr1;chr1;chr1;chr1;chr1;chr1;chr1;chr1;chr1;chr1;chr1;chr1;chr1;chr1;chr1;chr1;chr1;chr1;chr1;chr1;chr1;chr1;chr1;chr1;chr1;chr1;chr1;chr1;chr1;chr1;chr1;chr1;chr1;chr1;chr1;chr1;chr1;chr1;chr1;chr1;chr1;chr1;chr1;chr1;chr1;chr1;chr1;chr1;chr1;chr1;chr1;chr1;chr1;chr1;chr1…	216676588;216676588;216676588;216676588;216676593;216676593;216676593;216676593;216676593;216676593;216676593;216676593;216676593;216676593;216676593;216676593;216676593;216676593;216676593;216676593;216692494;216692494;216692494;216692494;216692494;216692494;216692494;216692494;216692494;216692494;216692494;216692494;216692494;216692494;216692494;216692494;216692494;216692494;216692494;216692494…	216680525;216680525;216680525;216680525;216680525;216680525;216680525;216680525;216680525;216680525;216680525;216680525;216680525;216680525;216680525;216680525;216680525;216680525;216680525;216680525;216692763;216692763;216692763;216692763;216692763;216692763;216692763;216692763;216692763;216692763;216692763;216692763;216692763;216692763;216692763;216692763;216692763;216692763;216692763;216692763…	-;-;-;-;-;-;-;-;-;-;-;-;-;-;-;-;-;-;-;-;-;-;-;-;-;-;-;-;-;-;-;-;-;-;-;-;-;-;-;-;-;-;-;-;-;-;-;-;-;-;-;-;-;-;-;-;-;-;-;-;-;-;-;-;-;-;-;-;-;-;-;-;-;-;-;-;-;-;-;-;-;-;-;-;-;-;-;-;-;-;-;-;-;-;-;-;-;-;-;-;-;-;-;-;-;-;-;-;-;-;-;-;-;-;-;-;-;-;-;-;-;-;-;-;-;-;-;-;-;-;-;-;-;-;-;-;-;-;-;-;-;-;-;-;-;-;-;-;-;-;-;-;-;-;-;-;-;-;-;-;-;-;-;-;-;-;-;-;-	8078	0	0	0	0.0620053	0.0154987	0	0.0115982	0.02363	0.0293337	0	0.0472342	0	0.0277369	0.0159433	0.0466633	0	0.0254386	0.0133589
LINC01714	chr1;chr1;chr1;chr1	8268732;8270547;8274685;8275139	8268933;8270655;8274738;8275268	+;+;+;+	495	0	0	0	0	0	0	0	0	0	0	0	0	0	0	0	0	0	0
VGLL4	chr3;chr3;chr3;chr3;chr3;chr3;chr3;chr3;chr3;chr3;chr3;chr3;chr3;chr3;chr3;chr3;chr3;chr3;chr3;chr3;chr3;chr3;chr3;chr3;chr3;chr3;chr3;chr3;chr3;chr3;chr3	11597541;11597543;11597543;11597543;11597543;11597543;11600806;11600806;11600806;11600806;11600806;11600806;11606271;11606271;11606271;11606271;11606271;11606271;11610079;11623760;11643307;11643307;11643307;11643307;11645798;11684911;11712736;11744445;11744445;11761868;11761868	11600301;11600301;11600301;11600301;11600301;11600301;11600929;11600929;11600929;11600929;11600929;11600929;11606493;11606493;11606493;11606493;11606493;11606493;11610272;11623830;11643496;11643496;11643496;11643496;11646055;11685389;11712868;11744521;11744521;11762013;11762013	-;-;-;-;-;-;-;-;-;-;-;-;-;-;-;-;-;-;-;-;-;-;-;-;-;-;-;-;-;-;-	4656	7.47769	7.62879	8.19865	7.47661	6.69555	6.84743	8.6124	9.75736	9.16073	7.80031	7.56669	8.28511	7.48307	8.07702	8.09592	8.88625	7.56918	7.62532
SUSD4	chr1;chr1;chr1;chr1;chr1;chr1;chr1;chr1;chr1;chr1;chr1;chr1;chr1;chr1;chr1	223394175;223396591;223400936;223402539;223408258;223437972;223437972;223441844;223441844;223465781;223465781;223536620;223536620;223537399;223537399	223395562;223396973;223401080;223402730;223408442;223438160;223438160;223442017;223442017;223465993;223465993;223536802;223536802;223537518;223537518	-;-;-;-;-;-;-;-;-;-;-;-;-;-;-	3172	0.234365	0.520831	0.43689	0.434243	0.15788	0.0752881	0.502122	0.571688	0.410866	0.372952	0.721736	0.794033	0.529774	0.324816	0.554565	1.11723	0.712619	0.57835
OR10J5	chr1	159504868	159505797	-	930	0	0	0	0	0	0	0	0	0	0	0	0	0	0	0	0	0	0
ITPR1	chr3;chr3;chr3;chr3;chr3;chr3;chr3;chr3;chr3;chr3;chr3;chr3;chr3;chr3;chr3;chr3;chr3;chr3;chr3;chr3;chr3;chr3;chr3;chr3;chr3;chr3;chr3;chr3;chr3;chr3;chr3;chr3;chr3;chr3;chr3;chr3;chr3;chr3;chr3;chr3;chr3;chr3;chr3;chr3;chr3;chr3;chr3;chr3;chr3;chr3;chr3;chr3;chr3;chr3;chr3;chr3;chr3;chr3;chr3;chr3;chr3;chr3;chr3;chr3;chr3;chr3;chr3;chr3;chr3;chr3;chr3;chr3;chr3;chr3;chr3;chr3;chr3;chr3;chr3;chr3…	4535032;4535032;4535032;4536115;4536115;4536115;4558160;4558160;4558160;4562708;4562708;4562708;4669447;4669447;4669447;4681068;4681068;4681068;4683777;4683777;4683777;4685820;4685820;4685820;4687071;4687071;4687071;4687266;4687266;4687266;4693807;4693807;4693807;4695526;4699808;4699808;4699808;4702672;4702672;4702672;4703766;4703766;4703766;4704749;4704749;4704749;4706822;4706822;4706822;4709061…	4535289;4535289;4535289;4536190;4536190;4536190;4558267;4558267;4558267;4562778;4562778;4562778;4669562;4669562;4669562;4681154;4681154;4681154;4683935;4683935;4683935;4685918;4685918;4685918;4687154;4687154;4687154;4687412;4687412;4687412;4693902;4693902;4693902;4695570;4699962;4699962;4699962;4702771;4702771;4702771;4703926;4703926;4703926;4704890;4704890;4704890;4706980;4706980;4706980;4709233…	+;+;+;+;+;+;+;+;+;+;+;+;+;+;+;+;+;+;+;+;+;+;+;+;+;+;+;+;+;+;+;+;+;+;+;+;+;+;+;+;+;+;+;+;+;+;+;+;+;+;+;+;+;+;+;+;+;+;+;+;+;+;+;+;+;+;+;+;+;+;+;+;+;+;+;+;+;+;+;+;+;+;+;+;+;+;+;+;+;+;+;+;+;+;+;+;+;+;+;+;+;+;+;+;+;+;+;+;+;+;+;+;+;+;+;+;+;+;+;+;+;+;+;+;+;+;+;+;+;+;+;+;+;+;+;+;+;+;+;+;+;+;+;+;+;+;+;+;+;+;+;+;+;+;+;+;+;+;+;+;+;+;+;+;+;+;+;+;+;+;+;+;+;+;+;+;+;+	10242	5.12927	4.32833	5.10477	4.08352	4.19285	4.43025	5.52517	4.42637	4.92794	4.78192	4.30907	4.87949	5.2066	4.67777	5.02987	5.47563	4.98585	5.41568
LETMD1	chr12;chr12;chr12;chr12;chr12;chr12;chr12;chr12;chr12;chr12;chr12;chr12;chr12;chr12;chr12;chr12;chr12;chr12;chr12;chr12;chr12;chr12;chr12;chr12;chr12;chr12;chr12;chr12;chr12;chr12;chr12;chr12;chr12;chr12;chr12;chr12;chr12;chr12;chr12;chr12;chr12;chr12;chr12;chr12;chr12;chr12;chr12;chr12;chr12;chr12;chr12;chr12;chr12;chr12;chr12;chr12;chr12;chr12;chr12;chr12;chr12;chr12;chr12;chr12;chr12;chr12;chr…	51442003;51442110;51442110;51442110;51442110;51442110;51442110;51442110;51442110;51442110;51442110;51442110;51442110;51442110;51442110;51442110;51442110;51442110;51442110;51442110;51442110;51442110;51442110;51442110;51442110;51442110;51442110;51442110;51442110;51442110;51442110;51442110;51442110;51442110;51442110;51442110;51442110;51442110;51442110;51442110;51442110;51442110;51442110;51442110;514…	51442081;51442261;51442968;51442968;51442968;51442968;51442968;51442154;51442261;51442154;51442261;51442968;51442261;51442261;51442154;51442154;51442261;51442261;51442261;51442968;51442968;51442968;51442261;51442261;51442261;51442261;51442154;51442968;51442261;51442968;51442968;51442261;51442261;51442261;51442154;51442261;51442261;51442968;51442261;51442968;51442261;51442261;51442261;51442968;514…	+;+;+;+;+;+;+;+;+;+;+;+;+;+;+;+;+;+;+;+;+;+;+;+;+;+;+;+;+;+;+;+;+;+;+;+;+;+;+;+;+;+;+;+;+;+;+;+;+;+;+;+;+;+;+;+;+;+;+;+;+;+;+;+;+;+;+;+;+;+;+;+;+;+;+;+;+;+;+;+;+;+;+;+;+;+;+;+;+;+;+;+;+;+;+;+;+;+;+;+;+;+;+;+;+;+;+;+;+;+;+;+;+;+;+;+;+;+;+;+;+;+;+;+;+;+;+;+;+;+;+;+;+;+;+;+;+;+;+;+;+;+;+;+;+;+;+;+;+;+;+;+;+;+;+;+;+;+;+;+;+;+;+;+;+;+;+;+;+;+;+;+;+;+;+;+;+;+;+;+;+;+;+;+;+;+;+;+;+;+;+;+;+;+;+;+;+;+;+;+…	4790	15.2354	14.2559	13.8082	14.7963	14.1927	15.8544	14.474	15.2826	14.7418	13.6577	16.0642	17.1306	14.6176	16.2668	16.0536	10.9312	11.5402	11.2644
FAM122C	chrX;chrX;chrX;chrX;chrX;chrX;chrX;chrX;chrX;chrX;chrX;chrX;chrX;chrX;chrX;chrX;chrX;chrX;chrX;chrX;chrX;chrX;chrX;chrX;chrX;chrX;chrX;chrX;chrX;chrX;chrX;chrX;chrX;chrX;chrX;chrX;chrX;chrX;chrX;chrX;chrX;chrX;chrX;chrX;chrX;chrX;chrX;chrX;chrX;chrX;chrX;chrX;chrX;chrX;chrX;chrX;chrX;chrX;chrX;chrX;chrX;chrX;chrX;chrX;chrX;chrX;chrX;chrX;chrX;chrX;chrX;chrX;chrX;chrX;chrX;chrX;chrX;chrX;chrX;chrX…	133930425;133930425;133930443;133930822;133938131;133938131;133938131;133938152;133941267;133941267;133941267;133941267;133941267;133941267;133941267;133941267;133941267;133941267;133941267;133941570;133941570;133941570;133941570;133941570;133941570;133941570;133941570;133941570;133943217;133943217;133943217;133948801;133948801;133948801;133948801;133948801;133948801;133948801;133948801;133948801…	133930477;133930477;133930477;133930894;133938276;133938276;133938276;133938276;133941738;133941738;133941371;133941738;133941371;133941371;133941371;133941371;133941738;133941738;133941738;133941738;133941738;133941738;133941738;133941738;133941738;133941738;133941738;133941738;133945211;133945211;133945211;133948879;133948879;133948879;133948879;133948879;133948879;133948879;133948879;133948879…	+;+;+;+;+;+;+;+;+;+;+;+;+;+;+;+;+;+;+;+;+;+;+;+;+;+;+;+;+;+;+;+;+;+;+;+;+;+;+;+;+;+;+;+;+;+;+;+;+;+;+;+;+;+;+;+;+;+;+;+;+;+;+;+;+;+;+;+;+;+;+;+;+;+;+;+;+;+;+;+;+;+;+;+;+;+;+	6841	3.04273	3.11933	3.37011	3.44121	3.34912	3.94474	3.01298	2.3857	2.96154	3.18189	3.56961	3.4492	3.60276	3.35105	4.29788	2.21458	2.31296	2.69744
RERE-AS1	chr1;chr1;chr1;chr1	8484705;8488542;8489887;8494693	8484761;8488648;8490032;8495076	+;+;+;+	694	2.32091	1.19026	1.63379	1.26302	1.44321	2.7529	2.43	1.10019	2.21934	1.36369	2.38245	1.91011	2.58281	1.48461	2.1726	1.78724	3.2571	2.02143
SNORD128	chr1	8554860	8554973	-	114	1.08685	2.41532	4.42046	3.29526	3.2947	1.04743	4.93106	5.02325	2.07858	5.18862	3.347	2.32564	3.93086	1.12973	4.40872	4.66295	4.50643	0.946608
RCAN3	chr1;chr1;chr1;chr1;chr1;chr1;chr1;chr1;chr1;chr1;chr1;chr1;chr1;chr1;chr1;chr1;chr1;chr1;chr1;chr1;chr1;chr1;chr1;chr1;chr1;chr1;chr1;chr1;chr1;chr1;chr1;chr1;chr1;chr1;chr1;chr1;chr1;chr1;chr1;chr1;chr1	24828834;24828841;24829326;24829326;24829387;24829387;24834084;24840804;24840804;24840804;24840804;24840804;24840804;24840804;24840804;24857708;24857708;24857708;24857708;24857708;24857708;24857708;24857708;24859573;24859573;24859573;24859573;24859573;24859573;24859573;24859603;24861583;24861583;24861583;24861583;24861583;24861583;24861583;24861583;24861583;24861583	24828953;24828953;24829640;24829607;24829640;24829607;24834218;24841057;24841057;24841057;24841057;24841057;24841057;24841057;24841057;24857881;24857881;24857881;24857881;24857881;24857881;24857881;24857881;24859744;24859744;24859744;24859744;24859744;24859744;24859744;24859744;24863510;24867530;24867530;24863510;24863510;24863510;24863510;24863510;24863510;24867530	+;+;+;+;+;+;+;+;+;+;+;+;+;+;+;+;+;+;+;+;+;+;+;+;+;+;+;+;+;+;+;+;+;+;+;+;+;+;+;+;+	7118	3.60319	2.35967	3.25666	3.21933	2.55041	3.05311	3.42223	3.33872	3.4788	2.45975	2.53729	2.29068	3.49403	2.7864	2.41836	3.07435	3.17565	3.54759
CEP83	chr12;chr12;chr12;chr12;chr12;chr12;chr12;chr12;chr12;chr12;chr12;chr12;chr12;chr12;chr12;chr12;chr12;chr12;chr12;chr12;chr12;chr12;chr12;chr12;chr12;chr12;chr12;chr12;chr12;chr12;chr12;chr12;chr12;chr12;chr12;chr12;chr12;chr12;chr12;chr12;chr12;chr12;chr12;chr12;chr12;chr12;chr12;chr12;chr12;chr12;chr12;chr12;chr12;chr12;chr12;chr12;chr12;chr12;chr12;chr12;chr12;chr12;chr12;chr12;chr12;chr12;chr…	94700170;94701475;94702056;94702056;94702056;94702056;94702056;94702056;94702056;94702056;94702056;94702056;94702559;94703694;94703694;94703694;94703694;94703694;94703694;94703694;94703694;94703694;94703694;94703694;94703694;94706690;94706690;94706690;94706690;94706690;94706690;94706690;94706690;94706690;94706690;94706690;94706690;94725476;94725476;94725476;94725476;94725476;94725476;94725476;947…	94700401;94702693;94702693;94702693;94702693;94702693;94702693;94702693;94702693;94702693;94702693;94702693;94702693;94703883;94703883;94703883;94703883;94703883;94703883;94703883;94703883;94703883;94703883;94703883;94703883;94706793;94706793;94706793;94706793;94706793;94706793;94706793;94706793;94706793;94706793;94706793;94706793;94725605;94725605;94725605;94725605;94725605;94725605;94725605;947…	-;-;-;-;-;-;-;-;-;-;-;-;-;-;-;-;-;-;-;-;-;-;-;-;-;-;-;-;-;-;-;-;-;-;-;-;-;-;-;-;-;-;-;-;-;-;-;-;-;-;-;-;-;-;-;-;-;-;-;-;-;-;-;-;-;-;-;-;-;-;-;-;-;-;-;-;-;-;-;-;-;-;-;-;-;-;-;-;-;-;-;-;-;-;-;-;-;-;-;-;-;-;-;-;-;-;-;-;-;-;-;-;-;-;-;-;-;-;-;-;-;-;-;-;-;-;-;-;-;-;-;-;-;-;-;-;-;-;-;-;-;-;-;-;-;-;-;-;-;-;-;-;-;-;-;-;-;-;-;-;-;-;-;-;-;-;-;-;-;-;-;-;-;-;-;-;-;-;-;-;-;-;-;-;-;-;-;-;-;-;-;-;-;-;-;-;-;-;-;-…	6245	5.29728	5.09247	5.8503	4.53157	4.29023	5.18163	6.42103	5.8992	5.27416	5.92923	4.70456	4.73359	6.61951	5.73315	5.59333	6.07192	5.52808	6.73918
MIR6728	chr1	8926561	8926649	-	89	8.35286	1.54689	2.83108	0	1.40673	0	0	0	2.66245	0	0	0	5.03503	0	0	0	0	0
ENO1-AS1	chr1;chr1	8938894;8939624	8939019;8939943	+;+	446	2.50024	1.8521	3.10721	3.6499	3.93	3.7482	1.47047	3.63791	1.06259	4.24396	5.98858	5.0528	4.27018	3.17643	0.563447	2.78104	2.07336	1.45175
DYNLRB1	chr20;chr20;chr20;chr20;chr20;chr20;chr20;chr20;chr20;chr20;chr20;chr20;chr20;chr20;chr20;chr20;chr20;chr20;chr20;chr20;chr20;chr20;chr20;chr20;chr20;chr20;chr20;chr20;chr20;chr20;chr20	33104189;33104189;33104189;33104189;33104189;33104189;33104189;33107225;33107225;33114073;33114073;33114073;33114073;33114073;33114077;33114077;33117656;33121328;33122432;33122432;33122432;33122432;33122432;33122432;33122432;33128385;33128385;33128385;33128385;33128385;33128385	33104266;33104266;33104266;33104266;33104266;33104266;33104266;33107303;33107303;33114148;33114148;33114148;33114148;33114148;33114148;33114148;33118038;33121409;33122599;33122599;33123391;33122599;33122599;33122599;33122599;33128762;33128762;33128762;33128762;33128762;33128762	+;+;+;+;+;+;+;+;+;+;+;+;+;+;+;+;+;+;+;+;+;+;+;+;+;+;+;+;+;+;+	2036	10.7105	14.0648	15.2838	16.3598	19.0627	19.3538	11.3201	11.0161	15.5954	14.8166	15.6796	16.2772	13.9211	13.6633	14.1324	12.4017	12.1116	12.8796
ISX	chr22;chr22;chr22;chr22;chr22	35462151;35462745;35478511;35480376;35481447	35462455;35463309;35478662;35480492;35483380	+;+;+;+;+	3073	0.0806384	0.134403	0.0409968	0.0814968	0.203708	0.11657	0.0304881	0.155291	0.192774	0	0.248329	0.0431375	0.18228	0.0419101	0.367991	0.259475	0.133741	0.0702332
PPP4C	chr16;chr16;chr16;chr16;chr16;chr16;chr16;chr16;chr16;chr16;chr16;chr16;chr16;chr16;chr16;chr16;chr16;chr16;chr16;chr16;chr16;chr16;chr16;chr16;chr16;chr16;chr16;chr16;chr16;chr16;chr16;chr16;chr16;chr16;chr16;chr16;chr16;chr16;chr16;chr16;chr16;chr16;chr16	30087315;30087315;30087315;30087315;30087315;30087636;30087636;30087636;30087636;30087636;30092521;30092580;30092580;30092580;30093805;30093805;30093805;30093805;30093805;30094067;30094067;30094067;30094067;30094715;30094715;30094715;30094715;30094715;30094976;30094976;30094976;30094976;30094976;30095987;30095987;30095987;30095987;30095987;30096254;30096254;30096254;30096254;30096254	30087415;30087415;30087421;30087415;30087415;30087796;30087796;30087796;30087796;30087796;30092631;30092631;30092631;30092631;30093855;30093855;30093855;30093855;30093855;30094168;30094168;30094168;30094168;30094888;30094888;30094888;30094888;30094888;30095102;30095102;30095102;30095102;30095102;30096176;30096176;30096176;30096176;30096176;30096697;30096697;30096697;30096697;30096697	+;+;+;+;+;+;+;+;+;+;+;+;+;+;+;+;+;+;+;+;+;+;+;+;+;+;+;+;+;+;+;+;+;+;+;+;+;+;+;+;+;+;+	1467	105.235	95.0666	98.0728	118.135	116.494	100.116	96.9472	95.9622	102.569	102.092	88.432	103.194	79.0392	85.5086	83.937	84.0667	84.6067	91.8035
CELF3	chr1;chr1;chr1;chr1;chr1;chr1;chr1;chr1;chr1;chr1;chr1;chr1;chr1;chr1;chr1;chr1;chr1;chr1;chr1;chr1;chr1;chr1;chr1;chr1;chr1;chr1;chr1;chr1;chr1;chr1;chr1;chr1;chr1;chr1;chr1;chr1;chr1;chr1;chr1;chr1;chr1;chr1;chr1;chr1;chr1;chr1;chr1;chr1;chr1;chr1;chr1;chr1;chr1;chr1;chr1;chr1;chr1;chr1;chr1;chr1;chr1;chr1;chr1;chr1	151672534;151672534;151672534;151672534;151672534;151677507;151677507;151677507;151677507;151677507;151678298;151678298;151678298;151678298;151678298;151678700;151678700;151678700;151678700;151678700;151679145;151679145;151679145;151679145;151679145;151679621;151679621;151679621;151679621;151679983;151679983;151679983;151679983;151679983;151680268;151680268;151680268;151680268;151680268;151681474…	151675924;151675924;151675924;151675924;151675924;151677644;151677644;151677644;151677644;151677644;151678441;151678441;151678441;151678441;151678441;151678837;151678837;151678837;151678837;151678834;151679210;151679210;151679210;151679210;151679210;151679770;151679770;151679770;151679770;151680124;151680124;151680124;151680124;151680124;151680411;151680411;151680411;151680411;151680411;151681553…	-;-;-;-;-;-;-;-;-;-;-;-;-;-;-;-;-;-;-;-;-;-;-;-;-;-;-;-;-;-;-;-;-;-;-;-;-;-;-;-;-;-;-;-;-;-;-;-;-;-;-;-;-;-;-;-;-;-;-;-;-;-;-;-	5839	0.700244	0.966706	0.906198	0.75059	0.921997	0.838445	0.449276	0.637477	0.831929	1.09406	0.893068	1.11244	1.38142	0.882272	0.968349	0.758658	0.950217	0.961036
LOC100128108	chr15;chr15;chr15;chr15;chr15;chr15;chr15;chr15	102277297;102277297;102277297;102284644;102284644;102284644;102285838;102286984	102277572;102277572;102277572;102284799;102284799;102284972;102285941;102287073	-;-;-;-;-;-;-;-	799	0.46521	1.89537	1.41908	0.470162	0.470083	0.448336	0.469037	0.477806	0.296568	0.592243	0.636726	0.829547	0	0.967132	0.471772	0.554419	0.257188	0.945423
MIR34AHG	chr1;chr1	9208070;9242066	9211894;9242397	-;-	4157	9.62713	8.24647	10.88	7.28968	5.81269	7.49704	7.66289	7.1633	8.09429	9.73268	8.75035	9.56664	12.0465	12.9502	14.9315	7.84301	6.59932	9.52711
DLEU1	chr13;chr13;chr13;chr13;chr13;chr13;chr13;chr13;chr13;chr13;chr13;chr13	50656305;50656305;50656305;50657278;50657278;50678840;50678840;50964334;51007549;51066787;51102002;51102316	50656693;50656693;50656693;50657330;50657330;50681354;50681354;50964427;51007686;51066897;51102200;51102779	+;+;+;+;+;+;+;+;+;+;+;+	3963	10.1297	11.0472	12.2073	10.1427	11.1203	11.2989	9.48012	9.56103	8.58022	9.91061	11.0722	11.674	11.8446	11.6668	11.8261	8.98704	8.91871	9.50334
GANAB	chr11;chr11;chr11;chr11;chr11;chr11;chr11;chr11;chr11;chr11;chr11;chr11;chr11;chr11;chr11;chr11;chr11;chr11;chr11;chr11;chr11;chr11;chr11;chr11;chr11;chr11;chr11;chr11;chr11;chr11;chr11;chr11;chr11;chr11;chr11;chr11;chr11;chr11;chr11;chr11;chr11;chr11;chr11;chr11;chr11;chr11;chr11;chr11;chr11;chr11;chr11;chr11;chr11;chr11;chr11;chr11;chr11;chr11;chr11;chr11;chr11;chr11;chr11;chr11;chr11;chr11;chr…	62392298;62392298;62392298;62392301;62392301;62392301;62392301;62392301;62392301;62393537;62393537;62393537;62393537;62393537;62393537;62393537;62393537;62393537;62393807;62393807;62393807;62393807;62393807;62393807;62393807;62393807;62393807;62394043;62394043;62394043;62394043;62394043;62394043;62394043;62394043;62394043;62394332;62394332;62394332;62394332;62394332;62394332;62394332;62394332;623…	62393396;62393396;62393396;62393396;62393396;62393396;62393396;62393396;62393396;62393637;62393637;62393637;62393637;62393637;62393637;62393637;62393637;62393637;62393919;62393919;62393919;62393919;62393919;62393919;62393919;62393919;62393919;62394156;62394156;62394156;62394156;62394156;62394156;62394156;62394156;62394156;62394406;62394406;62394406;62394406;62394406;62394406;62394406;62394406;623…	-;-;-;-;-;-;-;-;-;-;-;-;-;-;-;-;-;-;-;-;-;-;-;-;-;-;-;-;-;-;-;-;-;-;-;-;-;-;-;-;-;-;-;-;-;-;-;-;-;-;-;-;-;-;-;-;-;-;-;-;-;-;-;-;-;-;-;-;-;-;-;-;-;-;-;-;-;-;-;-;-;-;-;-;-;-;-;-;-;-;-;-;-;-;-;-;-;-;-;-;-;-;-;-;-;-;-;-;-;-;-;-;-;-;-;-;-;-;-;-;-;-;-;-;-;-;-;-;-;-;-;-;-;-;-;-;-;-;-;-;-;-;-;-;-;-;-;-;-;-;-;-;-;-;-;-;-;-;-;-;-;-;-;-;-;-;-;-;-;-;-;-;-;-;-;-;-;-;-;-;-;-;-;-;-;-;-;-;-;-;-;-;-;-;-;-;-;-;-;-…	4359	103.123	91.8768	107.602	99.9977	92.0249	104.149	125.715	124.957	144.653	93.1694	80.4432	93.6964	95.6324	92.0939	99.9654	114.023	118.233	127.917
SLC26A4-AS1	chr7;chr7	107296961;107302047	107300651;107302243	-;-	3888	0.191205	0.106229	0.129612	0.0966202	0.418617	0.214981	0.168681	0.196382	0	0.0304271	0.163562	0.409141	0.0864425	0.1325	0.129268	0.15951	0.15856	0.194288
KCNMB3	chr3;chr3;chr3;chr3;chr3;chr3;chr3;chr3;chr3;chr3;chr3;chr3;chr3;chr3;chr3;chr3;chr3;chr3;chr3;chr3;chr3;chr3;chr3;chr3	178957537;178957537;178960554;178960554;178960554;178960554;178960597;178962283;178962283;178962283;178962283;178962283;178962283;178968531;178968531;178968531;178968531;178968531;178968531;178968824;178976736;178976736;178984437;178984437	178957852;178957852;178961072;178961072;178961072;178961072;178961072;178962481;178962481;178962481;178962481;178962481;178962481;178969645;178968722;178968722;178968722;178968722;178968722;178969403;178977679;178977679;178984838;178984838	-;-;-;-;-;-;-;-;-;-;-;-;-;-;-;-;-;-;-;-;-;-;-;-	3495	1.09898	0.196957	0.64884	0.752394	1.00302	0.614971	0.643365	0.409621	0.542392	0.609273	0.982553	0.37929	0.769301	0.736994	0.790921	0.40559	0.764353	0.957171
LINC02606	chr1;chr1;chr1;chr1	9485153;9485153;9488901;9488981	9487440;9487440;9488975;9489055	-;-;-;-	2438	0.660669	1.41174	1.13685	0.770425	1.6433	1.71421	0	0.469771	0.388774	1.16457	0.991195	1.4137	0.827125	1.16217	1.18536	0.545095	0.295007	0.309841
CLTB	chr5;chr5;chr5;chr5;chr5;chr5;chr5;chr5;chr5;chr5;chr5;chr5;chr5;chr5;chr5;chr5;chr5;chr5;chr5;chr5;chr5;chr5;chr5;chr5;chr5;chr5;chr5;chr5;chr5;chr5;chr5;chr5	175819453;175819453;175819456;175819456;175819502;175823480;175823480;175824608;175824608;175824608;175824608;175824608;175824931;175824931;175824931;175824931;175824931;175832562;175833158;175833158;175837258;175837258;175837258;175837258;175837258;175837258;175837629;175843178;175843178;175843178;175843178;175843178	175819946;175819946;175819946;175819946;175819946;175823533;175823533;175824719;175824719;175824719;175824719;175824719;175825048;175825048;175825048;175825048;175825048;175833709;175833709;175833709;175837304;175837304;175837304;175837304;175837304;175837304;175837824;175843540;175843570;175843540;175843540;175843540	-;-;-;-;-;-;-;-;-;-;-;-;-;-;-;-;-;-;-;-;-;-;-;-;-;-;-;-;-;-;-;-	2562	16.9747	23.4829	21.8331	21.3587	22.6745	22.4179	17.1875	15.6834	17.2493	20.5017	20.6019	21.4727	18.7153	22.7217	20.0587	16.5296	17.325	15.5425
EML1	chr14;chr14;chr14;chr14;chr14;chr14;chr14;chr14;chr14;chr14;chr14;chr14;chr14;chr14;chr14;chr14;chr14;chr14;chr14;chr14;chr14;chr14;chr14;chr14;chr14;chr14;chr14;chr14;chr14;chr14;chr14;chr14;chr14;chr14;chr14;chr14;chr14;chr14;chr14;chr14;chr14;chr14;chr14;chr14;chr14;chr14;chr14;chr14;chr14;chr14;chr14;chr14;chr14;chr14;chr14;chr14;chr14;chr14;chr14;chr14;chr14;chr14;chr14;chr14;chr14;chr14;chr…	100204059;100259750;100259750;100259750;100317190;100317190;100317190;100317190;100331851;100331851;100331851;100331851;100341268;100344822;100344822;100344822;100344822;100357536;100357536;100357536;100357536;100360966;100360966;100360966;100360966;100363482;100363482;100363482;100363482;100364570;100364570;100364570;100364570;100367266;100367266;100367266;100367266;100373975;100373975;100373975…	100204197;100259880;100259880;100259880;100317372;100317372;100317372;100317372;100331983;100331983;100331983;100331983;100341324;100344956;100344956;100344956;100344956;100357564;100357564;100357564;100357564;100361095;100361095;100361095;100361095;100363631;100363631;100363631;100363631;100364639;100364639;100364639;100364639;100367376;100367376;100367376;100367376;100374070;100374070;100374070…	+;+;+;+;+;+;+;+;+;+;+;+;+;+;+;+;+;+;+;+;+;+;+;+;+;+;+;+;+;+;+;+;+;+;+;+;+;+;+;+;+;+;+;+;+;+;+;+;+;+;+;+;+;+;+;+;+;+;+;+;+;+;+;+;+;+;+;+;+;+;+;+;+;+;+;+;+;+;+;+;+;+;+;+;+;+;+;+	4654	5.96343	6.15298	5.63053	5.9731	5.13815	5.69581	6.88483	7.34167	6.74621	7.09193	6.31284	6.06696	6.88449	6.28175	7.15447	7.61462	7.5062	7.74453
PIK3CD-AS1	chr1;chr1	9712668;9714256	9714101;9714644	-;-	1823	0.135931	0.07552	0.0691076	0	0	0	0	0.0523542	0	0	0.209302	0	0.0614533	0	0	0.0485991	0	0.0591954
PIK3CD-AS2	chr1;chr1;chr1;chr1;chr1;chr1;chr1	9732484;9732484;9740770;9740903;9747393;9747393;9747393	9732777;9732777;9741193;9741193;9747632;9747632;9747632	-;-;-;-;-;-;-	958	5.04398	4.45497	6.44381	6.14335	5.09681	5.73352	4.0097	5.37981	4.08121	5.43343	4.38115	3.59771	6.43175	4.43639	5.24629	3.88417	2.35953	4.95635
KHDC1	chr6;chr6;chr6;chr6;chr6;chr6;chr6;chr6;chr6;chr6;chr6;chr6;chr6;chr6	73951037;73951037;73951778;73951778;73952129;73952129;73972497;73983859;73985132;74001721;74001721;74019275;74019275;74020029	73951451;73951451;73951960;73951960;73952253;73952253;73972919;73984877;73985279;74001763;74001763;74019451;74019882;74020088	-;-;-;-;-;-;-;-;-;-;-;-;-;-	3024	1.35209	0.682902	0.833222	1.36649	1.36626	1.38202	1.70402	1.86212	1.13621	1.64306	1.68235	1.57812	1.44482	0.894373	1.24651	0.644549	1.05329	0.963512
PRR7	chr5;chr5;chr5;chr5;chr5;chr5;chr5;chr5;chr5;chr5;chr5;chr5;chr5;chr5;chr5;chr5	176872996;176873815;176873815;176874426;176875326;176880957;176881830;176881830;176881830;176881830;176881830;176882725;176882725;176882725;176882725;176882725	176873663;176873961;176873961;176874721;176875408;176881041;176882495;176882495;176882495;176882495;176882495;176883287;176883287;176883287;176883287;176883287	+;+;+;+;+;+;+;+;+;+;+;+;+;+;+;+	2508	10.2757	11.1983	9.24278	12.2324	10.7827	10.5695	8.9282	8.82874	7.8419	9.38668	7.80967	7.87547	8.04039	11.5027	7.41467	6.28792	6.67771	5.63662
CIDEB	chr14;chr14;chr14;chr14;chr14;chr14;chr14;chr14;chr14;chr14;chr14;chr14;chr14;chr14;chr14	24774302;24774302;24775153;24775153;24775580;24775580;24776577;24776577;24777024;24777024;24777685;24777685;24779613;24779855;24779855	24774971;24774971;24775343;24775343;24775729;24775729;24776721;24776721;24777126;24777126;24778036;24778036;24779754;24780641;24780641	-;-;-;-;-;-;-;-;-;-;-;-;-;-;-	2540	0.390239	0.650424	0.595196	0.295795	0.837944	0.79918	0.258201	0.75151	0.233226	0.5589	0.200293	0.626276	0.308743	0.405637	0.593615	0.662727	0.202257	0.38237
LY86	chr6;chr6;chr6;chr6;chr6	6588953;6625159;6626526;6649858;6654777	6589103;6625245;6626654;6649910;6655215	+;+;+;+;+	859	0.288477	0.160271	0	0	0	0.139007	0	0	0	0	0.148063	0	0.130418	0	0.292546	0	0	0.75376
MED7	chr5;chr5;chr5;chr5	156564439;156565451;156569412;156569831	156566459;156566459;156569786;156569876	-;-;-;-	2442	5.22596	4.62293	5.93287	5.89692	5.17816	5.1831	4.02844	3.59568	3.9784	6.34618	5.10411	6.35124	5.91802	5.16846	4.52788	3.19265	1.89337	3.66782
MED27	chr9;chr9;chr9;chr9;chr9;chr9;chr9;chr9;chr9;chr9;chr9;chr9;chr9;chr9;chr9;chr9;chr9;chr9	134735499;134735499;134738450;134738450;134759445;134759445;134769272;134814768;134814768;134889724;134889724;134948738;134952829;134952829;134952829;134955029;134955029;134955029	134736059;134736059;134738527;134738527;134759486;134759486;134769379;134814861;134814861;134889854;134889854;134949129;134952973;134952973;134952973;134955254;134955254;134955254	-;-;-;-;-;-;-;-;-;-;-;-;-;-;-;-;-;-	1777	7.94862	10.2267	11.2017	9.65397	9.7228	8.66825	7.59222	6.65998	8.73423	11.384	10.0919	12.0104	10.024	11.7411	10.3234	5.13529	7.57446	7.71243
WDR13	chrX;chrX;chrX;chrX;chrX;chrX;chrX;chrX;chrX;chrX;chrX;chrX;chrX;chrX;chrX;chrX;chrX;chrX;chrX;chrX;chrX;chrX;chrX;chrX;chrX;chrX;chrX;chrX;chrX;chrX;chrX;chrX;chrX;chrX;chrX;chrX;chrX;chrX;chrX;chrX;chrX;chrX;chrX;chrX;chrX;chrX	48455880;48455880;48455880;48455880;48455880;48456346;48456346;48457105;48457105;48457139;48457139;48457741;48457741;48457741;48457741;48457741;48457975;48457975;48457975;48457975;48457975;48458707;48458707;48458707;48458707;48458707;48460172;48460172;48460172;48460172;48460172;48460453;48460453;48460453;48460453;48460453;48462660;48462660;48462660;48462660;48462660;48463236;48463236;48463236;484…	48456002;48456002;48456425;48457345;48456425;48456425;48456425;48457345;48457345;48457345;48457345;48457850;48457850;48457850;48457850;48457850;48458105;48458105;48458105;48458105;48458105;48459014;48459014;48459014;48459014;48459014;48460352;48460352;48460352;48460352;48460352;48460594;48460594;48460594;48460594;48460594;48462778;48462778;48462778;48462778;48462778;48467257;48467257;48467257;484…	+;+;+;+;+;+;+;+;+;+;+;+;+;+;+;+;+;+;+;+;+;+;+;+;+;+;+;+;+;+;+;+;+;+;+;+;+;+;+;+;+;+;+;+;+;+	6479	7.6685	7.73468	7.29182	7.07369	9.19811	6.17399	6.36265	7.20343	7.11348	6.93844	7.67553	8.10224	7.36604	7.03682	6.26401	6.20816	5.96276	5.84621
ASB6	chr9;chr9;chr9;chr9;chr9;chr9;chr9;chr9;chr9;chr9;chr9;chr9;chr9;chr9;chr9;chr9	132396883;132396884;132396884;132400852;132400852;132401481;132401481;132401681;132401681;132401681;132402820;132402820;132402820;132404166;132404166;132404166	132400736;132400736;132400736;132400938;132400938;132401589;132401589;132401787;132401787;132401787;132403001;132403001;132403001;132404430;132404448;132404430	-;-;-;-;-;-;-;-;-;-;-;-;-;-;-;-	4622	16.1109	15.0124	15.4821	14.5756	15.7108	16.6632	11.7974	13.7525	14.0985	16.0737	16.8407	15.2581	13.2584	17.7218	16.5284	12.6319	15.2497	13.3549
BLOC1S2	chr10;chr10;chr10;chr10;chr10;chr10;chr10;chr10;chr10;chr10;chr10;chr10;chr10;chr10;chr10;chr10;chr10;chr10;chr10;chr10;chr10;chr10;chr10;chr10;chr10;chr10;chr10;chr10;chr10;chr10	102033035;102033035;102033035;102033035;102033035;102033050;102039881;102039881;102039881;102039881;102039881;102039881;102040691;102040691;102040691;102040691;102040691;102040691;102042663;102045854;102045854;102045854;102045854;102045854;102045854;102046058;102046362;102046362;102046362;102046362	102035250;102035247;102035250;102035250;102035250;102035250;102039985;102039985;102039985;102039985;102039985;102039985;102040810;102040810;102040810;102040810;102040810;102040810;102042770;102045970;102045970;102045970;102046121;102045970;102046089;102046135;102046469;102046437;102046469;102046469	-;-;-;-;-;-;-;-;-;-;-;-;-;-;-;-;-;-;-;-;-;-;-;-;-;-;-;-;-;-	2939	17.2846	18.9248	16.632	16.659	17.7638	18.6484	12.4963	15.1655	11.9325	18.9587	19.7335	20.2519	19.7834	18.4048	19.5377	14.1079	15.1026	14.4301
MYADM	chr19;chr19;chr19;chr19;chr19;chr19;chr19;chr19;chr19;chr19;chr19;chr19;chr19;chr19;chr19;chr19;chr19;chr19;chr19;chr19;chr19;chr19;chr19;chr19;chr19;chr19;chr19;chr19;chr19;chr19;chr19;chr19;chr19;chr19	54368882;54369625;54369625;54371119;54371137;54371137;54371137;54371137;54371799;54372645;54372645;54372645;54372944;54372944;54373008;54373008;54373008;54373008;54373008;54373008;54373020;54373856;54376782;54376782;54376782;54376782;54376782;54376782;54376782;54376782;54376782;54376782;54376782;54376782	54368982;54369671;54369671;54371197;54371197;54371197;54371202;54371197;54371913;54373092;54373092;54372852;54373092;54373092;54373092;54373092;54373092;54373092;54373092;54373092;54373092;54374086;54379689;54379689;54379689;54379689;54379689;54379689;54379689;54379689;54379689;54379689;54379689;54379689	+;+;+;+;+;+;+;+;+;+;+;+;+;+;+;+;+;+;+;+;+;+;+;+;+;+;+;+;+;+;+;+;+;+	3934	6.1415	6.40421	7.33354	7.63923	7.66977	7.89166	7.07319	6.62318	6.89671	5.26248	6.40133	6.23384	6.03717	5.46718	5.71711	6.28325	5.98093	5.43133
BEST1	chr11;chr11;chr11;chr11;chr11;chr11;chr11;chr11;chr11;chr11;chr11;chr11;chr11;chr11;chr11;chr11;chr11;chr11;chr11;chr11;chr11;chr11;chr11;chr11;chr11;chr11;chr11;chr11;chr11;chr11;chr11;chr11;chr11;chr11;chr11;chr11;chr11;chr11;chr11;chr11;chr11;chr11;chr11;chr11;chr11;chr11;chr11;chr11;chr11;chr11;chr11;chr11;chr11;chr11;chr11;chr11;chr11;chr11;chr11;chr11;chr11;chr11;chr11;chr11;chr11;chr11;chr…	61717293;61717823;61717823;61717823;61717823;61717823;61719243;61719243;61719243;61722579;61722579;61722579;61722579;61722579;61722579;61722707;61722707;61723190;61723190;61723190;61723190;61723190;61723190;61723190;61723190;61724316;61724316;61724316;61724316;61724316;61724316;61724316;61724316;61724859;61724859;61724859;61724859;61724859;61724859;61724859;61724859;61725618;61725618;61725618;617…	61717899;61717899;61717899;61717899;61717899;61717899;61719430;61719430;61719430;61722673;61722673;61722673;61722673;61722673;61722673;61722859;61722859;61723423;61723423;61723423;61723423;61723423;61723423;61723423;61723423;61724470;61724470;61724470;61724470;61724470;61724470;61724470;61724470;61724936;61724936;61724936;61724936;61724936;61724936;61724936;61724936;61725770;61725770;61725973;617…	+;+;+;+;+;+;+;+;+;+;+;+;+;+;+;+;+;+;+;+;+;+;+;+;+;+;+;+;+;+;+;+;+;+;+;+;+;+;+;+;+;+;+;+;+;+;+;+;+;+;+;+;+;+;+;+;+;+;+;+;+;+;+;+;+;+;+;+;+;+;+;+;+;+;+;+	5360	2.14977	3.4932	3.33761	2.7567	2.63945	3.16339	0.769097	0.62322	0.795753	3.81828	5.41015	4.69901	2.17371	3.55613	3.14122	0.512403	0.709259	1.14759
STOML1	chr15;chr15;chr15;chr15;chr15;chr15;chr15;chr15;chr15;chr15;chr15;chr15;chr15;chr15;chr15;chr15;chr15;chr15;chr15;chr15;chr15;chr15;chr15;chr15;chr15;chr15;chr15;chr15;chr15;chr15;chr15;chr15;chr15;chr15;chr15;chr15;chr15;chr15;chr15;chr15;chr15;chr15;chr15;chr15;chr15;chr15;chr15;chr15;chr15;chr15;chr15;chr15;chr15;chr15;chr15;chr15;chr15;chr15;chr15;chr15;chr15;chr15;chr15;chr15;chr15;chr15;chr…	74271267;74271267;74271267;74271267;74271267;74271267;74271267;74275559;74275559;74275559;74275559;74275559;74277000;74277000;74277000;74277000;74277000;74277000;74277000;74277000;74277000;74277000;74277000;74277659;74277659;74277659;74277659;74277659;74277659;74277659;74277659;74277659;74277659;74277659;74277659;74280940;74280940;74280940;74280940;74280940;74280940;74280940;74280940;74280940;742…	74276471;74276471;74276471;74276471;74276471;74276471;74276471;74276471;74276471;74276471;74276471;74276471;74277212;74277209;74277212;74277212;74277212;74277212;74277212;74277209;74277209;74277209;74277209;74277854;74277854;74277854;74277854;74277854;74277854;74277854;74277854;74277854;74277854;74277854;74277854;74281143;74281598;74281143;74281143;74281598;74281143;74281143;74281143;74281143;742…	-;-;-;-;-;-;-;-;-;-;-;-;-;-;-;-;-;-;-;-;-;-;-;-;-;-;-;-;-;-;-;-;-;-;-;-;-;-;-;-;-;-;-;-;-;-;-;-;-;-;-;-;-;-;-;-;-;-;-;-;-;-;-;-;-;-;-;-;-;-;-;-;-;-;-;-;-;-;-;-;-	6841	1.53948	1.7106	2.02575	1.64739	1.4824	1.48364	1.1778	1.33934	1.42015	1.85034	1.85917	1.64709	1.80138	2.25914	1.63466	1.02311	0.931193	0.77295
GSG1L	chr16;chr16;chr16;chr16;chr16;chr16;chr16;chr16;chr16;chr16;chr16;chr16;chr16;chr16;chr16;chr16;chr16;chr16;chr16;chr16;chr16;chr16;chr16;chr16;chr16;chr16;chr16	27798849;27798849;27798849;27798850;27818808;27818808;27818808;27818808;27835183;27840110;27840110;27840110;27840110;27856271;27856271;27856271;27856271;27895807;27895807;27895807;27899381;27974477;27974477;27974477;28074397;28074397;28074397	27802788;27802788;27802788;27802788;27818875;27818875;27818875;27818875;27835236;27840277;27840277;27840277;27840277;27856382;27856382;27856382;27856382;27895959;27895959;27895959;27899478;27974524;27974524;27974524;28075035;28075035;28075035	-;-;-;-;-;-;-;-;-;-;-;-;-;-;-;-;-;-;-;-;-;-;-;-;-;-;-	5280	0.0234661	0	0	0.0474317	0.0474237	0.0678448	0	0.0903805	0	0.0224054	0	0	0.0212177	0.170744	0.0713913	0.0671183	0.136217	0.0817525
TAP2	chr6;chr6;chr6;chr6;chr6;chr6;chr6;chr6;chr6;chr6;chr6;chr6;chr6;chr6;chr6;chr6;chr6;chr6;chr6;chr6;chr6;chr6;chr6;chr6;chr6;chr6;chr6;chr6;chr6;chr6;chr6;chr6;chr6;chr6;chr6;chr6;chr6_apd_hap1;chr6_apd_hap1;chr6_apd_hap1;chr6_apd_hap1;chr6_apd_hap1;chr6_apd_hap1;chr6_apd_hap1;chr6_apd_hap1;chr6_apd_hap1;chr6_apd_hap1;chr6_apd_hap1;chr6_apd_hap1;chr6_apd_hap1;chr6_apd_hap1;chr6_apd_hap1;chr6_apd_…	32789610;32793187;32793187;32797177;32797177;32797177;32797707;32797707;32797707;32798044;32798044;32798044;32798395;32798395;32798395;32800110;32800110;32800110;32800404;32800404;32800404;32802931;32802931;32802931;32803420;32803420;32803420;32805314;32805314;32805314;32805518;32805518;32805518;32806430;32806430;32806430;4076763;4080359;4080359;4083465;4083465;4084182;4084182;4084182;4084712;408…	32790095;32796811;32796811;32797313;32797313;32797313;32797866;32797866;32797866;32798217;32798217;32798217;32798583;32798583;32798583;32800238;32800238;32800238;32800601;32800601;32800601;32803136;32803136;32803136;32803550;32803550;32803550;32805428;32805428;32805428;32806014;32806014;32806014;32806600;32806547;32806547;4077248;4083454;4083454;4083816;4083816;4084318;4084318;4084318;4084871;408…	-;-;-;-;-;-;-;-;-;-;-;-;-;-;-;-;-;-;-;-;-;-;-;-;-;-;-;-;-;-;-;-;-;-;-;-;-;-;-;-;-;-;-;-;-;-;-;-;-;-;-;-;-;-;-;-;-;-;-;-;-;-;-;-;-;-;-;-;-;-;-;-;-;-;-;-;-;-;-;-;-;-;-;-;-;-;-;-;-;-;-;-;-;-;-;-;-;-;-;-;-;-;-;-;-;-;-;-;-;-;-;-;-;-;-;-;-;-;-;-;-;-;-;-;-;-;-;-;-;-;-;-;-;-;-;-;-;-;-;-;-;-;-;-;-;-;-;-;-;-;-;-;-;-;-;-;-;-;-;-;-;-;-;-;-;-;-;-;-;-;-;-;-;-;-;-;-;-;-;-;-;-;-;-;-;-;-;-;-;-;-;-;-;-;-;-;-;-;-;-…	49213	0.0302117	0.01119	0.0230396	0.0508889	0.0203521	0.0412476	0.0228452	0.0252117	0.0168523	0.00721154	0.0180908	0.0242427	0.0386991	0.0235529	0.0357442	0.00720104	0.0250535	0.0285061
TMEM274P	chr1;chr1;chr1;chr1;chr1	10010630;10011289;10012397;10015879;10020772	10010706;10011355;10012527;10015973;10020845	-;-;-;-;-	444	6.13923	7.44179	5.95866	6.76864	6.20354	2.68934	2.11014	4.94406	3.73582	5.06241	8.30719	7.76262	5.04637	6.38147	8.48977	4.19036	3.00835	4.61791
MIR5697	chr1	10027439	10027516	+	78	12.7078	8.82519	17.7669	1.60538	8.02556	10.716	6.00577	4.89445	7.5948	6.06669	4.89177	6.79804	18.6716	16.5115	12.887	1.13585	7.90359	4.15051
NEDD9	chr6;chr6;chr6;chr6;chr6;chr6;chr6;chr6;chr6;chr6;chr6;chr6;chr6;chr6;chr6;chr6;chr6;chr6;chr6;chr6;chr6;chr6;chr6;chr6;chr6;chr6;chr6;chr6;chr6;chr6;chr6;chr6;chr6;chr6	11183531;11183531;11183531;11183531;11188451;11188451;11188451;11188451;11190197;11190197;11190197;11190197;11192578;11192578;11192578;11192578;11193824;11193824;11193824;11193824;11198541;11200504;11213514;11213514;11213514;11213514;11232737;11232737;11232737;11305299;11306225;11306225;11382372;11382372	11185904;11185904;11185904;11185904;11188540;11188540;11188540;11188540;11191438;11191438;11191438;11191438;11192679;11192679;11192679;11192679;11193925;11193925;11193925;11193925;11201279;11200654;11213960;11213960;11213960;11213960;11232901;11232901;11232915;11305392;11306388;11306388;11382581;11382581	-;-;-;-;-;-;-;-;-;-;-;-;-;-;-;-;-;-;-;-;-;-;-;-;-;-;-;-;-;-;-;-;-;-	7743	0.864089	0.871236	0.8298	0.824772	0.776125	1.27996	0.423499	0.665615	0.581454	0.748641	0.689889	1.24977	0.810235	1.21421	0.843824	0.560663	0.544054	0.376296
TAPBPL	chr12;chr12;chr12;chr12;chr12;chr12;chr12;chr12;chr12;chr12;chr12;chr12;chr12;chr12;chr12;chr12;chr12;chr12;chr12;chr12;chr12;chr12;chr12;chr12;chr12;chr12;chr12;chr12;chr12;chr12;chr12;chr12;chr12;chr12;chr12;chr12;chr12;chr12;chr12;chr12;chr12;chr12;chr12;chr12;chr12;chr12;chr12;chr12	6560840;6561208;6561208;6561208;6561208;6561208;6561717;6562233;6562233;6562233;6562233;6562233;6562233;6562613;6562613;6562613;6562613;6562613;6562613;6566572;6566572;6566572;6566572;6566572;6566572;6566835;6567811;6567811;6567811;6567811;6567811;6567811;6570021;6570021;6570021;6570021;6570021;6570021;6570290;6570325;6570325;6570325;6571200;6571200;6571200;6571200;6571200;6571200	6560950;6561478;6561478;6561478;6561478;6561478;6561785;6562463;6562463;6562463;6562463;6562463;6562463;6562882;6562882;6562882;6562882;6562882;6562882;6566709;6566910;6566910;6566910;6566910;6566910;6566910;6568113;6568113;6568113;6568113;6568113;6568113;6570104;6570104;6570104;6570104;6570104;6570104;6570556;6570556;6570556;6570556;6571482;6571482;6571482;6571482;6571488;6571482	+;+;+;+;+;+;+;+;+;+;+;+;+;+;+;+;+;+;+;+;+;+;+;+;+;+;+;+;+;+;+;+;+;+;+;+;+;+;+;+;+;+;+;+;+;+;+;+	2234	2.77307	3.45107	3.27083	3.81152	5.66028	4.43633	1.9711	1.92251	2.22744	2.96546	5.18081	4.50971	2.75811	3.86254	3.09341	1.58632	2.66755	2.60847
MICA	chr6;chr6;chr6;chr6;chr6;chr6;chr6;chr6;chr6;chr6;chr6;chr6;chr6;chr6;chr6;chr6;chr6;chr6;chr6;chr6;chr6;chr6;chr6;chr6;chr6;chr6;chr6;chr6;chr6;chr6;chr6;chr6_cox_hap2;chr6_cox_hap2;chr6_cox_hap2;chr6_cox_hap2;chr6_cox_hap2;chr6_cox_hap2;chr6_cox_hap2;chr6_cox_hap2;chr6_cox_hap2;chr6_cox_hap2;chr6_cox_hap2;chr6_cox_hap2;chr6_cox_hap2;chr6_cox_hap2;chr6_cox_hap2;chr6_cox_hap2;chr6_cox_hap2;chr6_c…	31368488;31368488;31368488;31371372;31371372;31378320;31378320;31378320;31378320;31378320;31378849;31378849;31378849;31378849;31379021;31379724;31379724;31379724;31379724;31379724;31380102;31380102;31380102;31380102;31380102;31380162;31382789;31382789;31382789;31382789;31382789;2881184;2881184;2881184;2884071;2884071;2891020;2891020;2891020;2891020;2891020;2891549;2891549;2891549;2891549;2891721;…	31368540;31368560;31368540;31371479;31371479;31378574;31378574;31378574;31378574;31378574;31379136;31379136;31379136;31379136;31379136;31380002;31380002;31380002;31380002;31380002;31380157;31380237;31380237;31380237;31380237;31380237;31383092;31383092;31383092;31383092;31383092;2881236;2881256;2881236;2884178;2884178;2891274;2891274;2891274;2891274;2891274;2891836;2891836;2891836;2891836;2891836;…	+;+;+;+;+;+;+;+;+;+;+;+;+;+;+;+;+;+;+;+;+;+;+;+;+;+;+;+;+;+;+;+;+;+;+;+;+;+;+;+;+;+;+;+;+;+;+;+;+;+;+;+;+;+;+;+;+;+;+;+;+;+;+;+;+;+;+;+;+;+;+;+;+;+;+;+;+;+;+;+;+;+;+;+;+;+;+;+;+;+;+;+;+;+;+;+;+;+;+;+;+;+;+;+;+;+;+;+;+;+;+;+;+;+;+;+;+;+;+;+;+;+;+;+;+;+;+;+;+;+;+;+;+;+;+;+;+;+;+;+;+;+;+;+;+;+;+;+;+;+;+;+;+;+;+;+;+;+;+;+;+	7213	0.0171774	0	0.104797	0.0173603	0.0173574	0	0.0259781	0.0132319	0.0492772	0.032802	0.0176329	0.0367563	0	0.0714209	0.0522592	0.0122828	0.0712232	0.0299219
CCR5	chr3;chr3;chr3;chr3;chr3;chr3	46411633;46411633;46412191;46412426;46414383;46414383	46411689;46411689;46412479;46412479;46417697;46417697	+;+;+;+;+;+	3661	0.135374	0.150421	0.240886	0	0.205188	0.521855	0.0511828	0.234629	0.291262	0.0323137	0	0.398301	0	0.0351788	0.0343208	0	0	0
ZNF654	chr3;chr3;chr3;chr3;chr3;chr3;chr3;chr3;chr3;chr3;chr3;chr3;chr3;chr3;chr3;chr3;chr3;chr3;chr3;chr3;chr3;chr3;chr3;chr3;chr3;chr3;chr3;chr3;chr3;chr3;chr3;chr3;chr3;chr3;chr3;chr3;chr3;chr3;chr3;chr3;chr3;chr3;chr3;chr3;chr3;chr3;chr3;chr3;chr3;chr3;chr3;chr3;chr3;chr3;chr3;chr3;chr3;chr3;chr3;chr3;chr3;chr3;chr3	88108405;88108405;88108405;88108405;88108405;88108405;88108405;88108405;88135407;88135407;88135407;88135407;88135407;88162265;88162265;88162265;88162265;88162265;88162265;88162265;88162265;88175284;88175284;88175284;88175284;88175284;88177959;88177959;88177959;88177959;88177959;88178837;88178837;88178837;88178837;88178837;88178837;88178837;88178837;88184211;88184211;88184211;88184211;88184211;881…	88108655;88108655;88108655;88108655;88108655;88108655;88108655;88108655;88135552;88135552;88135552;88135552;88135552;88162346;88162346;88162346;88162346;88162346;88162346;88162346;88162346;88175453;88175419;88175453;88175419;88175419;88178161;88178161;88178161;88178161;88178161;88178976;88178976;88178976;88178976;88178976;88178976;88178976;88178976;88184352;88184352;88184352;88184352;88184352;881…	+;+;+;+;+;+;+;+;+;+;+;+;+;+;+;+;+;+;+;+;+;+;+;+;+;+;+;+;+;+;+;+;+;+;+;+;+;+;+;+;+;+;+;+;+;+;+;+;+;+;+;+;+;+;+;+;+;+;+;+;+;+;+	6494	8.12777	10.4728	9.73877	7.7708	9.21542	8.71556	8.13693	7.73058	6.4585	10.0922	9.85133	10.9822	11.8343	13.4462	11.8993	8.03559	10.3949	9.88734
PCDH11Y	chrY;chrY;chrY;chrY;chrY;chrY;chrY;chrY;chrY;chrY;chrY;chrY;chrY;chrY;chrY;chrY;chrY;chrY;chrY;chrY;chrY	4868337;4868337;4898940;4899947;4899947;4900711;4900711;4924131;4924131;4924930;4924930;4966256;4966256;4966256;4966256;4972385;4972385;4972385;5369098;5449816;5605313	4868646;4868646;4899108;4900052;4900052;4900769;4900769;4925500;4925500;4925500;4925500;4968748;4968748;4968748;4968748;4973639;4973639;4973639;5369296;5449839;5610269	+;+;+;+;+;+;+;+;+;+;+;+;+;+;+;+;+;+;+;+;+	10942	0	0	0	0	0	0	0	0	0	0	0	0	0	0	0	0	0	0
BUB1	chr2;chr2;chr2;chr2;chr2;chr2;chr2;chr2;chr2;chr2;chr2;chr2;chr2;chr2;chr2;chr2;chr2;chr2;chr2;chr2;chr2;chr2;chr2;chr2;chr2;chr2;chr2;chr2;chr2;chr2;chr2;chr2;chr2;chr2;chr2;chr2;chr2;chr2;chr2;chr2;chr2;chr2;chr2;chr2;chr2;chr2;chr2;chr2;chr2;chr2;chr2;chr2;chr2;chr2;chr2;chr2;chr2;chr2;chr2;chr2;chr2;chr2;chr2;chr2;chr2;chr2;chr2;chr2;chr2;chr2;chr2;chr2;chr2	111395105;111395275;111395275;111397319;111397319;111397319;111398611;111398611;111398611;111398884;111398884;111399219;111399219;111399219;111399696;111399696;111399696;111406811;111406811;111406811;111408123;111408123;111408123;111411013;111411013;111411013;111413316;111413316;111413316;111414613;111414613;111414613;111415123;111415123;111415123;111415987;111415987;111415987;111416191;111416191…	111395736;111395736;111395736;111397425;111397425;111397425;111398782;111398782;111398769;111399041;111399041;111399380;111399380;111399380;111399811;111399811;111399811;111406954;111406954;111406954;111408361;111408361;111408361;111411100;111411100;111411100;111413493;111413493;111413493;111414694;111414694;111414694;111415222;111415222;111415222;111416097;111416097;111416097;111416319;111416319…	-;-;-;-;-;-;-;-;-;-;-;-;-;-;-;-;-;-;-;-;-;-;-;-;-;-;-;-;-;-;-;-;-;-;-;-;-;-;-;-;-;-;-;-;-;-;-;-;-;-;-;-;-;-;-;-;-;-;-;-;-;-;-;-;-;-;-;-;-;-;-;-;-	3806	52.6399	52.6312	52.7302	49.7457	48.7176	50.4169	57.8732	53.5637	55.2548	57.6272	54.4367	55.7275	55.9264	52.2806	51.0716	70.9048	68.6507	65.7517
ATG4A	chrX;chrX;chrX;chrX;chrX;chrX;chrX;chrX;chrX;chrX;chrX;chrX;chrX;chrX;chrX;chrX;chrX;chrX;chrX;chrX;chrX;chrX;chrX;chrX;chrX;chrX;chrX;chrX;chrX;chrX;chrX;chrX;chrX;chrX;chrX;chrX;chrX;chrX;chrX;chrX;chrX;chrX;chrX;chrX;chrX;chrX;chrX;chrX;chrX;chrX;chrX;chrX;chrX;chrX;chrX;chrX;chrX;chrX;chrX;chrX;chrX;chrX;chrX;chrX;chrX;chrX;chrX;chrX;chrX;chrX;chrX;chrX;chrX;chrX;chrX;chrX;chrX;chrX;chrX;chrX…	107334897;107334897;107334897;107334897;107334897;107334897;107334897;107335008;107369307;107369307;107369307;107369307;107369307;107369307;107369307;107369307;107370023;107370023;107370023;107370023;107372011;107372011;107372011;107372011;107372011;107372011;107372011;107372011;107374490;107374490;107374490;107374490;107374490;107374490;107374490;107374490;107377287;107377287;107377287;107377287…	107335066;107335486;107335066;107335066;107335066;107335066;107335109;107335066;107369417;107369417;107369417;107369417;107369417;107369417;107369417;107369417;107370324;107370324;107370324;107370324;107372082;107372082;107372082;107372082;107372082;107372082;107372082;107372082;107374588;107374588;107374588;107374588;107374588;107374588;107374588;107374588;107377388;107377388;107377388;107377388…	+;+;+;+;+;+;+;+;+;+;+;+;+;+;+;+;+;+;+;+;+;+;+;+;+;+;+;+;+;+;+;+;+;+;+;+;+;+;+;+;+;+;+;+;+;+;+;+;+;+;+;+;+;+;+;+;+;+;+;+;+;+;+;+;+;+;+;+;+;+;+;+;+;+;+;+;+;+;+;+;+;+;+;+;+;+;+;+;+;+;+;+;+;+;+;+;+;+;+;+;+;+;+;+;+	3128	15.3292	12.3677	13.5327	13.6108	13.4485	11.5666	13.1789	12.7235	9.96161	12.6318	13.3773	14.197	17.8359	14.493	15.3847	16.1161	13.5988	12.0057
TIMM9	chr14;chr14;chr14;chr14;chr14;chr14;chr14;chr14;chr14;chr14;chr14;chr14;chr14;chr14;chr14;chr14;chr14;chr14;chr14;chr14;chr14;chr14;chr14;chr14;chr14;chr14;chr14;chr14;chr14;chr14;chr14;chr14;chr14;chr14;chr14;chr14;chr14;chr14;chr14;chr14;chr14;chr14;chr14;chr14;chr14;chr14;chr14;chr14;chr14;chr14;chr14;chr14;chr14	58875212;58875212;58875212;58875212;58875212;58875212;58875212;58875212;58875212;58875212;58875213;58875368;58877561;58877561;58877561;58877561;58877561;58877561;58877561;58877561;58877561;58877561;58877561;58878625;58878625;58878625;58878625;58878625;58878625;58878625;58878625;58890726;58890726;58890726;58890726;58890726;58890726;58890726;58890726;58893772;58893772;58893772;58893772;58893772;588…	58875886;58875799;58875886;58875886;58875799;58875799;58875886;58875802;58875817;58875886;58875886;58875886;58877656;58877656;58877656;58877656;58877656;58877656;58877656;58877656;58877656;58877656;58877656;58878689;58878689;58878689;58878689;58878689;58878689;58878689;58878689;58890813;58890813;58890813;58890813;58890813;58890813;58890813;58890813;58893960;58893960;58893960;58893960;58893960;588…	-;-;-;-;-;-;-;-;-;-;-;-;-;-;-;-;-;-;-;-;-;-;-;-;-;-;-;-;-;-;-;-;-;-;-;-;-;-;-;-;-;-;-;-;-;-;-;-;-;-;-;-;-	1336	23.6487	24.4225	22.8203	18.558	21.7411	24.8466	17.4617	17.8596	14.8985	24.3508	31.7013	27.9808	21.6344	28.9198	26.5216	12.5334	11.2283	17.6086
TIMM8B	chr11;chr11;chr11;chr11;chr11;chr11;chr11;chr11	111955536;111955555;111955555;111956691;111956702;111957364;111957364;111957364	111956186;111956186;111956186;111957034;111957034;111957480;111957480;111957480	-;-;-;-;-;-;-;-	1112	69.8613	72.1793	78.2863	66.5512	72.6197	66.4684	42.8851	39.5671	44.9623	72.6612	75.0306	69.8571	72.4363	60.8045	70.5079	48.1224	41.6715	37.6532
TIMM10	chr11;chr11;chr11	57295937;57297592;57298131	57296391;57297707;57298227	-;-;-	668	89.216	90.4767	88.2636	96.9141	78.1555	83.12	64.3769	64.2946	60.6583	81.2873	110.812	84.1409	86.37	78.8548	72.7934	78.5163	65.2164	53.7951
PSD4	chr2;chr2;chr2;chr2;chr2;chr2;chr2;chr2;chr2;chr2;chr2;chr2;chr2;chr2;chr2;chr2;chr2	113931548;113939923;113942534;113942942;113943454;113949957;113950625;113950835;113951169;113951436;113953304;113953724;113955141;113955324;113956317;113956660;113958735	113931631;113941089;113942650;113943017;113943832;113950166;113950705;113950947;113951227;113951525;113953347;113953884;113955211;113955490;113956461;113956803;113966968	+;+;+;+;+;+;+;+;+;+;+;+;+;+;+;+;+	11342	0.458811	0.534087	0.533168	0.419534	0.540887	0.894867	0.751701	0.437575	0.741668	0.35463	0.358839	0.467507	0.237058	0.499625	0.376658	0.414001	0.235533	0.352036
ST6GAL2	chr2;chr2;chr2;chr2;chr2;chr2;chr2;chr2;chr2;chr2;chr2;chr2;chr2;chr2;chr2;chr2;chr2;chr2;chr2;chr2;chr2;chr2;chr2;chr2;chr2;chr2;chr2;chr2;chr2	107418056;107418056;107418056;107418056;107429532;107446522;107446522;107446522;107446522;107446522;107449021;107449021;107449021;107449021;107449021;107450505;107450505;107450505;107450505;107450505;107459491;107459491;107459491;107459491;107502323;107502549;107503187;107503432;107503432	107423405;107423405;107423405;107423405;107429680;107446696;107446696;107446696;107446696;107446696;107449122;107449122;107449122;107449122;107449122;107450602;107450602;107450602;107450602;107450602;107460490;107460490;107460490;107460490;107502484;107502623;107503325;107503565;107503565	-;-;-;-;-;-;-;-;-;-;-;-;-;-;-;-;-;-;-;-;-;-;-;-;-;-;-;-;-	7384	0.151017	0.0372896	0.0341233	0.0847913	0.0339108	0	0.0634413	0.0775529	0.24068	0.080106	0.0516736	0.0718102	0	0.122092	0.0340327	0.0839888	0.0139148	0.102301
TIAM2	chr6;chr6;chr6;chr6;chr6;chr6;chr6;chr6;chr6;chr6;chr6;chr6;chr6;chr6;chr6;chr6;chr6;chr6;chr6;chr6;chr6;chr6;chr6;chr6;chr6;chr6;chr6;chr6;chr6;chr6;chr6;chr6;chr6;chr6;chr6;chr6;chr6;chr6;chr6	155411423;155448624;155450352;155458311;155465740;155469244;155485549;155486397;155497950;155500173;155500512;155503360;155504371;155532338;155538100;155561664;155561664;155565145;155565145;155565792;155565792;155566757;155566757;155569134;155569134;155570985;155570985;155572047;155572047;155573079;155573079;155574082;155574082;155575107;155575107;155575553;155575553;155577618;155577618	155411513;155448734;155451551;155458746;155465912;155469468;155485734;155486543;155498111;155500277;155500590;155503452;155504634;155532441;155538224;155561843;155561843;155565213;155565213;155565917;155565917;155566865;155566865;155569313;155569313;155571103;155571103;155572155;155572155;155573137;155573137;155574187;155574187;155575194;155575194;155575707;155575707;155578857;155578857	+;+;+;+;+;+;+;+;+;+;+;+;+;+;+;+;+;+;+;+;+;+;+;+;+;+;+;+;+;+;+;+;+;+;+;+;+;+;+	6041	4.3071	3.96542	5.06769	3.56527	2.63205	3.57766	5.67631	5.11888	5.23652	3.60326	3.66336	3.84014	4.52494	4.43441	5.09583	5.00104	4.83033	4.53732
ANTXR1	chr2;chr2;chr2;chr2;chr2;chr2;chr2;chr2;chr2;chr2;chr2;chr2;chr2;chr2;chr2;chr2;chr2;chr2;chr2;chr2;chr2;chr2;chr2;chr2;chr2;chr2;chr2;chr2;chr2;chr2;chr2;chr2;chr2;chr2;chr2;chr2;chr2;chr2;chr2;chr2;chr2;chr2;chr2;chr2;chr2;chr2	69240276;69240276;69240276;69267176;69267176;69267176;69271874;69271874;69271874;69297779;69297779;69297779;69298886;69298886;69298886;69300154;69300154;69300154;69302722;69302722;69302722;69304540;69304540;69304540;69317991;69317991;69317991;69329974;69329974;69329974;69350149;69350149;69350149;69351697;69351697;69351697;69372458;69379301;69379301;69397380;69397380;69399499;69408918;69409625;694…	69240783;69240783;69240783;69267247;69267247;69267247;69271945;69271945;69271945;69297860;69297860;69297860;69298919;69298919;69298919;69300233;69300233;69300233;69302790;69302790;69302790;69304620;69304620;69304620;69318051;69318051;69318051;69330072;69330072;69330072;69350218;69350218;69350218;69351775;69351775;69351775;69373496;69379396;69379396;69397421;69397421;69399689;69409013;69409792;694…	+;+;+;+;+;+;+;+;+;+;+;+;+;+;+;+;+;+;+;+;+;+;+;+;+;+;+;+;+;+;+;+;+;+;+;+;+;+;+;+;+;+;+;+;+;+	7123	13.2894	12.1186	13.0706	13.8879	11.6006	14.6011	14.9815	14.739	15.7351	11.742	12.2847	13.1389	13.2743	11.1016	14.7469	14.4281	13.5736	14.1955
CTAG2	chrX;chrX;chrX;chrX;chrX	153880246;153880251;153880771;153881521;153881521	153880541;153880905;153880905;153881853;153881853	-;-;-;-;-	993	0.124774	0	0	0	0	0	0	0	0	0	0	0	0	0	0	0	0	0
RNU6-1	chr1;chr10;chr3;chr14;chr14;chr7;chrX;chr15;chr2;chr19;chr19	10359024;13259269;180949525;32671251;32672370;123430661;140212216;68132278;175422695;893484;1021521	10359128;13259374;180949630;32671356;32672475;123430765;140212321;68132383;175422800;893589;1021626	+;+;+;+;-;-;-;-;-;+;+	1164	0	0	0	0	0	0	0	0	0	0	0	0	0	0	0	0	0	0
RNU6-9	chr1;chr10;chr3;chr14;chr14;chr7;chrX;chr15;chr2;chr19;chr19	10359024;13259269;180949525;32671251;32672370;123430661;140212215;68132277;175422694;893484;1021521	10359128;13259375;180949631;32671356;32672475;123430765;140212321;68132383;175422800;893590;1021627	+;+;+;+;-;-;-;-;-;+;+	1171	0	0	0	0	0	0	0	0	0	0	0	0	0	0	0	0	0	0
RNU6-7	chr1;chr10;chr3;chr14;chr14;chr7;chrX;chr15;chr2;chr19;chr19	10359024;13259269;180949525;32671251;32672369;123430661;140212216;68132278;175422695;893484;1021521	10359128;13259374;180949630;32671357;32672475;123430765;140212321;68132383;175422800;893589;1021626	+;+;+;+;-;-;-;-;-;+;+	1166	0	0	0	0	0	0	0	0	0	0	0	0	0	0	0	0	0	0
RNU6-8	chr1;chr10;chr3;chr14;chr14;chr7;chrX;chr15;chr2;chr19;chr19	10359024;13259269;180949525;32671251;32672369;123430661;140212216;68132278;175422695;893484;1021521	10359128;13259374;180949630;32671357;32672475;123430765;140212321;68132383;175422800;893589;1021626	+;+;+;+;-;-;-;-;-;+;+	1166	0	0	0	0	0	0	0	0	0	0	0	0	0	0	0	0	0	0
RNU6-2	chr1;chr10;chr3;chr14;chr14;chr7;chrX;chr15;chr2;chr19;chr19	10359024;13259269;180949525;32671251;32672370;123430661;140212215;68132277;175422694;893484;1021521	10359128;13259375;180949631;32671356;32672475;123430765;140212321;68132383;175422800;893590;1021627	+;+;+;+;-;-;-;-;-;+;+	1171	0	0	0	0	0	0	0	0	0	0	0	0	0	0	0	0	0	0
CHN2-AS1	chr7;chr7;chr7	29238656;29240308;29248429	29239739;29240363;29248586	-;-;-	1298	1.9091	1.59098	2.42649	1.64001	1.9291	2.48381	4.18646	2.2059	2.46451	1.91395	1.66576	1.8383	1.12202	2.87743	2.22644	1.43337	2.53305	1.66276
MUC12-AS1	chr7;chr7;chr7;chr7;chr7;chr7	100657601;100657601;100658479;100658479;100660696;100660696	100657720;100657720;100658548;100658571;100660889;100660889	-;-;-;-;-;-	407	0	0.676526	0	0	0	0	0.230197	0	0	0	0	0	0	0	0	0	0	0
WDR73	chr15;chr15;chr15;chr15;chr15;chr15;chr15;chr15;chr15;chr15;chr15;chr15;chr15;chr15;chr15;chr15;chr15;chr15;chr15;chr15;chr15;chr15;chr15;chr15;chr15;chr15;chr15;chr15;chr15;chr15;chr15;chr15;chr15;chr15;chr15;chr15;chr15;chr15;chr15	85184723;85184726;85184726;85184726;85184726;85188702;85188702;85188702;85188702;85188702;85189204;85189415;85189415;85189415;85189415;85189415;85191121;85191121;85191121;85191121;85191121;85191768;85191768;85191768;85191768;85195945;85195945;85195945;85195945;85195945;85196863;85196863;85196863;85196863;85196863;85197458;85197465;85197465;85197465	85186954;85186954;85186954;85186954;85186954;85189067;85189067;85189067;85189067;85189067;85189316;85189579;85189579;85189579;85189579;85189579;85191185;85191185;85191185;85191185;85191185;85191856;85191856;85191856;85191856;85196033;85196033;85196033;85196033;85196033;85196930;85196930;85196930;85196930;85197477;85197574;85197514;85197574;85197574	-;-;-;-;-;-;-;-;-;-;-;-;-;-;-;-;-;-;-;-;-;-;-;-;-;-;-;-;-;-;-;-;-;-;-;-;-;-;-	3831	30.9186	37.1225	33.7073	32.9147	37.6805	32.7894	29.7871	35.1523	33.2458	34.5236	46.2796	39.9657	35.0037	39.1311	35.5857	26.8725	34.973	28.0839
CDCA3	chr12;chr12;chr12;chr12;chr12;chr12;chr12;chr12;chr12;chr12;chr12;chr12;chr12;chr12;chr12;chr12;chr12;chr12;chr12;chr12;chr12;chr12;chr12;chr12;chr12;chr12;chr12;chr12;chr12;chr12;chr12;chr12;chr12;chr12;chr12;chr12;chr12	6955889;6957972;6957972;6957972;6957972;6957972;6957972;6958487;6958487;6958487;6958487;6958729;6958729;6958729;6958729;6958729;6958729;6958729;6959631;6959631;6959631;6959631;6959631;6959631;6959631;6959997;6959997;6959997;6959997;6959997;6960386;6960386;6960386;6960386;6960386;6960386;6960386	6956067;6958362;6958362;6958362;6958362;6958362;6958362;6958577;6958577;6958593;6958593;6959022;6959022;6959022;6959022;6959022;6958947;6959022;6959760;6959760;6959760;6959760;6959760;6959760;6959760;6960173;6960173;6960173;6960173;6960173;6961094;6961094;6961094;6961094;6961094;6961094;6961094	-;-;-;-;-;-;-;-;-;-;-;-;-;-;-;-;-;-;-;-;-;-;-;-;-;-;-;-;-;-;-;-;-;-;-;-;-	1987	18.1455	19.331	19.782	20.7964	19.7848	21.4536	16.7859	18.4927	20.6906	17.623	16.9624	20.0811	13.6443	15.8151	14.3544	16.6759	19.1325	16.7817
MAPKAPK5	chr12;chr12;chr12;chr12;chr12;chr12;chr12;chr12;chr12;chr12;chr12;chr12;chr12;chr12;chr12;chr12;chr12;chr12;chr12;chr12;chr12;chr12;chr12;chr12;chr12;chr12;chr12;chr12;chr12;chr12;chr12;chr12;chr12;chr12;chr12;chr12;chr12;chr12;chr12;chr12;chr12;chr12;chr12;chr12;chr12;chr12;chr12;chr12;chr12;chr12;chr12;chr12;chr12;chr12;chr12;chr12;chr12;chr12;chr12;chr12;chr12;chr12;chr12;chr12;chr12;chr12;chr…	112280032;112280032;112280032;112280032;112280032;112280032;112280032;112280032;112280032;112280032;112280032;112303054;112303054;112303054;112303054;112303054;112303054;112303054;112303054;112303054;112303054;112303054;112303960;112303960;112303960;112303960;112303960;112303960;112303960;112303960;112303960;112303960;112303960;112305376;112305376;112305376;112305376;112305376;112305376;112305376…	112280573;112280573;112280573;112280573;112280573;112280573;112280573;112280573;112280573;112280573;112280573;112303127;112303127;112303127;112303127;112303127;112303127;112303127;112303127;112303127;112303127;112303127;112304035;112304035;112304035;112304035;112304035;112304035;112304035;112304035;112304035;112304035;112304035;112305473;112305473;112305473;112305473;112305473;112305473;112305473…	+;+;+;+;+;+;+;+;+;+;+;+;+;+;+;+;+;+;+;+;+;+;+;+;+;+;+;+;+;+;+;+;+;+;+;+;+;+;+;+;+;+;+;+;+;+;+;+;+;+;+;+;+;+;+;+;+;+;+;+;+;+;+;+;+;+;+;+;+;+;+;+;+;+;+;+;+;+;+;+;+;+;+;+;+;+;+;+;+;+;+;+;+;+;+;+;+;+;+;+;+;+;+;+;+;+;+;+;+;+;+;+;+;+;+;+;+;+;+;+;+;+;+;+;+;+;+;+;+;+;+;+;+;+;+;+;+;+;+;+;+;+;+;+;+;+;+	11089	7.0727	7.90853	6.95299	5.89456	6.00647	6.22393	7.91664	8.10769	7.77821	6.09158	7.98282	6.61075	7.25378	8.30414	7.97697	7.03081	8.89501	9.22552
CCDC138	chr2;chr2;chr2;chr2;chr2;chr2;chr2;chr2;chr2;chr2;chr2;chr2;chr2;chr2;chr2;chr2;chr2;chr2;chr2;chr2;chr2;chr2;chr2;chr2;chr2;chr2;chr2;chr2;chr2;chr2;chr2;chr2;chr2;chr2;chr2;chr2;chr2;chr2;chr2;chr2;chr2;chr2;chr2;chr2;chr2;chr2;chr2;chr2;chr2;chr2;chr2;chr2;chr2;chr2;chr2;chr2;chr2;chr2;chr2;chr2;chr2;chr2;chr2;chr2;chr2;chr2;chr2;chr2;chr2;chr2;chr2;chr2;chr2;chr2;chr2;chr2;chr2;chr2;chr2;chr2…	109403206;109403206;109403206;109403206;109403206;109403206;109403206;109403206;109403206;109403206;109403206;109403206;109403206;109403206;109403206;109403206;109403206;109403227;109403227;109404488;109404488;109404488;109404488;109404488;109404488;109404488;109404488;109404488;109404488;109404488;109404488;109404488;109404488;109404488;109405308;109405308;109405308;109405308;109405308;109405308…	109403371;109403371;109403371;109403371;109403371;109403371;109403371;109403389;109403371;109403371;109403260;109403389;109403389;109403260;109403371;109403389;109403371;109403371;109403260;109404545;109404545;109404545;109404545;109404545;109404545;109404545;109404545;109404545;109404545;109404545;109404545;109404545;109404545;109404545;109405422;109405422;109405422;109405422;109405422;109405422…	+;+;+;+;+;+;+;+;+;+;+;+;+;+;+;+;+;+;+;+;+;+;+;+;+;+;+;+;+;+;+;+;+;+;+;+;+;+;+;+;+;+;+;+;+;+;+;+;+;+;+;+;+;+;+;+;+;+;+;+;+;+;+;+;+;+;+;+;+;+;+;+;+;+;+;+;+;+;+;+;+;+;+;+;+;+;+;+;+;+;+;+;+;+;+;+;+;+;+;+;+;+;+;+;+;+;+;+;+;+;+;+;+;+;+;+;+;+;+;+;+;+;+;+;+;+;+;+;+;+;+;+;+;+;+;+;+;+;+;+;+;+;+;+;+;+;+;+;+;+;+;+;+;+;+;+;+;+;+;+;+;+;+;+;+;+;+;+;+;+;+;+;+;+;+;+;+;+;+;+;+;+;+;+;+;+;+;+;+;+;+;+;+;+;+;+;+;+;+;+…	3275	22.2454	21.4812	17.6953	19.0411	17.3558	19.3603	20.6261	20.3706	17.2563	19.7589	19.8837	16.9598	22.3033	18.9154	20.9862	19.6129	20.9258	24.4164
ZYG11B	chr1;chr1;chr1;chr1;chr1;chr1;chr1;chr1;chr1;chr1;chr1;chr1;chr1;chr1	53192125;53222130;53236692;53245525;53250549;53255675;53261964;53262406;53267491;53267764;53279208;53279532;53282204;53287111	53192355;53222295;53237446;53245665;53250725;53255739;53262063;53262456;53267652;53267811;53279405;53279584;53282301;53293008	+;+;+;+;+;+;+;+;+;+;+;+;+;+	8143	11.4574	10.1949	10.2884	9.96468	8.31788	7.69846	13.0589	11.8614	10.5922	9.96612	8.32496	8.61171	10.8686	8.46156	10.7858	11.522	11.356	10.9729
MANEA	chr6;chr6;chr6;chr6;chr6	96025411;96034278;96044613;96052703;96053624	96025514;96034859;96044722;96052779;96057328	+;+;+;+;+	4578	5.35875	3.60873	3.24727	4.23964	3.47318	3.782	5.40283	5.58724	3.67497	3.85032	2.69485	2.92458	5.33474	3.68533	4.66585	4.78009	3.70319	4.19584
UPF3A	chr13;chr13;chr13;chr13;chr13;chr13;chr13;chr13;chr13;chr13;chr13;chr13;chr13;chr13;chr13;chr13;chr13;chr13;chr13;chr13;chr13;chr13;chr13;chr13;chr13;chr13;chr13;chr13;chr13;chr13;chr13;chr13;chr13;chr13;chr13;chr13;chr13;chr13;chr13;chr13;chr13;chr13;chr13;chr13;chr13;chr13;chr13;chr13;chr13;chr13;chr13;chr13;chr13;chr13;chr13;chr13;chr13;chr13;chr13;chr13;chr13;chr13;chr13;chr13;chr13;chr13;chr…	115047076;115047076;115047076;115047076;115047076;115047076;115047076;115047076;115047076;115047386;115047386;115047386;115047386;115047386;115047386;115047386;115047386;115047386;115047386;115047386;115047386;115047386;115047386;115047386;115047386;115047496;115047496;115047496;115047496;115047496;115047496;115047496;115047870;115048312;115048312;115048312;115048312;115048312;115048312;115048312…	115047321;115047321;115047321;115047321;115047321;115047321;115047321;115047321;115047321;115047602;115047602;115047602;115047602;115047602;115047602;115047602;115047602;115047602;115047602;115047602;115047602;115047602;115047602;115047602;115047602;115047602;115047602;115047602;115047602;115047602;115047602;115047602;115048127;115048418;115048418;115048418;115048418;115048418;115048418;115048418…	+;+;+;+;+;+;+;+;+;+;+;+;+;+;+;+;+;+;+;+;+;+;+;+;+;+;+;+;+;+;+;+;+;+;+;+;+;+;+;+;+;+;+;+;+;+;+;+;+;+;+;+;+;+;+;+;+;+;+;+;+;+;+;+;+;+;+;+;+;+;+;+;+;+;+;+;+;+;+;+;+;+;+;+;+;+;+;+;+;+;+;+;+;+;+;+;+;+;+;+;+;+;+;+;+;+;+;+;+;+;+;+;+;+;+;+;+;+;+;+;+;+;+;+;+;+;+;+;+;+;+;+;+;+;+;+;+;+;+;+;+;+;+;+;+;+;+;+;+;+;+;+;+;+;+;+;+;+;+;+;+;+;+;+;+;+;+;+;+;+;+;+;+;+;+;+;+;+;+;+;+;+;+;+;+;+	4082	4.00659	4.28331	4.10479	3.06761	4.47795	4.18304	3.76413	3.48379	3.59906	4.23123	4.48672	5.131	3.3757	4.25934	4.49405	3.21221	4.78243	3.59535
TRPV1	chr17;chr17;chr17;chr17;chr17;chr17;chr17;chr17;chr17;chr17;chr17;chr17;chr17;chr17;chr17;chr17;chr17;chr17;chr17;chr17;chr17;chr17;chr17;chr17;chr17;chr17;chr17;chr17;chr17;chr17;chr17;chr17;chr17;chr17;chr17;chr17;chr17;chr17;chr17;chr17;chr17;chr17;chr17;chr17;chr17;chr17;chr17;chr17;chr17;chr17;chr17;chr17;chr17;chr17;chr17;chr17;chr17;chr17;chr17;chr17;chr17;chr17;chr17;chr17	3468740;3468740;3468740;3468740;3474818;3474818;3474818;3474818;3475416;3475416;3475416;3475416;3476927;3476927;3476927;3476927;3480420;3480420;3480420;3480420;3480892;3480892;3480892;3480892;3483751;3483751;3483751;3483751;3486632;3486632;3486632;3486632;3489062;3489062;3489062;3489062;3491482;3491482;3491482;3491482;3493101;3493101;3493101;3493101;3493546;3493546;3493546;3493546;3494258;3494258…	3470281;3470281;3470281;3470281;3474933;3474933;3474933;3474933;3475543;3475543;3475543;3475543;3477249;3477249;3477249;3477249;3480486;3480486;3480486;3480486;3481057;3481057;3481057;3481057;3483821;3483821;3483821;3483821;3486724;3486724;3486724;3486724;3489220;3489220;3489220;3489220;3491661;3491661;3491661;3491661;3493399;3493399;3493399;3493399;3493686;3493686;3493686;3493686;3494410;3494410…	-;-;-;-;-;-;-;-;-;-;-;-;-;-;-;-;-;-;-;-;-;-;-;-;-;-;-;-;-;-;-;-;-;-;-;-;-;-;-;-;-;-;-;-;-;-;-;-;-;-;-;-;-;-;-;-;-;-;-;-;-;-;-;-	4951	5.43052	5.89511	5.16554	5.28599	3.91957	5.16119	5.75273	7.30608	6.84406	4.53991	4.57263	5.32817	6.10946	5.51473	5.78628	6.71047	6.30882	8.87108
HNRNPUL1	chr19;chr19;chr19;chr19;chr19;chr19;chr19;chr19;chr19;chr19;chr19;chr19;chr19;chr19;chr19;chr19;chr19;chr19;chr19;chr19;chr19;chr19;chr19;chr19;chr19;chr19;chr19;chr19;chr19;chr19;chr19;chr19;chr19;chr19;chr19;chr19;chr19;chr19;chr19;chr19;chr19;chr19;chr19;chr19;chr19;chr19;chr19;chr19;chr19;chr19;chr19;chr19;chr19;chr19;chr19;chr19;chr19;chr19;chr19;chr19;chr19;chr19;chr19;chr19;chr19;chr19;chr…	41768462;41770277;41770277;41770986;41770986;41774128;41774128;41774128;41774128;41774128;41777987;41777987;41777987;41777987;41777987;41779887;41779887;41779887;41779887;41779887;41782064;41782064;41782064;41782064;41782064;41784982;41784982;41784982;41784982;41784982;41787068;41787068;41787068;41787068;41787068;41798150;41798150;41798150;41798150;41798150;41800243;41800243;41800243;41800243;418…	41768487;41770597;41770703;41771072;41771248;41774250;41774250;41774250;41774250;41774250;41778140;41778140;41778140;41778140;41778140;41779960;41779960;41779960;41779960;41779960;41782203;41782203;41782203;41782203;41782203;41785081;41785081;41785081;41785081;41785081;41787180;41787180;41787180;41787180;41787180;41798416;41798416;41798416;41798416;41798416;41800365;41800365;41800365;41800365;418…	+;+;+;+;+;+;+;+;+;+;+;+;+;+;+;+;+;+;+;+;+;+;+;+;+;+;+;+;+;+;+;+;+;+;+;+;+;+;+;+;+;+;+;+;+;+;+;+;+;+;+;+;+;+;+;+;+;+;+;+;+;+;+;+;+;+;+;+;+;+;+;+;+;+;+	4214	92.4699	90.0723	103.262	95.7423	97.9544	96.2565	95.4687	95.4871	106.277	90.4238	93.5937	91.1322	80.6325	90.3728	88.1091	92.0021	98.0165	95.2372
ADAMTS5	chr21;chr21;chr21;chr21;chr21;chr21;chr21;chr21	28290241;28302205;28304323;28305180;28306785;28315699;28327058;28337607	28296939;28302380;28304498;28305363;28307068;28315866;28327190;28339407	-;-;-;-;-;-;-;-	9621	0.077269	0.0429289	0.0130946	0.169198	0.0390392	0.0248221	0.0389523	0.0892813	0.0246292	0.0122961	0.0793177	0.0275567	0.0349328	0.0267726	0.0261197	0.0552517	0.0961147	0.0448657
NCOA5	chr20;chr20;chr20;chr20;chr20;chr20;chr20;chr20;chr20;chr20;chr20;chr20;chr20;chr20;chr20;chr20;chr20;chr20;chr20;chr20;chr20;chr20;chr20;chr20;chr20;chr20;chr20;chr20;chr20;chr20;chr20;chr20;chr20;chr20;chr20;chr20;chr20;chr20;chr20	44689634;44689634;44689634;44689634;44689634;44691976;44691976;44691976;44691999;44691999;44693668;44693668;44693668;44693668;44693668;44695694;44695694;44695694;44695694;44695694;44697141;44697141;44697141;44697141;44697141;44698849;44698849;44698849;44698849;44698849;44699021;44708026;44708026;44708026;44718456;44718456;44718456;44718456;44718456	44691528;44691528;44691528;44691528;44691528;44692319;44692319;44692319;44692319;44692319;44693867;44693867;44693867;44693867;44693867;44695820;44695820;44695820;44695820;44695820;44697277;44697277;44697277;44697277;44697277;44699175;44699175;44699175;44698877;44699175;44699175;44708092;44708092;44708092;44718601;44718601;44718601;44718601;44718601	-;-;-;-;-;-;-;-;-;-;-;-;-;-;-;-;-;-;-;-;-;-;-;-;-;-;-;-;-;-;-;-;-;-;-;-;-;-;-	3243	24.7954	22.9243	24.7848	22.1635	19.8048	19.6986	28.3699	30.0775	32.7342	21.8508	25.7666	22.3184	22.0397	22.1996	23.1692	25.6254	27.754	25.3229
CCNC	chr6;chr6;chr6;chr6;chr6;chr6;chr6;chr6;chr6;chr6;chr6;chr6;chr6;chr6;chr6;chr6;chr6;chr6;chr6;chr6;chr6;chr6;chr6;chr6;chr6;chr6;chr6;chr6;chr6;chr6;chr6;chr6;chr6;chr6;chr6;chr6;chr6	99990263;99990263;99990263;99992055;99992988;99992988;99992988;99994271;99994271;99994271;99997384;99997384;99997384;99998094;99998094;99998094;99998869;99998869;99998869;99999716;99999716;99999716;100006373;100006373;100006373;100009243;100009243;100009243;100009473;100009473;100009473;100010718;100010718;100010718;100016372;100016372;100016594	99991485;99991485;99991485;99992149;99993106;99993106;99993106;99994350;99994350;99994350;99997451;99997451;99997451;99998185;99998185;99998185;99998904;99998904;99998904;99999771;99999771;99999771;100006424;100006424;100006424;100009312;100009312;100009312;100009557;100009557;100009557;100010824;100010824;100010824;100016690;100016536;100016690	-;-;-;-;-;-;-;-;-;-;-;-;-;-;-;-;-;-;-;-;-;-;-;-;-;-;-;-;-;-;-;-;-;-;-;-;-	2402	22.1804	25.0471	23.1826	25.3359	22.6734	19.3875	23.169	24.3969	17.8557	26.4969	23.0862	24.2827	27.5176	26.9161	24.5857	25.5239	27.7613	24.6197
HSPD1	chr2;chr2;chr2;chr2;chr2;chr2;chr2;chr2;chr2;chr2;chr2;chr2;chr2;chr2;chr2;chr2;chr2;chr2;chr2;chr2;chr2;chr2;chr2;chr2	198351308;198351308;198352582;198352582;198353041;198353041;198353726;198353726;198354921;198354921;198358048;198358048;198358881;198358881;198359381;198359381;198360018;198360018;198361864;198361864;198363399;198363399;198364506;198364884	198351922;198351922;198352760;198352760;198353215;198353215;198353971;198353971;198355020;198355020;198358216;198358216;198358974;198358974;198359476;198359476;198360100;198360100;198362116;198362116;198363574;198363574;198364564;198364998	-;-;-;-;-;-;-;-;-;-;-;-;-;-;-;-;-;-;-;-;-;-;-;-	2360	219.661	181.308	178.992	211.547	188.806	189.482	253.638	223.398	226.365	195.647	178.653	182.666	210.862	175.994	182.776	227.422	188.688	205.538
QKI	chr6;chr6;chr6;chr6;chr6;chr6;chr6;chr6;chr6;chr6;chr6;chr6;chr6;chr6;chr6;chr6;chr6;chr6;chr6;chr6;chr6;chr6;chr6;chr6;chr6;chr6;chr6;chr6;chr6;chr6;chr6;chr6;chr6;chr6;chr6;chr6	163835750;163835750;163835750;163835750;163835750;163876311;163876311;163876311;163876311;163876311;163899812;163899812;163899812;163899812;163899812;163956014;163956014;163956014;163956014;163956014;163983014;163983014;163983014;163983014;163983014;163984452;163984452;163984452;163984452;163984476;163985699;163986978;163987753;163987753;163991726;163991726	163836367;163836367;163836367;163836367;163836367;163876453;163876453;163876453;163876453;163876453;163899928;163899928;163899928;163899928;163899928;163956157;163956157;163956157;163956157;163956157;163983101;163983101;163983101;163983101;163983101;163984751;163984751;163984751;163999623;163984751;163999623;163999623;163987827;163987827;163999623;163999623	+;+;+;+;+;+;+;+;+;+;+;+;+;+;+;+;+;+;+;+;+;+;+;+;+;+;+;+;+;+;+;+;+;+;+;+	16282	15.2422	14.2814	13.9741	13.0665	11.6494	13.2153	15.9852	15.7682	13.1126	13.8921	13.6388	14.2315	16.0661	13.969	15.7119	15.6765	15.9149	16.9737
EXOSC10-AS1	chr1;chr1;chr1;chr1;chr1;chr1	11159732;11159732;11160076;11161858;11161858;11161858	11159967;11159871;11160141;11162162;11162162;11162162	+;+;+;+;+;+	607	3.26592	7.48469	7.67937	10.7272	12.3755	12.1964	3.85873	2.20129	3.51337	10.5243	13.4101	10.9194	7.19794	9.97218	7.65898	0.875744	1.86197	0.888907
ANKRD50	chr4;chr4;chr4;chr4;chr4;chr4;chr4;chr4;chr4	125585203;125585203;125590139;125590139;125599831;125599831;125631155;125633613;125633613	125588669;125588669;125593689;125593689;125600060;125600060;125632429;125633887;125633887	-;-;-;-;-;-;-;-;-	8798	6.87243	7.47985	6.75881	6.04892	6.53173	6.40601	8.27429	7.94082	7.59514	7.31478	5.82587	7.20215	8.81159	7.53884	8.68315	7.70357	7.49754	8.37745
SLC25A31	chr4;chr4;chr4;chr4;chr4;chr4;chr4;chr4;chr4;chr4;chr4;chr4;chr4	128651555;128651555;128665827;128665827;128685398;128685398;128688221;128688221;128689907;128689907;128693799;128694541;128694541	128651932;128651932;128665954;128665954;128685515;128685515;128688375;128688375;128690032;128690032;128693850;128695447;128695447	+;+;+;+;+;+;+;+;+;+;+;+;+	1864	0.132941	0.221577	0.202763	0	0.2015	0	0.0502629	0.256013	0.317808	0.507727	0.136466	0.568934	0.180305	0.276373	0.471856	0.0475301	0.110243	0.0578934
SYCP1	chr1;chr1;chr1;chr1;chr1;chr1;chr1;chr1;chr1;chr1;chr1;chr1;chr1;chr1;chr1;chr1;chr1;chr1;chr1;chr1;chr1;chr1;chr1;chr1;chr1;chr1;chr1;chr1;chr1;chr1;chr1;chr1;chr1;chr1;chr1;chr1;chr1;chr1;chr1;chr1;chr1;chr1;chr1;chr1;chr1;chr1;chr1;chr1;chr1;chr1;chr1;chr1;chr1;chr1;chr1;chr1;chr1;chr1;chr1;chr1;chr1;chr1;chr1;chr1;chr1;chr1;chr1;chr1;chr1;chr1;chr1;chr1;chr1;chr1;chr1;chr1;chr1;chr1;chr1;chr1…	115397424;115397424;115397484;115397484;115398059;115398059;115398062;115398062;115399194;115399194;115399194;115399194;115399853;115399853;115399853;115399853;115400065;115400065;115400065;115400065;115401168;115401168;115401168;115401168;115402364;115402364;115402364;115402364;115403357;115403357;115403357;115403357;115417127;115417127;115417127;115417127;115418690;115418690;115418690;115418690…	115397639;115397639;115397639;115397639;115398193;115398193;115398193;115398193;115399278;115399278;115399278;115399278;115399896;115399896;115399896;115399896;115400118;115400118;115400118;115400118;115401332;115401332;115401332;115401332;115402431;115402431;115402431;115402431;115403430;115403430;115403430;115403430;115417185;115417185;115417185;115417185;115418759;115418759;115418759;115418759…	+;+;+;+;+;+;+;+;+;+;+;+;+;+;+;+;+;+;+;+;+;+;+;+;+;+;+;+;+;+;+;+;+;+;+;+;+;+;+;+;+;+;+;+;+;+;+;+;+;+;+;+;+;+;+;+;+;+;+;+;+;+;+;+;+;+;+;+;+;+;+;+;+;+;+;+;+;+;+;+;+;+;+;+;+;+;+;+;+;+;+;+;+;+;+;+;+;+;+;+;+;+;+;+;+;+;+;+;+;+;+;+;+;+;+;+;+;+;+;+;+;+;+;+;+;+;+;+	3627	0	0	0	0	0	0	0	0	0	0	0.0350664	0	0	0	0	0	0	0
MTOR-AS1	chr1;chr1;chr1;chr1	11203955;11204724;11205210;11209327	11204044;11204943;11205336;11209595	+;+;+;+	706	4.21193	2.73006	2.3198	3.01521	1.77335	1.18392	1.72517	3.78523	4.36324	2.17834	4.14345	3.56752	1.26946	3.10117	2.66959	2.50981	1.60087	2.44563
KDM5C	chrX;chrX;chrX;chrX;chrX;chrX;chrX;chrX;chrX;chrX;chrX;chrX;chrX;chrX;chrX;chrX;chrX;chrX;chrX;chrX;chrX;chrX;chrX;chrX;chrX;chrX;chrX;chrX;chrX;chrX;chrX;chrX;chrX;chrX;chrX;chrX;chrX;chrX;chrX;chrX;chrX;chrX;chrX;chrX;chrX;chrX;chrX;chrX;chrX;chrX;chrX;chrX;chrX;chrX;chrX;chrX;chrX;chrX;chrX;chrX;chrX;chrX;chrX;chrX;chrX;chrX;chrX;chrX;chrX;chrX;chrX;chrX;chrX;chrX;chrX;chrX;chrX;chrX;chrX;chrX…	53205459;53205459;53205459;53205459;53205459;53205459;53208927;53208927;53208927;53220503;53221341;53221341;53221341;53221341;53222619;53222619;53222619;53222619;53222619;53222619;53222619;53222619;53222619;53222619;53222680;53222955;53222955;53222955;53222955;53222964;53222964;53222964;53222964;53222964;53222964;53222964;53223321;53223321;53223321;53223321;53223321;53223321;53223321;53223321;532…	53205804;53205804;53205804;53205804;53205804;53205804;53209008;53209008;53209008;53220804;53222514;53222514;53222514;53222019;53222818;53222818;53222818;53222818;53222818;53222818;53222818;53222818;53222818;53222818;53222818;53223033;53223033;53223033;53223033;53223033;53223033;53223033;53223033;53223033;53223033;53223033;53223920;53223920;53223920;53223920;53223920;53223920;53223920;53223920;532…	-;-;-;-;-;-;-;-;-;-;-;-;-;-;-;-;-;-;-;-;-;-;-;-;-;-;-;-;-;-;-;-;-;-;-;-;-;-;-;-;-;-;-;-;-;-;-;-;-;-;-;-;-;-;-;-;-;-;-;-;-;-;-;-;-;-;-;-;-;-;-;-;-;-;-;-;-;-;-;-;-;-;-;-;-;-;-;-;-;-;-;-;-;-;-;-;-;-;-;-;-;-;-;-;-;-;-;-;-;-;-;-;-;-;-;-;-;-;-;-;-;-;-;-;-;-;-;-;-;-;-;-;-;-;-;-;-;-;-;-;-;-;-;-;-;-;-;-;-;-;-;-;-;-;-;-;-;-;-;-;-;-;-;-;-;-;-;-;-;-;-;-;-;-;-;-;-;-;-;-;-;-;-;-;-;-;-;-;-;-;-;-;-;-;-;-;-;-;-;-…	6754	50.5216	51.286	54.3365	50.6886	51.3474	55.9907	46.1514	44.824	52.6787	50.6552	54.6105	58.8618	45.2829	50.8752	52.5923	48.9155	53.1836	55.3946
TRAK1	chr3;chr3;chr3;chr3;chr3;chr3;chr3;chr3;chr3;chr3;chr3;chr3;chr3;chr3;chr3;chr3;chr3;chr3;chr3;chr3;chr3;chr3;chr3;chr3;chr3;chr3;chr3;chr3;chr3;chr3;chr3;chr3;chr3;chr3;chr3;chr3;chr3;chr3;chr3;chr3;chr3;chr3;chr3;chr3;chr3;chr3;chr3;chr3;chr3;chr3;chr3;chr3;chr3;chr3;chr3;chr3;chr3;chr3;chr3;chr3;chr3;chr3;chr3;chr3;chr3;chr3;chr3;chr3;chr3;chr3;chr3;chr3;chr3;chr3;chr3;chr3;chr3;chr3;chr3;chr3…	42128692;42128692;42132849;42132849;42132849;42132849;42166912;42166912;42166912;42166912;42166912;42166912;42190727;42190727;42190727;42190727;42201685;42218306;42218306;42218306;42218306;42218306;42218306;42218306;42218306;42218306;42218306;42218306;42226177;42226177;42226177;42226177;42226177;42226177;42226177;42226177;42226177;42226177;42226177;42229537;42229537;42229537;42229537;42229537;422…	42128892;42128892;42133052;42133052;42133052;42133052;42167106;42167106;42167106;42167106;42167106;42167106;42191091;42191091;42191091;42191091;42201965;42218382;42218382;42218382;42218382;42218382;42218382;42218382;42218382;42218382;42218382;42218382;42226293;42226293;42226293;42226293;42226293;42226293;42226293;42226293;42226293;42226293;42226293;42229637;42229637;42229637;42229637;42229637;422…	+;+;+;+;+;+;+;+;+;+;+;+;+;+;+;+;+;+;+;+;+;+;+;+;+;+;+;+;+;+;+;+;+;+;+;+;+;+;+;+;+;+;+;+;+;+;+;+;+;+;+;+;+;+;+;+;+;+;+;+;+;+;+;+;+;+;+;+;+;+;+;+;+;+;+;+;+;+;+;+;+;+;+;+;+;+;+;+;+;+;+;+;+;+;+;+;+;+;+;+;+;+;+;+;+;+;+;+;+;+;+;+;+;+;+;+;+;+;+;+;+;+;+;+;+;+;+;+;+;+;+;+;+;+;+;+;+;+;+;+;+;+;+;+;+;+;+;+;+;+;+;+;+;+;+;+;+;+;+;+;+;+;+;+	10320	8.29607	7.44395	8.33784	8.21451	7.4367	7.7869	9.52334	10.1546	9.72399	8.09304	8.33118	8.52916	7.67489	7.05099	8.97316	10.2246	10.6132	11.7952
UBE3A	chr15;chr15;chr15;chr15;chr15;chr15;chr15;chr15;chr15;chr15;chr15;chr15;chr15;chr15;chr15;chr15;chr15;chr15;chr15;chr15;chr15;chr15;chr15;chr15;chr15;chr15;chr15;chr15;chr15;chr15;chr15;chr15;chr15;chr15;chr15;chr15;chr15;chr15;chr15;chr15;chr15;chr15;chr15;chr15;chr15;chr15;chr15;chr15;chr15;chr15;chr15;chr15;chr15;chr15;chr15;chr15;chr15;chr15;chr15;chr15;chr15;chr15;chr15;chr15;chr15;chr15;chr…	25578875;25578875;25578875;25578875;25578875;25578875;25578875;25578875;25578875;25578875;25578875;25578875;25578875;25578875;25578875;25578875;25578875;25578875;25578875;25578875;25578875;25578875;25578875;25578875;25578875;25582375;25582381;25582381;25582381;25585232;25585232;25585232;25585232;25585232;25585232;25585232;25585232;25585232;25585232;25585232;25585232;25585232;25585232;25585232;255…	25584404;25584404;25584404;25584404;25584404;25584404;25584404;25584404;25584404;25584404;25584404;25584404;25584404;25584404;25584404;25584404;25584404;25584404;25584404;25584404;25584404;25584404;25584404;25584404;25584404;25584404;25584404;25584404;25584404;25585375;25585375;25585375;25585375;25585375;25585375;25585375;25585375;25585375;25585375;25585375;25585375;25585375;25585375;25585375;255…	-;-;-;-;-;-;-;-;-;-;-;-;-;-;-;-;-;-;-;-;-;-;-;-;-;-;-;-;-;-;-;-;-;-;-;-;-;-;-;-;-;-;-;-;-;-;-;-;-;-;-;-;-;-;-;-;-;-;-;-;-;-;-;-;-;-;-;-;-;-;-;-;-;-;-;-;-;-;-;-;-;-;-;-;-;-;-;-;-;-;-;-;-;-;-;-;-;-;-;-;-;-;-;-;-;-;-;-;-;-;-;-;-;-;-;-;-;-;-;-;-;-;-;-;-;-;-;-;-;-;-;-;-;-;-;-;-;-;-;-;-;-;-;-;-;-;-;-;-;-;-;-;-;-;-;-;-;-;-;-;-;-;-;-;-;-;-;-;-;-;-;-;-;-;-;-;-;-;-;-;-;-;-;-;-;-;-;-;-;-;-;-;-;-;-;-;-;-;-;-…	11337	10.7868	10.2979	9.31233	8.92455	8.45922	8.28907	10.0326	10.2454	9.22791	9.5375	10.4558	10.0208	11.5221	10.0764	11.0055	10.7766	11.9812	11.1654
LINC01647	chr1;chr1;chr1	11669588;11671900;11672847	11670170;11672035;11673411	+;+;+	1284	0.96496	2.57333	1.96235	1.36532	1.56011	0.650972	0.0729673	0.44599	0.27682	1.75055	1.58487	1.7551	0.436252	1.90577	1.27214	0.207	0.240062	0.588312
NAV3	chr12;chr12;chr12;chr12;chr12;chr12;chr12;chr12;chr12;chr12;chr12;chr12;chr12;chr12;chr12;chr12;chr12;chr12;chr12;chr12;chr12;chr12;chr12;chr12;chr12;chr12;chr12;chr12;chr12;chr12;chr12;chr12;chr12;chr12;chr12;chr12;chr12;chr12;chr12;chr12;chr12;chr12;chr12;chr12;chr12;chr12;chr12;chr12;chr12;chr12;chr12;chr12;chr12;chr12;chr12;chr12;chr12;chr12;chr12;chr12;chr12;chr12;chr12;chr12;chr12;chr12;chr…	78224674;78224674;78334099;78334099;78334861;78334861;78360009;78360009;78362299;78362299;78388583;78388583;78392117;78392117;78400199;78400199;78415527;78415527;78443773;78443773;78444544;78444544;78452776;78452776;78510552;78510552;78511807;78511807;78513017;78513017;78515720;78515720;78520947;78520947;78522486;78522486;78530957;78530957;78534062;78534062;78540149;78540149;78542622;78542622;785…	78225484;78225484;78334216;78334216;78334913;78334913;78360081;78360081;78362482;78362482;78388651;78388651;78392256;78392256;78401225;78401225;78415642;78415642;78443881;78443881;78444927;78444927;78452895;78452895;78510684;78510684;78512077;78512077;78513725;78513725;78516208;78516208;78520988;78520988;78522646;78522646;78531145;78531145;78534114;78534114;78540172;78540172;78542699;78542699;785…	+;+;+;+;+;+;+;+;+;+;+;+;+;+;+;+;+;+;+;+;+;+;+;+;+;+;+;+;+;+;+;+;+;+;+;+;+;+;+;+;+;+;+;+;+;+;+;+;+;+;+;+;+;+;+;+;+;+;+;+;+;+;+;+;+;+;+;+;+;+;+;+;+;+;+;+;+;+;+	10219	0.0848719	0.0808336	0.0986266	0.0490145	0.0612578	0.116848	0.0458411	0.0373586	0.104346	0.150495	0.12446	0.142693	0.0986657	0.0504119	0.0860691	0.147386	0.120654	0.137281
TCERG1	chr5;chr5;chr5;chr5;chr5;chr5;chr5;chr5;chr5;chr5;chr5;chr5;chr5;chr5;chr5;chr5;chr5;chr5;chr5;chr5;chr5;chr5;chr5;chr5;chr5;chr5;chr5;chr5;chr5;chr5;chr5;chr5;chr5;chr5;chr5;chr5;chr5;chr5;chr5;chr5;chr5;chr5;chr5	145826896;145826896;145834619;145834619;145836746;145836746;145838447;145838447;145843114;145843114;145847904;145849107;145849107;145850199;145850199;145851051;145851051;145858056;145858056;145859418;145859418;145859591;145859591;145862155;145862155;145863103;145863103;145872483;145872483;145878099;145878099;145882938;145882938;145883387;145883387;145886591;145886591;145887436;145887436;145888708…	145826971;145826971;145834844;145834844;145836898;145836898;145838900;145838900;145843356;145843356;145847966;145849307;145849307;145850311;145850311;145851139;145851139;145858216;145858216;145859474;145859474;145859657;145859657;145862290;145862290;145863192;145863192;145872601;145872601;145878249;145878249;145883102;145883102;145883569;145883569;145886770;145886770;145887519;145887519;145888808…	+;+;+;+;+;+;+;+;+;+;+;+;+;+;+;+;+;+;+;+;+;+;+;+;+;+;+;+;+;+;+;+;+;+;+;+;+;+;+;+;+;+;+	4631	38.8745	39.6876	39.0382	35.1243	36.9297	37.284	38.8841	41.7957	34.6917	40.7193	46.2495	38.1569	40.1816	42.7723	39.1787	44.7668	50.8076	47.164
CA7	chr16;chr16;chr16;chr16;chr16;chr16;chr16;chr16;chr16;chr16;chr16;chr16;chr16;chr16;chr16;chr16;chr16;chr16;chr16;chr16;chr16	66878317;66878832;66878832;66880933;66880933;66880933;66884444;66884444;66884444;66885366;66885366;66885366;66885567;66885567;66885567;66886615;66886615;66886615;66887279;66887279;66887279	66878430;66878941;66879137;66881130;66881130;66881130;66884562;66884562;66884562;66885461;66885461;66885461;66885629;66885629;66885629;66886770;66886770;66886770;66888049;66888049;66888049	+;+;+;+;+;+;+;+;+;+;+;+;+;+;+;+;+;+;+;+;+	1823	0.271861	0.22656	0.691076	0.412133	0.274709	0.524002	0.30836	0.314125	0.58492	0.77872	0.139535	0.363581	0.36872	0.282588	0.34462	0.53459	0.338168	0.355173
SMPD4	chr2;chr2;chr2;chr2;chr2;chr2;chr2;chr2;chr2;chr2;chr2;chr2;chr2;chr2;chr2;chr2;chr2;chr2;chr2;chr2;chr2;chr2;chr2;chr2;chr2;chr2;chr2;chr2;chr2;chr2;chr2;chr2;chr2;chr2;chr2;chr2;chr2;chr2;chr2;chr2;chr2;chr2;chr2;chr2;chr2;chr2;chr2;chr2;chr2;chr2;chr2;chr2;chr2;chr2;chr2;chr2;chr2;chr2;chr2;chr2;chr2;chr2;chr2;chr2;chr2;chr2;chr2;chr2;chr2;chr2;chr2;chr2;chr2;chr2;chr2;chr2;chr2;chr2;chr2;chr2…	130908965;130908965;130908965;130908981;130908981;130910616;130910616;130910616;130910616;130910616;130910892;130910892;130910892;130910892;130910892;130911275;130911275;130911275;130911275;130911275;130911850;130911850;130911850;130911850;130911850;130912669;130912669;130912669;130912669;130912669;130913608;130913608;130913608;130913608;130913608;130914158;130914158;130914158;130914158;130914158…	130910457;130910457;130910457;130910457;130910457;130910744;130910744;130910744;130910744;130910744;130911023;130911023;130911023;130911023;130911023;130911508;130911508;130911508;130911508;130911508;130912055;130912055;130912055;130912055;130912055;130912832;130912832;130912832;130912832;130912832;130913708;130913708;130913708;130913708;130913708;130914248;130914248;130914248;130914248;130914248…	-;-;-;-;-;-;-;-;-;-;-;-;-;-;-;-;-;-;-;-;-;-;-;-;-;-;-;-;-;-;-;-;-;-;-;-;-;-;-;-;-;-;-;-;-;-;-;-;-;-;-;-;-;-;-;-;-;-;-;-;-;-;-;-;-;-;-;-;-;-;-;-;-;-;-;-;-;-;-;-;-;-;-;-;-;-;-;-;-;-;-;-;-	3920	41.943	42.5663	44.2227	44.8811	41.3603	44.0465	47.084	46.26	50.2326	40.4395	39.6158	37.469	41.268	44.025	42.8552	46.5582	48.0708	47.9278
FBXO44	chr1;chr1;chr1;chr1;chr1;chr1;chr1;chr1;chr1;chr1;chr1;chr1;chr1;chr1;chr1;chr1;chr1;chr1;chr1;chr1;chr1;chr1;chr1;chr1;chr1;chr1;chr1;chr1;chr1;chr1;chr1;chr1;chr1;chr1;chr1;chr1;chr1;chr1;chr1;chr1;chr1;chr1;chr1;chr1;chr1;chr1	11714464;11714464;11714914;11714914;11714914;11714914;11714914;11714934;11715385;11715727;11715863;11715863;11715863;11715863;11715863;11715863;11715863;11715997;11718324;11718324;11718324;11718324;11718324;11718324;11718324;11718324;11718590;11718590;11718590;11718590;11718793;11718793;11718793;11718793;11718793;11718793;11718793;11718793;11721187;11721187;11721187;11721187;11721187;11721187;117…	11714638;11714638;11715009;11715009;11715009;11715009;11715009;11715009;11715756;11715756;11716157;11716157;11716157;11716157;11716157;11716157;11716157;11716157;11718450;11718421;11718421;11718421;11718450;11718450;11718421;11718421;11718685;11718685;11718685;11718685;11718928;11718928;11718928;11718928;11718928;11718928;11718928;11718928;11723384;11723384;11723384;11723384;11723384;11723384;117…	+;+;+;+;+;+;+;+;+;+;+;+;+;+;+;+;+;+;+;+;+;+;+;+;+;+;+;+;+;+;+;+;+;+;+;+;+;+;+;+;+;+;+;+;+;+	3495	4.96312	4.21488	5.44305	5.51755	6.91369	4.54395	5.03969	6.19894	5.55952	5.61885	3.63908	3.86875	3.94267	3.68497	4.92528	5.22198	4.55672	5.15637
TMEM126B	chr11;chr11;chr11;chr11;chr11;chr11;chr11;chr11;chr11;chr11;chr11;chr11;chr11;chr11;chr11;chr11;chr11;chr11;chr11;chr11;chr11;chr11;chr11;chr11;chr11;chr11;chr11;chr11;chr11;chr11;chr11;chr11;chr11;chr11;chr11;chr11;chr11;chr11;chr11;chr11;chr11;chr11;chr11;chr11;chr11;chr11;chr11;chr11;chr11;chr11;chr11;chr11;chr11	85339617;85339617;85339617;85339617;85339617;85339617;85339617;85339617;85339617;85339617;85339637;85340176;85340176;85340176;85342189;85342189;85342189;85342731;85342731;85342731;85342731;85342731;85342731;85342731;85342731;85342731;85345130;85345130;85345130;85345130;85345130;85345130;85345130;85345130;85345130;85345130;85345130;85346711;85346711;85346711;85346711;85346711;85346711;85346711;853…	85339732;85339732;85339732;85339732;85339732;85339732;85339732;85339732;85339732;85339732;85339732;85340247;85340306;85340306;85342360;85342360;85342360;85342852;85342852;85342852;85342852;85342852;85342852;85342852;85342852;85342852;85345220;85345220;85345220;85345323;85345323;85346548;85346548;85345323;85346548;85345323;85345323;85346822;85346822;85346822;85346822;85346822;85346822;85346822;853…	+;+;+;+;+;+;+;+;+;+;+;+;+;+;+;+;+;+;+;+;+;+;+;+;+;+;+;+;+;+;+;+;+;+;+;+;+;+;+;+;+;+;+;+;+;+;+;+;+;+;+;+;+	2567	16.7003	18.9321	14.9688	18.683	16.7777	16.2341	14.6357	14.3144	10.2463	19.2636	19.5709	17.8677	17.806	19.1654	18.2575	14.2196	12.8083	14.5454
BLNK	chr10;chr10;chr10;chr10;chr10;chr10;chr10;chr10;chr10;chr10;chr10;chr10;chr10;chr10;chr10;chr10;chr10;chr10;chr10;chr10;chr10;chr10;chr10;chr10;chr10;chr10;chr10;chr10;chr10;chr10;chr10;chr10;chr10;chr10;chr10;chr10;chr10;chr10;chr10;chr10;chr10;chr10;chr10;chr10;chr10;chr10;chr10;chr10;chr10;chr10;chr10;chr10;chr10;chr10;chr10;chr10;chr10;chr10;chr10;chr10;chr10;chr10;chr10;chr10;chr10;chr10;chr…	97951455;97951455;97951455;97951455;97951455;97951455;97951455;97951455;97951455;97956664;97956664;97956664;97956664;97956664;97959831;97959831;97959831;97959831;97959831;97959831;97959831;97959831;97959831;97960738;97960738;97960738;97960738;97960738;97960738;97960738;97960738;97960738;97963813;97963813;97963813;97963813;97963813;97963813;97963813;97963813;97963813;97964288;97964288;97964288;979…	97951848;97951848;97951848;97951848;97951848;97951848;97951848;97951848;97951848;97956819;97956819;97956819;97956819;97956819;97959914;97959914;97959914;97959914;97959914;97959914;97959914;97959914;97959914;97960814;97960814;97960814;97960814;97960814;97960814;97960814;97960814;97960814;97963844;97963844;97963844;97963844;97963844;97963844;97963844;97963844;97963844;97964372;97964372;97964372;979…	-;-;-;-;-;-;-;-;-;-;-;-;-;-;-;-;-;-;-;-;-;-;-;-;-;-;-;-;-;-;-;-;-;-;-;-;-;-;-;-;-;-;-;-;-;-;-;-;-;-;-;-;-;-;-;-;-;-;-;-;-;-;-;-;-;-;-;-;-;-;-;-;-;-;-;-;-;-;-;-;-;-;-;-;-;-;-;-;-;-;-;-;-;-;-;-;-;-;-;-;-;-;-;-;-;-;-;-;-;-;-;-;-;-;-;-;-;-;-;-;-;-;-;-;-;-;-;-;-;-;-;-;-;-;-;-;-;-	1828	1.28781	2.56066	1.58513	0.822012	0.958852	1.43706	0.358769	0.469899	0.712947	1.2296	2.22645	2.90069	2.0837	4.50905	3.84919	0.387729	1.12414	0.236134
SEC23IP	chr10;chr10;chr10;chr10;chr10;chr10;chr10;chr10;chr10;chr10;chr10;chr10;chr10;chr10;chr10;chr10;chr10;chr10;chr10;chr10;chr10;chr10;chr10;chr10;chr10;chr10;chr10;chr10;chr10;chr10;chr10;chr10;chr10;chr10;chr10;chr10;chr10	121652242;121652242;121657939;121662311;121662311;121663596;121663596;121668553;121668553;121671556;121671556;121674242;121674242;121675260;121675260;121677348;121677348;121677905;121677905;121678956;121678956;121680401;121680401;121685548;121685548;121689119;121689119;121689841;121689841;121691645;121691645;121692517;121692517;121693198;121693198;121700098;121700098	121652457;121652457;121658471;121662521;121662521;121663789;121663789;121668642;121668642;121671676;121671676;121674331;121674331;121675401;121675401;121677556;121677556;121678023;121678023;121679108;121679108;121680496;121680496;121685739;121685739;121689274;121689274;121689943;121689943;121691830;121691830;121692679;121692679;121693299;121693299;121704168;121704168	+;+;+;+;+;+;+;+;+;+;+;+;+;+;+;+;+;+;+;+;+;+;+;+;+;+;+;+;+;+;+;+;+;+;+;+;+	7147	22.1035	22.3451	20.9237	19.0624	18.6738	21.7362	21.4332	22.0476	20.5394	21.783	20.4829	21.5155	24.4217	20.9574	22.8724	26.2305	25.2446	24.8531
DONSON	chr21;chr21;chr21;chr21;chr21;chr21;chr21;chr21;chr21;chr21	34949859;34951656;34953608;34954257;34954471;34955794;34956896;34958284;34959828;34960627	34950750;34951868;34953806;34954361;34954552;34955972;34957074;34958487;34959908;34960990	-;-;-;-;-;-;-;-;-;-	2498	32.4384	27.2811	29.9071	30.7285	30.0216	31.5964	29.2547	24.4909	27.1297	32.6771	27.7487	28.2848	32.1558	29.4907	32.9463	26.9193	28.2163	27.6911
TPRKB	chr2;chr2;chr2;chr2;chr2;chr2;chr2;chr2;chr2;chr2;chr2;chr2;chr2;chr2;chr2;chr2;chr2;chr2;chr2;chr2;chr2;chr2;chr2;chr2;chr2;chr2;chr2;chr2;chr2;chr2;chr2;chr2;chr2;chr2;chr2;chr2;chr2;chr2;chr2;chr2;chr2;chr2;chr2;chr2	73956964;73956964;73956964;73956964;73956964;73956964;73956964;73957001;73957687;73957687;73957687;73957687;73957687;73957687;73957687;73957687;73959290;73959290;73959290;73959290;73959290;73959290;73959290;73959290;73959711;73959711;73959711;73961556;73961556;73961556;73961556;73961556;73961556;73961655;73961655;73963744;73964343;73964429;73964429;73964429;73964429;73964429;73964429;73964429	73957156;73957156;73957156;73957156;73957156;73957156;73957156;73957156;73957863;73957863;73957863;73957863;73957863;73957863;73957863;73957863;73959412;73959412;73959412;73959412;73959412;73959412;73959412;73959412;73959827;73959831;73959827;73961718;73961718;73961715;73961718;73961715;73961718;73961718;73961715;73963883;73964388;73964472;73964533;73964533;73964533;73964533;73964533;73964533	-;-;-;-;-;-;-;-;-;-;-;-;-;-;-;-;-;-;-;-;-;-;-;-;-;-;-;-;-;-;-;-;-;-;-;-;-;-;-;-;-;-;-;-	1068	12.9933	16.5001	16.5146	18.4078	19.2253	18.3359	11.2288	13.4047	10.0951	18.6091	17.8632	15.5152	20.8744	20.7414	15.6473	11.5308	14.3345	14.0449
CARD8	chr19;chr19;chr19;chr19;chr19;chr19;chr19;chr19;chr19;chr19;chr19;chr19;chr19;chr19;chr19;chr19;chr19;chr19;chr19;chr19;chr19;chr19;chr19;chr19;chr19;chr19;chr19;chr19;chr19;chr19;chr19;chr19;chr19;chr19;chr19;chr19;chr19;chr19;chr19;chr19;chr19;chr19;chr19;chr19;chr19;chr19;chr19;chr19;chr19;chr19;chr19;chr19;chr19;chr19;chr19;chr19;chr19;chr19;chr19;chr19;chr19;chr19;chr19;chr19;chr19;chr19;chr…	48706405;48706405;48709641;48711343;48711343;48711343;48711343;48711343;48711343;48711343;48711343;48711343;48711343;48711343;48711343;48711343;48711343;48711343;48711343;48711343;48711343;48718597;48718597;48718597;48718597;48718597;48718597;48718597;48718597;48718597;48718597;48718597;48718597;48718597;48718597;48718597;48718597;48718597;48718597;48718597;48718597;48722128;48722128;48722128;487…	48707500;48707500;48709777;48715232;48715232;48715232;48715232;48715232;48715232;48715232;48715232;48715232;48715232;48715232;48715232;48715232;48715232;48715232;48715232;48715232;48715232;48718641;48718641;48718641;48718641;48718641;48718641;48718641;48718641;48718641;48718641;48718641;48718641;48718641;48718641;48718641;48718641;48718641;48718641;48718641;48718641;48722269;48722269;48722269;487…	-;-;-;-;-;-;-;-;-;-;-;-;-;-;-;-;-;-;-;-;-;-;-;-;-;-;-;-;-;-;-;-;-;-;-;-;-;-;-;-;-;-;-;-;-;-;-;-;-;-;-;-;-;-;-;-;-;-;-;-;-;-;-;-;-;-;-;-;-;-;-;-;-;-;-;-;-;-;-;-;-;-;-;-;-;-;-;-;-;-;-;-;-;-;-;-;-;-;-;-;-;-;-;-;-;-;-;-;-;-;-;-;-;-;-;-;-;-;-;-;-;-;-;-;-;-;-;-;-;-;-;-;-;-;-;-;-;-;-;-;-;-;-;-;-;-;-;-;-;-;-;-;-;-;-;-;-;-;-;-;-;-;-;-;-;-;-;-;-;-;-;-;-;-;-;-;-;-;-;-;-;-;-;-;-;-;-;-;-;-;-;-;-;-;-;-;-;-;-;-…	8100	5.64437	5.40494	6.36137	5.22522	4.93066	5.64603	5.15874	5.87968	5.19259	5.71055	5.51139	5.40066	5.9749	5.16749	6.51511	4.84544	4.50309	4.79615
PCF11	chr11;chr11;chr11;chr11;chr11;chr11;chr11;chr11;chr11;chr11;chr11;chr11;chr11;chr11;chr11;chr11;chr11;chr11;chr11;chr11;chr11;chr11;chr11;chr11;chr11;chr11;chr11;chr11;chr11;chr11;chr11;chr11;chr11;chr11;chr11;chr11;chr11;chr11;chr11;chr11;chr11;chr11;chr11;chr11;chr11;chr11;chr11;chr11;chr11;chr11;chr11;chr11;chr11;chr11;chr11;chr11;chr11;chr11;chr11;chr11;chr11;chr11;chr11;chr11	82868173;82868173;82868173;82868173;82872369;82872369;82872369;82872369;82874721;82874721;82874721;82874721;82875249;82875249;82875249;82875249;82876642;82876642;82876642;82876642;82878167;82878167;82878167;82878167;82878457;82878457;82878457;82878457;82879470;82879470;82879470;82879470;82882860;82882860;82882860;82882860;82888127;82888127;82888127;82888127;82888756;82888756;82888759;82888759;828…	82868673;82868673;82868673;82868673;82872494;82872494;82872494;82872494;82874909;82874909;82874909;82874909;82875443;82875443;82875443;82875443;82877756;82877756;82877756;82877756;82878350;82878350;82878350;82878350;82878940;82878547;82878547;82878940;82881037;82881037;82881037;82881037;82882956;82882956;82882956;82882956;82888246;82888246;82888246;82888246;82888861;82888861;82888861;82888861;828…	+;+;+;+;+;+;+;+;+;+;+;+;+;+;+;+;+;+;+;+;+;+;+;+;+;+;+;+;+;+;+;+;+;+;+;+;+;+;+;+;+;+;+;+;+;+;+;+;+;+;+;+;+;+;+;+;+;+;+;+;+;+;+;+	7927	20.6006	24.8878	21.519	21.3412	21.6061	21.2694	17.1377	17.8916	15.0808	27.5343	32.8434	28.6963	23.8842	27.3111	24.0138	15.9824	17.6019	15.1109
SF1	chr11;chr11;chr11;chr11;chr11;chr11;chr11;chr11;chr11;chr11;chr11;chr11;chr11;chr11;chr11;chr11;chr11;chr11;chr11;chr11;chr11;chr11;chr11;chr11;chr11;chr11;chr11;chr11;chr11;chr11;chr11;chr11;chr11;chr11;chr11;chr11;chr11;chr11;chr11;chr11;chr11;chr11;chr11;chr11;chr11;chr11;chr11;chr11;chr11;chr11;chr11;chr11;chr11;chr11;chr11;chr11;chr11;chr11;chr11;chr11;chr11;chr11;chr11;chr11;chr11;chr11;chr…	64532076;64532076;64532076;64532078;64532078;64532078;64532078;64532078;64532078;64532078;64533423;64534372;64534372;64534372;64534372;64534372;64534372;64534372;64534372;64534372;64534372;64534664;64534664;64534664;64534664;64534664;64534664;64534664;64534664;64534664;64534664;64535039;64535039;64535043;64535043;64535043;64535043;64535043;64535043;64535043;64535043;64535578;64535578;64535578;645…	64532990;64532990;64532990;64532990;64532990;64532990;64532990;64533627;64533627;64533627;64533627;64534551;64534551;64534551;64534551;64534551;64534551;64534551;64534551;64534551;64534551;64534723;64534723;64534723;64534723;64534723;64534723;64534718;64534723;64534723;64534718;64535316;64535316;64535316;64535316;64535316;64535316;64535316;64535316;64535316;64535316;64535758;64535758;64535758;645…	-;-;-;-;-;-;-;-;-;-;-;-;-;-;-;-;-;-;-;-;-;-;-;-;-;-;-;-;-;-;-;-;-;-;-;-;-;-;-;-;-;-;-;-;-;-;-;-;-;-;-;-;-;-;-;-;-;-;-;-;-;-;-;-;-;-;-;-;-;-;-;-;-;-;-;-;-;-;-;-;-;-;-;-;-;-;-;-;-;-;-;-;-;-;-;-;-;-;-;-;-;-;-;-;-;-;-;-;-;-;-;-;-;-;-;-;-;-;-;-;-;-;-;-;-;-;-;-;-	4228	49.7889	55.5511	61.025	62.0176	61.0003	62.3864	53.5815	56.5246	60.8367	63.795	63.954	64.7759	48.8605	58.4549	50.1941	57.5623	74.5326	67.1778
CLCN6	chr1;chr1;chr1;chr1;chr1;chr1;chr1;chr1;chr1;chr1;chr1;chr1;chr1;chr1;chr1;chr1;chr1;chr1;chr1;chr1;chr1;chr1;chr1;chr1;chr1;chr1;chr1;chr1;chr1;chr1;chr1;chr1;chr1;chr1;chr1;chr1;chr1;chr1;chr1;chr1;chr1;chr1;chr1;chr1;chr1;chr1;chr1;chr1;chr1;chr1;chr1;chr1;chr1;chr1;chr1;chr1;chr1;chr1;chr1;chr1;chr1;chr1;chr1;chr1;chr1;chr1;chr1;chr1	11866153;11866153;11866248;11867188;11867188;11867188;11875903;11875903;11876672;11876672;11876672;11879545;11879545;11879545;11882752;11882752;11882752;11883764;11883764;11883764;11884543;11884543;11884543;11886213;11886213;11886213;11887146;11887146;11887172;11888163;11888163;11888163;11888515;11888515;11888515;11889253;11889253;11889253;11893572;11893572;11893572;11893934;11893934;11893934;118…	11866406;11866406;11866406;11867247;11867247;11867247;11875968;11875968;11876737;11876737;11876737;11879611;11879611;11879611;11882858;11882858;11882858;11883890;11883890;11883890;11884610;11884610;11884610;11886271;11886271;11886281;11887278;11887278;11887278;11888276;11888276;11888276;11888681;11888681;11888681;11889379;11889379;11889379;11893695;11893695;11893695;11894087;11894087;11894087;118…	+;+;+;+;+;+;+;+;+;+;+;+;+;+;+;+;+;+;+;+;+;+;+;+;+;+;+;+;+;+;+;+;+;+;+;+;+;+;+;+;+;+;+;+;+;+;+;+;+;+;+;+;+;+;+;+;+;+;+;+;+;+;+;+;+;+;+;+	5708	4.90567	6.02983	5.76062	4.60689	5.0448	5.14613	6.15518	6.97253	5.70807	5.20207	5.65964	5.78274	5.41698	6.38533	5.98746	7.62101	8.62222	7.65678
ASMTL	chrX;chrX;chrX;chrX;chrX;chrX;chrX;chrX;chrX;chrX;chrX;chrX;chrX;chrX;chrX;chrX;chrX;chrX;chrX;chrX;chrX;chrX;chrX;chrX;chrX;chrX;chrX;chrX;chrX;chrX;chrX;chrX;chrX;chrX;chrX;chrX;chrX;chrX;chrY;chrY;chrY;chrY;chrY;chrY;chrY;chrY;chrY;chrY;chrY;chrY;chrY;chrY;chrY;chrY;chrY;chrY;chrY;chrY;chrY;chrY;chrY;chrY;chrY;chrY;chrY;chrY;chrY;chrY;chrY;chrY;chrY;chrY;chrY;chrY;chrY;chrY	1522032;1522032;1522032;1531625;1531625;1531625;1536866;1536866;1536866;1537875;1537875;1537875;1540551;1540551;1540551;1544418;1544418;1544418;1546627;1546627;1546627;1551162;1551162;1551162;1553915;1553915;1553915;1554587;1554587;1554587;1557990;1557990;1561079;1561079;1561079;1571641;1571641;1572511;1472032;1472032;1472032;1481625;1481625;1481625;1486866;1486866;1486866;1487875;1487875;1487875…	1522382;1522382;1522382;1531747;1531747;1531747;1537009;1537009;1537009;1538007;1538007;1538007;1540735;1540735;1540735;1544580;1544580;1544580;1547014;1547014;1547014;1551270;1551270;1551270;1553976;1553976;1553976;1554651;1554651;1554651;1558037;1558037;1561210;1561210;1561210;1571802;1571802;1572655;1472382;1472382;1472382;1481747;1481747;1481747;1487009;1487009;1487009;1488007;1488007;1488007…	-;-;-;-;-;-;-;-;-;-;-;-;-;-;-;-;-;-;-;-;-;-;-;-;-;-;-;-;-;-;-;-;-;-;-;-;-;-;-;-;-;-;-;-;-;-;-;-;-;-;-;-;-;-;-;-;-;-;-;-;-;-;-;-;-;-;-;-;-;-;-;-;-;-;-;-	4420	0.196223	0.155739	0.057006	0.0849908	0.056651	0.135076	0.0211968	0.0647795	0.107221	0.133824	0.143876	0.209939	0.177422	0.14569	0.113709	0.120266	0.139475	0.0732443
CTSS	chr1;chr1;chr1;chr1;chr1;chr1;chr1;chr1;chr1;chr1;chr1;chr1;chr1;chr1;chr1	150702664;150702664;150720253;150720253;150722482;150722482;150724257;150724257;150727477;150730334;150730334;150737114;150737114;150738174;150738174	150705621;150705621;150720355;150720355;150722647;150722647;150724484;150724484;150727626;150730456;150730456;150737240;150737240;150738254;150738254	-;-;-;-;-;-;-;-;-;-;-;-;-;-;-	3936	0.849929	0.769514	0.512127	0.031814	0.731598	0.788765	0.333247	0.315229	0.602026	0.390728	0.517016	0.740944	0.113851	0.261768	0.255383	0.450184	0.522087	0.438672
NPPA-AS1	chr1;chr1;chr1;chr1	11900376;11903761;11905604;11907491	11901264;11904130;11905823;11907673	+;+;+;+	1662	0.521845	0.331343	0.606417	0.452057	0.527311	1.07768	0.620091	0.918814	0.285148	0.498257	0.535681	0.398802	0.202219	0.542435	0.831609	0.906218	1.1746	1.42846
CRHR1	chr17;chr17;chr17;chr17;chr17;chr17;chr17;chr17;chr17;chr17;chr17;chr17;chr17;chr17;chr17;chr17;chr17;chr17;chr17;chr17;chr17;chr17;chr17;chr17;chr17;chr17;chr17;chr17;chr17;chr17;chr17;chr17;chr17;chr17;chr17;chr17;chr17;chr17;chr17;chr17;chr17;chr17;chr17;chr17;chr17;chr17;chr17;chr17;chr17;chr17;chr17;chr17;chr17;chr17;chr17;chr17;chr17;chr17;chr17;chr17;chr17;chr17;chr17;chr17;chr17;chr17;chr…	43861646;43861686;43861686;43861686;43861686;43861686;43884376;43884376;43884376;43884376;43884376;43884376;43893829;43893829;43893829;43893829;43898721;43898721;43898721;43898721;43906581;43906581;43906581;43906581;43906581;43906581;43906927;43907460;43907460;43907460;43907460;43907460;43907460;43907783;43907783;43907783;43907783;43907783;43907783;43908246;43908246;43908246;43908246;43908246;439…	43861943;43861943;43861943;43861943;43861943;43861943;43884463;43884463;43884463;43884463;43884463;43884463;43893948;43893948;43893948;43893948;43898806;43898806;43898806;43898806;43906687;43906687;43906687;43906687;43906687;43906687;43907013;43907580;43907580;43907580;43907580;43907580;43907580;43907936;43907936;43907936;43907936;43907936;43907936;43908306;43908306;43908306;43908306;43908306;439…	+;+;+;+;+;+;+;+;+;+;+;+;+;+;+;+;+;+;+;+;+;+;+;+;+;+;+;+;+;+;+;+;+;+;+;+;+;+;+;+;+;+;+;+;+;+;+;+;+;+;+;+;+;+;+;+;+;+;+;+;+;+;+;+;+;+;+;+;+;+;+;+;+;+;-;-;-;-;-;-;-;-;-;-;-;-;-;-;-;-;-;-;-;-;-;-;-;-;-;-;-;-;-;-;-;-;-;-;-;-;-;-;-;-;-;-;-;-;-;-;-;-;-;-;-;-;-;-;-;-;-;-;-;-;-;-;-;-;-;-;-;-;-;-;-;-;-;-	5329	0	0	0.0236411	0	0	0	0	0	0	0.0665981	0	0	0	0	0	0	0	0
RNU5E-1	chr1	11968211	11968329	+	119	32.2767	34.7075	31.7605	19.9931	19.9897	18.0615	18.8955	24.0609	22.8993	42.7472	50.2331	42.3306	21.6527	37.8793	30.6203	14.8901	19.8586	9.97518
ANKLE2	chr12;chr12;chr12;chr12;chr12;chr12;chr12;chr12;chr12;chr12;chr12;chr12;chr12	133302090;133304618;133306265;133310971;133311992;133313479;133318005;133319740;133324418;133324724;133327229;133331261;133338204	133304029;133304749;133306856;133311161;133312098;133313651;133318071;133319862;133324606;133324917;133327435;133331719;133338418	-;-;-;-;-;-;-;-;-;-;-;-;-	4589	34.1544	38.3708	36.8698	31.4891	32.6024	31.8227	34.7484	36.1052	37.7976	34.2863	38.9679	38.3906	38.1813	40.3292	38.3873	39.153	49.2351	45.5263
OPALIN	chr10;chr10;chr10;chr10;chr10;chr10;chr10;chr10;chr10;chr10;chr10;chr10;chr10;chr10;chr10;chr10;chr10;chr10;chr10;chr10;chr10;chr10;chr10;chr10;chr10;chr10;chr10;chr10;chr10;chr10;chr10;chr10;chr10;chr10;chr10;chr10;chr10;chr10;chr10;chr10;chr10;chr10;chr10;chr10;chr10;chr10;chr10;chr10;chr10;chr10;chr10;chr10;chr10;chr10;chr10;chr10;chr10;chr10;chr10;chr10;chr10;chr10;chr10;chr10;chr10;chr10;chr…	98102975;98102975;98102975;98102975;98102975;98102975;98102975;98102975;98102975;98102975;98102975;98102978;98108046;98108046;98108046;98108046;98108046;98108046;98108046;98108046;98108046;98108046;98108046;98108046;98109464;98109464;98109464;98109464;98109464;98109464;98109464;98109464;98109464;98109464;98109464;98109464;98111135;98111135;98111135;98111135;98111135;98111135;98111135;98111135;981…	98105874;98105874;98105874;98105874;98105874;98105874;98105874;98105874;98105874;98105874;98105874;98105874;98108102;98108102;98108102;98108102;98108102;98108102;98108102;98108102;98108102;98108102;98108102;98108102;98109583;98109583;98109583;98109583;98109583;98109583;98109583;98109583;98109583;98109583;98109583;98109583;98111167;98111167;98111167;98111167;98111167;98111167;98111167;98111167;981…	-;-;-;-;-;-;-;-;-;-;-;-;-;-;-;-;-;-;-;-;-;-;-;-;-;-;-;-;-;-;-;-;-;-;-;-;-;-;-;-;-;-;-;-;-;-;-;-;-;-;-;-;-;-;-;-;-;-;-;-;-;-;-;-;-;-;-;-;-;-;-;-	4009	0	0.068682	0.219976	0.0312347	0	0	0.0467399	0.0714206	0.0591064	0.0295087	0.222076	0	0.0279445	0.160626	0.250733	0.0441986	0.153774	0.215342
DTNB	chr2;chr2;chr2;chr2;chr2;chr2;chr2;chr2;chr2;chr2;chr2;chr2;chr2;chr2;chr2;chr2;chr2;chr2;chr2;chr2;chr2;chr2;chr2;chr2;chr2;chr2;chr2;chr2;chr2;chr2;chr2;chr2;chr2;chr2;chr2;chr2;chr2;chr2;chr2;chr2;chr2;chr2;chr2;chr2;chr2;chr2;chr2;chr2;chr2;chr2;chr2;chr2;chr2;chr2;chr2;chr2;chr2;chr2;chr2;chr2;chr2;chr2;chr2;chr2;chr2;chr2;chr2;chr2;chr2;chr2;chr2;chr2;chr2;chr2;chr2;chr2;chr2;chr2;chr2;chr2…	25600112;25600112;25600112;25600112;25600112;25600112;25600112;25600112;25600112;25600112;25600112;25600112;25600112;25600112;25600112;25600112;25600112;25600112;25600112;25600112;25600112;25600112;25600112;25600112;25600112;25600112;25602159;25602159;25602159;25602159;25602159;25602159;25602159;25602159;25602159;25602159;25602159;25602159;25602159;25602159;25602159;25602159;25602159;25602159;256…	25600422;25600422;25600422;25600422;25600422;25600422;25600422;25600422;25600422;25600422;25600422;25600422;25600422;25600422;25600422;25600422;25600422;25600422;25600422;25600422;25600422;25600422;25600422;25600422;25600422;25600422;25602192;25602192;25602192;25602192;25602192;25602192;25602192;25602192;25602192;25602192;25602192;25602192;25602192;25602192;25602192;25602192;25602192;25602192;256…	-;-;-;-;-;-;-;-;-;-;-;-;-;-;-;-;-;-;-;-;-;-;-;-;-;-;-;-;-;-;-;-;-;-;-;-;-;-;-;-;-;-;-;-;-;-;-;-;-;-;-;-;-;-;-;-;-;-;-;-;-;-;-;-;-;-;-;-;-;-;-;-;-;-;-;-;-;-;-;-;-;-;-;-;-;-;-;-;-;-;-;-;-;-;-;-;-;-;-;-;-;-;-;-;-;-;-;-;-;-;-;-;-;-;-;-;-;-;-;-;-;-;-;-;-;-;-;-;-;-;-;-;-;-;-;-;-;-;-;-;-;-;-;-;-;-;-;-;-;-;-;-;-;-;-;-;-;-;-;-;-;-;-;-;-;-;-;-;-;-;-;-;-;-;-;-;-;-;-;-;-;-;-;-;-;-;-;-;-;-;-;-;-;-;-;-;-;-;-;-…	6882	5.45509	4.62111	5.51016	4.2031	3.92951	4.00799	5.70418	5.08967	5.23359	4.53812	4.21366	4.777	5.82774	4.90307	5.58682	6.10209	4.97161	7.04055
DDX6	chr11;chr11;chr11;chr11;chr11;chr11;chr11;chr11;chr11;chr11;chr11;chr11;chr11;chr11;chr11;chr11;chr11;chr11;chr11;chr11;chr11;chr11;chr11;chr11;chr11;chr11;chr11;chr11	118618473;118618473;118625414;118625414;118626111;118626111;118626969;118626969;118627880;118627880;118629483;118629483;118630631;118630631;118633921;118633921;118635917;118635917;118638931;118638931;118650341;118650341;118651830;118651830;118656761;118656761;118661564;118661807	118622806;118622806;118625596;118625596;118626212;118626212;118627032;118627032;118627996;118627996;118629611;118629611;118630753;118630753;118634015;118634015;118636063;118636063;118639060;118639060;118650445;118650445;118651893;118651893;118657227;118657227;118661657;118661873	-;-;-;-;-;-;-;-;-;-;-;-;-;-;-;-;-;-;-;-;-;-;-;-;-;-;-;-	6221	62.1994	59.1766	58.0199	57.2456	54.0562	56.0853	64.7592	64.3745	56.6588	55.946	55.4049	52.6326	63.101	53.7228	59.0575	67.5757	64.7266	63.9223
MIR6729	chr1	12089215	12089279	+	65	0	0	0	0	0	0	0	0	0	0	0	0	0	0	0	0	0	0
R3HCC1L	chr10;chr10;chr10;chr10;chr10;chr10;chr10;chr10;chr10;chr10;chr10;chr10;chr10;chr10;chr10;chr10;chr10;chr10;chr10;chr10;chr10;chr10;chr10;chr10;chr10;chr10;chr10;chr10;chr10;chr10;chr10;chr10;chr10;chr10;chr10;chr10;chr10;chr10;chr10;chr10;chr10;chr10;chr10;chr10;chr10;chr10;chr10;chr10;chr10;chr10;chr10;chr10;chr10;chr10;chr10;chr10;chr10;chr10;chr10;chr10;chr10;chr10;chr10;chr10;chr10;chr10;chr…	99894381;99894414;99894414;99894414;99894414;99894414;99894414;99894414;99894414;99894414;99894414;99894414;99894414;99915850;99915850;99915850;99915850;99915850;99915850;99917220;99917220;99918974;99922640;99922640;99922640;99922640;99922640;99922640;99922640;99922640;99922640;99923050;99923050;99923050;99923050;99923050;99923050;99923050;99923050;99923050;99923050;99923050;99923050;99946224;999…	99894463;99894463;99894463;99894463;99894463;99894463;99894463;99894463;99894781;99894463;99894463;99894463;99894463;99915904;99915904;99915904;99915904;99915904;99915904;99917330;99917330;99919037;99922732;99922732;99922732;99922732;99922732;99922732;99922732;99922732;99922732;99923154;99923154;99923154;99923154;99923154;99923154;99923154;99923154;99923154;99923154;99923154;99923154;99946320;999…	+;+;+;+;+;+;+;+;+;+;+;+;+;+;+;+;+;+;+;+;+;+;+;+;+;+;+;+;+;+;+;+;+;+;+;+;+;+;+;+;+;+;+;+;+;+;+;+;+;+;+;+;+;+;+;+;+;+;+;+;+;+;+;+;+;+;+;+;+;+;+;+;+;+;+;+;+;+;+;+;+;+;+;+;+;+;+;+;+;+;+;+;+;+;+;+;+;+;+;+;+;+;+;+;+;+;+;+;+;+;+;+;+;+;+;+;+;+;+;+;+;+;+;+	4058	12.3046	11.1957	10.4313	10.0287	10.1196	8.09189	12.2827	12.5358	11.1822	9.73691	11.4712	10.2574	14.3833	12.5362	11.1467	12.379	14.2043	14.2537
MIR7846	chr1	12227000	12227095	+	96	0	0	0	0	0	0	0	0	0	0	0	0	0	0	0	0	0	0
MIR4632	chr1	12251770	12251830	+	61	0	0	0	0	0	0	0	0	0	0	0	0	1.83655	0	0	0	0	0
WDPCP	chr2;chr2;chr2;chr2;chr2;chr2;chr2;chr2;chr2;chr2;chr2;chr2;chr2;chr2;chr2;chr2;chr2;chr2;chr2;chr2;chr2;chr2;chr2;chr2;chr2;chr2;chr2;chr2;chr2;chr2;chr2;chr2;chr2;chr2;chr2;chr2;chr2;chr2;chr2;chr2;chr2;chr2;chr2;chr2;chr2;chr2;chr2;chr2;chr2;chr2;chr2;chr2;chr2;chr2;chr2;chr2;chr2;chr2;chr2;chr2;chr2;chr2;chr2;chr2;chr2;chr2;chr2;chr2;chr2;chr2;chr2;chr2;chr2;chr2;chr2;chr2;chr2;chr2;chr2;chr2…	63346694;63346694;63346694;63346694;63346694;63346694;63380049;63380049;63380049;63380049;63380049;63380049;63380630;63380630;63380630;63380630;63380630;63380630;63401805;63401805;63401805;63401805;63401805;63401805;63486442;63486442;63486442;63486446;63486446;63540383;63540383;63540383;63540383;63540383;63540383;63586829;63605521;63605521;63605521;63605521;63605521;63605521;63605521;63609041;636…	63349191;63349191;63349191;63349191;63349191;63349191;63380080;63380080;63380080;63380080;63380080;63380080;63380709;63380709;63380709;63380709;63380709;63380709;63401967;63401967;63401967;63401967;63401967;63401967;63486544;63486544;63486544;63486544;63486544;63540446;63540446;63540446;63540446;63540446;63540446;63587211;63605644;63605644;63605644;63605644;63605644;63605644;63605644;63609229;636…	-;-;-;-;-;-;-;-;-;-;-;-;-;-;-;-;-;-;-;-;-;-;-;-;-;-;-;-;-;-;-;-;-;-;-;-;-;-;-;-;-;-;-;-;-;-;-;-;-;-;-;-;-;-;-;-;-;-;-;-;-;-;-;-;-;-;-;-;-;-;-;-;-;-;-;-;-;-;-;-;-;-;-;-;-;-;-;-;-;-;-;-;-;-;-;-;-;-;-;-;-;-;-;-;-;-;-;-;-;-	5675	2.88192	3.27504	3.06356	3.24358	2.82386	2.90364	3.566	3.63267	3.54914	3.23111	3.45139	3.48047	3.79025	3.17719	3.67536	3.59068	3.42187	4.37358
KLK10	chr19;chr19;chr19;chr19;chr19;chr19;chr19;chr19;chr19;chr19;chr19;chr19;chr19;chr19;chr19;chr19;chr19;chr19	51515995;51515995;51516000;51518673;51518673;51518673;51519138;51519138;51519138;51520366;51520366;51520366;51522299;51522299;51522299;51522883;51523076;51523324	51518208;51518208;51518208;51518806;51518806;51518806;51519412;51519412;51519412;51520546;51520546;51520546;51522395;51522398;51522398;51522965;51523117;51523431	-;-;-;-;-;-;-;-;-;-;-;-;-;-;-;-;-;-	3137	0.0394966	0.131661	0	0	0	0	0.0597323	0	0	0	0.0810877	0	0	0	0.0400538	0	0	0
C1QTNF9	chr13;chr13;chr13;chr13;chr13;chr13;chr13;chr13;chr13;chr13;chr13;chr13;chr13	24881304;24883718;24883718;24889032;24890120;24890120;24890120;24892956;24892956;24892956;24895134;24895134;24895134	24881366;24883754;24883754;24889115;24890307;24890307;24890307;24893018;24893018;24893018;24896669;24896669;24896669	+;+;+;+;+;+;+;+;+;+;+;+;+	1971	0	0	0.127837	0.190593	0.0635204	0	0.237671	0.048423	0	0	0.193586	0	0	0.130685	0.191246	0	0	0
MRPL1	chr4;chr4;chr4;chr4;chr4;chr4;chr4;chr4;chr4	78783984;78792898;78804396;78806410;78808374;78815293;78830420;78870951;78873643	78784033;78793009;78804654;78806493;78808445;78815404;78830526;78871032;78873939	+;+;+;+;+;+;+;+;+	1175	15.8171	18.1611	16.2974	15.8789	18.0073	16.8694	18.8177	15.4331	14.0158	21.5458	21.1075	16.8099	17.9247	21.0448	18.072	13.0444	16.1771	15.7967
BBX	chr3;chr3;chr3;chr3;chr3;chr3;chr3;chr3;chr3;chr3;chr3;chr3;chr3;chr3;chr3;chr3;chr3;chr3;chr3;chr3;chr3;chr3;chr3;chr3;chr3;chr3;chr3;chr3;chr3;chr3;chr3;chr3;chr3;chr3;chr3;chr3;chr3;chr3;chr3;chr3;chr3;chr3;chr3;chr3;chr3;chr3;chr3;chr3;chr3;chr3;chr3;chr3	107241809;107241809;107241809;107245174;107245174;107245174;107364683;107364683;107364683;107429299;107429299;107429299;107435454;107435454;107435454;107447612;107447612;107447612;107451803;107451803;107451803;107463477;107463477;107463477;107466812;107466812;107466812;107474445;107474445;107474445;107491475;107491475;107493566;107493566;107493566;107497218;107497218;107497218;107508634;107508634…	107241954;107241954;107241954;107245245;107245245;107245245;107364756;107364756;107364756;107429469;107429469;107429469;107435696;107435696;107435696;107447807;107447807;107447807;107451870;107451870;107451870;107463557;107463557;107463557;107466886;107466886;107466886;107474525;107474525;107474525;107492483;107492483;107493704;107493704;107493704;107497366;107497366;107497366;107508723;107508723…	+;+;+;+;+;+;+;+;+;+;+;+;+;+;+;+;+;+;+;+;+;+;+;+;+;+;+;+;+;+;+;+;+;+;+;+;+;+;+;+;+;+;+;+;+;+;+;+;+;+;+;+	9009	18.5391	15.4651	15.2707	15.2755	12.7853	15.123	19.1457	17.8298	16.9518	16.1647	15.12	16.5537	18.2177	13.538	15.8299	21.1828	19.3883	20.8424
ADPRM	chr17;chr17;chr17;chr17	10600911;10608227;10609755;10614151	10600984;10608844;10609871;10614875	+;+;+;+	1534	6.38081	5.92335	4.02423	5.38755	3.99918	4.98177	5.06928	5.10184	4.40241	5.32121	5.38924	5.5306	7.96037	6.8005	5.24218	3.75407	3.34898	3.23599
ELAVL2	chr9;chr9;chr9;chr9;chr9;chr9;chr9;chr9;chr9;chr9;chr9;chr9;chr9;chr9;chr9;chr9;chr9;chr9;chr9;chr9;chr9;chr9;chr9;chr9;chr9;chr9;chr9;chr9;chr9;chr9;chr9;chr9;chr9;chr9;chr9;chr9;chr9;chr9;chr9;chr9;chr9;chr9;chr9;chr9;chr9;chr9;chr9;chr9;chr9;chr9;chr9;chr9;chr9;chr9;chr9;chr9;chr9;chr9;chr9;chr9;chr9;chr9;chr9;chr9;chr9;chr9;chr9;chr9;chr9;chr9;chr9;chr9;chr9;chr9;chr9;chr9;chr9;chr9;chr9;chr9…	23690103;23690103;23690103;23690103;23690103;23690103;23690103;23690103;23690103;23690103;23690103;23690103;23690103;23690103;23690103;23690103;23690103;23690103;23690103;23690103;23690103;23690103;23690103;23690103;23690103;23690103;23690103;23693446;23693446;23693446;23693446;23693446;23693446;23693446;23693446;23693446;23693446;23693446;23693446;23693446;23693446;23693446;23693446;23693446;236…	23692885;23692882;23692885;23692882;23692882;23692885;23692882;23692885;23692885;23692885;23692885;23692882;23692882;23692885;23692882;23692882;23692882;23692882;23692882;23692882;23692882;23692882;23692882;23692882;23692882;23692882;23692882;23693484;23693484;23693484;23693484;23693484;23693484;23693484;23693484;23693484;23693484;23693484;23693484;23693484;23693484;23693484;23693484;23693484;236…	-;-;-;-;-;-;-;-;-;-;-;-;-;-;-;-;-;-;-;-;-;-;-;-;-;-;-;-;-;-;-;-;-;-;-;-;-;-;-;-;-;-;-;-;-;-;-;-;-;-;-;-;-;-;-;-;-;-;-;-;-;-;-;-;-;-;-;-;-;-;-;-;-;-;-;-;-;-;-;-;-;-;-;-;-;-;-;-;-;-;-;-;-;-;-;-;-;-;-;-;-;-;-;-;-;-;-;-;-;-;-;-;-;-;-;-;-;-;-;-;-;-;-;-;-;-;-;-;-;-;-;-;-;-;-;-;-;-;-;-;-;-;-;-;-;-;-;-;-;-;-;-;-;-;-;-;-;-;-;-;-;-;-;-;-;-;-;-;-;-;-;-;-;-;-;-;-;-;-;-;-;-;-;-;-;-;-;-;-;-;-;-;-;-;-;-;-;-	5350	4.05283	4.14306	4.45062	4.00235	3.69746	3.19162	4.51814	4.35286	3.60973	3.67063	4.01765	3.36979	5.0675	3.70722	4.57972	3.97441	3.841	4.21568
SNORA59B	chr1;chr17	12567300;19460873	12567451;19461024	+;+	304	0	0	0	0	0	0	0	0	0	0	0	0	0	0	0	0	0	0
SNORA59A	chr1;chr17	12567300;19460873	12567451;19461024	+;+	304	0	0	0	0	0	0	0	0	0	0	0	0	0	0	0	0	0	0
SSBP3	chr1;chr1;chr1;chr1;chr1;chr1;chr1;chr1;chr1;chr1;chr1;chr1;chr1;chr1;chr1;chr1;chr1;chr1;chr1;chr1;chr1;chr1;chr1;chr1;chr1;chr1;chr1;chr1;chr1;chr1;chr1;chr1;chr1;chr1;chr1;chr1;chr1;chr1;chr1;chr1;chr1;chr1;chr1;chr1;chr1;chr1;chr1;chr1;chr1;chr1;chr1;chr1	54691105;54691105;54691105;54693928;54693928;54693928;54694122;54694122;54694122;54694421;54694421;54694421;54704802;54704802;54704802;54706578;54706578;54706578;54707147;54707147;54707147;54707837;54707837;54707837;54708908;54708908;54708908;54717289;54717289;54717289;54717467;54717467;54717467;54722800;54722800;54723742;54723742;54747111;54747111;54747111;54867534;54867534;54867534;54870249;548…	54692833;54692833;54692833;54694029;54694029;54694029;54694150;54694150;54694150;54694499;54694499;54694499;54704872;54704872;54704872;54706632;54706632;54706632;54707182;54707182;54707182;54707885;54707885;54707885;54708972;54708972;54708972;54717365;54717365;54717365;54717533;54717533;54717533;54722859;54722859;54723822;54723822;54747200;54747200;54747200;54867618;54867618;54867618;54870310;548…	-;-;-;-;-;-;-;-;-;-;-;-;-;-;-;-;-;-;-;-;-;-;-;-;-;-;-;-;-;-;-;-;-;-;-;-;-;-;-;-;-;-;-;-;-;-;-;-;-;-;-;-	3252	7.88668	8.21297	8.52285	8.58672	7.5458	8.66544	7.66345	9.12743	8.1609	8.14862	9.07354	7.6227	8.13006	9.94041	9.23432	11.0609	11.2478	11.7138
MIR6730	chr1;chr3	12638985;94309656	12639051;94309676	-;-	88	0	0	0	0	0	0	1.06466	0	0	0	0	0	0	0	1.42783	2.01355	0	0
MSRA	chr8;chr8;chr8;chr8;chr8;chr8;chr8;chr8;chr8;chr8;chr8;chr8;chr8;chr8;chr8;chr8;chr8;chr8;chr8;chr8;chr8;chr8;chr8;chr8	9911802;9911802;9953161;9953161;9953754;10065343;10065343;10065343;10065343;10102614;10102614;10102614;10159044;10159044;10159044;10159044;10177393;10177393;10177393;10177393;10285658;10285658;10285658;10285658	9912168;9912168;9953553;9953553;9953828;10065411;10065411;10065411;10065411;10102733;10102733;10102733;10159148;10159148;10159148;10159148;10177499;10177499;10177499;10177499;10286401;10286401;10286401;10286401	+;+;+;+;+;+;+;+;+;+;+;+;+;+;+;+;+;+;+;+;+;+;+;+	1980	1.25152	1.46017	2.2906	0.948635	1.64402	1.02521	1.23027	1.01226	1.37627	1.67294	1.15624	1.00426	1.47109	1.56109	1.20572	1.16338	1.19352	1.74405
NBEAL1	chr2;chr2;chr2;chr2;chr2;chr2;chr2;chr2;chr2;chr2;chr2;chr2;chr2;chr2;chr2;chr2;chr2;chr2;chr2;chr2;chr2;chr2;chr2;chr2;chr2;chr2;chr2;chr2;chr2;chr2;chr2;chr2;chr2;chr2;chr2;chr2;chr2;chr2;chr2;chr2;chr2;chr2;chr2;chr2;chr2;chr2;chr2;chr2;chr2;chr2;chr2;chr2;chr2;chr2;chr2	203879602;203880879;203906488;203914537;203921150;203922049;203933116;203942475;203947942;203949186;203964352;203972143;203972331;203974873;203976702;203977738;203980708;203986977;203990075;203990683;203991280;203991547;203992504;203995041;203996696;203997781;204000400;204001322;204002885;204003343;204009323;204009734;204013714;204016188;204022422;204030872;204031950;204034470;204036651;204037452…	203879705;203881158;203906579;203914698;203921231;203922176;203933198;203942560;203948248;203949292;203964435;203972241;203972911;203975005;203976821;203978041;203980793;203987066;203990243;203990816;203991439;203991649;203992660;203995199;203996855;203997869;204000975;204001497;204003038;204003471;204009628;204009883;204013871;204016312;204022548;204031020;204032083;204034574;204036746;204037576…	+;+;+;+;+;+;+;+;+;+;+;+;+;+;+;+;+;+;+;+;+;+;+;+;+;+;+;+;+;+;+;+;+;+;+;+;+;+;+;+;+;+;+;+;+;+;+;+;+;+;+;+;+;+;+	9058	8.11141	7.49313	6.95425	6.1103	5.9987	6.90762	9.17455	8.81925	7.79569	6.26896	5.99563	6.57101	9.11522	7.08073	8.85006	9.06697	8.87038	10.7341
UQCR11	chr19;chr19;chr19	1597168;1599411;1605359	1598214;1599559;1605461	-;-;-	1299	51.6015	40.8038	49.1713	56.6815	55.7081	52.5795	40.1735	41.5124	45.4214	44.8977	38.9685	41.9421	48.3822	45.8051	41.496	36.898	36.78	39.0448
C2orf80	chr2;chr2;chr2;chr2;chr2;chr2;chr2;chr2;chr2	209030071;209035669;209036712;209045469;209045942;209047689;209049675;209051670;209054677	209030539;209035787;209036799;209045540;209046029;209047771;209049756;209051785;209054754	-;-;-;-;-;-;-;-;-	1195	0	0	0.105425	0	0	0	0	0	0	0	0	0	0	0	0	0	0	0
LRIG2	chr1;chr1;chr1;chr1;chr1;chr1;chr1;chr1;chr1;chr1;chr1;chr1;chr1;chr1;chr1;chr1;chr1;chr1;chr1;chr1;chr1;chr1;chr1;chr1;chr1;chr1;chr1;chr1;chr1;chr1;chr1;chr1;chr1;chr1;chr1;chr1;chr1	113615820;113615820;113633940;113633940;113634651;113635828;113635828;113636052;113636052;113636961;113636961;113637234;113637234;113638496;113638496;113638844;113638844;113641327;113641327;113642833;113642833;113643042;113643042;113650216;113650216;113652864;113652864;113655101;113655101;113657049;113657049;113658909;113658909;113661855;113661855;113666497;113666497	113616267;113616267;113634005;113634005;113634762;113635902;113635902;113636186;113636186;113637104;113637104;113637377;113637377;113638639;113638639;113638987;113638987;113641407;113641407;113642904;113642904;113643110;113643110;113650379;113650379;113653184;113653184;113655382;113655382;113657498;113657498;113659058;113659058;113662145;113662145;113674882;113674882	+;+;+;+;+;+;+;+;+;+;+;+;+;+;+;+;+;+;+;+;+;+;+;+;+;+;+;+;+;+;+;+;+;+;+;+;+	11678	10.0687	10.3744	9.83873	8.3101	9.10204	9.04907	10.4136	10.8616	10.4194	9.13744	8.71286	9.51248	10.8019	9.53957	9.83412	9.71841	10.8131	12.0499
PRAMEF1	chr1;chr1;chr1;chr1;chr1;chr1	12851546;12853352;12854064;12854843;12855587;12855587	12851623;12853663;12854642;12855118;12856777;12856777	+;+;+;+;+;+	2436	0	0	0	0	0	0	0	0	0	0	0	0	0	0	0	0	0	0
LINC01784	chr1;chr1	12882549;12882899	12882802;12883086	-;-	442	0	0	0	0	0	0	0	0	0	0	0	0	0	0	0	0	0	0
HLA-C	chr6;chr6;chr6;chr6;chr6;chr6;chr6;chr6;chr6;chr6;chr6;chr6;chr6;chr6;chr6;chr6;chr6_cox_hap2;chr6_cox_hap2;chr6_cox_hap2;chr6_cox_hap2;chr6_cox_hap2;chr6_cox_hap2;chr6_cox_hap2;chr6_cox_hap2;chr6_cox_hap2;chr6_cox_hap2;chr6_cox_hap2;chr6_cox_hap2;chr6_cox_hap2;chr6_cox_hap2;chr6_cox_hap2;chr6_cox_hap2;chr6_dbb_hap3;chr6_dbb_hap3;chr6_dbb_hap3;chr6_dbb_hap3;chr6_dbb_hap3;chr6_dbb_hap3;chr6_dbb_ha…	31236526;31236526;31237115;31237115;31237270;31237270;31237743;31237743;31237987;31237987;31238850;31238850;31239376;31239376;31239776;31239776;2749781;2749781;2750370;2750370;2750525;2750525;2750998;2750998;2751242;2751242;2752105;2752105;2752631;2752631;2753031;2753031;2532134;2532134;2532721;2532721;2532875;2532875;2533348;2533348;2533382;2533382;2533589;2533589;2534454;2534454;2534974;2534974…	31236950;31236950;31237162;31237162;31237302;31237302;31237862;31237862;31238262;31238262;31239125;31239125;31239645;31239645;31239913;31239869;2750205;2750205;2750417;2750417;2750557;2750557;2751117;2751117;2751517;2751517;2752380;2752380;2752900;2752900;2753124;2753168;2532556;2532556;2532767;2532767;2532908;2532908;2533371;2533371;2533467;2533467;2533866;2533866;2534727;2534727;2535243;2535243…	-;-;-;-;-;-;-;-;-;-;-;-;-;-;-;-;-;-;-;-;-;-;-;-;-;-;-;-;-;-;-;-;-;-;-;-;-;-;-;-;-;-;-;-;-;-;-;-;-;-;-;-;-;-;-;-;-;-;-;-;-;-;-;-;-;-;-;-;-;-;-;-;-;-;-;-;-;-;-;-;-;-;-;-;-;-;-;-;-;-;-;-;-;-;-;-;-;-;-;-;-;-;-;-;-;-;-;-;-;-;-;-;-;-;-;-;-;-;-;-	11053	4.66324	5.3435	4.99237	5.85711	5.86745	5.94171	5.45035	5.23276	5.24167	4.20629	4.34962	4.71336	4.68267	3.181	4.01284	5.57082	5.14059	4.40323
FLOT2	chr17;chr17;chr17;chr17;chr17;chr17;chr17;chr17;chr17;chr17;chr17;chr17;chr17;chr17;chr17;chr17;chr17;chr17;chr17;chr17;chr17;chr17	27206357;27206357;27207731;27207731;27208210;27208210;27208832;27208832;27209136;27209136;27209355;27209355;27209591;27209591;27210126;27210126;27211243;27212875;27215963;27215963;27224544;27224544	27207617;27207617;27207880;27207880;27208393;27208393;27209046;27209046;27209255;27209255;27209468;27209468;27209709;27209709;27210249;27210249;27211333;27212965;27216044;27216044;27224751;27224751	-;-;-;-;-;-;-;-;-;-;-;-;-;-;-;-;-;-;-;-;-;-	2759	29.6392	27.2951	28.6761	28.0939	25.5933	29.1701	36.8104	30.7185	35.1271	24.0546	20.9749	22.3899	27.246	24.1802	25.1388	32.9145	29.1221	31.2906
WNT11	chr11;chr11;chr11;chr11;chr11	75897369;75902608;75905611;75907527;75917369	75898283;75902900;75905888;75907762;75917546	-;-;-;-;-	1900	3.26055	2.39116	2.78489	3.42707	3.62417	1.88537	4.24071	2.76279	2.36958	3.61128	3.6817	3.90708	3.83259	3.32142	3.10815	3.91688	3.56909	2.55584
CCDC112	chr5;chr5;chr5;chr5;chr5;chr5;chr5;chr5;chr5;chr5;chr5;chr5;chr5;chr5;chr5;chr5;chr5;chr5;chr5;chr5;chr5;chr5;chr5;chr5;chr5;chr5;chr5;chr5;chr5;chr5;chr5;chr5;chr5;chr5;chr5;chr5;chr5;chr5;chr5;chr5;chr5;chr5;chr5;chr5;chr5;chr5;chr5;chr5;chr5;chr5;chr5;chr5;chr5;chr5;chr5;chr5	114602885;114602887;114602887;114602887;114602887;114602887;114604579;114604579;114604579;114604579;114604579;114604579;114605400;114605400;114605400;114605400;114606910;114606910;114606910;114606910;114606910;114606910;114610913;114610913;114610913;114610913;114610913;114610913;114611691;114611691;114611691;114611691;114611691;114611691;114612662;114612662;114612662;114612662;114612662;114612662…	114603615;114603615;114603615;114603615;114603615;114603615;114604697;114604697;114604697;114604697;114604697;114604697;114605495;114605495;114605495;114605495;114607323;114607323;114607323;114607323;114607323;114607323;114611303;114611303;114611303;114611303;114611303;114611303;114611766;114611766;114611766;114611766;114611766;114611766;114612751;114612751;114612751;114612751;114612751;114612751…	-;-;-;-;-;-;-;-;-;-;-;-;-;-;-;-;-;-;-;-;-;-;-;-;-;-;-;-;-;-;-;-;-;-;-;-;-;-;-;-;-;-;-;-;-;-;-;-;-;-;-;-;-;-;-;-	2770	1.87864	1.98806	2.63791	1.5822	2.07911	2.58643	2.80732	2.72199	1.8392	2.98954	2.34169	2.10567	2.54796	3.3941	2.99379	1.98302	2.44812	2.84392
CD14	chr5;chr5;chr5;chr5;chr5;chr5;chr5;chr5;chr5;chr5;chr5	140011313;140011317;140011317;140011317;140012654;140012654;140012654;140012654;140013116;140013116;140013137	140012565;140012565;140012565;140012565;140012777;140012877;140012760;140012777;140013286;140013286;140013286	-;-;-;-;-;-;-;-;-;-;-	1648	2.48102	6.09838	2.67561	1.89957	4.5582	3.98506	1.30757	1.15827	0.86271	4.88133	4.70773	5.38934	3.46693	6.25193	3.3547	1.23648	1.30927	1.63703
ZEB1	chr10;chr10;chr10;chr10;chr10;chr10;chr10;chr10;chr10;chr10;chr10;chr10;chr10;chr10;chr10;chr10;chr10;chr10;chr10;chr10;chr10;chr10;chr10;chr10;chr10;chr10;chr10;chr10;chr10;chr10;chr10;chr10;chr10;chr10;chr10;chr10;chr10;chr10;chr10;chr10;chr10;chr10;chr10;chr10;chr10;chr10;chr10;chr10;chr10;chr10;chr10;chr10;chr10;chr10;chr10;chr10;chr10;chr10;chr10;chr10;chr10;chr10;chr10;chr10;chr10;chr10;chr…	31607346;31607346;31607747;31607747;31607747;31607747;31607747;31607842;31607842;31608101;31608145;31608145;31608145;31608145;31608145;31608145;31608145;31608145;31608145;31608145;31608145;31608145;31608145;31608697;31608697;31608697;31609483;31609483;31609483;31609507;31610064;31610130;31610130;31610130;31610130;31610130;31610130;31610130;31610589;31610589;31610589;31610589;31610589;31610589;316…	31607509;31607509;31608062;31608062;31608062;31608062;31608062;31608062;31608062;31608221;31608221;31608221;31608221;31608221;31608221;31608221;31608221;31608221;31608221;31608221;31608221;31608221;31608221;31609136;31609136;31609136;31609627;31609627;31609627;31609627;31610461;31610461;31610461;31610461;31610461;31610461;31610461;31610461;31610780;31610780;31610780;31610780;31610780;31610780;316…	+;+;+;+;+;+;+;+;+;+;+;+;+;+;+;+;+;+;+;+;+;+;+;+;+;+;+;+;+;+;+;+;+;+;+;+;+;+;+;+;+;+;+;+;+;+;+;+;+;+;+;+;+;+;+;+;+;+;+;+;+;+;+;+;+;+;+;+;+;+;+;+;+;+;+;+;+;+;+;+;+;+;+;+;+;+;+;+;+;+;+;+;+;+;+;+;+;+;+;+;+;+;+;+;+;+;+;+;+;+;+;+;+;+;+;+;+;+;+;+;+;+;+;+;+;+;+;+;+;+;+;+;+;+;+;+;+;+;+;+;+;+;+;+;+;+;+;+;+;+;+;+;+;+;+;+;+;+;+;+;+;+;+;+;+;+;+;+;+;+;+;+;+;+;+;+;+;+;+;+;+;+;+;+;+;+;+;+;+;+;+;+;+;+;+;+;+;+;+;+…	8235	5.56689	4.84823	4.69664	4.66818	4.30252	4.55298	6.59869	5.76012	5.8556	4.29531	4.9886	5.16725	6.42112	5.50504	5.12665	5.54062	6.81235	7.07628
GLB1L	chr2;chr2;chr2;chr2;chr2;chr2;chr2;chr2;chr2;chr2;chr2;chr2;chr2;chr2;chr2;chr2;chr2;chr2;chr2;chr2;chr2;chr2;chr2;chr2;chr2;chr2;chr2;chr2;chr2;chr2;chr2;chr2;chr2;chr2;chr2;chr2;chr2;chr2;chr2;chr2;chr2;chr2;chr2;chr2;chr2;chr2;chr2;chr2	220101320;220101320;220101320;220102234;220102234;220102234;220102548;220102548;220102548;220102972;220102972;220102972;220103217;220103217;220103217;220103427;220103427;220103427;220103814;220103814;220103814;220104133;220104133;220104133;220104283;220104283;220104283;220104497;220104497;220104497;220104642;220104642;220104913;220104913;220107236;220107236;220107236;220107490;220107490;220107490…	220102069;220102069;220102069;220102449;220102449;220102449;220102679;220102679;220102679;220103085;220103085;220103085;220103306;220103306;220103306;220103501;220103501;220103501;220103932;220103932;220103932;220104173;220104173;220104173;220104404;220104404;220104404;220104555;220104555;220104555;220104816;220104816;220105007;220105007;220107296;220107296;220107296;220107640;220107640;220107640…	-;-;-;-;-;-;-;-;-;-;-;-;-;-;-;-;-;-;-;-;-;-;-;-;-;-;-;-;-;-;-;-;-;-;-;-;-;-;-;-;-;-;-;-;-;-;-;-	2725	4.27401	4.64804	5.73281	3.85999	5.46739	5.08301	3.05997	3.2923	2.86958	5.29639	7.84119	7.19968	3.70005	5.766	4.7954	2.60099	2.07379	2.69288
PRAMEF36P	chr1;chr1;chr1;chr1;chr1;chr1;chr1;chr1	13161986;13164185;13165157;13167116;13194518;13196245;13196953;13198479	13163233;13164760;13165468;13167193;13194595;13196556;13197528;13199727	-;-;-;-;+;+;+;+	4429	0	0	0	0	0	0	0	0	0	0	0	0	0	0	0	0	0	0
PRAMEF34P	chr1;chr1;chr1;chr1;chr1;chr1;chr1;chr1	13161986;13164185;13165157;13167116;13194518;13196245;13196953;13198479	13163233;13164760;13165468;13167193;13194595;13196556;13197528;13199727	-;-;-;-;+;+;+;+	4429	0	0	0	0	0	0	0	0	0	0	0	0	0	0	0	0	0	0
ZNF562	chr19;chr19;chr19;chr19;chr19;chr19;chr19;chr19;chr19;chr19;chr19;chr19;chr19;chr19;chr19;chr19;chr19;chr19;chr19;chr19;chr19;chr19	9752483;9752483;9752483;9759338;9767223;9767223;9767223;9767223;9768685;9768685;9768685;9770055;9770055;9770055;9771396;9771396;9771396;9771396;9785691;9785691;9785691;9785691	9764557;9764557;9764557;9764554;9767329;9767329;9767329;9767329;9768811;9768811;9768811;9770143;9770143;9770143;9771497;9771550;9771550;9771550;9785776;9785776;9785776;9785776	-;-;-;-;-;-;-;-;-;-;-;-;-;-;-;-;-;-;-;-;-;-	12639	6.77391	7.66847	7.16686	6.33084	6.86468	5.61181	6.45653	6.96236	6.84307	6.47709	6.88308	7.43621	8.6422	8.37607	7.8636	7.24106	6.89368	6.65973
RGR	chr10;chr10;chr10;chr10;chr10;chr10;chr10;chr10;chr10;chr10;chr10;chr10;chr10;chr10;chr10;chr10;chr10;chr10;chr10;chr10	86004809;86004809;86004809;86007347;86007347;86007347;86008666;86008678;86008678;86012613;86012613;86012613;86014082;86014082;86014082;86017649;86017649;86018264;86018264;86018264	86004925;86004925;86004925;86007503;86007503;86007503;86008799;86008799;86008799;86012766;86012766;86012766;86014199;86014199;86014199;86017762;86017762;86018944;86018944;86019716	+;+;+;+;+;+;+;+;+;+;+;+;+;+;+;+;+;+;+;+	2247	0.165422	0.551427	0.448538	0.167183	0.222873	0.106281	0.166782	0	0	0.210593	0.113205	0.23598	0.149572	0.401214	0.391429	0	0.0914523	0
ZNF207	chr17;chr17;chr17;chr17;chr17;chr17;chr17;chr17;chr17;chr17;chr17;chr17;chr17;chr17;chr17;chr17;chr17;chr17;chr17;chr17;chr17;chr17;chr17;chr17;chr17;chr17;chr17;chr17;chr17;chr17;chr17;chr17;chr17;chr17	30677157;30677157;30677157;30678805;30678805;30678805;30685522;30685522;30685522;30687617;30687617;30687617;30687911;30687911;30687911;30688487;30688487;30689933;30689933;30689933;30692349;30692349;30692349;30693684;30693684;30694791;30694791;30694791;30696314;30696314;30696314;30696618;30696618;30696618	30677345;30677345;30677345;30678931;30678931;30678931;30685660;30685660;30685660;30687784;30687784;30687784;30687986;30687986;30687986;30688534;30688534;30690003;30690003;30690003;30692506;30692506;30692506;30693776;30693776;30695033;30695033;30695033;30696473;30696473;30696473;30697468;30697468;30697468	+;+;+;+;+;+;+;+;+;+;+;+;+;+;+;+;+;+;+;+;+;+;+;+;+;+;+;+;+;+;+;+;+;+	2323	118.727	115.33	110.201	115.571	105.473	114.883	118.615	116.601	110.624	130.166	120.397	111.219	125.919	111.825	109.584	136.536	142.863	132.673
FNDC3A	chr13;chr13;chr13;chr13;chr13;chr13;chr13;chr13;chr13;chr13;chr13;chr13;chr13;chr13;chr13;chr13;chr13;chr13;chr13;chr13;chr13;chr13;chr13;chr13;chr13;chr13;chr13;chr13;chr13;chr13;chr13;chr13;chr13;chr13;chr13;chr13;chr13;chr13;chr13;chr13;chr13;chr13;chr13;chr13;chr13;chr13;chr13;chr13;chr13;chr13;chr13;chr13;chr13;chr13;chr13;chr13;chr13;chr13;chr13;chr13;chr13;chr13;chr13;chr13;chr13;chr13;chr…	49550048;49550745;49550798;49580288;49580288;49580288;49649425;49649425;49649425;49684453;49688791;49688791;49688791;49688791;49705273;49705273;49705273;49705273;49710468;49710468;49710468;49710468;49712883;49712883;49712883;49712883;49719914;49719914;49719914;49719914;49741380;49741380;49741380;49741380;49742749;49742749;49742749;49742749;49746179;49746179;49746179;49746179;49748571;49748571;497…	49550313;49551053;49551053;49580425;49580425;49580425;49649500;49649500;49649500;49684542;49688867;49688867;49688867;49688867;49705510;49705510;49705510;49705510;49710737;49710737;49710737;49710737;49712941;49712941;49712941;49712941;49720071;49720071;49720071;49720071;49741439;49741439;49741439;49741439;49742887;49742887;49742887;49742887;49746232;49746232;49746232;49746232;49748695;49748695;497…	+;+;+;+;+;+;+;+;+;+;+;+;+;+;+;+;+;+;+;+;+;+;+;+;+;+;+;+;+;+;+;+;+;+;+;+;+;+;+;+;+;+;+;+;+;+;+;+;+;+;+;+;+;+;+;+;+;+;+;+;+;+;+;+;+;+;+;+;+;+;+;+;+;+;+;+;+;+;+;+;+;+;+;+;+;+;+;+;+;+;+;+;+;+;+;+;+;+;+;+;+;+	6685	22	19.2557	19.8822	19.6118	17.1364	19.2551	23.1387	21.9723	22.3843	20.0146	20.1861	18.7193	25.104	20.5755	21.6149	24.1469	23.6079	24.4399
[truncated: 27,823 more rows]

## Sheet: Common DEGs
509 common DEGs identified from four sets of comparisons
(K3+K3-cr1)/(K3+NT)							(K3+K3-cr8)/(K3+NT)							(td+td-cr7)/(td+NT)							(td+td-cr4)/(td+NT)
gene	baseMean_x_x	log2FoldChange_x_x	lfcSE_x_x	stat_x_x	pvalue_x_x	padj_x_x	gene	baseMean_y_x	log2FoldChange_y_x	lfcSE_y_x	stat_y_x	pvalue_y_x	padj_y_x	gene	baseMean_x_y	log2FoldChange_x_y	lfcSE_x_y	stat_x_y	pvalue_x_y	padj_x_y	gene	baseMean_y_y	log2FoldChange_y_y	lfcSE_y_y	stat_y_y	pvalue_y_y	padj_y_y
A4GNT	9.8669	2.90729	0.863363	3.3674	0.000758799	0.00929466	A4GNT	10.4921	2.9929	0.79911	3.74529	0.000180184	0.0012718	A4GNT	17.4353	3.9673	0.713256	5.56223	2.66348e-08	4.1098e-07	A4GNT	10.0484	3.05069	0.808574	3.77293	0.000161341	0.00150227
[truncated: 508 more rows]
