# Supplementary material for: The collateral activity of RfxCas13d can induce lethality in a RfxCas13d knock-in mouse model
Source: Genome Biol. 2023 Feb 1;24:20. doi: 10.1186/s13059-023-02860-w (PMC9893547; doi:10.1186/s13059-023-02860-w)
Supplement: Supplementary file 4 — Additional file 4: Table S3. Transcriptome profiles of N2a cells transfected of RfxCas13d/dRfxCas13d with or without crRNA, and DEGs identified through comparisons (Linked to Additional file 1: Fig. S12). [file 13059_2023_2860_MOESM4_ESM.xlsx]

## Sheet: Catalogue
NO. Sheet	Name	Brief introduction
Sheet 1	Catalogue	Brief introduction to all sheets
Sheet 2	All	All transcriptome profiles (FPKM) of N2a cells transfected of RfxCas13d/dRfxCas13d with or without crRNA (n=2)
Sheet 3	Group 1	Comparison of dRfxCas13d vs. RfxCas13d (DEGs were labeled yellow)
Sheet 4	Group 2	Comparison of dRfxCas13d+NT crRNA vs. RfxCas13d+NT crRNA (DEGs were labeled yellow)
Sheet 5	Group 3	Comparison of dRfxCas13d+Sik3-S crRNA 1 vs. RfxCas13d+Sik3-S crRNA 1 (DEGs were labeled yellow)
Sheet 6	Group 4	Comparison of dRfxCas13d+Sik3-S crRNA 8 vs. RfxCas13d+Sik3-S crRNA 8 (DEGs were labeled yellow)
Sheet 7	Group 5	Comparison of dRfxCas13d+Map2 crRNA 1 vs. RfxCas13d+Map2 crRNA 1 (DEGs were labeled yellow)
Sheet 8	Group 6	Comparison of dRfxCas13d+Map2 crRNA 3 vs. RfxCas13d+Map2 crRNA 3 (DEGs were labeled yellow)
Sheet 9	Group 7	Comparison of dRfxCas13d+Mapt crRNA 4 vs. RfxCas13d+Mapt crRNA 4 (DEGs were labeled yellow)
Sheet 10	Group 8	Comparison of dRfxCas13d+Mapt crRNA 6 vs. RfxCas13d+Mapt crRNA 6 (DEGs were labeled yellow)
Sheet 11	Group 9	Comparison of dRfxCas13d+Rbfox3 crRNA 5 vs. RfxCas13d+Rbfox3 crRNA 5 (DEGs were labeled yellow)
Sheet 12	Group 10	Comparison of dRfxCas13d+NT crRNA vs. dRfxCas13d+Sik3-S crRNA 1 (DEGs were labeled yellow)
Sheet 13	Group 11	Comparison of dRfxCas13d+NT crRNA vs. dRfxCas13d+Sik3-S crRNA 8 (DEGs were labeled yellow)
Sheet 14	Group 12	Comparison of dRfxCas13d+NT crRNA vs. dRfxCas13d+Map2 crRNA 1 (DEGs were labeled yellow)
Sheet 15	Group 13	Comparison of dRfxCas13d+NT crRNA vs. dRfxCas13d+Map2 crRNA 3 (DEGs were labeled yellow)
Sheet 16	Group 14	Comparison of dRfxCas13d+NT crRNA vs. dRfxCas13d+Mapt crRNA 4 (DEGs were labeled yellow)
Sheet 17	Group 15	Comparison of dRfxCas13d+NT crRNA vs. dRfxCas13d+Mapt crRNA 6 (DEGs were labeled yellow)
Sheet 18	Group 16	Comparison of dRfxCas13d+NT crRNA vs. dRfxCas13d+Rbfox3 crRNA 5 (DEGs were labeled yellow)
Sheet 19	Common	185 common DEGs from seven sets of comparisons (Group 3-9）

## Sheet: All
Geneid	RfxCas13d-Rep1#	RfxCas13d-Rep2#	RfxCas13d+Sik3 crRNA 1-Rep1#	RfxCas13d+Sik3 crRNA 1-Rep2#	RfxCas13d+Sik3 crRNA 8-Rep1#	RfxCas13d+Sik3 crRNA 8-Rep2#	RfxCas13d+Map2 crRNA 1-Rep1#	RfxCas13d+Map2 crRNA 1-Rep2#	RfxCas13d+Map2 crRNA 3-Rep1#	RfxCas13d+Map2 crRNA 3-Rep2#	RfxCas13d+Rbfox3 crRNA 5-Rep1#	RfxCas13d+Rbfox3 crRNA 5-Rep2#	RfxCas13d+NT crRNA-Rep1#	RfxCas13d+NT crRNA-Rep2#	RfxCas13d+Mapt crRNA 4-Rep1#	RfxCas13d+Mapt crRNA 4-Rep2#	RfxCas13d+Mapt crRNA 6-Rep1#	RfxCas13d+Mapt crRNA 6-Rep2#	dRfxCas13d-Rep1#	dRfxCas13d-Rep2#	dRfxCas13d+Sik3 crRNA 1-Rep1#	dRfxCas13d+Sik3 crRNA 1-Rep2#	dRfxCas13d+Sik3 crRNA 8-Rep1#	dRfxCas13d+Sik3 crRNA 8-Rep2#	dRfxCas13d+Map2 crRNA 1-Rep1#	dRfxCas13d+Map2 crRNA 1-Rep2#	dRfxCas13d+Map2 crRNA 3-Rep1#	dRfxCas13d+Map2 crRNA 3-Rep2#	dRfxCas13d+Rbfox3 crRNA 5-Rep1#	dRfxCas13d+Rbfox3 crRNA 5-Rep2#	dRfxCas13d+NT crRNA-Rep1#	dRfxCas13d+NT crRNA-Rep2#	dRfxCas13d+Mapt crRNA 4-Rep1#	dRfxCas13d+Mapt crRNA 4-Rep2#	dRfxCas13d+Mapt crRNA 6-Rep1#	dRfxCas13d+Mapt crRNA 6-Rep2#
0610005C13Rik	0.264	0.271	0	0.38	0	0.377	0.246	0.122	0.086	0.328	0.08	0.203	1.948	0.487	0	0.133	0.236	0.068	0.17	0	0.233	0.103	0.078	0.293	0.305	0.083	0.15	0.265	0.09	0.199	0.187	1.005	0.329	0.092	0	0
0610009B22Rik	27.061	29.933	48.039	46.268	55.213	55.573	44.072	47.27	51.213	47.654	44.023	37.912	32.414	32.026	48.885	42.882	38.568	48.436	29.511	34.092	24.551	29.398	34.768	33.073	26.171	29.037	29.033	31.552	21.664	32.172	27.672	26.175	24.819	25.406	22.515	28.889
0610009E02Rik	0.095	0.272	0.581	0.5	0.587	0.232	0.353	0.348	0.123	0.282	0.516	0.145	0.465	0.776	0.241	0.43	0.395	0.243	0.548	0.271	0.779	0.221	0.782	0.262	0.328	0.358	0.482	0.443	0.45	0.285	0.87	0.393	0.177	0.529	0.586	0.435
0610009L18Rik	0.959	1.082	2.057	1.149	1.733	1.172	0.893	0.22	0.311	1.429	0.87	1.472	1.177	1.767	0.914	1.932	1.142	0.984	0.924	0.824	0.563	0.744	1.413	1.062	1.107	1.51	1.356	1.121	0.814	1.985	0.677	2.153	0.298	0.669	1.854	0.943
0610010F05Rik	14.942	14.024	12.173	12.613	12.12	11.303	12.378	12.88	10.406	12.215	13.616	14.429	14.767	13.903	11.691	10.782	11.31	11.855	14.238	14.476	17.833	16.908	18.097	15.483	15.926	15.374	17.297	16.873	15.383	16.017	12.792	17.715	14.924	16.619	16.734	15.752
0610010K14Rik	64.758	66.661	92.225	91.33	95.65	83.409	99.536	105.254	91.613	89.449	95.342	82.322	73.935	65.623	96.189	93.35	94.75	88.936	62.675	62.442	59.648	65.699	71.758	62.277	60.956	56.506	61.133	58.858	65.968	61.043	71.024	58.608	59.785	64.779	68.995	66.832
0610012G03Rik	5.554	5.852	16.175	15.93	12.785	16.189	14.619	15.833	12.825	11.086	10.539	11.836	9.008	9.557	16.132	13.248	13.412	13.955	4.52	5.193	5.266	8.619	7.329	6.038	5.351	5.649	5.995	5.856	5.603	6.674	4.749	6.618	6.839	4.339	5.989	5.414
0610030E20Rik	6.996	6.633	8.693	7.953	9.356	9.156	8.187	9.11	8.246	8.605	8.327	8.716	7.762	8.799	8.02	8.26	9.305	9.476	6.771	8.342	8.649	8.273	9.381	8.67	7.594	8.289	7.154	7.831	8.368	8.243	8.726	8.34	6.526	7.22	8.567	8.379
0610031O16Rik	0	0	0	0	0	0	0	0	0	0	0	0	0	0	0	0	0	0	0.116	0.103	0	0	0.318	0	0.312	0	0	0	0	0	0	0	0	0	0	0.118
0610038B21Rik	0.097	0.04	0.418	0.888	0.151	0.079	0.227	0.224	0.442	0.387	0.059	0.249	0.174	0.239	0	0	0.464	0.55	0.188	0	0.057	0	0.057	0.216	0.394	0.245	0.055	0.195	0.066	0.367	0.138	0	0	0.272	0.075	0.256
0610039H22Rik	0	0.167	0.125	0	0	0	0.095	0	0	0	0	0	0	0	0	0	0	0	0	0	0	0.158	0	0	0	0	0	0	0	0	0	0	0	0	0	0
0610039K10Rik	0	0	0.287	0.224	0.161	0.127	0	0.215	0.405	0	0	0.239	0.488	0	0	0.157	0	0.4	0	0	0	0.121	0.184	0.086	0	0	0	0	0	0	0	0.216	0	0.218	0.121	0
0610040B10Rik	2.023	3.043	3.927	3.072	2.786	1.099	3.298	3.875	2.406	1.843	4.691	1.035	2.409	1.243	1.929	3.398	1.004	1.73	2.601	1.545	3.565	0.785	0.795	1.12	2.53	3.611	0.763	2.028	1.602	0.254	1.429	1.398	1.467	1.177	1.304	1.106
0610040F04Rik	0.124	0.025	0.076	0.03	0.096	0	0.116	0.029	0.04	0	0.038	0	0.083	0.025	0.039	0.062	0	0.032	0.08	0.036	0.218	0.192	0	0.069	0.036	0.156	0.175	0	0.042	0.093	0	0	0.193	0.13	0.048	0.081
0610040J01Rik	0	0	0	0.114	0.041	0.032	0.074	0.073	0	0.039	0.096	0	0.39	0	0.101	0.04	0.095	0	0.051	0.182	0.047	0.185	0	0	0.046	0.15	0.045	0.053	0.108	0.06	0	0.164	0.099	0.055	0.061	0.104
0610043K17Rik	0	0.295	0	0	0	0.098	0.335	0	0.311	0	0	0	0	0.098	0	0.363	0.429	0.123	0	0	0.564	0.186	0.142	0.399	0	0.302	0.407	0	0.652	0.181	0	0	0.149	0.335	0.186	0.315
1110002E22Rik	0.37	0.589	0.019	0.058	0.055	0.031	0.056	0.028	0.029	0.06	0.018	0.093	0.115	0.068	0.038	0.008	0.027	0	0.32	0.242	0.417	0.352	0.321	0.351	0.558	0.609	0.385	0.474	0.42	0.614	0.512	0.449	0.451	0.485	0.479	0.476
1110002J07Rik	0.231	0.19	0.248	0.582	0.507	0.424	0.512	0.213	0.525	0.459	0.315	0.177	0.335	0.355	0.698	0.757	0.379	0.504	0.409	0.165	0.373	0.314	0.375	0.16	0.267	0.473	0.294	0.154	0.432	0.131	0.326	0.2	0.18	0.121	0.313	0.152
1110002L01Rik	1.281	1.236	1.516	1.229	1.671	1.447	1.005	0.93	1.575	1.117	1.278	1.817	1.285	1.473	0.886	1.155	0.991	1.384	1.618	1.828	2.218	1.675	1.617	2.49	1.998	2.124	1.551	1.953	1.618	1.929	2.063	1.243	2.012	1.601	1.669	1.032
1110004F10Rik	94.796	96.422	88.722	84.258	90.119	86.513	87.914	85.35	87.932	91.396	83.97	83.185	88.246	86.155	89.208	86.937	86.911	89.145	87.877	95.097	95.536	93.338	98.029	99.068	86.843	92.725	99.28	94.755	88.56	92.541	95.479	94.087	96.681	90.335	94.415	91.964
1110006O24Rik	0.966	0.238	2.842	2.964	2.693	2.046	2.25	3.108	1.88	1.536	2.921	2.867	1.294	0.949	1.842	2.434	1.381	2.477	0.745	0.885	0.567	2.249	1.481	1.07	1.784	1.46	1.202	1.162	1.574	0.873	0.818	0.267	1.441	0.539	1.046	1.647
1110008P14Rik	25.744	25.289	38.753	35.194	38.127	31.277	42.39	39.343	37.504	26.027	42.479	34.897	23.392	28.764	33.453	36.186	37.12	37.065	20.613	25.734	23.872	19.451	29.29	24.512	22.154	27.17	20.44	26.409	19.776	21.93	28.701	26.524	24.138	23.963	22.005	23.7
1110012L19Rik	1.825	3.282	3.097	4.173	6.233	3.488	4.577	5.162	3.005	2.929	4.67	4.597	3.259	2.185	3.034	2.9	3.511	3.816	1.083	2.813	0.989	1.634	1.903	1.788	1.701	2.387	1.985	1.501	1.525	1.796	1.982	1.067	1.657	1.47	1.628	1.381
1110015O18Rik	0	0	0	0	0	0	0	0	0	0	0	0	0	0	0	0	0	0	0	0	0	0	0	0	0	0	0	0	0	0	0	0	0	0	0	0
1110017D15Rik	1.38	2.076	0.493	0.717	1.366	0.75	0.589	0.476	0.746	0.8	1.391	1.118	1.078	1.507	1.389	1.507	1.096	0.708	2.588	3.161	2.499	2.499	1.356	0.828	1.726	2.101	1.887	2.152	1.796	1.905	2.436	1.828	1.501	2.569	0.978	2.112
1110019D14Rik	1.436	1.422	1.76	1.14	1.483	1.009	1.061	1.73	3.084	1.082	1.558	1.824	1.459	1.541	1.952	1.248	1.298	1.27	1.974	1.361	1.629	1.23	2.102	1.097	1.029	1.061	1.065	0.794	1.277	1.715	0.839	1.3	1.108	1.59	1.532	1.169
1110020A21Rik	0.486	0.1	0.224	0.117	0.816	0.396	0.51	0.615	0.237	0.121	0.368	0.124	0.434	0.498	0.619	0.429	0.217	0.624	0.156	0.418	0.571	0.094	0.43	0.269	0.421	0.46	0.482	0.163	0.578	0.183	0	0.084	0.076	0.085	0.188	0.08
1110025L11Rik	0	0	0	0	0	0	0	0	0	0	0	0	0	0	0	0	0	0	0	0	0	0	0	0	0	0	0	0	0	0	0	0	0	0	0	0
1110028F11Rik	0	0	0	0	0	0	0	0	0	0	0	0	0	0	0	0	0	0	0	0	0	0	0	0	0	0	0	0	0	0	0	0	0	0	0	0
1110028F18Rik	0.221	0.182	0	0	0	0	0	0	0	0	0	0	0	0	0	0	0	0	0	0.063	0	0	0	0	0	0	0	0	0	0	0	0	0	0	0	0
1110032A03Rik	3.114	3.111	5.167	4.47	4.266	5.436	4.539	4.012	6.871	4.251	3.767	3.599	3.859	4.685	5.333	4.526	4.945	3.803	2.015	2.62	3.508	2.63	2.223	3.426	2.836	2.322	2.54	2.774	2.991	3.189	2.991	2.986	2.633	2.455	3.309	3.307
1110032F04Rik	1.007	0.755	1.376	1.297	1.129	1.711	1.716	2.011	1.419	1.715	1.81	1.973	1.131	1.32	1.025	1.682	1.714	1.535	1.295	0.725	0.913	1.206	1.323	1.179	0.864	1.015	1.27	1.115	0.703	1.43	0.975	0.835	1.466	1.647	1.424	1.057
1110036E04Rik	0	0	0	0.366	0.099	0	0.534	0.176	0.124	0.19	0	0	0.085	0.156	0.243	0.192	1.024	0.392	0	0.219	0	0	0.225	0.211	0.11	0	0	0.128	0	0.144	0	0	0	0	0.148	0
1110038B12Rik	288.926	319.703	544.502	512.16	556.649	523.629	546.522	533.459	463.118	448.12	455.705	405.373	396.226	375.729	503.996	522.19	534.524	541.355	318.172	330.471	345.725	362.007	366.958	353.074	318.058	311.954	372.065	352.817	270.176	284.814	358.913	369.48	341.884	287.874	273.703	310.29
1110038F14Rik	12.715	14.259	15.361	18.642	20.119	18.966	19.769	19.174	18.336	16.359	15.768	16.054	15.805	13.861	16.807	17.607	17.433	16.562	14.229	13.252	10.529	12.564	14.776	15.957	16.205	14.405	12.367	14.12	11.177	14.529	13.95	13.967	13.074	11.367	13.37	12.66
1110046J04Rik	0.286	0.627	0.234	0.641	0	0.156	0.089	0.088	0.496	0.19	0	0.293	0.256	0.547	0.121	0.096	0	0	0.368	0.109	0.112	0	0.113	0.211	0.331	0.361	0.324	0.383	0.259	0	0.135	0	0.593	0.133	0.148	0.25
1110051M20Rik	4.566	4.238	2.89	2.561	2.77	2.643	3.254	3.567	3.594	3.26	3.864	3.243	3.264	4.108	3.014	3.018	2.586	3.264	4.908	5.015	3.59	4.473	3.178	3.012	4.233	4.071	3.825	3.635	4.929	3.719	3.735	3.913	3.892	3.885	2.759	3.912
1110058D11Rik	0.111	0.091	0.136	0	0	0	0	0	0	0	0	0	0	0.091	0	0.224	0	0	0	0	0.523	0.173	0.262	0	0.128	0	0	0.149	0	0	0	0.307	0	0.155	0	0.146
1110059E24Rik	21.767	23.271	32.411	30.591	27.09	33.69	36.635	31.331	27.972	28.182	27.085	30.038	24.262	25.702	31.773	31.988	30.877	29.15	23.576	23.739	21.478	22.333	20.581	22.037	20.206	20.027	22.923	21.176	20.313	22.447	20.761	21.32	21.501	19.947	19.847	20.104
1110059G10Rik	3.2	3.785	4.085	4.297	4.103	4.046	4.092	4.566	3.694	3.86	3.418	3.772	2.917	3.381	3.789	4.36	3.418	3.985	2.866	2.452	2.644	1.85	2.29	3.203	2.242	2.697	2.622	2.507	2.637	2.559	2.649	2.714	2.771	2.835	2.799	2.374
1110065P20Rik	7.096	10.207	13.216	12.815	13.798	11.787	10.988	12.454	12.196	8.79	8.695	8.488	6.912	8.983	9.843	9.752	12.513	13.802	12.558	7.494	9.309	7.723	8.801	7.655	8.615	8.707	6.569	6.404	5.13	7.353	8.719	6.749	7.445	5.661	5.274	6.649
1190005I06Rik	1.9	1.394	5.147	2.301	2.168	2.688	1.49	2.849	2.465	2.682	1.451	2.251	1.696	1.965	3.178	2.72	2.263	2.564	2.571	1.832	3.053	0.931	3.065	2.436	2.654	1.889	2.036	3.207	2.172	2.107	2.259	2.21	2.982	2.373	4.175	1.574
1190007I07Rik	4.661	4.882	4.012	3.139	3.277	4.202	3.88	4.012	5.276	4.237	5.759	5.785	6.199	3.493	4.792	6.197	4.843	3.764	7.65	7.156	4.194	3.54	4.327	6.042	4.464	4.748	6.396	5.434	3.77	3.882	5.042	4.934	4.807	2.077	3.528	4.033
1190028D05Rik	0	0	0	0	0	0	0	0	0	0	0	0	0	0	0	0	0	0	0	0	0	0	0	0	0	0	0	0	0.264	0	0	0	0	0	0	0
1300002E11Rik	1.087	0.968	1.286	1.042	0.909	0.855	1.047	1.602	0.875	1.322	1.904	1.477	1.171	1.028	1.501	1.152	1.116	1.096	0.843	1.137	0.902	1.105	0.95	0.643	0.649	1.251	1.018	0.952	1.17	0.931	1.032	0.958	0.932	1.203	1.043	0.713
1300017J02Rik	0.913	0.829	0.04	0.219	0.101	0.133	0.091	0.06	0	0.065	0.079	0.167	1.718	0.481	0.124	0.131	0	0.033	1.551	0.598	1.915	2.024	0.731	0.795	1.392	1.52	1.07	0.959	1.328	1.276	1.427	1.307	1.297	0.592	1.059	0.727
1500004A13Rik	1.681	1.531	1.656	1.82	1.682	1.873	1.864	1.801	1.713	1.742	2.146	2.016	1.943	1.748	1.718	2.089	1.769	2.02	1.578	1.512	1.962	1.68	1.508	1.302	1.642	1.533	1.762	1.695	1.862	1.506	1.747	1.639	1.564	1.785	2.057	1.664
1500009C09Rik	0.312	0.575	0.955	0.561	0.563	0.222	0.399	0.645	0.404	0.387	0.66	0.359	0.418	0.16	0.694	0.55	0.51	0.56	0.2	0.134	0.275	0.484	0.322	0.345	1.034	0.245	0.353	0.156	0.212	0.352	0.55	0.108	0.291	0.381	0.542	0.204
1500009L16Rik	37.775	39.351	43.104	36.169	42.28	42.317	38.489	35.586	35.792	37.347	37.73	37.769	34.232	33.538	37.921	37.694	37.891	37.859	36.982	35.223	30.942	29.12	30.915	30.416	27.895	28.961	30.438	31.969	24.209	24.134	27.198	34.255	29.035	24.897	23.063	26.326
1500011B03Rik	2.73	2.205	3.869	3.559	3.568	3.024	3.497	3.687	3.598	3.264	4.025	4.06	1.905	1.957	2.983	2.751	2.642	4.201	2.687	2.15	1.704	2.383	3.672	2.693	2.166	2.795	1.882	2.452	2.085	2.697	2.47	1.65	3.764	2.263	2.441	2.294
1500012K07Rik	0	0	0	0	0	0	0	0	0	0	0	0	0	0	0	0	0	0	0	0	0	0	0	0	0	0	0	0	0	0	0	0	0	0	0	0
1500015A07Rik	1.791	1.992	7.122	5.649	8.466	8.074	7.304	7.464	4.647	4.824	5.44	5.865	2.203	2.967	5.516	5.174	4.835	5.389	2.149	1.869	2.104	1.359	2.44	1.763	2.159	2.808	2.026	2.128	2.918	2.397	2.754	2.09	2.176	1.611	2.216	2.402
1500015L24Rik	0	0	0	0	0	0	0	0	0	0	0	0	0	0	0	0	0	0	0	0	0	0	0	0	0	0	0	0	0	0	0	0	0	0	0	0
1500026H17Rik	0.024	0.1	0.12	0.07	0	0.04	0.091	0.09	0.032	0.146	0	0.05	0.153	0.08	0.093	0.123	0.116	0.05	0.22	0.196	0.115	0.038	0.115	0	0.113	0.123	0.111	0.065	0.066	0.147	0.138	0.068	0.122	0.068	0	0
1600002D24Rik	0.067	0	0	0	0	0	0	0.062	0.087	0	0.041	0	0	0	0.043	0.101	0	0	0.043	0	0.039	0	0.039	0.111	0	0	0	0	0.045	0.05	0	0	0.042	0.094	0.052	0
1600010M07Rik	0	0	0	0	0.622	0.294	0.112	0	0	0	0.146	0.493	0	0	0	0	0	0	0	0	0	0	0	0	0	0	0	0	0	0	0	0	0	0	0.186	0
1600012H06Rik	7.833	9.12	10.657	11.823	13.119	11.403	12.362	10.691	12.258	10.724	12.797	11.873	8.821	8.224	11.363	11.366	11.446	12.536	8.755	8.878	8.41	8.689	8.728	7.453	9.196	8.885	9.349	8.742	9.027	7.416	9.921	8.369	8.297	9.471	9.617	9.605
1600012P17Rik	0	0	0	0	0	0	0	0	0	0	0	0	0	0	0	0	0	0	0	0	0	0	0	0	0	0	0	0	0	0	0	0	0	0	0	0
1600014C10Rik	1.849	1.694	2.24	2.516	2.42	2.645	2.384	1.957	3.432	2.329	3.121	2.553	2.055	2.025	2.433	1.95	1.69	1.985	1.907	2.266	2.046	1.902	1.42	1.691	1.365	1.95	2.092	1.81	1.168	1.457	1.488	2.139	1.256	1.831	1.596	1.89
1600014C23Rik	0	0	0.878	0.824	1.479	0.467	0.534	0.527	0.929	0.285	0	0.293	0.639	0.469	0.728	0.577	0	0.147	0.552	1.476	1.514	0.445	1.013	0.634	0.496	0.541	0.972	0.766	1.167	0.862	0.809	0.989	0.712	0.8	0.886	1.503
1600019K03Rik	0	0.255	0	0	0	0	0	0	0	0.309	0	0	0.139	0.127	0	0	0	0.16	0	0.534	0	0.483	0	0.861	0	0	0	0	0	0	0	0.645	0	0	0.241	0
1600020E01Rik	17.429	20.287	16.29	12.641	17.773	17.75	13.7	13.52	17.102	15.694	13.046	15.496	20.233	20.523	18.7	11.637	17.387	13.968	13.164	10.355	17.145	15.892	12.973	20.511	18.859	14.685	15.16	14.268	13.311	13.448	14.768	14.601	13.268	12.624	11.626	12.861
1600023N17Rik	2.134	0.906	3.789	2.47	3.572	3.657	3.839	3.451	3.151	2.047	1.87	1.958	3.483	2.652	2.714	2.522	4.558	3.397	1.514	1.349	1.383	2.399	3.124	3.668	3.143	2.04	2.415	2.066	1.799	2.548	2.079	3.559	2.744	2.569	2.504	2.703
1600025M17Rik	0	0	0	0	0	0	0	0	0	0	0	0	0	0	0	0	0	0	0	0	0	0	0	0	0	0	0	0	0	0	0	0	0	0	0	0
1600027J07Rik	0	0	0	0	0	0	0	0	0	0	0	0	0	0	0	0	0	0	0	0	0	0	0	0	0	0	0	0	0	0	0	0	0	0	0	0
1600029I14Rik	0	0	0	0	0	0	0	0	0	0	0	0	0.077	0	0	0	0	0	0	0	0.101	0.267	0	0	0	0	0	0.115	0	0	0	0	0	0	0	0.113
1600029O15Rik	6.315	5.013	6.836	5.034	6.437	6.448	4.317	4.6	7.183	5.949	4.465	4.407	8.459	7.323	4.328	4.298	5.227	7.067	6.801	4.791	8.477	9.546	11.701	10.628	9.513	9.144	10.578	10.194	9.576	10.311	8.918	6.913	8.257	8.818	11.734	9.737
1700001C19Rik	0.039	0.321	0	0.113	0	0	0.146	0	0.051	0.156	0.095	0.16	0.105	0.096	0.249	0	0.047	0.04	0.403	0	0	0.122	0.046	0.217	0.136	0.345	0.089	0.052	0.159	0.53	0.276	0	0	0	0.182	0.051
1700001D01Rik	0	0.108	0	0	0	0	0	0.241	0	0	0	0	0.117	0	0	0	0	0	0	0	0	0	0	0	0.152	0	0.149	0	0	0.198	0.371	0.726	0	0.183	0	0
1700001F09Rik	0	0	0	0	0	0	0	0	0	0	0	0	0	0	0	0	0	0.172	0.108	0	0	0.261	0.099	0	0	0	0	0.112	0.114	0.379	0	0	0	0.117	0.13	0.11
1700001G01Rik	0	0.078	0	0	0	0	0	0	0	0	0	0	0	0	0	0	0	0	0	0.218	0	0.074	0.056	0	0	0	0	0	0	0	0	0	0	0	0	0
1700001G11Rik	0.386	0.237	0.473	0.37	0.199	0.236	0	0	0.25	0.288	0.117	0.197	0.603	0.474	0.245	0.681	0.115	0	0.62	0.663	0.113	0.299	0.114	0.748	0.445	0.365	0.327	0.645	0	0.726	0.272	0.133	0.12	0.673	0.149	0.253
1700001G17Rik	0.167	0.342	1.432	1.681	1.034	2.108	1.866	0.997	0.866	1.409	1.312	0.939	0.596	1.23	1.061	3.027	1.193	0.856	0.107	0.382	0.294	0.13	0.492	0.37	0.385	1.051	0.566	0.112	0.227	0.628	0.118	0	0.83	0.816	0.516	0.657
1700001J03Rik	0.954	0.548	0.584	0.183	0.098	0.311	0.089	0.263	0.247	1.042	0.577	0.293	1.022	1.406	0	0.288	0.227	0.098	1.226	2.184	1.456	1.332	1.574	1.584	1.101	1.321	1.51	1.657	0.777	0.431	1.346	1.318	0.948	1.331	0.885	1.001
1700001J11Rik	0.03	0.074	0.037	0.173	0.031	0.049	0	0.028	0	0	0	0	0.027	0.025	0	0	0	0	0	0	0	0	0	0	0	0.038	0.034	0.04	0.041	0	0	0.083	0	0	0	0
1700001K19Rik	0	0.191	0.191	0.149	0.08	0.127	0	0	0	0.232	0.282	0.08	0	0.064	0.198	0.157	0.648	0.479	0.2	0.356	0.274	0.241	0.092	0	0.269	0.294	0.264	0.416	0.106	0.234	0	0.107	0.193	0.109	0.12	0.204
1700001K23Rik	3.496	3.243	3.354	3.791	0.314	1.486	1.841	2.236	0.789	1.812	2.942	2.178	2.443	3.736	2.32	3.064	2.716	1.871	3.518	5.397	0.893	4.011	1.972	2.02	1.755	4.596	2.58	1.422	1.651	2.06	2.361	3.571	2.078	1.061	0.94	2.393
1700001L05Rik	1.594	1.338	0.621	1.007	0.791	0.695	0.599	0.807	0.898	1.044	0.688	0.645	1.28	1.103	0.864	0.511	1.119	1.268	1.033	1.429	1.379	1.419	1.413	1.163	1.583	1.432	1.566	1.47	1.208	1.023	1.763	1.554	1.613	1.915	1.625	1.572
1700001L19Rik	0.369	0.943	0.754	1.495	0.381	0.602	0.65	0.83	0.799	0.408	0.893	0.882	0.623	0.504	0.522	0.992	0.88	0.926	0.58	1.034	0.819	0.828	0.387	0.818	0.805	0.775	0.789	0.877	1.17	0.371	0.521	0.454	0.816	0.573	0.888	0.431
1700001O22Rik	5.222	4.208	4.515	3.488	4.719	3.723	2.91	2.701	3.932	3.289	4.625	3.34	4.58	4.392	4.447	4.37	4.887	4.927	3.357	4.059	3.012	4.414	4.068	3.563	3.014	4.053	2.954	2.991	2.849	4.212	3.819	3.866	4.173	2.604	3.894	3.425
1700001P01Rik	9.273	8.681	23.17	26.224	27.744	28.573	24.475	22.078	22.058	25.632	17.545	16.546	14.013	14.315	22.373	25.759	22.374	23.415	8.1	10.348	11.73	13.469	14.018	15.933	12.349	16.176	17.217	11.599	13.235	11.276	12.759	14.456	12.56	11.121	13.607	12.788
1700003C15Rik	0	0	0	0	0	0	0	0	0	0	0	0	0	0	0	0	0	0	0	0	0	0	0	0	0	0	0	0	0	0	0	0	0	0	0	0
1700003D09Rik	0	0	0	0	0	0	0	0	0.139	0	0	0	0	0	0	0.108	0	0	0	0	0	0	0	0	0	0	0	0	0	0	0	0.295	0	0	0	0
1700003E16Rik	1.52	1.247	6.653	5.241	3.886	4.599	5.259	5.589	3.756	4.458	4.159	2.926	2.23	1.778	4.555	4.157	5.043	5.902	1.117	1.368	1.19	1.067	0.853	1.363	1.504	1.14	1.105	1.741	1.916	2.234	1.993	1.65	1.979	1.314	1.903	1.756
1700003E24Rik	0	0	0	0	0	0	0	0	0	0	0	0	0	0	0	0	0	0	0	0	0	0	0	0	0	0	0	0	0	0	0	0	0	0	0	0
1700003F12Rik	0.101	0.249	1.489	1.456	0.836	1.237	1.603	1.396	0.919	1.207	1.224	0.518	0.723	1.243	0.772	1.428	1.447	1.142	0.911	0.811	0.594	1.414	0.955	0.224	1.402	0.255	0.687	1.353	0.962	1.067	0.286	0.559	0.755	0.565	0.313	1.46
1700003G18Rik	0.239	0	0	0.115	0.741	0.097	0.334	0.22	0.155	0	0.434	0	0.107	0	0.152	0	0.285	0	0	0	0.141	0	0	0	0	0	0	0	0	0	0	0	0	0	0.37	0
1700003H04Rik	0	0	0	0	0	0	0	0	0	0	0	0	0	0	0	0	0	0	0	0	0	0	0	0	0	0	0	0	0	0	0	0	0	0	0	0
1700003I22Rik	0	0	0	0	0	0	0	0	0	0	0	0	0	0	0	0	0	0	0	0	0	0	0	0	0	0	0	0	0	0	0	0	0	0	0	0
1700003L19Rik	0	0	0	0	0	0	0	0	0	0	0	0	0	0	0	0	0	0	0	0	0	0	0	0	0	0	0	0	0	0	0	0	0	0	0	0
1700003M07Rik	0.705	0.736	0.668	0.461	0.496	0.705	1.075	1.385	0.374	0.605	0.62	1.082	0.658	0.289	0.937	0.484	0.611	0.822	0.659	0.587	0.263	0.398	0.756	0.816	0.333	0.727	0.363	0.6	0.696	0.627	0.679	0.487	0.438	0.313	0.545	0.589
1700003P14Rik	0	0	0	0	0	0	0	0	0	0	0	0	0	0	0	0	0	0	0	0	0	0	0	0	0	0	0	0	0	0	0	0	0	0	0	0
1700006A11Rik	0	0	0	0	0	0	0	0	0	0	0	0	0	0	0	0	0	0	0	0	0	0	0	0	0.079	0	0	0	0	0	0	0	0	0	0	0
1700006F04Rik	0	0	0	0	0	0	0	0	0	0	0	0	0	0	0	0	0	0	0	0	0	0.525	0	0.187	0	0	0	0	0	0	0	0	0	0	0	0
1700006H21Rik	0	0	0	0	0	0	0	0	0	0	0	0	0	0	0	0	0	0	0	0	0	0	0	0	0	0	0.135	0	0	0	0.168	0	0	0	0	0
1700007F19Rik	0.045	0.074	0.055	0.043	0	0.11	0.042	0.042	0.059	0.045	0	0.092	0.081	0.037	0.23	0	0.269	0.093	0	0.052	0.053	0	0.053	0	0.104	0	0	0	0	0	0.064	0	0	0	0	0.059
1700007J10Rik	2.604	2.575	1.801	2.177	2.275	1.306	1.555	2.21	1.559	1.592	2.585	2.392	2.206	2.297	1.698	1.884	1.829	1.712	2.489	2.906	2.588	1.658	2.756	2.145	1.927	3.449	2.569	1.16	2.629	2.714	2.074	3.045	2.075	1.771	0.929	2.453
1700007K13Rik	0.461	0.984	2.036	0.619	1.334	1.503	1.375	2.036	2.275	2.567	2.567	0.944	0.33	0.983	2.346	1.023	1.978	1.893	0.237	0.211	1.409	0.573	0.435	0.613	0.106	0.814	0.209	0.247	0.376	0	0	0.255	0.688	0.644	0.571	0.726
1700007L15Rik	0.596	1.385	0.974	1.524	2.154	0.971	2.868	0.913	0.773	0.987	0.961	1.626	2.483	1.383	0.884	2.102	1.301	0.611	1.532	1.82	1.283	0.771	0.937	0.88	0.344	0.751	1.124	0.398	0.404	0.598	0.701	0	0.864	0.139	0.154	0.521
1700007P06Rik	0	0	0	0	0	0	0	0	0	0	0	0	0	0	0	0	0	0	0	0	0	0	0	0	0	0	0	0	0	0	0	0	0	0	0	0
1700008C04Rik	0	0	0	0	0	0	0	0	0	0	0	0	0	0	0	0	0	0	0	0	0	0	0	0	0	0	0	0	0	0	0	0	0	0	0	0
1700008J07Rik	0.031	0.175	0.561	0.439	0.441	0.472	0.511	0.365	0.475	0.576	0.517	0.593	0.681	0.425	0.776	0.738	0.654	0.501	0.275	0.105	0.573	0.757	0.252	0.439	0.422	0.922	0.828	0.897	0.87	0.643	0.388	0.337	0.531	0.383	0.613	0.64
1700008K24Rik	0	0	0	0	0	0	0	0	0	0	0	0	0	0	0	0	0	0	0	0	0	0	0	0	0	0	0	0	0	0	0	0	0	0	0	0
1700008O03Rik	0.733	1.069	1.298	0.156	0.673	0.531	0.834	1.273	0.845	0.809	0.985	1	1.454	0.6	0.414	0.903	1.746	0.835	1.047	1.772	0.861	0.506	0.864	1.082	1.034	0.308	0.369	0.653	0.663	0.613	1.035	1.35	0.506	0.91	0.378	0.855
1700008P02Rik	0	0	0	0	0	0	0	0	0	0	0	0	0	0	0	0	0	0	0	0	0	0	0	0	0	0	0	0	0	0	0	0	0	0	0	0
1700009C05Rik	0	0	0	0	0	0.307	0	0	0.122	0	0	0	0	0	0	0	0.112	0	0	0.216	0	0.293	0.111	0	0.218	0.238	0.213	0	0	0	0.133	0	0	0	0.292	0.124
1700009J07Rik	0	0.266	0	0	0.084	0	0	0	0	0	0.098	0.083	0.072	0.133	0	0	0	0	0.104	0.093	0.381	0.252	0.191	0	0.468	0.205	0.184	0.108	0	0.122	0	0.112	0.101	0.227	0.126	0.426
1700009N14Rik	0.059	0.096	0	0	0	0	0	0.054	0	0.058	0	0	0	0	0	0	0.07	0	0.302	0.404	0	0.182	0	0	0	0	0	0	0	0	0	0.162	0	0	0	0
1700010B08Rik	0	0.068	0	0	0.256	0.067	0	0	0	0.329	0	0	0	0	0	0	0	0	0	0	0	0	0	0	0	0	0	0	0.112	0	0	0	0	0	0	0
1700010D01Rik	0	0	0	0	0	0	0	0	0	0	0	0	0	0	0	0	0	0	0	0	0	0	0	0	0	0	0	0	0	0	0	0	0	0	0	0
1700010I02Rik	0	0	0	0	0	0	0	0	0	0	0	0	0	0	0	0	0	0	0	0	0	0	0	0	0	0	0	0	0	0	0	0	0	0	0	0
1700010I14Rik	2.41	2.949	3.292	2.387	2.855	2.896	2.723	3.232	4.203	3.218	2.963	2.587	3.104	2.524	3.315	2.548	3.199	2.958	3.606	3.122	2.088	3.31	3.68	3.019	3.1	3.882	3.799	3.379	3.54	3.39	3.012	3.111	3.584	2.923	3.483	3.627
1700010J16Rik	0	0	0	0	0	0	0	0	0	0	0	0	0	0.137	0	0.084	0	0	0	0.192	0.589	0	0	0.185	0	0.316	0.378	0.224	0.454	0.126	0.472	0	0	0.117	0.259	0.219
1700010K23Rik	0	0	0	0	0	0	0	0	0	0	0	0	0	0	0	0	0	0	0	0.226	0	0	0	0	0	0	0	0	0	0	0	0	0	0.275	0	0
1700010N08Rik	0	0	0	0	0	0	0	0	0	0	0	0	0	0	0	0	0	0	0	0	0	0	0	0	0	0	0	0	0	0	0	0	0	0	0	0
1700011B04Rik	0	0	0	0	0	0	0	0	0	0	0	0	0	0	0	0	0	0	0	0	0	0	0	0	0	0	0	0	0	0	0	0	0	0	0	0
1700011C11Rik	0	0	0	0	0	0	0	0	0	0	0	0	0	0	0	0	0	0	0	0	0	0	0	0	0	0	0	0	0	0	0	0	0	0	0	0
1700011L22Rik	0.455	0.124	0	0	0	0.062	0	0.139	0	0	0.275	0	0.271	0.124	0.386	0.076	0.09	0	0	0.174	0.178	0	0.358	0	0.263	0.191	0.257	0.203	0.309	0.343	0.107	0.314	0.189	0	0.352	0.1
1700011M02Rik	0	0	0	0	0	0	0	0	0	0	0	0	0	0	0	0	0	0	0	0	0	0	0	0	0	0	0	0	0	0	0	0	0	0	0	0
1700012A03Rik	0	0	0	0	0	0	0	0	0	0	0	0	0	0	0	0	0	0	0.09	0	0	0.108	0	0	0.161	0.352	0	0	0.095	0.105	0	0	0	0	0	0.092
1700012B07Rik	0	0.207	0	0.097	0	0.082	0.188	0.046	0	0.15	0	0.103	0	0.165	0.257	0.203	0	0.155	0.13	0	0.059	0.157	0.119	0	0.058	0.064	0	0.202	0	0.304	0.143	0.07	0.063	0.141	0.312	0.331
1700012B09Rik	0.325	0.089	0	0.104	0	0	0	0	0	0.108	0	0	0.097	0	0	0	0.645	0.444	0.418	0	0	0	0	0	0.125	0	0	0	0	0.326	0	0	0	0	0.838	0
1700012C14Rik	0.447	0.244	0	0	0	0	0	0.274	0	0.148	0	0.152	0.133	0.854	0.189	0	0.177	0.458	0.383	0.171	0.35	0.231	0.878	0.33	0	0.375	0	0.199	0.404	0.224	0.21	0.206	0.185	0	0.461	0.391
1700012D01Rik	1.174	0.35	1.308	1.228	0.661	1.826	1.889	0.785	1.246	0.848	0.516	2.622	1.525	0.699	1.9	1.076	0.636	0.328	0.686	1.345	1.379	0.497	0	0.473	0.739	0.538	0.604	0.285	1.014	0.804	0.452	1.327	0.929	0.745	1.321	0.98
1700012D14Rik	1.061	1.838	1.446	3.054	1.583	3.075	1.648	0.976	1.53	2.578	2.996	1.207	2.633	1.352	2.25	1.189	2.669	3.388	2.578	1.891	2.909	2.013	2.364	1.306	2.722	2.526	3.469	3.31	3.202	1.421	3.497	3.259	2.345	4.611	2.919	3.404
1700012D16Rik	0	0	0	0	0.132	0	0	0	0	0	0	0	0	0	0	0	0	0	0	0	0	0	0	0	0	0	0.145	0.171	0	0	0	0	0	0	0	0
1700012H19Rik	0.183	0	0	0	0	0	0	0	0	0	0	0	0	0	0	0	0	0	0	0	0	0	0	0	0	0	0	0	0	0	0	0	0	0	0	0
1700012I11Rik	0	0	0	0	0	0	0	0	0	0	0	0	0	0	0	0	0	0	0	0	0	0	0	0	0	0	0	0	0	0	0	0	0	0	0	0
1700012P22Rik	0	0	0	0	0	0	0	0	0	0	0	0	0	0	0	0	0	0	0	0	0	0	0	0	0	0	0	0	0	0	0	0	0	0	0	0
1700013D24Rik	0	0	0	0	0	0	0	0.137	0	0	0	0	0.531	0	0	0	0	0	0	0	0	0	0	0	0.515	0	0	0	0	0	0	0	0	0	0	0
1700013F07Rik	4.135	2.981	5.376	3.125	2.07	1.838	2.218	2.535	4.715	3.984	1.516	1.539	1.567	3.592	2.709	3.41	1.343	2.185	4.027	2.44	3.385	2.528	1.625	4.164	4.339	3.947	3.544	3.35	5.955	4.905	4.778	3.29	2.959	1.925	1.744	2.795
1700013G24Rik	0	0	0	0	0	0	0	0	0	0	0	0	0	0	0	0	0	0	0	0	0	0	0	0	0	0	0	0	0	0	0	0	0	0	0	0
1700013H16Rik	0	0	0	0	0	0	0	0	0	0	0	0	0	0	0	0	0	0	0	0	0	0	0	0.134	0	0	0	0	0	0	0	0	0	0	0	0
1700015F17Rik	0.313	1.2	0.64	0.2	0.647	0.34	0.292	0.192	1.085	0.104	0	0.214	0.746	0.77	0.266	0	0.124	0.429	0.134	0.957	0.736	1.622	1.478	0.231	1.085	1.185	1.3	1.536	0.851	0.157	0.885	0.722	0.909	0.292	0.323	0.411
1700015G11Rik	0	0	0	0	0	0	0	0	0	0	0	0	0	0	0	0	0	0	0	0	0	0	0	0	0	0	0	0	0	0	0	0	0.238	0	0	0
1700016A09Rik	0.089	0.437	0.653	0.682	0.092	0.362	0.579	0.327	0	0.265	0.322	0.455	0.079	0	0	0.806	0.423	0.456	0	0	0.104	0.276	0.105	0.295	0.718	0.112	0.302	0.119	0.362	0.401	0.125	0.246	0.552	0.248	0	0
1700016C15Rik	1.089	0.65	0.607	0.57	1.023	0.646	1.476	0.911	1.028	1.082	1.198	1.014	0.708	1.379	1.259	0.898	1.18	1.118	1.273	1.021	1.396	1.383	1.168	1.865	0.914	1.996	2.465	1.059	1.076	0.149	1.399	1.095	1.354	0.415	1.532	1.949
1700016D06Rik	0	0.086	0	0	0	0	0	0	0	0	0.254	0	0.094	0.086	0	0	0.125	0	0.135	0	0.123	0.65	0	0.348	0.242	0.132	0.119	0	0.142	0	0	0	0.26	0	0.162	0
1700016G22Rik	0.125	0.205	0	0.12	0.388	0.102	0	0.23	0	0	0	0.384	0	0	0.159	0.126	0	0.385	0	0	0.147	0	0.59	0.277	0.433	0.158	0.566	0.502	0.17	0	0	0.173	0	0.175	0.193	0.164
1700016H13Rik	0	0	0	0	0	0	0	0	0	0	0	0	0	0	0	0	0	0	0	0	0	0	0	0	0	0	0	0	0	0	0	0	0	0	0	0
1700016K05Rik	0	0	0	0	0	0	0	0	0	0	0	0	0	0	0	0	0	0	0	0	0	0	0	0	0	0	0	0	0	0	0	0	0	0	0	0
1700016K19Rik	0.644	0.066	0	0.077	0.083	0.459	0.075	0.37	0	0	0	0	0.647	0.264	0.102	0.325	0.192	0.248	0.621	0.277	0.095	0.25	0.38	0.268	0.465	0.609	0.365	0.108	0.656	0.606	0.796	0.223	0.2	0.337	0.374	0.211
1700016L04Rik	0	0.201	0	0.078	0	0	0	0	0	0.081	0.197	0.167	0	0.067	0	0.082	0	0	0.524	0.093	0.287	0	0	0.09	0	0.103	0	0.109	0	0	0	0	0	0	0	0.321
1700016L21Rik	0	0	0	0	0	0	0	0	0	0	0	0	0	0	0	0	0	0	0	0	0	0	0	0	0	0	0	0	0	0	0	0	0	0	0	0
1700016P04Rik	0	0	0	0	0	0	0	0	0	0	0	0	0	0	0	0	0	0	0	0	0	0	0	0	0	0	0	0	0	0	0	0	0	0	0	0
1700017B05Rik	10.63	9.683	12.753	12.689	13.632	12.409	12.83	12.634	12.192	13.654	14.368	13.187	12.567	12.623	14.205	13.834	13.235	14.051	11.617	11.055	11.143	12.53	12.782	14.405	13.049	13.809	11.057	12.74	13.901	12.948	9.958	12.32	11.661	11.882	16.348	14.497
1700017G19Rik	0	0.075	0	0.146	0.031	0	0.057	0	0	0.242	0	0.062	0	0.125	0.077	0	0.036	0	0	0.035	0	0	0	0.101	0.07	0	0.034	0.122	0.041	0.137	0	0	0	0	0	0.16
1700017J07Rik	0	0	0	0	0	0	0	0	0	0	0	0	0	0	0	0	0	0	0	0	0	0	0	0	0	0	0	0	0	0	0	0	0	0	0	0
1700017L05Rik	0	0	0	0	0	0	0.245	0.484	0	0	0.477	0	0	0	0	0	0	0	0	0	0	0.408	0	0	0	0	0	0.176	0	0.198	0	0.182	0.163	0.367	0.203	0
1700017N19Rik	0.922	0.54	1.56	1.6	1.133	1.359	1.431	1.251	1.196	1.614	1.487	1.348	0.549	0.863	1.73	1.77	1.359	1.306	0.903	1.056	1.186	0.749	0.518	0.875	0.456	0.442	0.894	0.587	0.417	0.397	0.496	1.213	0.655	0.981	0.543	0.461
1700018A04Rik	0	0	0	0	0	0	0	0	0	0	0	0	0	0	0	0	0	0	0	0	0	0	0	0	0	0	0	0	0	0	0	0	0	0	0	0
1700018B08Rik	0.339	0.111	0.083	0.195	0.07	0.11	0.252	0.187	0.088	0.135	0.082	0.208	0.544	0.277	0.172	0	0.161	0.069	0.348	0.31	0.557	0.105	0.16	0.375	0.156	0.256	0.153	0.543	0.368	0.102	0.478	0.281	0.337	0.189	0.314	0.889
1700018B24Rik	0	0	0	0	0	0	0	0	0	0	0	0	0	0	0	0	0	0	0	0	0	0	0	0	0	0	0.283	0	0	0	0	0	0	0	0	0
1700018F24Rik	0.066	0	0	0	0	0	0	0	0	0	0	0	0	0	0	0	0	0	0	0	0.078	0	0	0	0	0	0	0	0	0	0.187	0	0	0	0	0
1700018G05Rik	0	0	0	0	0	0	0	0	0	0	0	0	0	0	0	0.187	0	0	0	0	0	0	0	0	0	0	0	0	0	0	0	0	0	0	0	0
1700018L02Rik	0.119	0.098	0.073	0.228	0.123	0.097	0.166	0.547	0.077	0.177	0.432	0.426	0.053	0.146	0.151	0.12	0.354	0	0	0.341	0.419	0	0.281	0.066	0.412	0.45	0	0.08	0	0	0.084	0	0.148	0.166	0.368	0.312
1700019A02Rik	0	0	0	0	0	0	0.729	0	0.127	0.292	0	0	0.35	0	0	0.099	0.117	0	0.126	0.112	0.23	0	0.231	0	0.113	0	0.111	0	0.531	0.295	1.106	0	0	0	0.151	0.128
1700019C18Rik	0	0	0	0	0	0	0	0	0	0	0	0	0	0	0	0	0	0	0	0	0	0	0	0	0	0	0	0	0	0	0	0	0	0	0	0
1700019D03Rik	0.293	0.156	0.106	0.281	0.125	0.112	0.257	0.238	0.112	0.377	0.146	0.106	0.231	0.155	0.11	0.087	0.082	0.124	0.355	0.296	0.182	0.267	0.142	0.363	0.239	0.391	0.176	0.299	0.351	0.234	0.268	0.214	0.257	0.265	0.24	0.113
1700019E08Rik	0	0	0	0	0	0	0	0	0	0	0	0	0	0	0	0	0	0	0	0	0	0	0.275	0	0	0	0	0	0	0	0	0	0	0	0	0
1700019G24Rik	0	0	0	0	0	0	0.134	0	0	0	0	0	0	0	0	0	0	0	0	0	0	0	0	0	0	0	0	0	0	0	0	0	0	0	0	0
1700019M22Rik	0	0	0	0	0	0	0	0	0	0	0	0	0	0	0	0	0	0	0	0	0	0	0	0	0	0	0	0	0	0	0	0	0	0	0	0
1700019N19Rik	0.507	0.785	0.207	0.486	0.174	0.459	0.367	0.362	0.511	0.056	0.409	0.346	0.553	0.645	0.215	0.511	0.603	0.289	0.289	0.58	0.661	0.437	0.664	0.623	0.715	0.851	0.892	0.602	0.611	0.254	0.556	0.389	0.63	0.55	0.087	0.886
1700019P21Rik	0	0	0	0	0	0	0	0	0	0	0	0	0	0	0	0	0	0	0	0	0	0	0	0	0	0	0	0	0	0	0	0	0.225	0.253	0	0
1700020A23Rik	0.405	0.249	0.372	0.097	0	0.412	0.189	0.372	0.525	0	0	0.207	0.452	0.663	0.257	0	0.964	0.415	0.651	1.391	0.594	0.628	0.358	0.897	0.35	0.638	0.229	0.135	0.137	0	0.143	0.14	0.252	0.424	0.157	0.664
1700020D05Rik	2.621	3.823	3.926	2.304	3.082	3.084	2.509	2.276	2.361	3.761	3.082	1.267	2.47	2.505	3.703	4.842	2.601	4.331	1.872	3.585	4.019	5.197	3.434	4.274	4.285	4.127	3.542	4.378	2.174	5.042	4.009	3.722	3.076	3.049	3.828	4.202
1700020D14Rik	0	0	0	0	0	0	0	0	0	0	0	0	0	0	0	0	0	0	0	0	0	0	0	0	0	0	0	0	0	0	0	0	0	0	0	0
1700020G17Rik	0	0.2	0	0	0	0	0	0	0	0.121	0	0	0	0	0	0	0	0	0	0.139	0.286	0	0	0.135	0	0	0	0.163	0	0	0	0	0	0	0	0.16
1700020L24Rik	0.159	0.719	1.367	1.146	1.481	1.104	0.52	0.733	0.724	1.663	0.675	0.897	0.498	0.914	1.216	0.803	1.044	1.144	0.512	0.548	0.468	1.113	0.47	0.265	0.828	1.004	0.902	1.065	0.541	0.96	0.9	0.771	0.396	0.223	0.493	0.732
1700020M21Rik	0	0	0	0	0	0	0	0	0	0	0	0	0	0	0	0	0	0	0	0	0	0	0	0	0	0	0	0	0	0	0	0	0	0	0	0
1700020N01Rik	0.28	0.402	0.086	0	0	0.057	0	0	0.091	0	0	0	0.062	0	0	0	0.167	0	0.719	1.041	0.657	0.326	0.412	0.155	0.565	1.145	0.237	0.561	0.664	0.842	0.691	0.29	0.608	0.098	0.324	0.367
1700020N15Rik	0	0	0	0	0	0	0	0	0	0	0	0	0	0	0	0	0	0	0	0	0	0	0	0	0	0	0	0	0	0	0	0	0	0	0	0
1700020N18Rik	0	0	0	0	0	0	0	0	0	0	0	0	0	0	0.517	0	0	0	0	0	0	0	0	0	0	0	0	0	0	0	0	0	0	0	0	0
1700021F02Rik	0	0	0	0	0.221	0	0	0	0	0	0	0	0	0	0	0	0.511	0	0	0	0	0	0	0	0	0	0	0	0	0	0	0	0	0	0	0
1700021F07Rik	0	0	0	0	0	0	0	0	0	0	0	0	0	0	0	0	0	0	0	0	0	0	0	0	0	0	0	0	0	0	0	0	0	0	0	0
1700021N21Rik	2.213	1.48	1.708	1.336	0.762	1.87	1.451	1.959	2.34	1.873	1.884	2.684	2.416	2.35	2.502	2.478	2.246	2.607	1.791	1.784	1.059	1.908	0.87	2.542	1.514	1.549	1.484	1.205	2.115	1.358	1.621	2.605	1.834	1.488	0.761	0.968
1700022A21Rik	0	0	0	0	0	0	0	0	0	0	0	0	0	0	0	0	0	0	0	0	0	0	0	0	0	0	0	0	0	0	0	0	0	0	0	0
1700022A22Rik	0	0	0	0	0	0	0	0	0	0	0	0	0	0	0	0	0	0	0	0	0	0	0	0	0	0	0	0	0	0	0	0	0	0	0	0
1700022E09Rik	0	0	0	0	0	0	0	0	0	0	0	0	0	0	0	0	0	0	0	0	0	0	0	0	0	0	0	0	0	0	0	0	0	0	0	0
1700022H01Rik	0.868	0.267	0.266	0.312	0.896	0.972	0.404	0.897	0.844	0.323	0	0.444	0.097	0	1.103	0.656	0.258	0.556	0.558	0.869	0.51	0.337	0.384	0.36	0.501	0.41	1.104	0.435	0.442	0	0.153	0	0.539	0.454	0.335	0.285
1700022H16Rik	0	0	0	0	0	0	0	0	0	0	0	0	0	0	0	0	0	0	0	0	0	0	0	0	0	0	0	0	0	0	0	0	0	0	0	0
1700022I11Rik	0	0.016	0.073	0.019	0.021	0.032	0.019	0.073	0.026	0	0	0.02	0.036	0.016	0	0	0.142	0.02	0	0.046	0.047	0	0	0.022	0	0.1	0.068	0	0.108	0.03	0.056	0	0	0.056	0.031	0.026
1700023C21Rik	0.954	0	0	0.549	0	0	0	0	0.247	0	0.231	0.195	0.17	0	0	0.577	0	0.587	0	0	0.448	0	1.124	0	0	0	0	0	0	0.287	0	0	0	0.266	0.295	0.25
1700023D09Rik	0.717	0.588	0.879	1.604	0.617	0.487	0.556	0.988	1.24	1.306	0.578	1.1	0.427	0.978	0.456	0.602	0.427	1.593	1.229	0.684	2.105	1.669	1.127	0.794	1.654	2.408	0.676	1.118	0.973	0.54	0.506	1.981	0.594	1.168	0.554	1.097
1700023F02Rik	0	0	0	0	0	0	0	0	0.279	0	0	0	0	0	0	0	0	0	0	0	0	0	0	0	0	0	0	0	0	0	0.304	0	0	0	0.333	0
1700024B18Rik	0	0	0.215	0.336	0.362	0	0	0	0	0	0.212	0	0.313	0.144	0	0	0.627	0	0	0	0	0	0.62	0	0.607	0.884	0.595	0.703	0.238	0.264	0	0.242	0.872	0.735	0.543	0
1700024F13Rik	4.214	2.092	1.359	2.765	1.718	0.813	1.756	1.529	2.59	2.424	1.744	2.951	3.466	3.906	1.692	2.012	2.774	1.706	2.851	4.826	4.428	3.958	5.361	5.158	2.56	3.073	4.642	3.112	5.42	4.341	1.879	4.137	3.997	4.645	4.459	3.928
1700024G13Rik	0.373	0	1.142	0.536	0	0	0.347	0.171	0.967	0	0.451	0.382	0.166	0	0.711	0.751	0	0.382	0.479	0.64	0.219	0.579	0.22	0.826	0.43	0	0.211	0.249	0	0.561	0	0	0.232	0.52	0.865	0.978
1700024I08Rik	0	0	0	0	0	0	0	0	0	0	0	0	0	0	0	0	0	0	0	0	0	0	0	0	0	0	0	0	0	0	0	0	0	0	0	0
1700024N05Rik	0	0	0	0	0	0	0	0	0	0	0	0	0	0	0	0	0	0	0	0	0	0	0	0	0	0	0	0	0	0	0	0	0	0	0	0
1700025B11Rik	0	0	0	0	0	0	0	0	0	0	0	0	0	0	0	1.219	0	0	0	0.154	0	0	0	0	0	0.169	0	0	0	0	0	0	0	0	0	0.353
1700025C18Rik	0.317	0	0	0	0.218	0.172	0	0	0	0.105	0	0	0	0	0.134	0	0.252	0	0	0	0	0	0	0	0	0.666	0.12	0.141	0	0.159	0.149	0.292	0.131	0.148	0.49	0.139
1700025F24Rik	0.498	0.681	1.017	0.398	0.857	0.608	0.309	1.068	0.215	0.577	0.703	1.444	0.222	1.02	1.477	0.585	1.483	1.021	1.28	0.19	0.975	0.644	1.076	1.011	0.67	0.941	0.376	0.555	0.225	0.375	0.469	0.803	0.103	0.232	0.128	0.218
1700025G04Rik	9.484	9.322	6.777	7.228	6.699	6.618	6.95	6.852	8.911	8.169	8.059	7.931	8.693	9.158	7.176	8.102	7.709	7.607	9.113	10.252	9.469	9.655	10.734	10.597	10.138	9.936	9.835	10.246	10.068	10.592	10.665	9.9	10.029	11.001	10.411	10.197
1700025J12Rik	0	0.483	1.155	1.355	0.486	1.631	0.548	0.758	1.375	0.234	0.142	1.446	0.526	1.929	1.348	1.068	1.543	1.329	0.151	1.214	0.968	0.183	0.972	1.043	0.815	0.445	0.533	0.944	0.799	0.177	0.499	0.488	1.171	0.493	0.911	0.927
1700025K24Rik	0	0	0	0	0	0	0	0	0	0	0	0	0	0	0	0	0	0	0	0	0	0	0	0	0	0	0	0	0	0	0	0	0	0	0	0
1700025M24Rik	0	0	0	0	0	0	0	0	0	0	0	0	0	0	0	0	0	0	0	0	0	0	0	0	0	0	0	0	0	0	0	0	0	0	0	0
1700025N23Rik	0.082	0	0	0	0	0.067	0	0	0	0.163	0	0	0	0.067	0	0	0.196	0	0.106	0.377	0.193	0.128	0	0.182	0	0	0.465	0.44	0.447	0	1.045	0.341	0	0.115	0.254	0.108
1700026D11Rik	0	0	0.215	0	0	0	0	0	0	0	0	0	0	0.072	0.111	0.265	0	0.09	0	0	0	0	0	0.194	0.202	0	0.198	0	0	0	0.371	0	0.327	0.611	0.813	0.23
1700026F02Rik	0	0	0	0	0	0	0	0	0	0	0	0	0	0	0	0	0	0	0	0	0	0	0	0	0	0	0	0	0	0	0	0	0	0	0	0
1700026J14Rik	0.187	0.077	0.115	0.179	0	0.457	0.174	0.086	0.364	0	0	0.574	0.25	0.536	0.119	0.377	0	0.096	0.24	0.214	0	0	0.11	0	0.216	0	0.106	0.125	0.254	0.141	0	0.258	0.116	0	0.145	0
1700027A15Rik	0	0	0	0	0	0	0.363	0	0	0	0	0	0	0	0	0	0	0	0	0	0	0	0	0	0	0	0	0	0	0	0	0	0	0	0	0
1700027F06Rik	0	0	0	0	0	0	0	0	0	0	0	0	0	0	0	0	0	0	0	0.211	0.216	0	0	0	0.212	0	0	0.246	0	0	0	0	0	0.514	0	0
1700027F09Rik	0	0	0	0	0	0	0	0	0	0	0	0	0	0	0	0	0	0	0	0	0	0	0	0	0	0	0	0	0	0	0	0	0	0	0	0
1700027H10Rik	0	0	0	0	0	0	0	0	0	0	0	0	0	0	0	0	0	0	0	0	0	0	0	0	0	0	0	0	0	0	0	0	0	0	0	0
1700027I24Rik	0.959	0.787	0.261	0.92	0.991	0.782	0.794	0.98	0.415	0.741	0.645	0.654	1.332	1.048	0.407	1.182	1.016	1.203	0	0.732	1.002	0.662	1.005	0.708	0.984	0.671	0.844	0.997	1.158	1.605	0.753	1.031	0.397	1.637	0.659	0.28
1700027J07Rik	0.56	0.517	0.172	0.134	0.217	0.285	0	0.064	0.182	0.07	0.254	0	0.625	0.344	0.089	0.141	0.584	0	0.54	0.24	0.658	0.109	0.825	0.078	0.081	0.353	0.475	0.374	0.19	0.316	0.593	0.677	0.087	0.293	0.649	0.184
1700028B04Rik	0	0	0.165	0	0	0	0.125	0	0	0	0	0.275	0	0.33	0	0	0	0.138	0	0	0	0	0	0	0	0	0	0	0	0	0	0	0	0	0.208	0.176
1700028D13Rik	0	0	0	0	0	0	0	0	0	0	0	0	0	0	0	0	0	0	0	0	0	0	0	0	0	0	0	0	0	0	0	0	0	0	0	0
1700028E10Rik	0.027	0.067	0.033	0.026	0.056	0	0	0	0.071	0.163	0	0.084	0.073	0.067	0	0	0	0.028	0	0.156	0	0	0	0.06	0	0.103	0.031	0.182	0.111	0.041	0	0	0.17	0.038	0.127	0
1700028I16Rik	0.492	0.288	0.172	0.337	0.145	0.057	0.785	0	0	0	0.255	0.144	0.188	0.173	0.089	0.354	0.502	0.144	0.271	0.322	0	0	0.248	0.467	0.324	0.266	0.318	0.282	0.095	0.106	0.198	0.485	0.262	0.49	0.652	0.369
1700028J19Rik	0.5	0.718	0.077	0.599	0.387	0.356	0.233	0.345	0.568	0.435	0.076	0.256	0.335	0.717	0.715	0.252	0	0.128	0.723	0.358	0.587	0.776	0.368	0.208	0.072	0.157	0.424	0.418	0.085	0.282	0.177	0.777	0.311	0.175	0.483	0.492
1700028K03Rik	0.548	0.393	0.196	0.525	0.542	0.26	0.404	0.609	0.385	0.612	0.746	0.631	0.408	0.355	0.377	0.414	0.816	0.515	0.44	0.314	0.563	0.39	0.458	0.48	0.395	0.748	0.697	0.671	0.651	0.859	0.451	0.41	0.454	0.86	0.883	0.569
1700028M03Rik	0	0	0	0.152	0	0	0.148	0.146	0	0.315	0	0	0	0	0	0	0	0	0.408	0	0	0	0.187	0.351	0	0	0.359	0	0	0	0	0	0	0	0	0
1700028P14Rik	0	0	0	0	0	0	0	0	0	0	0	0	0	0	0	0.086	0.102	0	0	0	0	0	0	0	0	0	0	0	0.116	0	0	0	0	0	0	0
1700028P15Rik	0.173	0	0.106	0	0	0	0.081	0	0	0	0.21	0	0.31	0	0	0	0	0.445	0	0	0	0	0	0	0	0	0	0.116	0	0	0	0	0	0	0	0
1700029B22Rik	0	0	0	0	0	0	0	0	0	0	0	0	0	0	0	0	0	0	0	0	0	0	0	0	0	0	0	0	0	0	0	0	0	0	0	0
1700029F12Rik	0	0	0	0	0	0	0	0	0	0	0	0	0	0	0	0	0	0	0	0	0	0	0	0	0	0	0	0	0	0	0	0	0	0	0	0
1700029H14Rik	0.207	0.128	0	0	0	0	0	0	0.067	0	0	0.265	0.093	0.255	0	0	0	0	1.066	0.119	0.243	0.322	0	0.172	0.419	0	0	0	0.211	0.312	0.219	0.143	0.193	0.434	0.08	0
1700029I15Rik	2.242	1.839	1.749	0.782	1.052	1.992	1.899	0.562	1.322	2.43	2.712	3.546	2.002	2.17	4.405	0.822	0.486	2.718	2.096	0.233	1.197	0.633	2.163	1.129	1.647	1.027	1.845	1.362	3.32	3.989	2.302	1.126	2.28	1.423	3.783	2.139
1700029J03Rik	0	0	0	0	0.097	0	0.088	0.086	0	0.187	0	0	0	0	0	0.095	0	0	0	0	0.11	0	0	0	0	0.355	0.213	0	0	0	0	0.39	0	0.263	0	0
1700029J07Rik	1.919	1.863	1.657	2.489	2.457	2.423	1.738	2.187	2.07	1.88	1.472	1.715	2.1	2.148	2.131	1.907	1.513	1.941	1.077	0.836	2.001	1.091	2.104	1.737	1.903	1.499	1.866	1.662	1.688	1.669	1.68	1.158	1.579	1.699	1.923	1.631
1700029M20Rik	0	0	0	0	0	0	0	0	0	0	0	0	0	0	0	0	0	0	0	0	0	0	0	0	0	0	0	0	0	0	0	0	0	0	0	0
1700029N11Rik	0	0	0	0	0	0.321	0	0	0	0	0	0	0	0	0	0	0	0	0	0.301	0.308	0	0	0	0	0.165	0	0	0	0	0	0	0	0	0	0
1700029P11Rik	0.652	0.832	0.089	0.139	0.075	0.059	0.337	0.4	0	0	0	0	0	0.356	0.184	0.146	0	0.149	0.373	0.664	0.596	1.012	0.94	0.321	0.92	0.274	0.574	0.29	0.885	0.763	0.818	0.801	0.81	1.214	0.672	0.475
1700030A11Rik	0	0	0	0	0	0	0	0	0	0	0	0	0	0	0.425	0.084	0	0	0	0	0	0	0	0	0	0.21	0	0	0	0	0	0	0	0	0	0
1700030C10Rik	0.172	0.071	0.105	0.083	0	0	0.04	0.119	0.112	0.128	0.052	0.044	0.346	0.106	0.055	0.217	0	0	0.553	0.148	0.051	0	0.203	0.286	0.199	0.271	0.341	0.23	0.351	0.259	0.061	0.178	0.214	0.24	0.466	0.226
1700030C14Rik	0.393	0.644	1.564	0.941	0.811	0.799	1.737	0.722	0.891	0.78	1.543	0.603	1.314	0.723	0.873	0.494	1.286	0.906	0.126	0.337	0.807	0.305	0.579	1.087	0.906	1.113	0.111	0.525	0.666	1.477	0.554	1.492	0.366	0.548	0.607	0.644
1700030F04Rik	0	0	0	0	0	0	0	0	0	0	0	0	0	0	0	0	0	0	0	0	0	0	0	0	0	0	0	0	0	0	0	0	0	0	0	0
1700030J22Rik	0.999	1.299	1.254	1.612	1.434	1.27	1.226	1.254	1.644	1.307	0.884	1.222	1.153	1.078	0.898	0.835	1.393	1.175	1.128	1.2	1.488	0.983	1.321	1.268	1.518	0.921	1.406	1.042	1.985	1.284	0.929	1.481	1.756	1.361	1.432	1.534
1700030K09Rik	2.048	1.68	2.36	1.876	2.525	2.092	2.734	2.894	1.983	2.49	2.847	2.221	2.402	1.427	2.177	1.663	1.748	2.069	1.336	1.925	1.759	2.135	2.09	1.896	2.117	2.965	1.937	2.165	1.867	1.473	1.813	2.07	1.9	1.451	1.797	1.283
1700030L20Rik	0	0	0	0	0	0	0	0	0	0	0	0	0	0	0	0	0	0	0	0	0	0	0	0	0	0	0	0	0	0	0	0	0	0	0	0
1700030M09Rik	0.616	0.189	0	0.074	0	0	0.072	0.071	0.599	0.306	0	0.158	0.344	0.126	0	0	0	0	0.198	0	0.271	0.119	0.181	0.17	0.266	0.097	0	0.103	0.104	0.116	0.109	0	0.096	0	0.714	0.202
1700030N03Rik	0	0	0	0	0	0	0	0	0	0	0	0	0	0	0	0	0	0	0	0	0	0	0	0	0	0	0	0	0	0	0	0	0	0	0	0
1700030O20Rik	0	0	0	0	0	0	0	0	0.324	0.124	0	0	0	0	0	0	0	0	0	0	0	0	0	0	0	0	0	0.167	0	0	0	0.345	0.155	0.349	0	0.164
1700031A10Rik	0.113	0	0	0	0	0	0	0.208	0	0	0	0	0	0	0	0	0	0	0.145	0.259	0	0	0.267	0	0	0.57	0	0.151	0	0	0.639	0	0	0	0	0.297
1700031F05Rik	0	0	0	0	0	0	0	0	0	0	0	0	0	0	0	0	0	0	0	0	0	0	0	0	0	0	0	0	0	0	0	0	0	0	0	0
1700031L13Rik	0	0	0	0	0	0	0	0	0	0	0	0	0	0	0	0	0	0	0	0	0	0	0	0	0	0	0	0	0	0	0	0	0	0	0	0
1700031M16Rik	0	0.074	0	0	0	0	0	0	0	0.089	0	0	0	0	0	0	0	0	0	0	0.106	0.279	0	0	0	0.227	0	0.12	0	0	0	0	0	0	0	0
1700031P21Rik	0	0.2	0	0	0	0	0	0	0	0	0	0	0	0	0	0	0	0	0	0	0	0	0	0.811	0	0	0	0	0.331	0	0	0	0	0	0	0
1700034E13Rik	0	0	0	0	0	0	0	0	0	0	0	0	0	0	0	0	0	0	0	0	0	0	0	0	0	0	0	0	0	0	0	0	0	0	0	0
1700034G24Rik	0.069	0	0	0	0	0	0	0	0	0	0	0	0	0	0	0	0	0	0	0	0	0	0	0	0	0	0	0	0	0	0	0	0	0	0	0
1700034H15Rik	1.037	0.726	0.667	0.93	1.071	0.97	0.935	0.688	0.883	0.896	0.72	0.87	0.881	0.697	0.519	0.686	0.648	0.803	1.006	0.857	0.559	0.686	0.762	0.622	1.158	0.686	1.058	1	0.924	0.589	0.744	0.494	1.099	0.807	1.105	1.116
1700034I23Rik	0.063	0.156	0.039	0.152	0	0.103	0	0	0	0.063	0.038	0.129	0.056	0.104	0	0.032	0.151	0.032	0.163	0.072	0.111	0.147	0.261	0	0.146	0.08	0.215	0.042	0.043	0.095	0	0.087	0	0.133	0	0.29
1700034J05Rik	0	0.03	0	0	0	0.059	0	0.067	0.095	0	0	0	0	0	0	0	0	0	0	0	0	0	0	0	0	0	0	0	0	0	0	0	0	0	0	0
1700034K08Rik	0	0	0	0	0	0	0	0	0	0	0	0	0	0	0	0	0	0	0	0	0	0	0	0	0	0	0	0	0	0	0	0	0	0	0	0
1700034P13Rik	0.844	0.815	1.096	0.571	0.718	0.647	0.601	0.411	1.224	0.839	1.321	0.915	0.621	0.813	0.758	0.901	0.473	1.019	1.149	1.592	0.758	1.233	0.703	1.155	1.032	1.501	0.618	1.128	0.404	1.121	1.543	1.029	1.049	0.555	1.613	0.912
1700036G14Rik	0	0	0	0	0	0	0	0	0	0	0	0	0	0	0	0	0	0	0	0	0	0	0	0	0	0.347	0	0	0	0	0	0	0	0	0	0
1700037C18Rik	0.744	0.333	0.995	1.167	1.187	2.149	1.512	1.181	0.79	0.672	1.963	1.107	0.302	0.72	0.86	1.772	0.886	1.387	0.696	0.542	0.238	0.42	0.159	0.375	0.468	0.511	0.383	0.452	0.643	0.509	0.477	0.187	0.504	0.472	0.732	0.266
1700037H04Rik	22.052	22.582	18.467	19.949	18.842	17.541	21.32	20.849	19.48	19.579	23.523	23.475	23.695	21.095	22.737	23.117	16.766	18.717	23.524	27.525	20.88	19.903	19.854	22.692	18.893	21.411	18.874	16.095	21.871	24.174	23.484	22.98	21.123	21.909	20.4	19.764
1700039E22Rik	0	0	0	0	0	0	0	0	0	0	0	0	0	0	0	0	0	0	0	0	0	0	0	0	0	0	0	0	0	0	0	0	0	0	0	0
1700039M10Rik	0.697	1.144	0.342	0	0.144	0.114	0	0.256	0	0	0.506	0.571	0.498	0.457	0	0.141	0.332	0	0.717	2.076	1.638	0.649	0.493	1.853	1.931	1.23	0.789	1.305	0.379	0.63	0.788	0.963	1.213	0.973	1.51	1.463
1700040D17Rik	0.927	0.644	0.874	1.368	1.62	0.872	1.329	0.721	1.111	1.843	1.812	0.876	0.892	0.409	1.179	1.582	1.614	0.951	0.917	0.327	0.754	0.221	1.093	0.711	0.247	0.539	0.565	0.572	1.162	0.752	0.907	0.591	0.355	1.394	0.883	0.749
1700041A01Rik	0	0	0	0	0	0	0	0	0	0	0	0	0	0	0	0	0	0	0	0	0	0	0	0	0	0	0	0	0	0	0	0	0	0	0	0
1700041C23Rik	0	0	0	0	0	0.304	0	0	0	0	0	0	0	0.306	0	0	0	0	0	0	0	0.87	0.22	0.207	0.216	0	0.211	0	0.761	0.844	0.264	0.258	0	0	0.578	0
1700041M19Rik	0	0	0	0	0	0	0	0	0	0	0	0	0	0	0	0	0	0	0	0	0	0	0	0	0	0	0	0	0	0	0	0	0	0	0	0
1700042G07Rik	0	0.311	0	0	0	0	0	0	0	0	0	0	0	0	0	0	0	0	0	0	0	0	0	0	0.874	0	0	0.253	0	0	0	0.261	0.235	0.528	0	0
1700042G15Rik	0	0.06	0	0	0	0	0	0	0	0	0	0	0.098	0.06	0	0	0	0	0	0	0	0.17	0.129	0	0.295	0.046	0.124	0.098	0.149	0.275	0.206	0.252	0.091	0	0.283	0.048
1700042O10Rik	0	0.113	0.085	0.463	0.285	0.506	0.257	0.381	0.537	0.274	0.501	0.353	0.493	0.565	0.263	0.209	0.411	0.425	0.177	0.237	0.811	0.428	0.407	0.535	0.796	0.261	0.547	0.646	0.468	0.312	0.487	0.286	0	0.289	0.107	0.634
1700044C05Rik	0	0	0	0	0	0	0	0	0	0	0	0	0	0	0	0	0	0	0	0	0	0	0	0	0	0	0	0	0	0	0	0	0	0	0	0
1700044K03Rik	0	0	0	0	0	0	0	0	0	0	0	0	0	0	0	0	0	0	0	0	0	0	0	0	0	0	0	0	0	0	0	0	0	0	0	0
1700045H11Rik	0	0	0	0	0	0	0	0	0.162	0	0	0	0	0	0	0	0	0	0	0	0	0	0	0	0	0	0	0	0	0.188	0	0	0.155	0	0	0
1700046C09Rik	0	0	0	0	0	0	0	0	0	0	0	0	0	0	0	0	0	0	0	0	0	0	0	0	0	0	0	0	0	0	0	0	0	0	0	0
1700047A11Rik	0	0	0.147	0	0.124	0.097	0	0	0	0	0	0	0	0	0.152	0	0	0	0	0	0	0	0	0	0	0	0	0.16	0.325	0	0	0	0	0	0	0
1700047E10Rik	0.261	0.429	0	0.125	0.27	0.532	0.487	0.24	0	0.519	0.316	0.267	0.233	0.107	0.166	0.395	0.311	0.268	0.504	0.449	0.46	1.013	0.462	0.868	0.301	0.658	0.591	0.524	0.355	0.197	0.553	0.902	0.487	0.365	0	0.343
1700047G03Rik	0.088	0	0	0.085	0	0.072	0	0	0.115	0	0	0.271	0	0.145	0	0	0.105	0.091	0.227	0	0	0	0	0	0.408	0	0	0	0	0	0.374	0	0	0.123	0.273	0
1700047L14Rik	0	0	0	0	0	0	0	0	0	0	0	0	0	0	0	0	0	0	0	0	0	0	0	0	0	0	0	0	0	0	0	0	0	0	0	0
1700047M11Rik	0.541	0	0.133	0	0	0.088	0.101	0.099	0.14	0	0	0	0	0.177	0.138	0	0.515	0	0.278	0.248	0	0	0.383	0	0	0.409	0.122	0.289	0	0.326	0.305	0.299	0.134	0.302	0	0.142
1700048M11Rik	1.843	2.016	2.824	2.357	2.538	2.127	1.002	1.836	0.797	1.679	1.672	4.087	1.234	0.881	3.711	1.548	1.098	2.206	1.185	1.935	1.443	1.907	1.63	3.062	3.368	0	1.216	0.821	0.626	3.237	1.518	1.273	1.909	2.788	2.138	2.216
1700048O20Rik	26.374	30.892	36.854	36.69	33.121	34.634	36.087	34.47	36.719	33.064	28.748	28.839	37.316	35.018	29.095	34.266	35.192	35.167	24.72	22.62	23.905	24.359	26.885	26.899	25.343	26.652	27.478	28.971	25.942	25.928	21.938	24.85	25.894	23.428	27.816	24.592
1700049E15Rik	0	0	0	0	0	0.131	0.075	0	0	0	0.195	0	0.072	0.132	0.307	0.162	0	0	0	0	0.095	0	0	0	0	0	0.091	0	0.109	0	0	0	0	0.112	0	0
1700049E17Rik1	0	0	0	0	0	0	0	0	0	0	0	0	0	0	0	0	0	0	0	0	0	0	0	0	0	0	0	0	0	0	0	0	0	0	0	0
1700049E17Rik2	0	0	0	0	0	0	0	0	0	0	0	0	0	0	0	0	0	0	0	0	0	0	0	0	0	0	0	0	0	0	0	0	0	0	0	0
1700049E22Rik	0	0.36	0	0	0	0	0	0	0	0	0	0	0	0	0	0	0	0	0	0	0	0	0	0	0	0	0	0	0	0	0	0	0	0	0	0.384
1700049L16Rik	0	0	0	0	0	0.147	0	0	0	0	0	0	0	0	0	0	0	0	0	0	0	0	0	0	0	0	0	0	0	0	0	0	0	0	0	0
1700051A21Rik	0	0.045	0	0	0	0	0	0	0	0	0	0	0	0	0	0	0	0	0.14	0	0	0.339	0	0	0	0	0	0	0	0	0	0	0	0	0	0
1700052I22Rik	0.787	0	0	0	0	0	0	0	0	0	0	0	0	0	0	0	0	0	0	0	0	0	0	0.218	0	0	0	0	0	0	0	0	0	0	0	0
1700052K11Rik	1.506	1.74	3.278	2.152	2.857	2.58	2.492	3.109	1.396	2.78	2.603	2.297	2.306	2.04	3.401	2.912	1.868	1.955	1.186	1.514	1.372	2.386	1.631	1.839	1.632	2.208	1.357	1.89	1.753	2.222	1.389	1.189	1.299	1.803	2.235	1.331
1700054A03Rik	0	0	0	0	0	0	0	0	0	0	0	0	0	0	0	0	0	0	0	0	0	0	0	0	0	0	0	0	0	0	0	0	0	0	0	0
1700054K19Rik	0	0	0	0	0	0	0	0	0	0	0.199	0	0	0	0	0	0	0	0	0	0	0	0	0	0	0	0	0	0	0	0	0	0	0	0	0
1700054M17Rik	0	0	0	0.32	0	0	0	0.46	0	0	0	0	0	0	0	0	0	0	0	0	0	0	0	0	0	0	0	0	0	0	0	0	0	0	0	0
1700055C04Rik	0	0	0	0	0	0	0	0	0	0	0	0	0.187	0	0	0	0	0	0	0	0.736	0	0	0	0	0	0	0	0	0	0	0	0	0	0	0
1700055D16Rik	0	0	0	0	0	0.054	0.031	0.061	0.043	0.033	0.08	0	0	0.027	0	0.033	0	0.17	0.128	0	0.039	0.103	0.078	0	0.23	0	0.225	0.044	0.135	0.1	0	0.092	0	0	0.154	0.218
1700056E22Rik	1.534	0.944	5.642	5.739	4.04	5.25	7.361	6.559	4.28	3.659	6.682	2.905	2.466	1.508	6.341	5.18	4.934	4.171	0.197	0.439	1.352	1.905	1.447	1.105	1.505	1.643	0.955	1.23	1.771	0.924	0.867	0.742	1.24	0.75	1.187	0.906
1700057G04Rik	0.212	0.058	0.086	0.068	0.291	0.115	0.066	0.259	0	0.28	0.256	0.072	0.063	0.289	0.269	0.071	0	0.145	0.363	0.323	0.248	0	0.416	0	0.488	0.089	0.08	0	0.479	0	0	0.195	0.175	0.098	0	0
1700057H15Rik	0	0	0	0	0	0	0	0	0	0	0	0	0	0	0	0	0	0	0	0	0	0	0	0	0	0	0	0	0	0	0	0	0	0	0	0
1700057H21Rik	0	0	0	0	0	0	0	0	0	0	0	0	0	0	0	0	0	0	0	0	0	0	0	0	0	0	0	0	0	0	0	0	0	0	0	0
1700060C16Rik	0	0	0	0	0	0	0	0	0	0	0	0	0	0	0	0	0	0	0	0	0	0	0	0	0	0	0	0	0	0	0	0.318	0	0	0	0
1700060C20Rik	0	0.103	0	0	0	0	0.234	0	0	0	0	0	0.337	0.103	0	0	0	0	0.323	0.576	0.295	0	0.297	0	0.726	0	0	0	0.171	0.189	0	0.347	0.469	0.176	0.194	0.33
1700061F12Rik	0	0	0	0	0	0	0	0	0	0	0	0	0	0	0	0	0	0	0	0	0	0	0	0	0	0	0	0	0	0	0	0	0	0	0	0
1700061I17Rik	0	0	0	0	0	0	0	0	0	0	0	0	0	0	0	0	0	0.116	0	0.043	0	0	0	0	0	0.048	0	0	0.051	0	0.107	0	0	0.106	0	0
1700061J23Rik	0.138	0	0	0	0	0	0	0	0	0	0	0	0	0	0	0	0	0	0	0.791	0	0	0.163	0	0.319	0	0.156	0	0	0	0	0	0	0	0	0
1700061N14Rik	2.263	0.928	1.189	0.31	0.334	0.395	0.301	0.446	1.258	0.803	0	0.496	0.722	1.059	0.411	1.303	0.578	0.663	0.831	1.296	0.759	0.752	0.953	1.79	0.933	1.425	1.646	2.16	2.853	0.73	1.141	2.457	0.804	1.354	2.75	3.392
1700063A18Rik	0	0	0	0	0	0	0	0	0	0	0	0	0	0	0	0	0	0	0	0	0	0	0	0	0	0	0	0	0	0	0	0	0	0	0	0
1700063D05Rik	0	0.086	0	0	0	0	0	0	0	0	0.253	0	0	0	0	0	0	0	0	0	0	0	0	0	0	0.395	0.118	0.14	0	0	0	0	0	0	0	0.137
1700063H04Rik	0	0	0.445	0.261	0	0.222	0.169	0.334	0.236	0	0.22	0.279	0	0	0	0.092	0.108	0.279	0.117	0	0	0	0.214	0	0	0	0	0	0	0.137	0	0	0	0.254	0.14	0
1700063O14Rik	0	0	0.37	0.723	0	0.491	0.562	0.554	0	0.449	0.182	0.463	0.135	0	0	0	0	0.309	0	0	0	0.234	0	0.167	0.348	0	0.341	0.403	0.614	0	0.426	0	0	0	0	0
1700064J06Rik	0	0	0	0	1.191	0	0	0	0	0	0	0	0	0	0	0	0	0	0	0.22	0.226	0	0	0	0	0	0	0	0.261	0	0	0	0	0	0	0
1700064M15Rik	0.575	1.51	1.128	0.441	0.831	1.031	0.429	1.163	1.194	0.229	1.252	0.353	0.205	1.036	0.439	0.464	0.411	1.062	0.296	0.922	0.135	0.892	0.407	1.274	0.265	0	0.13	0.461	0.781	1.212	0.812	1.271	1.001	0.321	1.245	0.905
1700065D16Rik	0	0	0.12	0.282	0.101	0.08	0.182	0.54	0	0.097	0.237	0.1	0	0.321	0	0.197	0	0.803	0	0	0.575	0	0.231	0.325	0	0.123	0.111	0.131	0.133	0	0.138	0.406	0.122	0	0	0.128
1700065I16Rik	0	0	0	0	0	0	0	0	0	0	0	0	0	0	0	0	0	0	0	0	0	0	0	0	0	0	0	0	0	0	0	0	0	0	0	0
1700065J11Rik	0	0	0	0	0	0	0	0	0	0	0	0	0	0	0	0	0	0	0	0	0	0.269	0	0	0	0	0	0	0	0	0.245	0	0	0	0	0
1700065J18Rik	0.551	0.452	0.225	0	0.758	0.15	0	0.506	0.476	0.73	0.666	0.752	0.656	0.15	0	0.74	0.437	0.188	0	0.21	0	0.855	0.433	1.22	1.272	0.463	2.285	0.736	0.997	0.829	0.778	0.254	0.228	0.256	0	0
1700065L07Rik	0	0	0	0	0	0	0	0	0	0	0	0	0	0	0	0	0	0	0	0	0	0	0	0	0	0	0	0	0	0	0	0	0	0	0	0
1700065O20Rik	0	0	0	0	0	0	0	0	0	0	0	0	0	0	0	0	0	0	0	0	0	0	0	0	0	0	0	0	0	0	0	0	0	0	0	0
1700066B17Rik	0	0	0	0	0	0	0	0	0	0.555	0	0	0	0	0	0	0	0	0	0	0	0	0	0	0	0	0	0	0	0	0	0	0	0	0	0
1700066B19Rik	0.089	0.122	0.399	0.199	0.214	0.29	0.166	0.327	0.231	0.294	0.323	0	0.159	0.097	0.188	0.179	0.459	0.061	0	0.034	0.07	0.46	0.07	0.098	0.068	0.075	0.134	0.238	0.241	0.268	0.167	0.082	0.074	0.083	0.275	0.311
1700066C05Rik	0	0	0	0	0	0	0	0	0	0	0	0	0	0	0	0	0	0	0	0	0	0	0	0	0	0	0	0	0	0	0	0	0	0	0	0.24
1700066J03Rik	0.144	0.59	1.057	0.414	0	0.469	0.268	0	0.56	0.286	0.174	0.589	0	0.236	0.548	0.724	0.171	0.442	0.554	0.329	0	0.892	1.187	1.115	0.664	0.362	0.163	1.345	0.586	0.649	1.421	0	0.715	0.401	1.334	1.697
1700066M21Rik	3.602	3.906	3.901	5.182	4.637	4.944	3.378	3.334	3.361	4.265	4.029	3.56	4.053	3.961	3.106	3.555	3.056	3.138	3.743	3.956	3.39	2.833	3.52	3.798	3.702	3.17	3.684	3.165	4.153	3.417	3.379	3.068	3.802	2.928	3.396	3.139
1700066N21Rik	0	0	0	0	0	0	0	0	0	0	0	0	0	0	0	0	0	0	0	0	0	0	0	0	0	0	0	0	0	0	0	0	0	0	0	0
1700066O22Rik	0	0	0	0	0	0	0	0	0	0	0	0	0	0	0	0	0	0	0	0.265	0	0	0	0	0	0	0	0	0	0.116	0	0	0	0	0	0.101
1700067G17Rik	0	0	0	0	0	0	0	0	0	0	0	0	0	0	0	0	0	0	0	0	0	0	0	0	0	0	0	0	0	0	0	0	0	0	0	0
1700067K01Rik	0.615	1.285	1.646	1.878	1.098	1.504	1.72	1.594	2.178	1.945	1.421	0.916	1.848	1.833	3.059	1.917	1.933	2.41	1.295	0.384	0.394	0.695	0.726	0.558	0.646	1.057	0.696	0.748	0.987	0.674	0.948	0.541	0.695	1.015	0.692	1.248
1700067P10Rik	0	0	0	0	0	0	0	0	0	0	0	0	0	0	0	0	0	0	0	0	0	0	0	0	0	0	0	0	0	0	0	0	0	0	0	0
1700069L16Rik	0	0	0.129	0	0	0	0.196	0	0	0.105	0	0	0	0	0	0	0	0	0.677	0	0.124	0.164	0	0.117	0.122	0.266	0.119	0.141	0.429	0	1.339	0	0	0	0.326	0.691
1700069P05Rik	0	0.077	0	0	0	0	0	0	0	0	0	0	0	0	0	0	0	0	0	0	0	0	0	0	0	0	0	0	0	0	0.266	0	0	0	0	0
1700071K01Rik	0	0	0.35	0.137	0.443	0.058	0	0	0.093	0.071	0.086	0	0	0.059	0	0.144	0	0.073	0	0.082	0	0	0.084	0	0	0	0	0	0	0	0	0	0	0	0	0
1700071M16Rik	0	0	0	0	0	0	0	0	0	0	0	0	0	0	0	0	0	0	0	0	0	0	0	0	0	0	0	0	0	0	0	0	0	0	0	0
1700072B07Rik	0	0	0	0	0	0	0	0	0	0	0	0	0	0	0	0	0	0	0	0	0	0	0	0	0.385	0	0	0	0	0	0	0	0	0	0	0
1700072I22Rik	0.507	0.693	0.621	0.81	0.436	0.275	0.157	0.155	0.439	0.42	0	0	0.754	0.9	0.215	0.255	0.604	0.693	0.109	0.097	0.695	0.131	0.598	0.374	0.585	0.213	0	0.565	0.344	0.254	0.597	0.467	0	1.062	1.045	0.998
1700072O05Rik	0	0	0	0	0	0	0	0	0	0	0	0	0	0	0	0	0	0	0	0	0	0	0	0	0	0	0	0	0	0	0	0	0	0	0	0
1700073E17Rik	0	0.04	0	0	0	0.013	0.06	0	0	0	0	0	0.014	0	0	0	0	0	0	0	0.076	0	0	0.036	0	0.02	0	0	0.022	0.024	0	0	0	0	0	0.021
1700074H08Rik	0	0	0	0	0	0	0	0	0	0	0	0	0	0	0	0	0	0	0	0	0	0	0	0	0	0	0	0	0	0	0	0	0	0.189	0	0
1700074P13Rik	0	0	0	0	0	0	0	0	0	0	0	0	0	0	0	0	0	0	0	0	0	0	0	0	0	0	0	0	0	0	0	0	0	0	0	0
1700080N15Rik	0	0	0	0	0	0	0	0	0	0	0	0	0	0	0	0	0	0	0	0	0	0	0	0	0	0	0	0	0	0	0	0	0	0	0	0
1700080O16Rik	0.102	0	0	0	0	0	0.095	0.188	0	0	0	0	0.273	0.042	0	0.051	0	0	0.131	0.058	0	0	0.06	0.057	0	0	0.058	0	0	0	0.144	0.141	0	0.071	0	0.067
1700081H04Rik	0	0	0	0	0	0	0	0	0	0	0	0	0	0	0	0	0	0	0	0	0	0	0	0	0	0	0	0	0	0	0	0	0	0	0	0
1700083H02Rik	0	0	0	0	0	0	0	0	0	0	0	0	0	0	0	0	0	0	0	0	0	0	0	0	0	0	0	0.156	0	0	0	0	0	0	0.18	0
1700084D21Rik	0	0	0	0	0	0	0	0	0	0	0	0	0	0	0	0	0	0	0	0	0	0	0	0	0	0	0	0	0	0	0	0	0	0	0	0
1700084E18Rik	1.197	0.841	1.257	2.295	1.412	3.76	1.911	3.614	0.887	1.189	4.135	2.274	1.984	1.96	3.043	1.378	1.425	1.227	1.538	0.783	1.004	0.531	0.403	0.947	0.592	1.077	1.16	0.685	1.16	1.029	0.966	0.472	0.637	1.432	0.793	0.673
1700084F23Rik	0	0	0	0.068	0.073	0.058	0.066	0.065	0.184	0	0	0	0.19	0	0	0	0	0	0	0	0.083	0	0	0	0	0	0.241	0	0	0.107	0	0	0	0	0	0
1700084J12Rik	0.203	0.083	0.498	0.097	0.21	0.248	0	0.093	0	0.202	0.614	0.623	0	0.249	0	0.614	0.121	0	0	0	0	0	0.12	0.225	0	0.128	0.23	0	0	0.153	0	0.421	0.883	0	0	0.266
1700084M14Rik	0	0	0	0	0	0	0	0	0	0	0	0	0	0	0	0	0	0	0	0	0	0	0	0	0	0	0	0	0	0	0	0	0	0	0	0
1700085C21Rik	0	0	0	0	0	0	0	0	0	0	0	0	0	0	0	0	0	0	0	0	0	0	0	0	0	0	0	0	0	0	0	0	0	0	0	0
1700086L19Rik	0	0	0	0	0	0	0	0	0	0	0	0	0	0	0	0	0	0	0	0	0	0	0	0	0	0	0	0.095	0	0	0	0	0	0	0	0
1700086O06Rik	5.455	5.106	8.9	7.59	8.41	10.798	8.732	8.124	7.925	7.863	8.737	10.379	6.93	8.811	9.037	7.008	8.649	7.488	5.038	7.524	7.31	7.035	7.021	9.659	9.356	10.261	6.954	7.804	6.207	7.866	6.13	6.211	7.64	6.115	8.557	7.005
1700088E04Rik	1.25	1.248	1.665	0.99	1.852	1.107	1.215	1.249	0.705	0.972	1.512	0.723	1.359	1.647	1.935	0.493	1.23	1.561	0.559	0.685	1.915	1.603	0.961	1.324	1.255	0.685	0.922	0.872	1.107	0.655	1.074	1.877	1.418	1.366	1.009	0.356
1700091H14Rik	0.053	0.088	0.066	0.051	0	0	0.149	0	0	0	0	0.055	0	0	0	0	0	0.055	0	0	0	0	0	0	0	0.135	0	0	0	0	0	0.148	0.133	0	0	0
1700092C02Rik	0	0	0	0	0	0	0.193	0	0	0	0	0	0	0	0	0	0	0	0	0	0	0	0	0	0	0	0	0	0	0	0	0	0	0	0	0
1700092C10Rik	0	0	0	0	0	0.106	0	0	0	0	0	0	0	0	0	0.131	0	0	0.168	0	0.153	0	0	0	0	0	0	0	0	0	0	0	0.162	0	0.202	0
1700092E19Rik	0	0	0	0	0	0	0	0	0	0	0	0	0	0	0	0	0	0	0	0	0	0	0	0	0	0	0	0	0	0	0	0	0	0	0	0
1700092K14Rik	0	0	0	0	0	0	0	0	0	0	0	0	0	0	0	0	0	0	0	0	0	0	0	0	0	0	0	0	0	0	0	0	0	0	0	0
1700092M07Rik	0.586	0.961	1.914	0.562	0.202	0.795	0.546	1.974	0.76	0.776	0.472	1.399	0.872	0.8	0.745	1.18	0.698	2.003	0.502	0.671	0.459	0.606	1.381	0.432	0	0.738	0	0.261	0.795	0.588	0.276	1.349	0.243	0.273	0.302	0.512
1700093K21Rik	0.644	0.837	0	0.051	0	0	0.2	0.049	0.07	0	0.195	0.11	0.288	0.176	0	0.054	0	0	0.552	0.43	0.567	0.833	0.127	0.178	0.372	0.879	0.547	1.004	0.875	0.889	0.303	1.113	0.467	0.675	0.415	0.423
1700094D03Rik	3.03	3.137	3.301	2.698	3.998	3.487	3.091	3.714	2.933	3.417	3.491	2.928	3.436	3.939	3.149	2.981	4.755	4.169	3.926	4.186	4.406	6.531	5.359	5.22	6.023	5.907	6.176	6.91	5.158	4.96	5.637	5.649	6.276	4.801	5.914	6.214
1700094J05Rik	0.074	0	0	0	0	0	0.139	0	0	0	0	0.076	0	0	0	0	0	0	0	0	0	0	0	0	0	0.281	0.084	0.199	0.404	0	0	0	0	0	0	0
1700094M24Rik	0	0	0	0	0	0	0	0	0	0	0	0	0	0	0	0	0	0	0	0	0	0	0	0	0	0	0	0	0	0	0	0	0	0	0	0
1700095A21Rik	0.069	0	0.085	0	0.287	0.113	0	0.128	0.09	0.414	0.084	0.071	0.186	0.171	0	0	0	0.214	0.089	0.238	0.082	0	0.164	0.077	0.24	0	0.079	0.464	0.283	0	0	0.192	0	0.097	0	0.091
1700095B10Rik	0	0	0	0	0	0	0	0	0	0	0	0	0	0	0	0	0	0	0	0	0	0	0	0	0	0	0	0	0	0	0	0	0	0	0	0
1700095J03Rik	0	0	0	0	0	0	0	0	0	0	0	0	0	0	0	0	0	0	0	0	0	0	0	0	0	0	0	0	0	0	0	0	0	0	0	0
1700095J12Rik	0	0.081	0.363	0.095	0	0	0	0.181	0	0	0	0	0	0	0	0	0	0	0.254	0.226	0	0	0	0	0	0	0	0	0	0.149	0	0	0	0	0	0
1700096J18Rik	0.163	0.134	1.803	0.157	1.012	0.266	0	0.3	0.848	0.325	0.988	0	0.146	0.669	0	0.329	0	0.335	0.21	0	0.768	0	0.193	0.181	0	0.823	0.37	0	0.444	0	0.461	0.226	0	0.913	0	0.214
1700096K18Rik	1.075	0.882	4.205	2.455	2.379	2.628	3.148	2.824	3.188	1.323	2.23	1.834	0.96	1.132	2.474	2.993	1.647	2.363	0.592	0.645	1.383	1.192	0.483	1.021	0.709	1.161	1.101	0.547	1.321	0.925	0.651	1.486	0.7	1.072	1.029	1.142
1700096P03Rik	0	0	0	0	0	0	0	0.156	0	0	0	0	0	0	0	0	0	0	0	0	0.199	0	0	0	0	0	0	0.227	0	0	0	0.704	0	0	0	0
1700097N02Rik	0	0	0	0	0	0	0	0	0	0.262	0	0	0	0	0	0	0	0	0	0.201	0	0	0	0	0	0	0.099	0	0	0	0	0	0	0	0	0
1700099I09Rik	0	0	0	0	0	0	0.156	0	0	0	0.101	0.086	0	0	0	0	0	0	0	0	0	0	0	0	0	0	0	0	0	0	0	0	0	0	0	0
1700100I10Rik	0	0	0	0	0	0	0	0	0	0	0	0	0	0	0	0	0	0	0	0	0	0	0	0	0	0	0	0	0	0	0	0	0	0	0	0
1700100L14Rik	0	0	0	0	0	0	0	0	0	0	0	0	0	0	0	0	0	0	0	0	0	0	0	0	0	0.137	0.123	0	0.295	0	0	0.15	0	0	0.168	0
1700101I11Rik	0.213	0	0.087	0.341	0.22	0.232	0.133	0.131	0.277	0	0.086	0.146	0.254	0	0	0.215	0.254	0.365	0	0.081	0	0	0	0.158	0	0.179	0	0	0	0	0	0.098	0	0	0	0.093
1700101O22Rik	0	0	0	0	0	0	0	0	0	0	0	0	0	0	0	0	0	0	0.563	0	0	0	0	0	0	0	0	0	0	0	0	0	0	0	0	0
1700102H20Rik	0.132	1.081	0.323	0.253	0.272	1.396	0.491	0.485	1.539	0.393	0.478	0.674	1.412	0.756	0.503	1.461	0.314	0.946	0.678	0.905	0.929	0.409	0.621	0.73	0.608	0.664	1.044	2.642	1.61	1.389	0.93	1.092	1.638	1.104	1.019	0.519
1700102P08Rik	0.946	1.164	1.242	0.648	1.047	0.881	0.755	0.497	0.438	1.074	0.409	0.691	0.845	0.885	1.117	1.634	0.966	1.178	0.608	0.696	1.111	1.258	0.319	0.673	1.404	1.021	1.299	0.722	0.917	1.526	0.668	1.12	1.344	0.566	0.522	1.064
1700104L18Rik	0.124	0	0	0	0	0	0	0	0	0	0	0	0	0	0	0	0	0	0.159	0	0	0	0	0	0	0	0.281	0	0	0	0	0	0	0	0	0
1700105P06Rik	0.401	0	0	0.256	0.414	0.109	0.125	0	0.173	0.133	0.162	0	0	0	0.17	0.539	0.318	0	0.516	0.153	0	0.415	0	0	0	0	0	0	0.726	0.402	0	0	0.166	0	0	0
1700108F19Rik	0.085	0.07	0	0	0	0	0.159	0.079	0.111	0	0	0.087	0.076	0.14	0.217	0.086	0	0	0.11	0.196	0	0.265	0	0.095	0.099	0	0.097	0.114	0.116	0	0	0.118	0	0	0	0
1700108J01Rik	0	0	0	0	0	0	0	0	0	0	0	0	0	0	0	0	0.566	0	0	0	0	0	0.187	0	0	0	0	0	0	0	0	0	0	0	0	0
1700109G14Rik	0.279	0.305	0	0	0	0	0.087	0	0.241	0.092	0.112	0	0.083	0.305	0	0	0.221	0.191	0.478	0.106	0.328	0.289	0.329	0.103	0.644	0.586	0.21	0.124	0.631	0.28	0.394	0.899	0.231	0.519	0.288	0.244
1700109G15Rik	0	0	0.237	0	0	0.315	0	0	0.251	0	0	0	0	0	0	0	0	0.793	0	0	0	0	0	0	0	0	0	0	0	0	0	0	0.24	0	0	0
1700109H08Rik	9.96	7.746	5.469	7.164	5.036	4.734	5.993	4.483	5.115	4.433	5.773	3.716	6.485	6.799	4.749	6.901	4.696	5.322	10.537	7.961	6.093	4.509	5.627	7.929	8.263	10.196	9.743	5.963	10.142	7.029	8.791	12.186	10.445	7.678	8.505	7.622
1700109I08Rik	0	0	0	0	0	0	0	0	0	0	0	0	0	0	0	0	0	0	0	0	0	0	0	0	0	0	0	0	0	0	0	0	0	0	0	0
1700109K24Rik	2.314	2.736	2.503	1.893	2.6	3.327	1.205	1.877	1.943	1.42	3.705	2.716	2.188	2.787	2.077	1.92	1.054	1.606	2.1	2.572	1.998	3.063	2.167	2.111	2.042	3.172	2.387	1.546	2.218	2.664	2.307	3.292	1.523	3.516	2.632	3.036
1700110C19Rik	0.308	0.084	0	0.099	0.318	0.251	0.191	0.094	0.267	0.51	0.746	0.841	0.184	0.168	0.261	0.207	0.122	0.105	0	0	0.241	0.159	0.121	0.228	0.474	0.518	0.349	0.137	0.139	1.083	0	0.142	0.255	0.287	0.318	0.404
1700110I01Rik	0	0	0	0	0	0	0	0	0	0	0	0	0	0	0	0	0	0	0	0	0.017	0	0	0	0	0	0	0	0.02	0	0	0	0	0	0	0
1700110I07Rik	0	0	0	0	0	0	0	0	0	0	0.247	0	0	0	0	0	0	0	0	0	0	0	0	0	0	0	0	0	0	0	0	0	0	0	0	0
1700110K17Rik	0.733	0	0.128	0	0	0	0.098	0	0.136	0	0	0	0.094	0.172	0	0	0	0.107	0.269	0	0	0.163	0.247	0.116	0.605	0	0.356	0.28	0.285	0.316	0.444	0.145	0.13	1.024	0.486	0.137
1700111N16Rik	0	0	0	0	0	0	0	0	0	0	0	0	0	0	0	0	0	0	0	0	0	0	0	0	0	0	0	0	0	0	0	0	0	0	0	0
1700112H15Rik	0.667	0	0	0.274	0.295	0.078	0.178	0.088	0.247	0	0	0	0.085	0.078	0	0	0.909	0.098	0.123	0.109	0.224	0.296	0.337	0.422	0	0.481	0.324	0.382	0.388	0.144	0.269	0	0.474	0.666	0.147	0.5
1700112J05Rik	0	0.533	1.023	0.178	1.245	0	0.518	0	0.481	0.553	0.337	0.19	0.828	0.456	0	0.374	0.552	0.476	0.477	0.319	0.871	1.007	0.765	0.514	0.642	1.051	0.21	0.496	0.504	0.14	0.262	0.769	0.346	0.518	0.287	0.608
1700112J16Rik	0.447	0.416	0.219	0.029	0.154	0.049	0.083	0.137	0.039	0.059	0.288	0	0.319	0.268	0.038	0.09	0.035	0.244	0.766	0.444	0.945	0.647	1.054	0.528	0.825	0.826	0.506	0.876	0.809	0.897	0.715	1.4	0.704	0.499	0.645	0.352
1700113A16Rik	1.509	1.114	0.925	0.434	1.169	1.414	1.547	1.804	2.056	1.5	1.004	1.158	1.617	2.473	0.192	1.141	1.528	1.161	1.164	2.161	2.216	1.991	2.225	2.508	1.655	1.711	2.049	1.916	1.947	2.84	1.599	3.128	1.688	2.213	2.335	2.475
1700113B09Rik	1.035	0.566	0	0.993	0.713	0.141	0.804	0.159	0.448	0.514	0.209	0	0.462	0.141	0	0.522	0.616	0.708	0.887	0.593	0.203	1.606	0.407	0.191	0	1.304	0.39	0.231	0	0.519	0.487	0	0.429	0	0.267	0.226
1700113H08Rik	0.331	0.453	0.068	0.212	0	0	0	0	0	0.055	0.134	0.057	0.197	0.09	0	0.167	0.132	0.113	0.355	0.316	0.065	0.6	0.261	0.245	0.319	0.557	0.187	0.443	0.375	0.249	0.702	0	0	0.308	0.256	0
1700116B05Rik	0	0	0	0	0	0	0	0	0	0	0	0	0	0	0	0	0	0	0	0	0	0	0	0	0	0	0	0	0	0	0	0	0	0	0	0
1700119H24Rik	0	0	0	0	0	0	0	0	0	0	0	0	0	0	0	0	0	0	0	0	0	0	0	0	0	0	0	0	0	0	0	0	0	0	0	0
1700120C14Rik	0	0.157	0.234	0.183	0.79	0	0.891	0.176	0	0	0	0.978	0.171	0.47	0.243	0.771	0.228	0.785	0.983	0.219	0.898	0.297	0.902	1.271	0.221	0.482	0.433	0	0.26	0.288	0.81	0.528	0.238	0.534	1.183	0
1700120E14Rik	0	0	0	0	0	0	0	0	0	0	0	0	0	0	0	0	0	0	0	0	0	0	0	0	0	0	0	0	0	0	0	0	0	0	0	0
1700120G07Rik	0	0	0	0	0	0	0	0	0	0	0	0	0	0	0	0	0	0	0	0	0	0	0	0	0	0	0	0	0	0	0	0	0	0	0.26	0
1700120K04Rik	3.279	2.018	2.01	3.014	2.257	2.449	2.164	2.01	1.773	4.072	0.826	3.356	1.342	1.679	2.432	0.688	3.092	0.701	1.581	2.034	1.926	2.332	2.9	3.934	3.311	2.926	3.091	5.295	1.669	2.263	0.772	3.398	2.717	0.572	2.324	1.434
1700121L16Rik	0	0	0	0	0	0	0	0	0	0	0	0	0	0	0	0	0	0	0	0	0	0	0	0	0	0	0	0	0	0	0	0	0	0	0	0
1700121N20Rik	0	0	0	0	0	0	0	0	0	0	0	0	0	0	0	0	0	0	0	0	0	0	0	0	0	0	0	0	0	0	0	0	0	0	0	0
1700122C19Rik	0	0	0	0	0	0	0	0	0	0	0	0	0	0	0	0.094	0	0	0	0	0.109	0	0	0	0	0	0	0	0	0	0	0	0	0	0	0
1700122H20Rik	0	0.434	0	0	0	0	0	0	0	0	0	0	0	0	0	0	0	0	0	0	0	0	0.208	0.39	0	0	0	0	0	0	0	0	0	0	0	0
1700122O11Rik	0	0	0	0	0	0	0	0	0	0	0	0	0	0	0	0	0	0	0	0	0	0	0	0	0	0	0	0	0	0	0	0	0	0	0	0
1700123J17Rik	0	0	0	0	0	0	0	0	0	0	0	0	0.036	0	0	0	0	0	0	0	0	0	0	0	0	0	0	0	0	0	0	0	0	0	0	0
1700123K08Rik	2.196	1.569	1.042	1.019	0.732	1.039	0.462	2.215	1.195	2.042	0.771	0.29	2.657	1.393	1.622	1	1.604	1.09	1.913	2.516	2.83	4.508	4.094	3.061	3.189	3.303	2.164	2.178	3.655	4.054	2.401	2.839	3.699	2.473	2.849	1.673
1700123L14Rik	0	0	0	0	0	0	0	0	0	0	0	0	0	0	0.055	0	0.052	0	0	0	0	0	0	0	0	0.055	0	0	0	0	0	0	0	0	0	0
1700123M08Rik	1.322	1.085	0.256	0.534	0.575	0.85	0.713	0.256	0.632	0.761	0.337	0.855	0.684	0.399	0.531	0.842	0.829	0.286	0.537	1.116	1.063	0.324	0.985	1.233	1.526	0.789	0.787	0.837	0.283	1.153	0.884	0.577	0.692	0.777	0.538	0.456
1700123O12Rik	0	0	0	0	0	0	0	0	0	0	0	0	0	0	0	0	0	0	0	0	0	0	0	0	0	0	0	0	0	0	0	0	0	0	0	0
1700123O20Rik	5.184	5.316	8.28	8.211	7.908	6.623	7.829	7.438	8.153	6.087	7.601	10.128	5.751	5.372	8.489	7.084	6.689	8.299	5.251	4.273	5.812	6.217	4.214	5.089	3.989	3.81	5.998	4.146	4.265	4.907	3.605	4.396	5.125	4.167	2.976	3.246
1700123O21Rik	0	0	0	0	0	0	0	0	0	0	0	0	0	0	0	0	0	0	0	0	0	0	0	0	0	0	0	0	0	0	0	0	0	0	0	0
1700124L16Rik	4.717	3.342	6.307	7.608	6.199	6.638	4.194	7.293	3.616	7.882	6.225	6.144	5.361	6.322	7.906	7.13	8.683	5.938	4.41	10.068	4.785	5.657	7.331	3.325	8.414	7.293	4.609	8.596	3.784	6.133	6.055	2.963	2.665	5.388	9.949	8.719
1700125G02Rik	0.143	0.352	0	0	0.886	0	0.133	0.263	0	0.568	0.346	0.731	0.383	0.234	0	0.144	0	0.147	0.368	0.655	0.168	0.444	0	0.158	0.495	0.18	0	0.382	0.388	0	0	1.185	0.711	0.2	0.221	0.563
1700125G22Rik	0.172	0.212	0.106	0.661	0.267	0.491	0.241	0	0.447	0	0.208	0	0	0.212	0	0.521	0.103	0.265	0.111	0.099	0.101	0.401	0.102	0	0	0	0.097	0.23	0.234	0.259	0.243	0.119	0.107	0.241	0.4	0.113
1700125H03Rik	0	0	0	0	0	0	0	0	0	0	0	0	0	0	0	0	0	0	0	0	0	0	0	0	0	0	0	0	0	0	0	0	0	0	0	0
1700125H20Rik	0.533	0.375	0.187	0.219	0.236	0.124	0.071	0	0.197	0	0.276	0.311	0.136	0.125	0	0.153	0.091	0.078	0.391	0.261	0.357	0.354	0.269	0.421	0.527	0.288	0	0.203	0	0	0.43	0	0.095	0.212	0.235	0.1
1700126H18Rik	0	0	0	0	0	0	0	0	0	0	0	0	0	0	0	0	0	0	0	0	0	0	0	0	0.212	0	0	0	0	0	0.519	0	0	0	0	0
1700128A07Rik	0	0.071	0	0	0	0	0	0	0	0	0	0	0	0	0	0	0	0	0	0.296	0.101	0	0	0.096	0	0	0	0	0.117	0	0	0	0	0	0	0
1700128F08Rik	0	0	0	0	0	0	0	0	0	0	0	0	0	0	0	0	0	0	0	0	0	0	0	0	0	0	0	0	0	0	0	0	0	0	0	0
1700129C05Rik	0	0	0	0	0	0	0	0	0	0	0	0	0	0	0	0	0	0	0	0	0	0	0	0.307	0.08	0	0	0	0	0	0	0	0	0	0	0
1810006J02Rik	0	0	0	0	0	0	0	0	0	0	0.053	0	0	0	0	0	0	0	0	0	0	0	0	0	0	0	0	0	0	0	0	0	0	0	0	0
1810007C17Rik	0	0	0	0	0	0	0	0	0	0	0	0	0	0	0	0	0	0	0	0	0	0	0	0	0	0	0	0	0	0	0	0	0	0	0	0
1810007D17Rik	0	0	0	0	0	0	0	0	0	0	0	0	0	0	0	0	0	0	0	0	0	0	0	0	0	0	0	0	0	0	0	0	0	0	0	0
1810008I18Rik	0	0	0	0	0	0	0	0	0	0	0	0	0.575	0	0	0	0	0	0.138	0	0	0	0	0	0	0	0.243	0	0	0	0	0	0	0	0	0
1810009A15Rik	1.277	0.599	1.79	0.525	0.471	0.818	1.53	0.671	1.302	0.997	0.883	0.56	1.385	0.448	0.348	0.828	0.978	1.123	0.821	0.105	0.429	0.425	0.538	1.213	0.105	0.46	1.342	0.854	0.991	1.374	0.258	0.126	1.928	1.656	1.27	1.676
1810009J06Rik	0	0	0	0	0	0	0	0	0	0	0	0	0	0	0	0	0	0	0	0	0	0	0	0	0	0	0	0	0	0	0	0	0	0	0	0
1810010H24Rik	3.26	3.066	3.789	3.234	3.714	3.113	3.769	2.971	3.719	3.127	4.045	3.968	2.936	3.36	4.502	4.05	2.778	2.421	3.54	4.312	3.334	3.576	4.771	3.953	3.697	3.93	3.942	4.657	3.815	3.808	4.444	4.854	3.632	3.335	3.564	3.354
1810012K16Rik	0.958	0.786	0.839	0.788	0.848	0.781	2.295	0	0.178	2.312	0.497	0.56	3.056	1.906	1.566	0.69	1.304	0.562	1.056	3.292	3.055	1.912	0.968	0.455	1.738	2.242	2.013	1.463	1.487	0.824	1.16	2.27	0.68	2.102	1.058	0.898
1810013A23Rik	0	0	0	0	0	0.145	0	0	0	0	0	0	0	0	0	0	0	0	0	0	0	0	0.42	0	0	0.224	0	0	0	0.268	0	0	0	0	0	0.233
1810013L24Rik	12.546	12.579	11.428	10.146	9.834	9.702	10.347	9.877	9.285	10.946	10.375	10.901	11.496	10.605	10.882	11.524	11.257	10.124	12.969	13.451	13.624	13.763	13.741	12.908	14.06	13.397	14.854	14.066	12.559	12.638	13.577	14.82	12.764	13.577	12.927	13.21
1810014B01Rik	0.595	0.639	1.516	1.142	0.709	1.194	0.725	1.305	0.891	1.137	0.776	0.469	1.431	1.2	1.048	1.015	1.582	1.127	0.883	0.682	1.237	1.208	2.214	0.761	0.74	1.5	1.295	1.285	1.181	1.448	1.099	1.519	1.024	1.023	2.054	1.262
1810018F18Rik	0	0	0	0	0	0	0	0	0	0.153	0	0	0.046	0	0	0	0	0	0	0	0	0	0	0	0	0	0	0	0	0	0	0	0	0.072	0	0
1810019D21Rik	0.992	0.296	0.663	0.692	0.605	0.661	0.966	0.704	0.936	0.358	0.927	0.415	0.885	0.628	0.802	0.59	0.805	0.462	0.464	0.155	1.535	0.979	0.903	0.799	1.144	0.965	0.969	0.783	0.857	0.882	1.082	1.432	1.4	0.692	1.673	0.828
1810020O05Rik	0.213	0	0	0.136	0	0	0	0	0.276	0	0.086	0	0	0	0.09	0	0	0	0.82	0.081	0.333	0.77	0.251	0	0.245	0.089	0.08	0.189	0.289	0	0	0.685	0.352	0	0	0.093
1810021B22Rik	1.361	1.954	1.112	1.741	1.991	1.663	2.325	1.773	3.091	1.803	1.921	2.206	1.722	1.022	1.442	1.715	0.54	2.676	1.167	0.909	2.665	1.584	0.802	1.633	1.178	0.429	1.54	1.971	0.924	1.025	0.16	1.097	1.41	1.109	0.351	1.339
1810024B03Rik	0.059	0.144	0.072	0.281	0.424	0.048	0.164	0.323	0.152	0.291	0.425	0.24	0.314	0.096	0	0.177	0.14	0.12	0.075	0.067	0.344	0.091	0.415	0	0.203	0.295	0.133	0.157	0.159	0.265	0.248	0.324	0.218	0.245	0.181	0.077
1810026B05Rik	7.371	8.26	11.634	11.095	12.065	12.468	12.685	12.916	9.676	9.717	10.557	10.377	10.098	8.294	12.087	12.065	13.333	13.657	9.105	8.458	10.25	9.895	9.371	9.218	10.555	9.631	12.778	11.355	9.988	9.751	10.266	9.567	11.599	10.271	10.82	11.656
1810030O07Rik	12.234	11.155	7.225	7.68	8.528	7.226	8.107	8.385	7.829	8.398	7.972	8.081	8.665	9.497	7.354	7.874	6.723	8.443	9.794	12.101	9.7	9.494	10.983	8.962	11.457	10.824	10.098	9.996	9.173	9.545	10.758	10.912	9.918	10.443	9.977	9.484
1810034E14Rik	0.041	0.101	0.202	0.237	0.255	0.034	0.077	0.151	0	0.041	0.149	0.253	0.257	0.034	0.052	0.207	0.147	0	0.212	0.094	0.048	0.256	0.437	0.319	0.238	0.156	0.14	0.11	0.112	0.124	0.058	0.171	0.051	0.23	0.127	0.108
1810037I17Rik	32.227	30.93	48.54	43.811	49.369	43.843	47.086	43.954	44.477	41.535	39.721	34.07	35.565	33.869	43.202	42.207	49.523	47.25	33.614	36.561	32.586	26.895	31.278	32.327	32.721	28.153	30.443	29.866	30.442	35.246	30.053	31.719	29.569	27.593	32.447	30.013
1810041H14Rik	0.291	0.08	0	0.279	0.602	0.237	0.633	0.446	0.504	0.096	0.705	0	0.954	0.398	0.123	0.098	0	0.498	0.499	0.222	0	0	0.801	0.753	0.224	0	0.33	0.389	0.132	0.146	0.137	0.403	0.241	0.407	0.15	0.382
1810044D09Rik	1.984	1.378	6.923	6.734	7.408	7.337	8.816	12.069	7.328	7.128	5.539	6.405	4.089	4.626	6.405	3.692	5.454	8.925	2.159	2.098	1.255	3.08	3.6	2.874	2.29	2.885	1.9	1.632	3.523	1.838	3.018	1.898	2.277	1.705	3.305	3.604
1810046K07Rik	0	0	0	0	0	0	0	0	0	0	0	0	0	0	0	0	0	0	0	0	0	0	0	0	0	0	0	0	0	0	0	0	0	0	0	0
1810053B23Rik	0	0	0	0	0	0	0	0	0	0	0	0	0	0	0	0.029	0	0	0	0	0	0	0	0	0	0	0	0	0	0	0	0	0.036	0	0	0
1810055G02Rik	9.746	9.73	12.371	10.92	9.478	9.919	11.724	11.251	12.195	10.498	13.659	9.587	12.505	10.618	11.952	10.712	12.323	13.007	10.178	9.97	11.522	10.965	10.116	12.506	10.047	9.815	10.706	11.634	14.431	13.344	11.224	11.898	11.368	12.859	14.83	13.282
1810058I24Rik	37.776	42.164	63.693	66.12	69.132	61.506	68.576	70.769	66.237	64.253	57.207	57.493	48.487	49.424	73.971	67.412	66.848	69.67	40.946	40.784	36.808	36.343	41.518	41.966	39.653	34.168	38.936	40.359	35.506	34.999	42.804	38.893	39.94	37.629	39.569	40.137
1810062G17Rik	1.873	2.405	2.096	1.25	2.523	2.521	0.91	3.519	2.536	2.346	2.955	1.75	2.472	2.201	3.728	1.559	2.425	2.172	1.57	2.238	2.487	1.769	1.92	1.443	0.94	1.128	1.013	1.306	1.879	1.839	2.415	1.575	2.328	1.592	1.511	1.068
1810062O18Rik	0.099	0.405	0.242	0.853	0.204	0.563	0.276	1.544	0.769	0.196	0.478	0.101	1.235	0.647	0.377	0.299	0.471	0.405	1.143	0.792	0.232	0.767	0.233	0.109	0.342	0	0.112	0.396	0.402	0.149	0.279	0.409	0.491	1.103	0.306	0
1810063I02Rik	0.541	0	0	0	0	0	0	0	0	0	0	0	0	0	0	0	0	0	0	0	0	0	0	0	0	0.682	0	0	0	0	0	0	0	0	0	0
1810064F22Rik	0	0.053	0.119	0	0	0	0	0	0	0.064	0	0	0.029	0	0	0	0	0	0	0.037	0	0.05	0.038	0.036	0	0.041	0.036	0.043	0	0.049	0.046	0	0	0	0	0.042
1810065E05Rik	0	0	0	0	0	0	0	0	0	0	0.097	0	0	0.131	0	0	0	0	0	0	0	0	0	0	0.278	0.101	0	0	0.109	0.241	0.34	0.332	0	0.224	0	0
2010001A14Rik	5.535	5.098	6.784	5.029	12.634	9.097	7.779	7.766	4.913	8.2	8.575	8.248	4.075	5.17	7.038	8.709	6.824	7.67	2.746	6.672	2.623	3.918	6.984	6.56	6.612	3.425	3.406	4.802	4.482	4.093	3.291	4.696	4.586	4.338	6.158	5.222
2010003K11Rik	0	0	0.078	0	0	0	0.118	0	0	0	0	0	0.681	0	0	0	0	0.13	0	0	0	0	0	0	0	0	0	0	0	0	0	0	0	0	0	0
2010009K17Rik	0.521	0.214	0.638	0	0	0.106	0.121	0	0.338	0.259	0	0	0.116	0.533	0.662	0.525	0.465	0	0.502	1.789	0.153	0.202	0.46	1.441	0.3	0.984	0.442	0.348	0.53	0.196	0.368	0.54	0.162	0.182	0.805	0.341
2010010A06Rik	0	0	0	0	0	0	0	0	0	0	0	0	0	0	0	0	0	0	0	0.212	0	0	0	0	0	0	0.07	0	0	0	0	0.085	0	0	0	0.081
2010016I18Rik	0.095	0	0	0	0	0.233	0	0	0.185	0.142	0	0.097	0	0.117	0	0	0	0.049	0	0	0	0	0	0	0	0	0.054	0	0	0.072	0	0	0.118	0.066	0	0
2010106C02Rik	0	0.185	0	0.217	0	0.092	0	0	0	0.224	0	0	0	0.092	0.144	0	0.538	0	0	0	0.133	0	0	0	0	0	0.383	0.151	0.153	0	0	0	0.14	0.158	0.175	0.148
2010106E10Rik	0	0	0	0	0	0	0	0	0	0	0	0	0	0	0	0	0	0	0	0	0	0	0	0	0	0	0	0	0	0	0	0	0	0	0	0
2010109A12Rik	0	0.444	0	0.519	0.419	0.11	0.252	0	0	0.135	0.164	0	0.242	0.554	0	0	0	0.139	0.174	0.465	0.477	0	0.16	0	0.469	0.171	0.459	0.181	0.551	0.204	0	0	0	0.378	0.628	0.178
2010204K13Rik	6.901	7.913	12.688	14.139	10.932	12.714	14.099	12.761	14.346	13.09	11.383	12.198	11.834	10.984	10.869	16.359	15.972	13.836	6.956	9.879	9.948	8.763	7.12	12.334	7.422	5.928	10.026	7.232	8.411	7.556	6.644	8.019	11.403	6.679	7.277	9.156
2010300C02Rik	0	0	0.063	0	0	0	0	0	0	0	0	0	0	0	0	0	0	0	0	0.039	0.04	0	0.02	0.132	0.039	0	0	0.068	0.046	0.077	0.096	0.047	0.106	0	0.053	0.045
2010308F09Rik	0.212	0	0.259	0	0.219	0	0	0.097	0	0	0.384	0	0.094	0.26	0	0.107	0	0.109	0	0.121	0.249	0.164	0	0	0	0	0.479	0	0	0	0.448	0.585	0	0.148	0	0.139
2010310C07Rik	0.702	0.504	0.108	0.589	0.272	0.644	0.409	0.565	0.57	0.436	0.637	0.18	0.862	0.863	1.34	0.442	0.837	0.45	1.016	1.005	0.412	0.409	1.035	0.972	1.52	1.327	1.49	0.821	0.954	0.793	0.992	1.456	0.982	0.49	1.494	1.152
2010315B03Rik	2.312	3.088	2.439	2.347	2.693	2.694	2.755	2.497	2.198	2.778	1.789	2.311	3.289	2.753	2.291	1.68	2.434	3.117	3.146	3.326	3.411	2.671	2.695	3.842	3.352	3.32	3.681	3.414	2.628	2.753	2.468	3.158	2.841	2.966	3.41	2.892
2010320M18Rik	0.697	1.634	5.126	5.061	5.45	4.219	6.679	5.767	5.426	2.177	5.541	3.465	2.845	3.426	5.065	5.118	3.914	4.494	2.048	1.14	0.702	2.164	3.053	2.206	1.609	1.004	1.127	1.73	1.757	1.649	0.984	2.064	0.866	0.973	0.77	1.045
2200002D01Rik	0.146	0.36	0.179	0.14	0.453	0	0.273	0	0.949	0.291	0.531	1.348	0.915	0.12	0.558	0.59	0.349	0.6	0.941	0.503	0.172	0	0	0.162	0.169	0.184	0.166	0.196	0	0	0.207	0	0	0.204	0	0.576
2200002J24Rik	0	0	0	0	0	0	0	0	0	0.121	0	0	0	0	0.464	0	0	0	0	0	0	0.377	0	0	0	0	0	0.163	0.165	0.183	0	0	0	0.34	0	0.16
2210010C04Rik	0	0	0	0	0	0	0	0	0	0	0	0	0	0	0	0	0	0	0	0	0	0.107	0	0	0	0	0	0	0	0.052	0	0	0	0.048	0	0
2210016F16Rik	5.442	6.664	7.766	7.311	6.705	6.361	6.587	6.96	7.265	6.948	7.918	7.802	6.573	7.192	5.95	6.676	7.139	7.254	7.029	6.232	6.052	6.528	5.238	7.046	6.371	6.69	6.454	5.235	5.853	6.253	5.383	6.429	5.456	4.918	5.977	5.414
2210016L21Rik	22.536	23.33	20.115	19.511	24.026	21.291	21.727	21.184	25.521	21.721	21.483	20.015	20.626	22.787	21.367	21.862	21.89	19.486	19.002	20.468	21.783	20.322	24.452	21.973	22.702	18.055	22.128	22.683	19.075	22.168	21.666	17.628	19.279	20.637	20.688	22.117
2210039B01Rik	0	0	0	0	0	0	0	0.066	0	0	0.086	0.073	0	0	0	0	0	0	0	0.082	0	0	0	0	0	0	0	0	0	0.107	0	0	0	0	0.11	0
2210404E10Rik	1.781	1.044	0	0.122	0	0	0	0	0.825	0	0	0	0	0	0.485	0	0	0.131	0.654	0.291	1.345	1.777	0.9	0.705	1.762	0.802	1.584	0.34	0.864	0.192	1.258	1.055	0.633	0.711	1.181	0.501
2210406O10Rik	0.087	0.036	0.053	0.167	0.225	0.532	0.243	0.08	0.339	0.216	0.053	0.089	0.194	0.071	0.221	0.175	0.052	0	0	0.1	0.409	0.068	0.462	0.289	0.1	0.219	0.049	0.175	0	0.131	0.061	0.241	0.325	0.243	0.067	0.057
2210407C18Rik	0	0	0	0	0	0	0	0	0	0	0	0	0	0	0	0	0	0	0	0	0	0	0	0	0	0	0	0	0	0	0	0	0	0	0	0
2210408F21Rik	5.131	3.742	4.28	3.486	2.502	2.961	3.651	2.293	2.496	2.478	4.396	4.74	3.754	2.568	4.168	4.309	2.122	2.485	4.214	4.897	4.687	5.309	2.353	2.841	4.688	3.232	5.079	3.714	3.193	2.79	3.421	3.348	6.909	2.885	2.976	2.431
2210408I21Rik	0.04	0.097	0.032	0.291	0.136	0.14	0.135	0.073	0.103	0.157	0.191	0.094	0.2	0.216	0.1	0.08	0.204	0.23	0.102	0.121	0.093	0.143	0.171	0.117	0.061	0.149	0.298	0.264	0.179	0.099	0.093	0.291	0.131	0.147	0.081	0.207
2210409D07Rik	0	0	0	0	0	0	0	0	0	0	0	0	0	0	0	0	0	0	0	0	0	0	0	0	0	0	0	0	0	0	0	0	0	0	0	0
2210409E12Rik	0	0.484	0	0	0	0	0	0	0	0	0	0	0	0	0	0	0	0	0	0	0	0	0	0.218	0	0	0	0	0	0	0	0	0	0	0	0
2210414B05Rik	0	0	0	0	0	0	0	0	0	0	0	0	0	0	0	0	0	0	0	0	0.1	0	0	0	0	0	0	0	0	0	0	0	0	0	0	0
2210416O15Rik	0.641	0.405	0.363	0.757	0.204	0.522	0.414	0.771	0.128	0.392	0.597	0.252	0.352	0.485	0.188	0.547	0.411	0.759	0.444	0.847	0.695	0.459	0.989	0.601	0.398	0.311	0.446	0.593	0.603	0.52	0.418	0.75	0.429	0.275	0.687	0.647
2210417A02Rik	0	0	0.331	0	0	0	0	0	0	0	0	0	0	0	0	0	0	0	0	0	0	0	0	0	0	0	0	0	0	0	0	0	0.168	0	0	0
2210418O10Rik	0	0	0	0	0	0	0	0	0	0	0	0	0	0	0	0	0	0	0	0	0	0	0	0	0	0	0	0	0	0	0	0	0	0	0	0
2210420H20Rik	0	0.194	0	0	0	0	0	0	0	0	0	0	0.317	0	0	0.119	0	0	0	0.271	0	0	0	0	0	0.149	0	0	0.321	0.356	0	0	0	0	0	0.155
2300002M23Rik	0.297	0	0.073	0.057	0	0	0	0	0	0	0.072	0	0	0	0	0	0	0	0	0.204	0	0	0	0	0	0	0	0	0	0.089	0.168	0	0	0.083	0	0.078
2300003K06Rik	0	0	0	0	0	0	0	0	0	0	0	0	0	0	0	0	0	0	0	0	0	0	0	0	0	0	0	0	0	0	0	0	0	0	0	0
2300009A05Rik	4.342	5.801	10.796	10.589	12.17	11.926	6.472	8.44	8.209	7.519	8.554	8.379	5.871	5.995	8.203	8.626	8.57	6.363	8.772	6.109	7.285	6.546	10.239	10.168	6.3	5.939	9.123	6.798	4.884	8.405	6.482	5.485	6.476	5.023	5.181	8.951
2310001H17Rik	0	0	0	0	0	0	0	0	0	0	0	0	0	0	0	0	0	0	0	0	0	0	0	0	0	0	0	0	0	0	0	0	0	0	0	0
2310001K24Rik	0	0	0	0	0.501	0	0	0	0	0	0	0	0.289	0	0	0	0.193	0	0	0	0	0	0	0	0	0	0	0.216	0	0	0	0	0	0	0	0
2310002D06Rik	0	0.12	0	0	0	0	0	0	0	0	0.353	0	0	0.12	0	0	0	0	0	0	0.172	0	0	0	0	0	0.33	0	0	0.22	0	0	0.182	0	0	0
2310002F09Rik	0	0	0	0	0	0	0	0	0	0	0	0	0	0	0	0	0	0	0	0	0	0	0	0	0	0	0	0	0	0	0	0	0	0	0	0
2310002L09Rik	0	0	0	0	0	0	0	0	0	0	0	0	0	0	0	0	0	0	0	0	0	0	0	0	0	0	0	0	0	0	0	0	0	0	0	0
2310003N18Rik	0	0	0	0	0	0	0	0	0	0	0	0	0	0	0	0	0	0	0	0	0	0	0	0	0	0	0	0	0	0	0	0	0	0	0	0
2310005A03Rik	0	0	0	0	0	0	0	0	0	0	0	0	0	0	0	0	0	0	0	0	0	0	0	0	0	0	0	0	0	0	0	0	0	0	0	0
2310005E17Rik	1.564	1.232	0.69	0.72	1.486	0.917	0.641	0.748	1.217	1.243	1.362	1.152	1.341	1.793	0.398	0.441	1.341	0.192	0.965	1.576	2.057	2.524	0.516	1.247	1.516	1.891	1.203	0.836	1.189	0.848	1.148	1.469	0.544	1.223	1.838	1.395
2310008N11Rik	0	0	0	0	0	0	0	0	0	0	0	0	0	0	0	0	0	0	0	0	0	0	0	0	0	0	0	0	0	0	0	0	0	0	0	0
2310009B15Rik	11.563	12.044	18.632	15.326	13.684	12.807	18.88	14.453	12.811	10.456	11.787	12.897	12.762	11.387	18.833	16.497	13.618	12.928	11.358	12.052	11.14	12.703	11.949	12.663	8.397	8.675	9.848	10.765	5.997	7.042	7.155	9.874	7.751	8.163	11.253	9.885
2310010J17Rik	2.896	1.471	1.352	3.438	3.987	3.258	2.184	3.423	0.716	2.466	2.669	1.834	1.847	1.129	2.279	3.057	0.657	2.829	1.773	1.263	2.429	1.712	3.414	1.527	0.637	1.39	1.248	4.054	1.31	0.83	1.752	1.334	1.885	0.963	1.493	2.171
2310011J03Rik	6.976	6.126	12.058	8.749	9.096	9.071	9.956	8.304	8.122	7.331	9.358	8.741	6.309	7.618	7.79	9.914	7.989	7.752	5.231	6.811	5.042	5.205	6.063	5.943	7.225	4.901	5.464	4.542	3.825	4.78	5.304	4.696	5.335	4.058	4.772	4.106
2310015A10Rik	0.612	0.641	0.694	0.631	0.553	0.462	0.385	0.704	0.576	0.974	0.519	0.595	0.629	0.539	0.545	0.447	0.711	0.628	0.886	0.877	0.989	1.141	1.101	0.746	0.76	0.829	0.987	0.737	0.956	0.784	0.497	1.016	0.476	0.77	0.805	0.924
2310015D24Rik	0	0	0	0	0	0	0	0	0	0	0	0	0	0	0	0	0	0.025	0.031	0	0	0	0	0	0	0.031	0	0	0	0.037	0	0	0	0	0	0
2310016D03Rik	0	0	0	0	0	0	0	0	0	0	0	0	0	0	0	0	0	0	0	0	0	0	0	0	0	0	0	0	0	0	0	0	0	0	0	0
2310016G11Rik	0	0	0	0	0	0	0	0	0	0	0	0	0	0	0	0	0	0	0	0	0	0	0	0	0	0	0	0	0	0	0	0	0	0	0	0
2310020H05Rik	0.207	0.085	0	0	0	0	0	0.285	0	0	0	0	0	0	0	0.104	0	0	0	0	0.364	0.321	0	0.114	0	0	0	0.276	0	0.311	0	0.143	0	0.144	0.32	0
2310022A10Rik	17.397	17.797	16.26	14.73	14.99	13.177	15.827	15.22	17	15.071	16.376	16.636	17.647	19.594	15.693	16.656	16.319	18.042	17.299	19.022	16.89	17.381	16.347	17.342	18.793	16.473	19.038	18.528	18.933	19.276	19.961	18.406	19.393	18.484	18.29	18.365
2310022B05Rik	20.189	19.729	15.645	18.287	16.817	15.461	17.951	18.128	20.723	17.674	18.1	19.536	19.29	18.742	18.94	21.386	17.288	15.809	21.427	18.113	20.525	22.003	20.049	19.032	18.175	19.585	20.38	21.946	19.492	18.136	21.414	21.729	20.242	17.634	17.765	17.539
2310030A07Rik	0	0.299	0.149	0.583	0	0.198	0.227	0.112	0	0.242	0.441	0	0	0.1	0.309	0	0	0.125	0	0.279	0	0	0	0	0.421	0	0.138	0.163	0	0.183	0	0	0.151	0.17	0.188	0.16
2310030G06Rik	3.685	2.877	3.789	3.307	5.095	4.116	4.264	4.153	3.933	4.193	5.033	2.616	3.079	3.895	4.762	3.055	3.469	4.573	4.127	4.221	2.793	4.705	3.715	4.609	4.254	5.542	3.43	4.528	4.035	4.385	2.182	3.039	4.211	3.818	3.31	4.133
2310033P09Rik	24.987	25.796	31.8	32.334	33.642	29.075	32.298	34.513	31.024	37.061	37.747	29.303	26.263	22.572	32.685	31.507	33.038	30.722	27.589	22.045	21.766	24.121	21.709	23.504	27.597	25.229	25.43	25.805	24.429	24.39	22.623	25.524	23.032	21.868	22.93	26.192
2310034C09Rik	0	0	0	0	0	0	0	0	0	0	0	0	0	0	0	0	0	0	0	0	0	0	0	0	0	0	0	0	0	0	0	0	0	0	0	0
2310034G01Rik	0.659	0.541	2.192	1.806	2.139	0.69	1.842	3.202	0.611	1.31	2.505	0.578	0.168	0.771	0.599	1.423	0.449	0.966	0	0.108	0.111	0	0.333	0.104	0.326	0.83	0.426	0.252	0.128	0.142	0.532	0.65	0.585	0.263	0.146	0.494
2310034O05Rik	8.578	6.158	5.257	4.242	5.951	5.35	4.432	5.853	5.739	4.528	6.647	6.721	5.505	7.52	3.153	5.065	4.869	6.324	10.166	7.138	8.501	5.928	7.269	6.383	7.812	6.416	5.307	4.836	9.371	7.264	5.678	5.741	6.746	8.982	8.499	7.297
2310039H08Rik	3.743	4.252	9.764	8.56	12.685	7.35	9.477	12.176	9.712	9.535	11.261	9.625	6.684	4.874	6.59	10.155	8.688	9.057	3.948	3.847	4.396	4.617	2.489	7.015	3.766	5.078	4.343	3.463	3.648	3.323	6.369	4.376	4.175	4.422	3.414	3.903
2310039L15Rik	1.04	1.517	0.567	2.106	0.597	0.847	0.969	0.85	0.9	2.411	0.419	1.064	1.341	1.42	0.441	1.514	0.413	0.356	1.337	1.059	0.407	1.435	1.771	0.256	0.267	1.892	0.523	1.081	1.412	1.044	1.632	1.756	0.574	0.968	1.072	0.606
2310040G24Rik	1.723	1.492	2.581	3.029	3.46	3.587	3.656	3.344	2.484	3.899	3.242	2.449	1.71	2.744	1.704	2.122	2.28	2.946	0.861	1.864	1.349	1.486	1.919	1.908	1.326	1.929	1.516	1.535	2.599	1.153	3.379	0.265	1.19	1.203	1.481	1.884
2310043L19Rik	0.106	0	0	0	0	0	0	0	0	0	0	0	0	0.087	0.135	0.107	0	0.109	0.273	0.487	0.624	0.495	0.752	0.471	0.123	1.205	0.361	0.71	0.144	0.64	0.75	0.294	0.132	0.594	0.164	0.418
2310043M15Rik	0.188	0.231	0.115	0.135	0	0.077	0.087	0.259	0.366	0.047	0.454	0.048	0.419	0	0.179	0.426	0.168	0.385	0.362	0.269	0.165	0.51	0.388	0.156	0.217	0.296	0.159	0.063	0.446	0.283	0.332	0.454	0.233	0.197	0.218	0.431
2310043O21Rik	0	0	0	0	0	0	0	0	0	0.119	0	0	0	0	0	0	0	0	0	0	0	0	0.141	0.132	0	0	0	0	0	0	0	0	0	0	0	0.157
2310050C09Rik	0	0	0	0	0	0	0	0.064	0	0	0	0	0	0	0.177	0	0	0	0	0	0	0	0	0	0	0	0	0	0	0	0	0	0	0	0	0
2310057J18Rik	0	0	0	0.054	0.232	0	0	0	0	0	0	0	0	0	0	0	0.134	0	0	0	0	0	0	0	0	0	0	0	0	0	0	0	0	0	0	0
2310057M21Rik	4.878	4.713	3.769	3.766	4.301	4.315	3.658	4.317	3.627	3.374	4.413	3.847	4.393	3.835	3.91	4.155	3.263	4.616	4.097	4.002	4.613	4.403	4.169	4.164	4.629	4.754	4.301	4.296	4.971	4.65	4.381	3.94	4.846	5.093	3.718	4.969
2310057N15Rik	0	0	0	0	0	0	0	0	0	0	0	0	0	0	0	0	0	0	0	0	0	0	0	0	0	0	0	0	0	0	0	0	0	0	0	0
2310061I04Rik	39.425	38.235	46.639	44.409	46.519	47.62	49.1	47.136	51.231	43.986	50.949	45.123	38.25	39.35	47.317	49.62	48.813	53.393	37.841	37.822	33.237	34.632	36.893	41.016	33.212	37.987	35.468	37.899	50.521	42.513	36.665	32.902	36.583	42.016	50.708	42.066
2310061N02Rik	0	0	0	0	0	0	0	0	0	0	0	0	0	0	0	0	0	0	0	0	0	0	0	0	0	0	0	0	0	0	0	0	0	0	0	0
2310065F04Rik	0	0	0	0	0	0	0	0	0	0	0	0	0	0	0	0	0	0	0	0	0	0	0	0	0	0	0	0	0	0	0	0	0	0	0	0
2310068J16Rik	0.463	0.706	1.379	1.015	1.572	1.887	2.404	2.251	1.03	1.841	1.921	1.354	1.241	1.138	3.534	2.067	1.813	1.629	0.596	0.227	0.466	0.719	0.936	0.953	0.917	0.584	0.824	1.504	1.258	1.196	1.121	0.366	0.493	0.37	1.024	1.736
2310069B03Rik	0	0	0	0	0	0	0	0	0	0	0	0	0	0	0	0	0	0	0	0	0	0	0	0	0	0	0	0	0	0	0	0	0	0	0	0
2310069G16Rik	0.344	1.341	0.422	0.495	0.622	0.701	0.561	1.187	0.112	0.599	0.833	0.617	0.307	1.48	0.766	0.954	0.615	0.706	0.443	1.577	1.82	2.003	0.101	0.763	0.298	1.409	1.071	1.035	1.753	0.518	1.337	0.832	1.177	2.043	1.464	1.129
2310075C17Rik	0	0	0	0	0	0	0	0	0	0	0	0	0	0	0	0	0	0	0	0	0	0	0	0	0	0	0	0	0	0	0	0	0	0	0	0
2310079G19Rik	0	0	0	0	0	0	0	0	0	0	0	0	0	0	0	0	0	0	0	0	0	0	0	0	0	0	0	0	0	0	0	0	0	0	0	0
2310081J21Rik	0.137	0	0	0	0	0.112	0	0	0	0.204	0.249	0.281	0.061	0.112	0.087	0.069	0.082	0.141	0.088	0.314	0	0	0.081	0	0	0	0.078	0.092	0	0	0	0.284	0	0.096	0	0
2400006E01Rik	0	0	0	0	0.072	0	0	0	0.272	0	0	0	0	0	0	0	0.083	0	0	0	0	0	0	0	0	0	0	0	0.19	0	0	0	0.087	0	0	0
2410002F23Rik	28.858	30.676	37.804	35.322	40.157	36.714	38.598	36.166	34.771	35.589	42.877	38.074	32.821	31.425	40.121	40.21	35.71	36.322	27.331	25.077	25.806	23.351	30.893	27.983	26.654	24.992	21.555	22.01	24.697	24.287	24.419	22.963	25.26	21.531	22.346	26.072
2410003L11Rik	1.212	0.895	1.337	0.581	0.501	0.691	0.79	1.003	0.629	0.12	0.88	0.248	0.541	0.099	0.771	1.344	1.155	0.373	0	0.555	0.57	0.188	1.286	0.403	0.56	1.374	0.549	0.324	0	0.182	0.685	0.335	1.356	0.338	0.187	1.272
2410004B18Rik	19.794	22.543	23.358	23.854	26.312	27.196	27.78	23.865	24.105	23.85	23.734	22.167	19.962	21.796	23.403	22.704	26.731	27.118	21.652	20.234	22.688	22.635	26.768	26.443	21.443	22.203	24.359	25.468	24.457	21.959	22.496	22.733	24.548	23.213	23.23	21.98
2410004I01Rik	0.078	0.255	0.286	0.447	0.401	0.253	0.217	0.286	0.303	0	0.564	0.398	0.278	0.255	0.593	0.47	0.37	0.16	0.1	0.089	0.091	0.241	0.367	0	0.09	0.098	0.704	0.624	0.211	0.234	0.439	0.322	0.29	0.109	0.722	0.306
2410004P03Rik	0	0.271	0	0	0	0.168	0.077	0	0	0	0	0	0.037	0	0.157	0	0	0.085	0	0	0.291	0.128	0.146	0	0	0.156	0.233	0.055	0.112	0.124	0.35	0.456	0.256	0.058	0.511	0.054
2410006H16Rik	657.033	730.997	1131.4	1084.02	1104.53	1090.51	1121.61	1044.04	976.085	919.012	854.178	805.793	894.938	881.546	1014.29	1073.75	1035.05	1075.14	755.932	744.936	763.603	758.464	802.978	781.017	695.73	711.994	804.728	775.745	558.426	630.152	846.918	818.283	758.617	643.94	603.572	660.317
2410012E07Rik	0.656	0.942	0.938	0.734	1.298	0.401	0.509	0.653	0.922	0.652	0.661	0.727	1.269	1.075	0.695	0.661	0.651	0.561	1.195	1.315	1.284	1.442	0.773	1.816	1.136	1.722	1.794	2.046	2.078	1.646	0.772	0.982	1.087	1.908	1.015	1.434
2410017I17Rik	0.049	0	0	0	0	0	0	0	0	0	0	0	0	0	0	0	0	0	0	0	0	0.076	0	0	0	0	0	0	0	0	0	0	0	0	0	0
2410018L13Rik	0	0	0	0	0	0	0	0	0	0	0	0	0	0	0	0	0	0	0	0	0	0	0	0	0	0	0	0	0	0	0	0	0	0	0	0
2410021H03Rik	2.629	1.358	0.835	1.961	1.508	1.269	0.998	2.059	2.021	1.257	0.942	1.893	2.26	1.116	1.362	0.491	1.971	1.798	4.005	3.233	2.973	3.475	2.985	2.911	4.494	2.821	4.296	3.123	4.626	3.664	4.399	3.498	2.783	1.631	4.066	3.448
2410022M11Rik	0.078	0.191	0.285	0.186	0.12	0.443	0.325	0.642	0.101	0.116	0.517	0.437	0.104	0.127	0.049	0.469	0.046	0.279	0.1	0.222	0.091	0.241	0	0.086	0.134	0.147	0.132	0.156	0	0	0	0	0.096	0	0.06	0.153
2410124H12Rik	0.21	0.432	0	0.202	0.326	0.343	0.294	0	0.546	0	0.127	0	0.094	0.172	0.268	0.212	0.376	0	0.271	0.241	0.989	0.327	0	0.35	0.364	0.398	0.119	0.281	0.286	0.158	0.149	0.727	0.131	0.147	0.651	0.276
2410131K14Rik	6.89	7.499	11.136	11.618	10.013	10.684	11.777	11.597	10.707	10.573	11.764	10.009	9.13	10.765	10.563	9.912	9.465	10.261	8.894	9.61	10.606	8.495	8.616	8.709	10.358	11.096	8.582	9.877	6.224	8.324	9.102	9.253	8.771	8.457	8.423	7.691
2410137M14Rik	0	0	0	0	0	0	0.08	0	0	0	0	0	0	0	0	0	0	0.088	0	0.098	0	0	0.202	0	0	0	0.097	0	0	0	0	0	0	0	0.133	0
2410141K09Rik	0.043	0.177	0.053	0.166	0.045	0.176	0.201	0.079	0	0	0	0.088	0.154	0.035	0	0.13	0.051	0	0	0	0.051	0	0.051	0	0	0.109	0	0	0.176	0	0	0	0.107	0	0.133	0
2500002B13Rik	5.264	6.208	4.335	3.313	3.397	4.824	4.137	5.142	4.375	4.004	4.278	2.693	4.113	5.322	4.706	3.481	5.486	4.303	4.124	3.956	4.444	4.595	3.588	5.648	2.563	3.005	3.35	4.287	5.136	3.219	4.646	3.75	4.089	5.742	4.707	3.452
2500004C02Rik	1.251	0.898	0.862	1.687	1.857	1.21	1.092	1.437	1.014	1.825	1.087	1.12	1.222	0.96	1.441	1.339	0.838	1.524	1.306	1.388	0.826	1.213	1.198	1.472	1.804	1.33	1.459	1.201	1.592	1.353	0.883	1.296	1.457	1.637	1.874	1.487
2510002D24Rik	1.204	1.433	1.919	3.234	2.301	2.208	1.346	3.211	2.109	1.496	2.185	1.479	1.936	2.367	2.374	2.427	1.721	1.791	1.78	1.517	1.627	0.841	1.846	2.134	1.181	1.214	1.703	1.851	1.799	1.36	1.36	1.914	0.748	2.186	1.863	1.185
2510003B16Rik	0	0.333	0.332	0.909	0.14	0.221	0.631	0.498	0.703	0	0.164	0.416	0.242	0.776	0.344	0	0	0	0.174	0.31	0	0.21	0.16	0.3	0.625	1.535	0.766	0.362	0.184	0.815	0.191	1.122	0.168	0	0.628	0.71
2510009E07Rik	0.029	0.047	0.018	0.014	0	0	0	0	0.019	0.043	0	0	0.013	0	0	0	0	0.029	0.074	0.099	0.067	0.178	0.169	0.032	0.083	0	0.114	0.077	0.098	0.087	0.02	0.099	0.143	0.1	0.067	0.094
2510039O18Rik	29.011	29.328	44.416	44.887	47.769	44.438	42.714	44.552	43.068	42.561	42.093	40.503	37.233	37.313	44.833	45.443	43.324	42.745	32.163	33.35	30.757	34.737	31.068	29.815	33.42	30.663	30.518	33.291	29.835	29.936	31.07	30.478	32.039	30.455	31.259	32.89
2610001J05Rik	6.421	6.724	7.241	7.928	8.198	7.781	8.157	6.977	8.453	8.259	7.372	7.527	6.485	5.967	7.423	8.425	8.149	7.426	6.664	7.488	5.266	4.675	6.332	4.655	5.686	5.854	5.971	5.867	4.248	4.219	5.408	4.969	4.818	5.575	4.153	4.687
2610002M06Rik	4.763	4.428	3.814	3.484	4.197	4.139	4.65	3.655	4.548	4.694	4.594	4.328	4.06	4.057	3.924	3.827	4.16	4.339	4.523	4.466	4.61	4.632	4.987	4.009	4.969	4.032	4.354	4.464	4.552	5.297	3.82	4.247	3.915	4.575	3.654	4.082
2610005L07Rik	14.766	14.969	14.131	14.18	15.802	15.181	12.877	13.797	14.285	12.759	13.341	16.532	15.053	14.354	15.976	14.08	12.409	14.464	13.06	13.987	13.867	13.411	15.317	15.187	14.928	15.689	15.262	15.556	15.074	15.155	13.771	14.626	13.822	14.598	13.881	14.589
2610008E11Rik	3.245	3.67	4.666	4.526	4.13	4.273	4.216	4.354	4.302	4.932	4.074	5.044	4.167	4.411	4.149	4.137	5.307	4.103	5.074	4.5	5.233	5.009	4.716	4.158	5.244	4.619	4.882	5.463	4.025	4.78	4.88	4.848	5.276	4.629	5.643	4.05
2610016A17Rik	0	0	0	0	0	0	0	0	0	0	0	0	0	0	0	0	0	0	0	0	0	0	0	0	0	0	0	0	0	0	0	0	0	0	0	0
2610020C07Rik	4.095	3.444	4.513	2.871	2.629	3.925	2.436	3.163	2.768	2.769	3.163	2.641	4.302	3.748	2.581	2.115	3.525	3.53	2.875	2.916	3.435	3.845	3.692	2.82	3.455	3.294	2.881	4.323	3.457	2.797	4.373	3.043	3.721	4.516	3.885	3.566
2610024D14Rik	0.042	0.139	0	0.081	0.131	0.207	0.04	0.234	0.22	0.169	0.051	0.261	0.076	0.07	0	0.214	0.101	0.131	0.109	0.097	0	0	0.1	0.047	0	0.107	0	0	0	0	0.06	0	0.053	0.059	0.066	0
2610027K06Rik	0.096	0.759	0.938	0.336	0.56	0.676	0.743	0.674	0.414	0.602	0.309	0.849	0.797	0.784	0.649	0.804	0.684	0.622	0.287	0.475	0.787	0.643	0.903	0.353	0.626	1.125	0.794	0.725	0.693	0.576	0.495	0.573	0.595	0.401	1.036	1.046
2610028E06Rik	0.775	0.603	0.725	0.744	1.053	0.665	0.741	0.638	1.085	0.608	1.111	1.274	0.82	0.869	0.96	0.679	0.608	0.963	0.761	1.145	0.671	0.665	0.601	0.814	0.942	0.874	0.808	0.709	0.748	0.491	0.461	0.705	0.989	0.598	0.789	0.589
2610028H24Rik	0	0.069	0.103	0	0.087	0	0.039	0.039	0	0	0	0.172	0.038	0.069	0	0	0	0.043	0	0.193	0.099	0.261	0	0	0.097	0.159	0.048	0.169	0	0.19	0.119	0.058	0.052	0	0.065	0
2610035D17Rik	0.923	1.219	0.935	1.232	0.912	1.504	1.384	1.107	0.781	0.997	1.7	1.109	1.219	1.414	1.48	1.214	1.53	1.112	1.393	1.333	0.99	1.62	0.805	1.067	1.251	1.062	1.135	1.395	1.744	0.846	1.247	0.888	0.848	1.794	1.428	1.474
2610035F20Rik	0.129	0.371	0.079	0.433	0.067	0.316	0.18	0.356	0.084	0	0	0.33	0	0.106	0	0.195	0.077	0.265	0.747	0.222	0.379	0.2	0.305	0	0.224	0.081	0.073	0.173	0.175	0.389	0.365	0.535	0.08	0.361	0.2	0.339
2610037D02Rik	0.327	0.386	0.676	0.686	0.549	0.666	0.266	0.376	0.106	0.568	0.321	0.314	0.31	0.251	0.546	0.268	0.779	0.461	0.368	0.281	0.528	0.285	0.482	0.52	0.307	0.566	0.416	0.246	0.305	0.461	0.289	0.395	0.178	0.2	0.506	0.268
2610042L04Rik	0	0	0.145	0	0.041	0	0	0	0	0.039	0	0.04	0.035	0	0	0	0.234	0.121	0	0	0.046	0.061	0	0	0	0	0.089	0.053	0	0.059	0.111	0	0.245	0.165	0.061	0.052
2610044O15Rik8	5.681	5.312	7.578	7.171	7.074	7.044	6.654	6.644	6.016	5.603	6.973	4.916	7.124	7.082	7.436	6.23	8.209	7.156	3.759	4.88	4.661	5.705	7.732	6.57	7.328	7.104	8.318	8.095	6.522	6.1	5.545	5.945	7.995	6.299	8.528	7.836
2610203C22Rik	2.324	2.102	0.73	0.743	2.092	1.068	1.665	1.096	1.624	1.717	1.225	1.098	1.277	2.05	2.5	1.261	1.278	0.611	2.988	2.116	1.89	1.665	2.318	2.376	1.788	1.877	1.146	1.593	1.133	1.974	1.767	1.729	1.629	1.498	1.475	1.094
2610206C17Rik	0	0	0	0	0	0	0	0	0	0	0	0	0	0.106	0	0	0	0	0	0	0	0	0	0	0	0	0	0	0	0	0	0	0	0	0	0
2610301B20Rik	21.225	20.977	23.699	25.16	23.509	24.341	23.917	23.12	21.768	23.072	21.99	20.682	21.08	22.12	25.386	24.179	25.24	25.726	20.443	23.868	23.162	20.221	19.41	19.862	20.01	17.386	21.795	20.503	18.07	19.827	23.296	22.408	22.332	18.779	16.415	19.62
2610306M01Rik	1.22	2.708	4.221	4.885	4.223	4.559	3.943	5.079	4.654	3.136	3.645	4.112	2.434	3.056	5.656	4.7	3.846	3.974	0.83	2.136	2.612	2.338	2.199	2.225	1.987	1.988	2.435	1.822	1.364	0.972	2.634	2.478	2.14	1.503	1.997	2.823
2610307P16Rik	0.901	0.829	0.636	0.341	0.282	0.512	0.305	0.628	0.354	0.543	0.363	0.307	0.585	0.828	0.313	0.358	0.423	0.532	0.667	0.594	0.545	0.551	0.322	0.514	0.662	0.585	0.464	0.402	0.816	0.864	0.54	0.604	0.543	0.381	0.634	1.039
2610316D01Rik	0	0	0.197	0	0	0	0.15	0	0	0	0	0	0	0	0	0	0	0	0	0	0	0	0	0	0	0	0.182	0	0.109	0	0.114	0.222	0	0	0	0
2610318M16Rik	0.189	0.232	0	0	0	0	0	0	0	0	0	0	0	0	0	0	0.112	0	0	0	0	0.146	0	0	0.218	0	0.107	0	0	0	0	0	0.117	0	0	0
2610318N02Rik	24.401	25.113	25.169	23.037	23.172	23.297	24.254	24.437	23.038	22.404	18.58	16.221	26.994	29.981	20.777	21.353	23.94	22.014	20.517	19.4	23.927	28.149	26.138	24.975	23.197	22.301	22.616	23.658	26.178	22.961	26.997	22.805	25.995	21.598	26.284	28.58
2610507B11Rik	45.409	44.63	47.072	49.362	45.368	46.723	46.359	48.455	47.343	48.712	45.225	51.724	45.854	47.073	46.17	45.904	47.416	45.304	40.388	38.606	41.957	39.274	42.366	39.002	42.356	41.06	42.479	39.469	37.93	42.976	40.295	39.169	38.96	38.938	37.985	39.669
2610507I01Rik	0.587	0.524	0.814	0.612	0.738	0.791	0.714	0.399	0.53	0.812	0.34	0.392	1.049	0.879	0.714	0.643	0.76	0.341	0.755	0.819	0.96	1.03	0.693	1.131	1.12	0.611	0.809	0.921	1.005	0.807	0.649	0.847	1.143	0.856	1.224	0.971
2610524H06Rik	0.471	0.451	0	0	0.324	0	0.073	0.072	0	0.078	0	0	0.21	0	0.1	0.079	0.094	0	0	0	0.277	0	0	0	0.181	0.099	0	0.105	0	0.118	0	0	0.098	0.219	0.364	0.515
2610528A11Rik	7.458	6.521	5.052	4.988	3.141	3.118	4.388	4.33	5.729	5.167	4.511	3.816	8.675	7.877	3.369	4.648	5.026	4.228	6.938	3.372	7.376	7.767	4.628	5.326	9.74	7.417	7.105	8.131	9.992	9.455	5.82	7.322	8.903	8.358	9.258	8.496
2610528J11Rik	0	0	0	0	0	0	0	0	0	0	0	0	0.072	0	0	0	0	0	0	0	0	0	0	0	0	0	0	0	0	0	0	0	0	0.113	0	0.106
2700012I20Rik	0.202	0	0.124	0.388	0.418	0.165	0.566	0.093	0	0.201	0.245	0	0.904	0.166	0.643	0.408	0	0.208	0.52	0.58	0	0.314	0.477	0.224	0.818	0.255	0.916	0.676	0.687	0.609	0	0	0.503	0.424	0.313	0.266
2700038G22Rik	16.678	15.593	24.093	21.136	26.951	21.837	20.984	19.963	22.342	22.327	20.044	16.569	26.304	26.923	23.479	20.519	27.605	25.774	13.644	14.636	19.844	21.177	26.369	26.929	24.748	21.762	23.893	23.375	28.524	24.457	20.569	24.018	22.411	19.733	27.22	28.769
2700046A07Rik	0	0	0	0	0	0	0	0	0	0	0	0	0	0	0	0	0	0	0	0	0	0	0	0	0	0	0	0	0	0	0	0	0	0	0	0
2700046G09Rik	0.588	1.076	1.164	1.127	1.214	0.7	2.19	1.829	1.173	0.719	2.242	1.712	1.251	1.518	1.092	1.367	0.969	0.974	1.162	1.243	1.381	0.631	0.267	0.501	1.774	0.74	0.972	0.967	1.534	1.361	0.702	0.937	1.517	1.073	1.608	1.067
2700049A03Rik	8.946	8.67	5.696	6.506	5.756	5.768	6.415	6.781	7.449	7.942	7.724	7.944	8.552	8.414	6.351	5.747	6.225	6.035	8.605	8.389	8.391	8.83	7.892	8.783	9.954	9.665	9.365	9.548	9.769	9.593	7.907	9.712	9.663	9.4	9.059	8.95
2700054A10Rik	1.177	1.288	0.418	0.524	0.493	0.417	0.397	0.659	0.398	0.305	0.557	0.594	0.96	0.825	0.239	0.757	0.447	0.595	2.062	1.602	0.902	1.086	1.227	1.096	1.378	1.161	1.004	1.049	1.181	1.618	1.253	1.108	1.06	1.215	0.792	1.164
2700062C07Rik	15.599	16.336	25.728	29.989	30.508	30.746	32.411	31.391	25.089	24.997	25.826	23.32	19.963	19.902	22.211	28.253	25.002	29.349	18.76	15.066	14.776	18.965	22.207	17.675	16.178	17.75	21.227	20.847	19.714	15.476	15.734	15.197	18.762	19.572	18.123	18.766
2700069I18Rik	0	0	0.116	0.091	0.196	0.077	0	0.262	0	0.283	0.23	0.194	0.339	0	0	0	0.113	0.195	0	0	0.111	0	0.559	0.42	0.219	0.12	0.215	0.507	0.902	0	0	0	0	0.265	0	0
2700070H01Rik	6.458	5.717	5.208	4.523	5.923	5.088	4.591	4.023	7.387	7.514	5.243	6.044	4.629	4.942	5.943	5.652	5.415	5.492	5.298	4.866	4.891	6.198	5.611	7.906	4.757	3.8	5.096	5.622	4.384	5.373	4.86	4.11	4.911	4.924	6.44	6.02
2700081O15Rik	7.806	6.88	12.959	14.075	14.74	14.234	12.799	14.436	11.961	14.257	13.599	15.415	11.499	11.522	12.006	13.352	13.939	13.865	8.277	8.975	9.169	8.862	9.082	9.239	9.799	9.76	10.969	10.652	9.872	9.089	10.226	9.369	9.703	9.467	9.177	11.216
2700089I24Rik	0	0	0	0	0	0	0	0	0	0	0	0	0	0	0	0	0	0	0	0	0	0	0	0.045	0	0	0	0	0	0	0	0	0	0	0	0
2700097O09Rik	7.086	7.481	7.25	7.8	9.862	8.584	10.332	6.967	8.634	8.326	9.391	7.819	6.382	6.864	8.461	7.576	9.614	8.28	8.317	8.327	8.829	8.989	8.5	8.94	6.898	7.064	8.435	8.152	6.692	6.586	8.527	6.13	8.347	7.915	8.1	7.355
2700099C18Rik	12.102	14.798	11.126	9.486	12.797	12.562	12.033	11.661	12.984	11.273	10.276	9.229	13.041	13.678	12.503	12.666	11.782	11.818	12.043	13.794	11.481	11.016	10.222	11.535	12.692	8.943	12.442	11.353	11.059	10.862	10.024	10.211	13.161	12.754	10.709	12.136
2810001G20Rik	3.623	5.201	14.432	14.687	16.919	18.581	13.423	15.064	12.392	11.207	11.354	13.313	8.529	8.632	14.971	14.023	14.907	17.652	5.081	5.469	5.996	6.006	7.669	8.116	6.652	8.609	6.707	7.153	4.36	4.834	5.116	5.916	6.959	5.633	5.094	5.941
2810002D19Rik	1.101	1.273	1.227	1.392	1.447	1.02	1.585	1.381	0.779	1.94	1.09	2.1	2.146	1.476	1.591	1.362	1.073	1.746	1.866	1.319	2.822	1.709	2.007	2.107	2.08	2.018	1.359	1.672	1.631	1.281	1.909	1.798	1.742	1.747	2.09	1.445
2810004N23Rik	66.83	59.012	69.678	74.184	66.682	68.135	71.007	64.945	61.08	69.333	67.272	71.359	69.216	64.898	69.894	68.054	74.807	71.915	63.212	67.748	64.247	70.561	62.28	65.162	73.415	73.983	67.474	68.225	72.878	72.573	70.04	73.209	65.649	72.25	76.3	71.826
2810006K23Rik	2.55	2.177	2.336	2.569	2.58	2.455	2.232	2.037	2.44	2.355	2.181	2.135	2.53	2.384	2.489	2.596	2.424	2.616	1.888	1.682	2.541	2.678	2.976	2.368	2.111	2.434	3.177	2.995	3.217	3.025	2.473	2.349	2.401	3.021	3.227	3.649
2810013P06Rik	4.609	4.081	13.317	13.822	13.863	14.841	17.277	16.647	10.774	10.504	13.054	13.514	7.284	6.951	15.024	14.009	12.636	12.908	4.421	4.399	5.371	6.529	5.78	7.212	6.248	5.023	6.456	5.671	5.463	6.278	4.442	5.712	5.319	4.443	6.11	5.902
2810021J22Rik	3.109	3.085	2.546	2.443	2.631	3.076	3.122	2.454	3.03	3.239	2.862	2.918	2.789	3.143	2.468	2.17	3.251	3.313	2.71	2.935	3.723	3.836	3.344	3.494	4.113	3.324	4.101	4.155	4.612	4.178	3.855	4.002	4.128	3.959	4.668	3.998
2810025M15Rik	51.755	60.454	97.328	97.961	98.354	103.16	98.741	98.191	100.766	80.126	80.57	75.029	71.792	65.955	90.774	98.806	103.237	95.348	55.353	56.072	60.935	62.483	55.529	58.355	53.351	55.496	59.68	50.154	48.334	53.692	58.52	60.44	53.746	47.886	48.145	46.621
2810029C07Rik	0.759	0.561	0.931	0.546	0.627	0.742	0.389	1.396	0.887	0.679	0.827	0.583	0.949	0.373	1.062	1.53	0.904	1.052	0.439	0.913	0.981	0.884	0.716	0.715	0.745	0.622	0.945	0.761	0.619	1.143	0.858	0.472	0.425	0.954	0.411	0.896
2810032G03Rik	1.455	1.73	0.891	0.558	0.563	0.385	0.982	1.371	0.802	0.723	1.188	1.005	0.877	0.745	0.925	0.55	1.04	1.156	0.935	1.791	0.47	1.411	0.729	0.604	0.713	0.825	0.864	1.166	0.889	1.15	0.976	0.955	0.994	0.812	1.125	0.429
2810047C21Rik1	0.144	0.096	0.275	0.302	0.269	0.234	0.234	0.198	0.14	0.205	0.196	0.202	0.177	0.324	0.137	0.19	0.182	0.101	0.15	0.051	0.169	0.209	0.074	0.119	0.104	0.215	0.274	0.168	0.183	0.135	0.089	0.223	0.168	0.125	0.083	0.118
2810049E08Rik	0	0	0	0	0	0	0	0	0	0	0	0	0	0	0	0	0	0	0	0	0	0	0	0	0	0	0	0	0	0	0	0	0	0	0	0
2810403D21Rik	1.55	1.211	0.633	0.779	0.305	0.782	1.238	0.407	1.053	0.66	0.893	0.906	0.923	0.544	0.375	0.893	0.528	0.984	0.569	0.169	0.52	1.146	0.696	1.308	1.278	0.372	1.503	0.789	1.002	1.111	1.772	1.326	0.734	1.134	0.799	0.775
2810404M03Rik	0.238	0.098	0	0	0.062	0	0	0	0.155	0.178	0	0	0.106	0.195	0	0.06	0	0.061	0	0	0	0.092	0.07	0	0.069	0.075	0	0.159	0	0.269	0	0	0.222	0	0.092	0.156
2810405F15Rik	0.718	0.904	0.822	1.424	1.978	1.6	0.848	1.233	0.621	0.904	0.811	0.931	1.155	0.981	1.157	0.869	1.369	1.523	0.985	0.987	0.788	0.669	0.508	0.637	0.829	1.388	0.379	0.704	0.78	1.082	1.082	0.728	1.25	0.535	0.889	0.88
2810408A11Rik	2.015	1.367	2.423	1.784	2.521	2.937	2.058	1.782	2.414	1.425	2.297	2.023	1.419	1.524	1.971	2.656	2.077	1.511	1.545	1.065	1.593	1.383	1.645	1.331	1.789	0.977	1.447	1.45	1.737	1.109	1.095	0.91	1.108	0.92	1.139	1.068
2810408I11Rik	4.37	4.524	4.719	3.093	7.198	7.036	7.075	2.487	3.375	4.032	4.657	3.727	4.831	4.687	4.498	5.452	6.444	3.949	5.217	4.647	2.322	3.714	5.275	3.457	2.522	3.539	5.415	4.311	3.814	5.169	2.204	4.026	4.526	6.392	4.667	2.457
2810410L24Rik	1.13	0.82	2.663	1.209	1.212	1.841	1.741	1.798	1.353	1.727	2.366	1.69	1.319	1.139	1.437	1.533	2.071	2.14	1.229	1.593	1.378	2.428	1.742	1.829	1.354	1.04	2.36	2.672	1.239	0.981	1.657	1.922	1.782	1.517	2.017	2.794
2810414N06Rik	0.809	0.705	1.053	1.599	1.67	1.564	1.742	1.812	2.098	1.607	2.384	1.293	1.218	1.283	1.285	1.171	1.324	0.881	0.65	0.868	1.068	1.49	0.953	1.455	0.7	0.764	1.201	0.878	1.098	1.141	0.785	1.536	0.942	1.058	0.547	0.796
2810425M01Rik	0	0	0	0	0.147	0	0	0.131	0	0	0	0	0.127	0.291	0.181	0	0	0	0	0.081	0	0	0	0.236	0	0.09	0	0.095	0	0.107	0	0	0	0.099	0	0
2810429I04Rik	8.243	7.907	4.508	4.378	5.5	4.339	6.143	5.479	5.759	3.78	7.517	7.008	8.153	5.609	7.256	4.217	6.193	7.415	8.314	6.39	7.149	7.479	6.878	6.461	7.464	5.432	8.178	6.101	5.682	6.491	6.088	7.71	7.092	7.259	7.061	7.32
2810433D01Rik	0	0.046	0.068	0	0	0.498	0.052	0	0.216	0.055	0	0	0	0	0	0	0.265	0.114	0	0	0	0	0.131	0	0	0.28	0.063	0	0.076	0	0	0	0.069	0	0	0.146
2810442N19Rik	0.161	0.331	0.297	0.387	0	0	0.075	0.297	0	0.08	0	0.413	0.288	0.397	0.103	0.244	0	0	0.415	0.092	0.284	0.752	0.381	0.536	1.025	0.712	0.183	0.216	0.329	0.365	0.57	0.446	0.401	0.902	0.25	0.529
2810454H06Rik	0.184	0.496	1.674	0.856	1.112	1.54	1.272	0.966	1.329	0.757	1.207	0.967	0.703	0.839	0.935	1.35	0.563	0.916	0.473	0.241	0.463	0.448	0.991	0.436	0.182	0.331	0.564	0.912	0.677	0.514	0.297	0.617	0.62	0.367	0.487	0.379
2810459M11Rik	0	0	0	0	0	0	0	0.041	0	0.044	0	0	0.199	0	0	0	0	0	0	0	0	0	0.079	0	0.026	0	0	0	0	0	0	0.031	0	0	0	0.058
2810471M01Rik	0	0	0	0	0	0	0	0	0	0	0	0	0	0	0	0	0.111	0	0	0	0	0	0	0	0	0	0	0	0	0	0	0	0	0	0	0
2900005J15Rik	0.073	0.12	0.089	0.175	0.075	0	0	0.034	0.047	0	0.088	0.075	0.13	0.12	0.278	0.037	0.174	0.075	0	0.042	0.043	0.227	0.043	0.081	0.211	0	0.083	0.049	0.248	0.165	0	0.101	0.136	0.051	0.226	0
2900009J06Rik	0.16	0	0.196	0.153	0.33	0.13	0.298	0.147	0.415	0	0.193	0.164	0.143	0.262	0	0.161	0	0	0	0	0	0	0.189	0	0.369	0	0	0	0	0	0.452	0	0.199	0	0.247	0.419
2900026A02Rik	1.567	1.365	1.195	1.191	0.738	1.033	1.254	1.369	1.24	1.04	1.117	1.257	1.393	1.411	1.157	1.258	1.154	1.02	1.504	1.452	1.015	1.19	1.173	1.159	1.388	1.761	1.044	1.086	1.289	1.38	1.597	1.527	1.317	1.153	1.106	1.245
2900040C04Rik	0	0	0	0	0	0	0	0	0	0.161	0	0	0	0	0	0	0	0	0	0	0	0	0	0	0	0	0	0	0	0	0	0	0	0	0	0
2900041M22Rik	1.104	1.359	1.15	0.953	1.596	0.944	0.977	1.421	1.217	0.932	1.202	0.791	0.936	0.633	0.772	1.168	1.578	0.849	0.922	0.695	0.972	0.257	0.781	0.978	1.147	1.043	0.562	1.033	0.824	0.831	1.013	0.381	0.892	0.462	0.256	0.29
2900052L18Rik	1.75	1.983	1.558	1.461	1.326	1.354	1.548	1.192	1.258	1.488	1.645	1.43	2.136	2.588	1.361	1.522	1.709	1.834	2.217	2.191	3.268	2.97	3.547	3.249	3.574	3.235	3.347	3.499	3.316	2.843	3.324	2.453	2.66	3.181	4.147	4.31
2900052N01Rik	0	0	0	0	0	0	0	0	0	0	0	0	0	0	0	0	0	0	0	0	0	0	0	0	0	0	0	0	0	0.043	0	0	0	0	0	0
2900057B20Rik	0	0	0	0.14	0	0	0	0	0	0	0	0.075	0.065	0	0	0	0	0	0	0	0	0	0	0	0.169	0.092	0	0	0	0	0	0	0	0	0	0
2900060B14Rik	0	0	0.457	0.238	0	0	0.232	0.114	0.484	0.247	0.15	0	0.111	0	0	0.376	0	0	0	0	0	0	0	0	0	0	0	0	0.169	0	0	0	0.154	0	0	0
2900076A07Rik	10.274	8.215	7.471	8.768	11.868	10.853	11.031	8.325	10.28	9.084	8.11	8.376	6.687	9.557	6.532	10.793	6.534	8.485	9.962	7.08	9	8.919	11.293	10.705	6.834	11.189	9.95	9.309	6.738	6.948	10.082	6.377	7.684	6.443	7.003	8.567
2900079G21Rik	0	0	0	0	0	0	0	0	0	0	0	0	0	0	0	0	0	0	0	0	0	0	0	0	0	0	0	0	0	0	0	0	0	0	0	0
2900092C05Rik	0.262	0	0	0.084	0	0.071	0	0.08	0	0.173	0	0	0	0	0	0.176	0.104	0.089	0	0	0	0.271	0.206	0	0.302	0.439	0.296	0.233	0	0.131	0.246	0	0	0	0	0
2900092D14Rik	0	0	0	0	0	0	0	0	0	0	0	0	0	0	0	0	0	0	0	0	0	0	0	0	0	0	0	0.035	0	0	0	0	0.032	0	0	0
2900093K20Rik	1.883	1.442	4.308	4.093	5.833	5.727	6.782	6.462	5.7	3.866	6.985	4.753	2.914	1.028	5.107	6.578	4.186	3.863	2.098	1.15	2.359	1.169	3.552	1.529	1.594	2.53	3.408	2.684	1.363	1.512	2.659	1.214	2.496	2.278	1.553	0.988
2900097C17Rik	27.896	26.179	54.684	58.153	63.595	65.146	58.285	57.605	47.548	49.542	52.654	56.156	33.573	33.107	54.944	51.818	52.457	54.742	31.868	29.858	29.665	31.399	31.167	31.432	28	29.956	31.118	30.084	30.09	29.143	28.272	28.645	29.496	30.461	31.526	29.668
3000002C10Rik	1.509	0.762	2.633	2.839	1.618	1.892	2.596	1.975	1.205	2.019	2.879	2.317	2.022	2.235	1.329	2.223	1.245	1.608	0.448	1.33	2.523	1.261	1.848	1.8	1.742	1.755	1.576	1.319	2.207	1.398	0.492	0.963	1.371	0.648	1.257	1.828
3010001F23Rik	0.71	0.318	0.553	0.681	0.067	0.315	0.601	0.356	0.084	0.128	0.234	0.132	0.173	0.476	0.082	0.325	0.077	0.397	0.249	0.222	0.303	0.3	0.456	0.071	0.223	0.731	0.365	0.259	0.175	0.194	0.455	0	0.722	0.63	0.299	0.592
3010003L21Rik	0.76	0.45	1.811	1.701	0.872	1.376	2.124	1.242	1.534	0.881	1.685	1.556	0.716	1.176	1.825	2.085	2.263	0.91	0.651	0.677	0.595	1.179	1.494	0.748	0.536	0.957	0.908	0.564	0.631	1.462	0.894	0.642	1.102	0.884	1.371	0.997
3100003L05Rik	0	0	0	0	0	0	0	0	0	0	0	0	0	0	0	0	0	0	0	0	0	0	0	0	0	0	0	0	0	0	0	0	0	0	0	0
3110009E18Rik	2.657	2.068	0.584	1.241	1.407	2.053	1.333	2.192	1.149	1.692	2.884	2.161	2.129	1.451	2.252	1.648	1.298	1.467	2.189	1.56	2.56	1.797	1.928	2.943	3.224	2.06	3.083	3.278	2.682	3.077	2.405	3.012	2.201	1.807	2.213	1.698
3110009F21Rik	0	0	0	0	0	0	0	0	0	0	0	0	0	0	0	0	0	0	0	0	0	0	0	0	0	0	0	0	0	0	0	0	0	0	0	0
3110015C05Rik	0.079	0	0	0	0	0	0	0	0	0	0	0	0	0.065	0	0	0	0	0	0.091	0	0	0.187	0	0	0	0	0	0	0	0	0	0	0	0	0
3110021A11Rik	0.63	1.994	0.441	0.863	0.837	1.027	1.593	0.91	0.934	2.057	1.634	0.737	1.045	1.032	1.488	1.452	2.681	0.924	1.389	0.516	1.057	1.257	1.698	2.194	1.559	2.042	1.732	1.805	1.345	1.491	0.636	1.866	1.455	1.634	1.392	2.008
3110039M20Rik	0.087	0.071	0	0	0	0	0.243	0	0	0.086	0	0	0	0	0	0.263	0	0	0	0.199	0	0.27	0	0	0.201	0	0	0	0	0.131	0	0	0	0	0.269	0
3110040M04Rik	0	0	0	0	0	0	0	0	0	0	0	0	0	0	0	0	0	0	0	0	0	0	0	0	0	0	0	0	0	0	0	0	0	0	0	0
3110040N11Rik	10.256	9.869	11.626	9.688	13.219	9.487	9.339	8.72	11.406	8.045	8.022	8.76	10.536	10.864	10.492	7.927	11.573	7.673	10.013	10.686	9.239	10.532	10.547	7.772	8.811	9.618	7.678	11.028	7.643	7.082	6.86	9.803	8.434	7.322	6.799	6.373
3110045C21Rik	0.458	0.804	0.881	0.313	0.945	0.639	0.183	0.541	0.17	0.714	0.633	1.07	2.101	0.589	0.249	0.527	0.779	0.536	0.42	0.524	0.537	0.609	0.617	0.507	1.056	0.659	0.592	1.136	1.331	0.492	0.369	0.813	0.812	1.278	1.011	0.686
3110056K07Rik	3.27	2.185	2.519	3.719	3.473	3.616	2.481	3.436	3.334	3.11	2.6	3.586	2.67	3.061	3.564	2.778	4.34	3.882	2.522	2.568	2.579	3.335	3.69	4.605	2.588	3.002	3.277	3.871	4.376	3.587	2.243	3.163	2.09	2.609	2.89	3.064
3110070M22Rik	0.921	1.025	1.29	1.009	2.445	1.393	0.735	0.967	1.024	1.176	1.352	1.413	0.352	0.97	2.174	2.519	0.94	1.079	0.845	1.28	0.772	0.306	0.775	1.53	0.759	1.16	1.563	1.231	0.446	0.99	0.65	0.818	0.49	0.551	0.509	0.431
3110082I17Rik	22.24	22.912	17.302	17.239	13.842	12.824	15.42	15.358	17.722	15.185	18.673	19.538	19.814	20.13	17.368	13.612	16.027	14.793	24.218	22.447	19.92	22.144	15.267	17.265	20.277	22.965	16.028	17.576	22.956	20.488	17.495	19.365	21.205	21.694	18.22	19.983
3110082J24Rik	0.58	0.079	0	0.371	0.2	0	0.27	0.178	0.125	0.192	0	0.099	0.086	0.238	0.123	0.195	0	0.397	0.746	0	0.568	0.3	0	0.429	0	0.122	0	0	0.263	0.291	0.819	0	0.361	0.135	0.299	0.254
3110099E03Rik	0	0.069	0	0.054	0.087	0.069	0	0	0	0.056	0	0	0	0.023	0	0.085	0	0.029	0	0.129	0	0.174	0.033	0.124	0.097	0.071	0	0.075	0.114	0.084	0.079	0.039	0.07	0.118	0.217	0.074
3200001D21Rik	0	0	0	0	0	0	0	0.06	0	0	0	0	0	0	0	0	0.039	0	0	0.037	0	0	0.038	0	0	0	0	0	0	0	0	0	0	0	0	0
3300002I08Rik	2.404	1.503	2.105	2.964	1.891	4.011	2.346	1.789	0.594	1.479	1.385	2.109	1.84	1.688	2.038	2.538	1.227	2.231	0.883	1.18	2.286	1.421	1.89	2.029	2.114	2.308	0.259	0.612	0.777	1.551	1.455	1.74	1.565	1.598	2.479	2.553
3300002P13Rik	0	0	0	0.13	0	0.055	0	0	0	0	0	0.07	0.121	0	0	0	0	0	0.087	0	0.08	0	0	0.075	0.078	0.257	0.077	0	0	0.307	0	0.469	0	0	0	0.089
3300005D01Rik	0.579	1.235	0.923	0.666	0.598	0.661	0.863	0.266	0.601	0.806	0.63	0.533	0.776	0.759	1.399	0.875	1.311	0.356	0.521	0.597	0.884	0.449	0.478	1.668	0.602	0.948	0.721	0.387	0.472	0.698	1.39	1.12	0.936	0.728	1.164	0.532
3425401B19Rik	0.013	0.011	0.049	0.013	0	0	0	0	0	0	0.049	0	0.048	0.011	0	0.054	0.016	0.027	0	0	0.063	0.042	0	0	0	0.034	0.015	0.018	0	0	0.019	0	0.017	0.019	0	0
3632454L22Rik	0	0	0	0	0	0	0	0	0	0	0	0	0	0	0	0	0	0	0	0	0.017	0	0	0	0	0	0	0	0	0	0.02	0	0	0	0	0
3830403N18Rik	23.782	28.999	26.477	23.506	23.657	25.183	26.085	24.205	21.892	21.895	27.098	29.028	25.978	25.497	27.189	26.9	23.823	24.098	25.526	24.739	25.884	28.783	27.613	25.052	25.686	27.58	30.611	26.536	27.352	28.798	25.47	24.622	26.124	27.621	27.898	28.432
3830406C13Rik	5.16	5.47	4.833	5.088	5.897	4.794	3.916	3.758	4.175	5.789	4.91	4.717	4.841	5.248	4.755	4.032	4.834	3.955	3.95	6.64	4.733	5.669	6.05	5.426	5.019	5.369	4.789	5.23	5.077	6.285	5.486	5.087	6.485	4.979	5.112	4.602
3830408C21Rik	0.899	0.866	1.006	1.012	1.292	1.306	0.983	1.006	0.862	1.67	0.804	1	1.047	1.633	1.491	1.3	0.745	0.642	0.955	0.985	1.194	1.274	2.028	1.429	1.308	1.625	1.106	1.358	1.698	1.589	0.938	0.972	0.777	1.037	1.935	1.179
3830417A13Rik	0.225	0.148	0.221	0.043	0.093	0.33	0.084	0.248	0	0.358	0.218	0.046	0.241	0.295	0.172	0.045	0.054	0.185	0.174	0.103	0.317	0.419	0.159	0.05	0.208	0.113	0.254	0	0	0	0.254	0.311	0.112	0.063	0.07	0.236
3830432H09Rik	0.43	0.277	0.301	0.472	0.222	0.325	0.401	0.17	0.159	0.244	0.26	0.126	0.274	0.252	0.156	0.093	0.512	0.347	0.277	0.176	0.18	0.191	0.29	0.408	0.213	0.232	0.278	0.411	0.334	0.185	0.217	0.467	0.153	0.429	0.095	0.363
3930402G23Rik	5.172	4.993	2.477	2.722	2.409	2.489	2.42	2.875	2.871	3.25	2.648	3.176	4.94	5.399	2.478	2.061	1.948	1.456	4.391	5.565	5.142	4.666	5.134	4.609	3.998	5.394	4.191	4.083	4.442	4.129	4.28	4.753	3.647	4.433	2.79	3.282
4430402I18Rik	0.061	0	0.037	0.029	0.031	0.025	0	0.083	0.157	0.03	0.037	0	0.216	0.074	0.115	0.152	0.144	0.186	0	0.035	0.426	0.094	0.036	0.134	0.105	0.267	0.171	0.202	0.164	0.046	0.085	0.084	0.075	0.084	0.094	0.119
4631405J19Rik	0	0	0	0	0	0	0	0	0	0	0	0	0	0	0	0	0	0	0	0	0	0	0	0	0	0	0	0	0	0	0	0	0	0	0	0
4632404H12Rik	0.754	0.907	2.157	2.266	1.843	2.232	1.405	2.08	2.414	2.897	2.068	2.444	1.639	1.565	1.918	1.52	1.946	1.625	1.293	1.152	1.506	1.795	1.986	1.754	1.625	2.185	2.218	1.411	1.672	1.363	1.917	1.251	1.125	1.439	1.75	1.484
4632415L05Rik	2.993	2.707	3.581	4.496	4.19	4.686	3.595	4.128	3.884	3.709	4.079	3.672	3.092	2.777	4.035	4.18	3.823	3.792	2.735	2.458	2.478	3.022	4.189	3.735	3.143	2.772	3.285	3.229	3.183	3.203	2.852	2.392	3.272	2.493	3.431	3.312
4632427E13Rik	0.887	0.91	0.544	0.213	0.229	0.632	0.723	0.204	0.432	0.551	1.476	0.454	0.693	0.272	1.974	0.782	0.132	0.455	0.143	0.127	1.302	0.172	0.261	1.719	1.664	0.699	1.255	0.889	0.903	0.501	0.313	0.46	0.965	1.239	0.686	0.436
4632428C04Rik	0.092	0	0.037	0.117	0	0	0	0	0	0.091	0	0.063	0.027	0	0	0	0	0.031	0.039	0	0.036	0	0.108	0.169	0.071	0.115	0	0.082	0.083	0.046	0	0	0	0	0	0.12
4732414G09Rik	0	0	0	0	0	0.136	0.466	0	0	0	0	0.171	0	0	0	0	0	0	0	0	0.979	0	0	0	0	0	0.189	0	0	0	0	0	0	0	0	0
4732416N19Rik	0.135	0	0.165	0.258	0	0.219	0.251	0.248	0	0	0.163	0.413	0.601	0.11	0	0.407	0	0	0.173	0	0.316	0	0.159	0	0	0	0.457	0.18	0	0	0	0	0	0.188	0	0
4732471J01Rik	0.754	0.478	0.126	0.312	0.195	0.265	0.112	0.126	0.133	0.204	0.228	0.21	0.413	0.267	0.109	0.207	0.184	0.264	0.485	0.255	0.262	0.771	0.283	0.399	0.415	0.259	0.31	0.435	0.698	0.31	0.629	0.592	0.383	0.407	0.504	0.27
4732490B19Rik	0.091	0.224	0.037	0.029	0.251	0.025	0.226	0	0.118	0.09	0.257	0.031	0.19	0.273	0.039	0.092	0.108	0	0.234	0.139	0.107	0.329	0.072	0.302	0.28	0.306	0.069	0.162	0.288	0.274	0.428	0.335	0.226	0.169	0.094	0.08
4732491K20Rik	0.117	0.23	0.229	0.134	0.338	0.457	0.196	0.236	0.273	0.325	0.452	0.096	0.209	0.306	0.208	0.212	0.473	0.216	0.12	0.455	0.082	0.363	0.165	0.129	0.351	0.177	0.159	0.219	0.222	0.282	0.132	0.258	0.203	0.131	0.217	0.061
4831407H17Rik	0	0	0	0	0	0	0	0	0	0	0	0	0	0	0	0	0	0	0	0	0	0	0	0	0	0	0	0	0	0	0	0	0	0	0	0
4831440E17Rik	0.698	0.651	0.7	0.928	1.114	0.917	0.901	0.919	0.782	0.772	0.844	0.877	0.85	0.909	0.908	0.719	0.812	0.814	0.551	0.4	0.633	0.985	1.047	1.072	0.421	0.959	0.7	0.933	0.991	1.146	1.098	0.723	0.69	1.085	1.079	1.332
4833411C07Rik	0.062	0	0	0.118	0	0	0	0	0	0	0	0	0.11	0	0	0.062	0.074	0	0	0.141	0	0.096	0	0	0	0	0	0.082	0.084	0	0	0	0	0	0	0
4833412C05Rik	0	0	0	0	0	0	0	0	0	0	0	0	0	0	0	0	0	0	0	0	0	0.106	0	0	0.158	0	0	0	0.093	0.206	0.097	0	0	0.096	0	0
4833415N18Rik	0	0	0	0	0	0	0	0	0	0	0	0	0	0.122	0	0	0.088	0	0	0	0	0	0	0	0.257	0	0	0.099	0.201	0.223	0	0.103	0	0	0	0
4833417C18Rik	0.506	0.277	0.483	0.593	0.755	0.458	0.314	1.086	0.219	0.503	0.68	0.748	0.502	0.276	0.215	0.51	0.335	0.865	0.434	0.451	0.066	0.175	0.796	0.934	0.389	1.488	0.318	0.226	0.611	0.254	0.318	0.155	0.21	0.236	0.348	0.812
4833418N02Rik	0.291	0.08	0.178	0.279	0.35	0.198	0.09	0.267	0.063	0.337	0.059	0.447	0.346	0.119	0.493	0.147	0.058	0.298	0	0	0.114	0.075	0	0.161	0.168	0.244	0.055	0	0.132	0	0	0	0.06	0.068	0.375	0.127
4833419F23Rik	0.084	0.069	0	0	0.087	0	0.314	0	0.328	0.084	0.204	0	0.15	0.138	0.107	0.509	0.501	0.173	0.217	0	0.297	0	0.397	0.56	0.097	0	0.095	0.113	0.114	0.127	0.119	0	0.419	0	0.13	0
4833420G17Rik	27.368	27.027	22.292	23.224	22.791	22.071	21.994	23.376	23.989	22.33	23.282	23.981	21.24	23.822	22.901	25.014	22.564	20.597	28.148	24.729	23.909	25.171	21.711	22.658	23.261	23.103	25.028	24.306	22.397	22.292	23.972	25.653	23.293	23.421	20.092	23.328
4833422C13Rik	0.185	0.195	0.21	0.089	0.095	0.14	0.16	0.134	0.171	0.026	0.064	0.095	0.2	0.141	0.101	0.173	0.079	0.122	0.153	0.182	0.357	0.061	0.218	0.044	0.183	0.383	0.179	0.088	0.215	0.119	0.131	0.274	0.164	0.184	0.204	0.191
4833422M21Rik	0	0.089	0	0	0.112	0	0	0	0	0	0	0	0	0.045	0	0.055	0.388	0.056	0.14	0.124	0.064	0	0	0.241	0	0.205	0.123	0.073	0	0	0	0.075	0.203	0.076	0	0
4833427F10Rik	0	0	0	0	0.052	0	0.047	0	0.065	0	0	0.257	0	0.494	0	0.051	0.06	0.052	0	0	0	0	0	0.056	0	0	0	0	0	0	0.071	0	0.063	0.14	0	0
4833427G06Rik	0	0	0	0	0.099	0	0	0	0.124	0	0	0	0	0	0	0	0	0	0	0	0	0	0.113	0	0	0	0	0.128	0	0	0	0.132	0	0	0	0
4833428L15Rik	0	0	0	0	0.122	0.048	0	0	0	0	0	0.181	0.053	0	0	0	0	0	0	0	0	0.183	0	0.065	0	0	0	0.157	0.08	0.089	0	0	0	0	0	0
4833438C02Rik	1.452	0.987	2.034	2.348	2.571	1.994	2.783	1.678	2.369	1.649	2.911	2.038	1.074	1.325	1.477	2.843	1.631	0.851	0.587	0.428	2.047	2.125	2.104	1.884	1.101	1.725	0.986	0.998	1.746	1.312	1.23	0.745	1.238	1.39	1.155	1.633
4833439L19Rik	81.286	81.323	84.367	79.102	82.821	77.119	80.298	82.383	80.845	73.679	76.718	71.575	79.126	81.284	81.489	76.607	79.804	82.162	73.115	75.112	74.588	78.189	74.778	76.112	72.94	78.5	73.668	76.12	76.386	70.88	76.55	79.507	79.961	75.96	78.525	75.517
4921504A21Rik	0	0	0	0	0	0	0	0	0	0	0	0	0	0	0	0	0	0	0	0	0	0	0	0	0	0	0	0	0	0	0	0	0	0	0	0
4921504E06Rik	0.037	0.121	0.091	0.107	0	0.03	0	0.068	0.048	0	0.09	0	0.033	0.091	0	0.075	0	0	0.095	0.127	0	0	0	0.287	0.128	0	0.168	0	0.101	0.167	0.052	0.051	0	0.103	0.057	0.097
4921507G05Rik	0	0.037	0	0	0.139	0.073	0	0.041	0	0.178	0.109	0	0.08	0	0.171	0	0.053	0	0.115	0	0	0	0	0	0.052	0	0	0.24	0	0.068	0.127	0	0.056	0	0.139	0.059
4921507P07Rik	0.032	0.078	0	0	0.033	0.026	0.03	0	0	0	0.077	0.098	0	0.104	0.04	0	0	0	0	0	0	0.099	0	0	0.037	0.04	0	0.042	0	0	0.09	0	0	0	0	0.042
4921508D12Rik	0	0	0	0	0	0.169	0	0	0	0	0	0	0	0	0	0	0	0	0	0	0	0	0	0.076	0	0	0	0	0	0	0.292	0	0	0.096	0	0
4921509C19Rik	0	0	0	0	0	0	0	0	0	0	0	0	0	0	0	0	0	0	0	0	0	0	0	0	0	0	0	0	0	0	0	0	0	0	0	0
4921509O07Rik	0.029	0	0	0.083	0.03	0.047	0	0	0	0	0	0	0.026	0	0	0	0	0	0	0.066	0	0	0	0	0.1	0	0.033	0	0.118	0.218	0.122	0.04	0.036	0	0.045	0
4921511C10Rik	0.051	0	0.124	0	0	0	0	0	0	0	0	0	0	0	0	0.102	0	0	0	0	0	0	0	0	0.059	0	0	0	0	0	0	0	0.063	0	0	0
4921511C20Rik	0	0	0	0	0	0	0	0	0	0	0	0	0	0	0	0	0	0	0	0	0	0	0	0	0	0	0	0	0	0	0	0	0	0	0	0
4921511I17Rik	0	0	0	0	0	0	0	0	0	0	0	0	0	0	0.141	0	0	0	0	0	0	0	0	0	0	0	0	0	0	0	0	0	0.069	0	0	0
4921513H07Rik	0	0	0	0	0	0	0	0	0	0	0	0	0	0	0	0	0	0	0	0	0	0	0	0	0	0	0	0	0	0	0	0	0	0	0	0
4921513I03Rik	0.127	0.174	0	0.489	0.132	0.104	0.198	0.117	0	0.042	0.154	0.174	0.152	0.243	0.162	0.086	0	0.305	0	0.049	0.1	0.066	0.35	0.047	0.245	0.267	0.192	0.114	0.231	0.128	0.6	0.059	0.158	0.415	0.394	0
4921515E04Rik	0	0	0	0	0	0	0	0	0	0	0	0	0	0	0	0	0	0	0	0	0	0	0	0	0	0	0	0	0	0	0	0	0	0	0	0
4921517D22Rik	0.071	0.019	0.058	0.023	0	0	0	0	0	0	0.057	0.024	0	0	0	0	0	0.048	0	0	0	0.11	0	0	0.027	0	0	0	0.032	0	0	0.033	0	0.132	0	0.031
4921518K17Rik	0	0	0	0	0	0	0.02	0	0	0	0	0	0	0	0	0	0.026	0	0	0	0	0	0	0	0.025	0	0	0	0	0	0	0	0	0	0	0
4921524J17Rik	17.302	16.751	21.664	21.054	17.29	18.416	21.187	19.969	16.474	22.597	18.567	18.944	20.06	18.934	17.979	21.468	20.941	22.09	17.161	17.312	19.12	16.024	19.523	17.927	17.285	19.805	20.47	19.518	19.828	18.416	17.733	16.067	18.787	22.144	22.013	18.853
4921524L21Rik	0	0	0	0	0	0	0	0	0	0	0	0	0	0	0	0	0	0	0	0	0	0	0	0	0	0	0	0	0	0	0	0	0	0.07	0	0
4921525O09Rik	0	0	0	0	0	0	0	0	0	0	0	0	0	0.056	0	0	0	0	0	0	0	0.035	0	0	0.052	0	0	0	0	0	0.032	0	0	0	0	0
4921529L05Rik	0.171	0.225	0.462	0.197	0.177	0.251	0.032	0.221	0.267	0.272	0.249	0.245	0.245	0.786	0.087	0.035	0.163	0.316	0	0.235	0.684	0.585	0.444	0.266	0.633	0.432	0.078	0.458	0.465	0.361	0.387	0.379	0.468	0.383	0.212	0.539
4921531C22Rik	1.363	0.895	1.671	1.27	1.608	1.428	1.741	2.112	2.324	1.702	1.507	2.112	0.869	1.818	1.436	1.609	1.623	2.237	0.501	0.714	1.143	0.907	1.056	1.768	1.258	0.834	1.101	1.665	1.163	1.055	1.265	0.7	1.065	1.414	0.663	0.613
4921531P14Rik	0	0	0	0	0	0	0	0	0	0	0	0	0	0	0	0	0	0	0	0	0	0	0.168	0	0	0	0	0	0	0.214	0	0	0	0	0	0
4921533I20Rik	0	0	0	0	0	0	0.069	0	0	0	0	0	0	0	0	0	0	0	0	0	0	0	0	0	0	0	0	0.099	0	0	0	0.103	0	0.104	0	0
4921534H16Rik	0	0	0	0	0	0	0	0	0	0	0	0	0	0	0	0	0	0	0	0	0	0	0	0	0	0	0	0	0	0	0	0	0	0	0	0
4921536K21Rik	0.567	0.651	0.764	0.516	0.351	0.162	0.792	0.365	0.404	0.282	0.446	0.58	0.278	0.603	0.36	0.428	0.81	0.436	0.583	0.746	0.266	0.396	0.401	0.345	0.36	0.5	0.224	0.151	0.462	0.512	0.32	0.392	0.387	0.277	0.307	0.074
4921539E11Rik	0	0	0	0	0	0.025	0	0	0	0	0	0	0	0	0	0	0	0	0	0	0	0	0	0	0	0	0	0	0	0.046	0	0	0.038	0	0	0
4922502B01Rik	0.303	0.187	0.139	0.472	0.704	0.741	0.776	0.522	0.344	0.376	0.55	0.698	0.169	0.155	0.53	0.267	0.316	0.155	0.146	0.13	0.178	0.059	0.357	0.252	0.175	0.573	0.086	0.152	0.309	0	0.161	0.052	0.141	0.212	0.352	0.199
4922502H24Rik	0	0	0	0	0	0	0	0	0	0	0	0	0	0	0	0	0	0	0	0	0	0	0	0	0	0	0	0	0	0	0	0	0	0	0	0
4922502N22Rik	0	0	0	0	0	0	0	0	0	0	0	0	0	0	0	0	0	0	0	0	0	0	0	0	0	0	0	0	0	0	0	0	0	0	0	0
4930401C15Rik	0	0.07	0	0	0	0	0	0	0	0	0	0	0	0.07	0	0	0	0	0	0	0	0	0	0	0	0	0	0	0	0	0	0	0	0	0	0
4930401G09Rik	0.116	0.191	0.999	1.229	0.241	0.759	0.434	0.107	0.604	0.463	0.141	0.119	0.624	0.286	0.444	0.352	1.248	0.956	0.15	0.534	0.821	1.084	0.824	0.516	0	0.293	0.922	1.556	1.739	0.701	0.329	1.448	0.724	0.163	0.54	0.306
4930401O10Rik	0	0	0	0	0	0	0	0	0	0	0	0.193	0	0	0	0.095	0	0	0	0	0	0	0	0	0	0	0	0	0	0	0	0.13	0	0	0	0
4930401O12Rik	0	0	0	0	0	0	0	0	0	0	0	0	0	0	0	0	0	0	0	0	0	0	0	0	0	0	0	0	0	0	0	0	0	0	0	0
4930402F06Rik	0	0.133	0.066	0	0	0	0	0	0	0	0	0	0	0	0.138	0	0	0.222	0	0	0	0	0	0	0	0.068	0	0	0	0.081	0	0	0.269	0	0	0.071
4930402F11Rik	0	0	0	0	0	0	0	0	0	0	0	0	0	0	0	0	0	0	0	0	0	0	0	0	0	0	0	0	0	0	0	0	0	0	0	0
4930402H24Rik	16.053	15.218	8.362	9.182	8.537	8.35	7.822	9.294	10.255	10.46	9.898	11.245	13.101	12.492	8.879	8.602	7.615	7.47	15.654	16.816	14.202	13.296	14.724	13.499	13.51	13.694	13.655	12.538	11.865	13.302	14.276	13.91	13.084	12.845	12.423	11.703
4930402K13Rik	0	0	0	0	0	0	0	0	0	0	0	0	0	0	0	0	0	0	0	0	0	0	0	0	0	0	0	0	0	0	0	0	0	0	0	0
4930404A05Rik	0	0	0	0	0	0	0	0	0	0	0	0	0	0	0	0	0	0	0	0	0	0	0	0	0	0	0	0	0	0	0	0	0	0	0	0
4930404H11Rik	0	0	0	0	0	0.079	0	0	0	0	0.117	0	0	0.079	0	0	0	0	0	0	0	0	0	0.214	0	0	0	0	0	0	0	0	0	0	0	0
4930404I05Rik	1.972	1.991	2.231	1.309	2.193	2.039	2.403	1.604	2.46	0.829	1.56	1.475	2.032	1.678	1.447	3.364	2.078	0.467	2.925	2.78	3.207	1.884	3.399	1.764	3.152	3.345	1.116	2.332	1.133	2.056	2.464	1.677	1.131	1.589	1.408	1.294
4930404N11Rik	0	0	0	0	0	0	0	0	0	0	0	0	0	0	0	0	0	0	0	0	0	0	0	0	0	0	0	0	0	0	0	0	0	0	0	0
4930405A10Rik	0	0	0	0	0	0	0	0	0	0	0	0	0	0	0	0	0	0	0	0	0	0	0	0	0	0	0	0	0	0	0	0	0	0	0	0
4930405A21Rik	0.82	0.184	0.64	0.787	1.155	0.668	1.111	0.548	0.967	1.037	0.812	0.382	0.266	0.733	0.664	0.676	0.799	1.147	0.383	1.025	0.263	0.231	0.352	0.826	0.516	0.376	0.59	0.199	0.304	1.01	0.842	0.824	0.185	0.208	0.346	0.293
4930405D11Rik	0.457	0	0	0	0	0	0	0	0	0	0	0	0	0	0	0	0	0	0	0	0	0	0	0	0	0	0	0	0.155	0	0.161	0	0	0	0	0
4930405J17Rik	0	0	0	0	0	0	0	0.108	0	0	0	0	0	0	0.15	0	0	0	0	0	0	0	0	0	0	0	0	0	0	0	0	0	0.147	0	0	0
4930405L22Rik	0	0	0	0	0	0	0	0	0	0	0	0	0	0	0	0	0	0	0	0	0	0	0	0	0	0	0	0	0	0	0	0	0	0	0	0
4930405O22Rik	0.388	0	0	0.298	0	0.126	0	0.143	0.101	0	0	0	0.485	0.254	0	0	0	0.08	0.299	0.444	0.365	0.241	0	0	0.09	0	0	0.104	0.211	0	0	0	0	0	0.12	0
4930406D18Rik	0	0	0	0	0	0	0	0	0	0	0	0	0	0	0	0	0	0	0	0	0	0	0	0	0	0	0	0	0	0	0	0	0	0	0	0
4930407G08Rik	0	0	0	0	0.219	0	0	0	0	0	0	0	0	0	0	0	0	0	0.547	0	0	0	0	0.118	0	0.134	0	0	0.289	0.16	0	0.441	0.396	0.148	0	0.279
4930407I10Rik	0.016	0.039	0.117	0.244	0.098	0.181	0.251	0.131	0.165	0.158	0.23	0.276	0.099	0.091	0.363	0.096	0.17	0.147	0.245	0	0	0.123	0.037	0.035	0.037	0.06	0.108	0.042	0.065	0.072	0.112	0.132	0.039	0.133	0.025	0.083
4930407I19Rik	0	0	0	0	0	0.131	0	0	0	0	0	0	0	0	0	0	0	0	0	0	0	0	0	0	0	0	0	0	0	0	0	0	0	0	0	0
4930412B13Rik	0	0	0	0	0	0	0	0	0	0	0	0	0	0	0	0	0	0	0	0	0	0.09	0	0	0	0	0	0	0	0	0	0	0	0	0	0
4930412C18Rik	0.206	0.153	0.092	0.233	0.174	0.091	0.122	0.172	0.097	0.037	0.317	0.172	0.134	0.077	0.119	0.17	0.134	0.134	0	0.385	0.154	0.145	0.176	0.186	0.194	0.071	0.127	0.1	0.127	0.056	0.211	0.103	0.186	0.104	0.145	0.221
4930412M03Rik	0.492	0.444	0.754	0.448	0.483	0.22	0.573	0.724	0.447	0.758	0.625	0.302	0.571	0.987	0.407	0.694	0.791	0.681	0.221	0.254	0.26	0.993	0.377	0.572	0.341	0.465	0.278	0.46	0.501	0.518	0.452	0.34	0.306	0.515	0.457	0.484
4930412O13Rik	1.892	1.823	2.071	2.325	2.067	2.364	1.677	2.145	2.24	2.537	1.977	1.88	2.493	2.738	2.055	1.851	2.231	3.015	1.346	1.557	2.395	2.052	1.862	2.38	2.205	1.735	1.87	2.087	2.294	1.853	2.049	2.081	2.351	2.154	2.273	2.265
4930413E15Rik	0	0	0	0	0	0	0	0	0	0	0	0	0	0	0	0	0	0	0	0	0	0	0	0	0	0	0.065	0	0	0	0	0	0	0	0	0
4930413F20Rik	0.068	0	0.166	0.195	0	0.055	0.063	0.062	0.439	0.135	0.246	0.416	0.242	0.111	0.172	0.205	0	0.347	0	0.078	0.08	0	0.399	0.075	0.078	0	0	0.271	0.276	0	0	0.094	0.252	0	0	0
4930413G21Rik	3.598	3.603	3.762	5.125	2.951	3.707	3.549	3.405	3.158	3.838	4.289	4.928	4.583	3.511	4.575	3.519	5.105	4.777	3.469	3.272	4.972	4.763	4.554	3.516	4.519	4.466	3.293	3.677	2.586	3.585	4.035	4.168	4.077	3.325	3.11	3.332
4930413M19Rik	0	0	0	0	0	0	0	0	0	0	0	0	0	0	0	0	0	0	0	0	0	0	0	0	0	0	0	0	0	0	0	0	0	0	0	0
4930414N06Rik	0.122	0.698	0	0.233	0	0.099	0.113	0.112	0	0	0.441	0.124	0.109	0.1	0.619	0	0	0.25	0	0.139	0.143	1.132	0	0.269	0.421	0	0.138	0.325	0.33	0.183	0	0.504	0.151	0.679	0.188	0
4930415L06Rik	0	0	0	0	0	0	0	0	0	0	0	0	0	0	0	0	0	0	0	0	0	0	0	0	0	0	0	0	0	0	0	0	0	0	0	0
4930415O20Rik	2.49	2.366	2.892	1.131	1.218	1.068	1.343	0.723	2.891	2.084	2.22	1.744	1.639	1.718	1.333	0.264	0.937	0.672	1.179	2.252	2.155	1.22	1.545	2.323	2.269	0.991	1.631	1.577	1.424	2.763	1.481	1.268	2.444	0.549	2.23	2.579
4930417O13Rik	0.068	0	0	0.065	0	0	0.126	0	0	0	0	0	0.061	0.111	0	0.068	0	0	0	0.155	0	0.211	0.08	0	0	0	0	0	0	0	0.096	0	0	0	0	0
4930417O22Rik	0	0	0	0	0	0	0	0	0	0	0	0	0	0	0	0	0	0	0	0	0	0	0.074	0	0	0.158	0	0	0	0	0	0	0	0	0	0
4930419G24Rik	0	0	0	0	0	0	0	0	0	0	0	0	0	0	0	0	0	0	0	0	0	0	0	0	0	0	0	0	0	0	0	0	0	0	0	0
4930422M22Rik	0.666	0.547	0.726	0.639	0.306	0.362	0.138	0.613	0.096	0.736	0.269	0.606	0.331	0.061	0.753	0.298	1.058	0.38	0.666	1.018	0.87	1.264	0.524	0.574	0.854	1.119	0.335	0.396	0.603	0.223	0.627	1.33	0.276	0.517	0.344	0.583
4930423M02Rik	0	0	0	0	0	0	0	0	0	0	0	0	0	0	0	0	0	0	0	0	0	0	0	0	0	0	0	0	0	0	0	0	0	0	0	0
4930425K10Rik	0	0	0	0	0	0	0	0	0	0	0	0	0	0	0	0	0	0	0	0	0	0	0	0	0	0	0	0	0	0	0	0	0	0	0	0
4930425L21Rik	0	0	0	0	0	0	0	0	0	0	0	0	0	0	0	0	0	0	0	0	0	0	0	0	0	0	0	0	0	0	0	0	0	0	0	0
4930425O10Rik	0	0	0	0	0	0	0	0	0	0	0	0	0	0	0	0	0	0	0	0	0	0	0	0	0	0	0	0	0	0	0	0	0	0	0	0
4930426D05Rik	0	0	0	0	0	0	0	0	0	0	0	0	0	0	0	0	0	0	0	0	0	0	0	0	0	0	0	0	0	0	0	0.063	0.057	0	0	0
4930426L09Rik	0.2	0.123	0.184	0.144	0.206	0.122	0.186	0.184	0.259	0.099	0.242	0.153	0.178	0.041	0.127	0	0.297	0.563	0.321	0.229	0.117	0.232	0.118	0.276	0.346	0.063	0.056	0.133	0.068	0	0	0.138	0.062	0.07	0.154	0.131
4930428D20Rik	0	0	0	0	0	0	0	0	0	0	0	0	0	0	0	0	0	0	0	0	0	0	0	0	0	0	0	0	0	0	0	0	0	0	0	0
4930428E07Rik	0	0	0	0	0	0	0	0	0	0	0	0	0	0	0	0	0	0	0	0	0	0	0	0	0	0	0	0	0	0	0	0	0	0	0	0
4930428G15Rik	0	0	0	0	0	0	0	0	0	0	0	0	0	0	0.117	0	0	0	0	0	0	0	0	0	0	0	0	0	0	0	0	0	0	0	0	0
4930428O21Rik	0.256	0.175	0	0.082	0.044	0.035	0	0.039	0.221	0.254	0.103	0.044	0.152	0.14	0.054	0.043	0	0.394	0.164	0.195	0.1	0.265	0	0.142	0.098	0.054	0.434	0.114	0.463	0.193	0.181	0.236	0.159	0.119	0.33	0.336
4930429B21Rik	0.228	0.343	0.979	1.459	1.179	1.085	1.453	1.714	1.234	1.172	1.519	1.246	0.645	0.561	1.741	1.227	1.042	1.015	0.342	0.828	0.67	0.118	0.583	0.379	0.703	0.479	0.603	0.763	0.723	0.286	0.483	0.789	0.331	0.85	0.647	0.948
4930429D17Rik	0	0	0	0	0.047	0	0	0	0	0	0	0	0	0	0	0	0	0	0	0	0	0	0	0	0	0	0	0	0	0	0	0	0	0	0	0
4930429F11Rik	0	0	0	0	0	0	0	0	0	0	0	0	0	0	0	0.046	0	0	0	0	0	0	0	0	0	0	0	0	0	0	0	0	0	0	0	0
4930429F24Rik	0.439	0.4	0.419	0.562	0.101	0.199	0.318	0.224	0.127	0.291	0.472	0.2	0.392	0.44	0.496	0.443	0.233	0	0.063	0.279	0.287	0.682	0.23	0.27	0.282	0.369	0.387	0.522	0.398	0.22	0.207	0.607	0.425	0.409	0.226	0.192
4930429H19Rik	0	0	0	0	0	0	0	0	0	0	0	0	0	0	0	0	0	0	0	0	0.048	0	0	0	0	0	0	0	0	0.061	0	0	0	0	0	0
4930430F08Rik	10.856	9.309	11.766	10.265	10.039	10.294	11.227	10.347	11.26	9.659	11.5	10.639	10.571	9.822	12.517	11.683	10.849	9.878	10.763	12.469	12.103	11.089	12.113	11.107	12.53	10.509	11.936	12.87	11.575	12.559	12.948	11.781	12.502	12.632	12.854	12.069
4930430F21Rik	0	0	0	0.088	0	0	0	0	0	0	0	0	0	0	0	0	0	0	0	0	0	0	0	0	0	0	0	0	0	0	0	0	0	0	0	0
4930430J02Rik	0.331	0	0	0.159	0	0	0	0	0	0.165	0	0	0.739	0.136	0	0.334	0	0	0	0.379	0.194	1.285	0.781	0.183	0	0.626	0.375	0.443	0.45	0.748	0	0.458	0.206	0.231	0	1.086
4930431F12Rik	0	0	0	0	0	0	0	0	0	0	0	0	0	0	0	0	0	0	0	0	0	0	0	0	0	0	0.074	0	0.089	0	0	0	0	0.046	0	0
4930431P03Rik	0	0	0	0	0	0	0	0	0	0	0	0	0	0	0	0	0	0	0	0	0	0	0	0	0	0	0	0	0	0	0	0	0	0	0	0
4930431P22Rik	0	0	0	0	0	0	0	0	0	0	0	0	0	0	0.132	0	0	0	0	0.119	0	0	0	0	0	0	0	0	0.283	0	0	0	0	0	0	0
4930432J09Rik	0	0	0	0	0	0	0	0	0	0	0	0	0	0	0	0	0	0	0	0	0	0	0	0	0	0	0	0	0	0	0	0	0	0	0	0
4930432K21Rik	0.03	0.098	0.146	0	0.031	0.024	0.083	0.109	0.077	0.148	0.216	0	0.292	0.049	0.038	0.09	0	0.061	0.191	0.102	0.07	0	0	0	0	0	0.067	0	0.081	0.09	0	0	0	0.166	0	0
4930432L08Rik	0	0	0	0	0	0	0	0	0	0	0	0	0	0	0	0	0	0	0	0	0	0.072	0	0	0	0	0	0	0	0	0.195	0	0	0	0	0
4930432M17Rik	0	0	0	0	0	0	0	0	0	0	0	0	0	0	0	0	0	0	0	0	0	0	0	0	0	0	0	0	0	0	0	0.091	0	0	0	0
4930432O09Rik	0	0	0	0	0	0	0	0	0	0	0	0	0	0	0	0	0	0	0	0	0	0	0	0	0	0	0	0	0	0	0	0	0	0	0	0
4930433B08Rik	0	0	0	0	0	0	0	0	0	0	0	0	0	0	0	0	0	0	0	0	0	0	0	0	0	0	0	0	0	0	0	0	0	0	0	0
4930433I11Rik	0	0	0	0	0	0	0	0	0	0	0	0	0	0	0	0	0	0	0	0	0	0	0	0	0	0	0	0	0	0	0	0	0	0	0	0
4930433N12Rik	0	0	0	0	0	0	0	0	0	0	0	0	0	0	0	0	0	0	0	0	0	0	0	0	0	0	0	0	0	0	0	0	0	0	0	0
4930434J06Rik	0	0	0	0	0	0	0	0	0	0	0	0	0	0	0	0	0	0	0	0.055	0	0	0	0	0	0	0	0	0	0	0	0	0	0	0	0
4930435F18Rik	0	0	0	0	0	0.068	0	0	0.054	0	0.05	0	0	0	0.053	0.042	0	0.298	0	0.048	0.146	0	0	0	0.048	0	0	0	0	0	0	0.057	0	0.058	0	0
4930438A08Rik	0.18	0.059	0.088	0	0.148	0	0.033	0.033	0.047	0.036	0	0	0.064	0.088	0.183	0.036	0	0.074	0.924	1.029	0.633	0.781	0.169	0.477	0.58	0.272	0.041	0.24	0.244	0.541	0.761	1.241	0.402	0.251	0.167	0.047
4930438E09Rik	0	0	0	0	0	0	0	0	0	0	0	0	0	0	0	0	0	0	0	0	0	0	0	0	0	0	0	0	0	0	0	0	0	0	0	0
4930440C22Rik	0	0	0	0	0	0	0	0	0	0	0	0	0	0	0	0	0	0	0	0	0	0	0	0	0	0	0	0	0	0	0	0	0	0	0	0
4930440I19Rik	0	0	0	0	0	0	0	0	0	0	0	0	0	0	0	0	0	0	0	0	0	0	0	0	0	0	0	0	0	0	0	0	0	0	0	0
4930441H08Rik	0	0	0	0	0	0	0	0	0	0	0	0	0	0	0	0	0	0	0	0	0	0	0	0	0	0	0	0	0	0	0	0	0	0	0	0
4930441J16Rik	0	0	0	0	0	0	0	0	0	0	0	0	0	0	0	0	0	0	0	0	0	0	0	0	0	0	0	0	0	0	0	0	0	0	0	0
4930442J19Rik	0.051	0	0	0.243	0.052	0.041	0.047	0	0	0.101	0.122	0	0.045	0	0.064	0.051	0	0	0	0	0	0	0	0	0.117	0	0	0	0	0	0	0	0	0	0	0
4930442L01Rik	0.036	0.03	0.044	0	0	0	0	0.033	0.141	0	0	0.037	0	0	0.092	0.073	0.043	0	0.093	0.29	0.042	0	0.043	0	0.334	0.091	0.246	0.242	0.147	0.109	0.102	0.1	0.225	0.051	0	0.142
4930443O20Rik	0.617	0.295	0.693	0.493	0.159	1.173	0.335	0.378	0.2	0.358	0.746	0.158	0.23	0.884	0.392	0.829	0.184	0.316	0.595	0.53	0.483	0.319	0.364	0.285	0.712	0.648	0.465	0.344	0.209	0.464	0.218	0.213	0.319	0.144	0.636	0.405
4930444F02Rik	0.106	0.116	0	0	0.055	0	0	0.065	0.023	0	0.043	0.108	0	0.029	0.022	0.018	0.063	0.018	0	0.02	0.187	0	0.042	0.176	0.041	0.111	0.06	0.047	0.096	0	0.025	0.073	0.066	0.099	0.027	0.162
4930444G20Rik	0	0	0	0	0	0	0	0	0	0	0	0	0	0	0	0	0	0	0	0	0	0	0	0	0	0	0	0	0	0	0	0	0	0	0	0
4930444M15Rik	0.224	0.22	0.219	0.086	0.046	0.182	0	0.082	0.29	0	0.054	0.321	0.16	0.33	0.171	0.406	0.213	0.046	0.115	0.564	0.368	0.347	0.264	0.198	0.207	0.225	0.202	0.359	0.364	0.269	0.569	0.124	0.278	0.187	0.346	0.293
4930444P10Rik	0.241	0.132	1.036	0.656	0.54	0.721	0.787	0.592	0.313	0.44	1.071	0.7	0.934	1.087	0.46	1.054	1.102	1.486	0.414	0.599	0.614	0.437	0.901	0.713	0.464	0.405	0.501	0.323	0.655	0.606	1.079	0.723	0.7	0.674	0.436	1.055
4930445N18Rik	0	0.343	0.411	0.482	0.173	0.205	0	0.154	0.435	0	0.203	0.086	0.075	0.069	0.426	0.591	0	0.086	0	0	0.098	0	0.099	0.185	0.097	0.527	0.095	0	0	0	0	0	0.312	0.117	0.13	0
4930447A16Rik	0.506	0.104	0	0	0	0	0	0	0	0.126	0	0	0	0	0	0	0	0.13	0.487	0	0.297	1.177	0	0.28	0.438	1.115	0.143	0.169	1.029	0.761	0.892	0.699	0.314	0.176	0	0
4930447C04Rik	0.039	0.064	0	0	0	0	0	0	0	0	0	0	0	0.064	0	0	0	0	0	0.089	0.091	0.121	0	0	0	0.245	0	0.052	0.158	0	0	0.054	0.097	0.054	0	0
4930447F24Rik	0.052	0.215	0.129	0.101	0	0	0.049	0.241	0	0	0	0	0	0	0	0	0.187	0.161	0.135	0.06	0.123	0.081	0.062	0	0	0	0.059	0	0	0	0	0.362	0	0.073	0.081	0
4930447J18Rik	0	0.074	0	0	0	0	0	0	0	0	0	0	0	0	0	0	0	0	0	0	0	0	0	0	0	0	0	0	0	0	0	0	0	0	0	0
4930447K03Rik	0	0.059	0	0	0	0.117	0.067	0.066	0.093	0.214	0	0	0	0.176	0	0.145	0	0.074	0.092	0.082	0	0.223	0.085	0.159	0.083	0	0.081	0	0	0.108	0	0	0.089	0.201	0.111	0
4930447M23Rik	0.032	0.208	0.35	0.152	0.164	0.207	0.473	0.088	0.082	0.378	0.154	0.292	0.793	0.182	0.04	0.352	0.189	0.358	0.204	0.254	0.484	0.246	0.112	0.141	0.037	0.48	0.108	0.17	0.302	0.287	0.269	0.789	0.158	0.177	0.294	0.083
4930447N08Rik	0	0	0	0.185	0	0.105	0	0	0	0	0	0	0.057	0	0	0	0.306	0.329	0	0	0	0.1	0.151	0	0	0	0	0	0	0.193	0	0.177	0	0	0.199	0
4930448C13Rik	0	0	0	0	0	0	0	0	0	0	0	0	0.082	0	0	0	0.329	0	0	0.105	0	0.143	0	0	0	0	0.104	0	0	0	0	0.127	0.114	0.129	0.285	0.241
4930448F12Rik	0	0	0	0	0	0	0	0	0	0	0	0	0	0	0	0	0	0	0	0	0	0	0	0	0	0	0	0	0	0	0	0	0	0	0	0
4930448H16Rik	0	0	0.301	0.471	0.127	0	0.114	0.339	0	0.244	0.743	0	0	0	0	0.248	0.293	0.252	0	0	0	0	0	0.408	0.142	0	0	0	0	0	0	0.509	0	0.171	0	0
4930448I06Rik	0	0	0	0.124	0	0	0	0	0	0	0	0	0	0	0	0	0	0	0	0	0	0	0	0	0	0	0	0	0	0	0	0	0	0	0	0
4930448I18Rik	0	0	0	0	0	0	0	0	0	0	0	0	0	0	0	0	0	0	0	0	0	0	0	0	0	0	0	0	0	0	0	0	0	0	0	0
4930448K20Rik	0	0	0	0	0	0	0	0	0	0	0	0	0	0	0	0	0	0	0	0	0	0	0	0	0	0	0	0	0	0	0	0	0	0	0	0
4930449E01Rik	0.741	0	0	0	0.127	0.402	0.115	0	0	1.349	0.299	0.253	0	0.303	0	0	1.323	0.633	0.159	0.141	0.435	0	0.291	0	0	0.156	0.14	0	0	0.372	0.349	0	0.307	0	0.573	0.324
4930449E18Rik	0	0	0	0	0	0.309	0	0	0	0	0.23	0	0	0	0	0	0	0	0	0	0	0	0	0	0	0	0.215	0	0	0	0	0	0.707	0.53	0	0
4930449I24Rik	0.064	0	0	0	0	0	0	0	0	0	0	0	0	0	0	0	0	0	0.408	0.073	0.149	0.197	0	0	0	0	0	0	0	0.096	0	0	0	0	0	0.167
4930451G09Rik	0.288	0.279	0.385	0.678	0.73	0.469	0.512	0.265	0.917	0.624	0.538	0.482	0.748	0.493	0.433	0.633	0.218	0.403	0.269	0.45	0.461	0.528	0.895	0.29	0.816	0.462	0.356	0.455	0.675	0.591	0.481	0.615	0.456	0.512	0.689	0.309
4930451I11Rik	0	0	0	0	0	0.127	0	0.287	0.203	0	0	0	0	0.128	0	0	0	0	0	0.715	0	0.242	0.184	0.346	0.18	0.59	0	0.626	0.212	0.47	0	0.216	0.194	0	0	0
4930452A19Rik	0.126	0	0	0	0	0	0	0	0	0	0	0	0	0	0	0	0	0	0	0	0	0	0	0	0	0	0	0	0	0	0	0	0	0	0	0
4930452B06Rik	2.508	2.146	1.917	1.552	1.309	1.494	1.482	1.587	1.26	2.17	1.468	2.318	2.264	2.43	2.194	1.495	1.606	1.494	1.907	2.285	2.122	2.176	1.685	2.031	1.961	2.208	2.441	2.307	2.343	3.004	2.209	2.087	2.648	2.297	2.419	1.91
4930452G13Rik	0	0	0	0	0	0	0.064	0	0	0.068	0.083	0	0.123	0	0.175	0	0	0	0	0	0	0.213	0	0.076	0	0.26	0.078	0.367	0.093	0.31	0	0	0.171	0.192	0	0
4930452N14Rik	0	0	0	0	0	0	0	0	0	0.12	0	0	0	0	0	0	0	0	0	0	0	0	0	0	0	0	0	0	0	0	0	0	0	0	0	0
4930453H23Rik	0	0	0	0	0	0	0	0	0	0	0	0	0	0	0	0	0	0	0	0	0	0	0	0	0	0	0	0	0	0	0	0	0	0	0	0
4930453L07Rik	0	0	0	0	0	0	0	0	0	0	0	0	0	0	0	0	0	0	0	0	0	0	0	0	0	0	0.058	0	0	0	0	0	0	0	0	0
4930453N24Rik	14.658	17.102	21.042	19.136	19.108	19.299	19.782	18.549	18.006	19.437	19.013	19.793	19.609	16.572	18.568	18.592	19.319	21.326	13.184	16.277	17.152	19.03	17.021	17.779	16.982	17.063	21.692	19.442	17.556	18.88	17.709	20.409	19.396	20.778	17.5	16.963
4930455B14Rik	0	0	0	0	0	0.055	0	0	0	0	0	0	0	0	0	0	0	0	0	0	0	0	0	0	0.312	0	0	0	0	0	0	0	0	0	0	0
4930455C13Rik	0.438	0.359	0.268	0.21	0.226	0.476	0.204	0.269	0	0.435	0.707	0.224	0.261	0.419	0.093	0	0	0.3	0	0.418	0.515	0.907	0.086	0.485	0.843	1.748	0.165	0.195	0.198	0.33	0.516	0.404	0.908	0.204	0.226	0.766
4930455D15Rik	0	0	0	0	0	0	0	0	0	0.046	0	0	0	0	0	0	0	0	0	0	0	0	0	0	0	0	0	0	0	0	0	0	0.057	0	0	0
4930455F16Rik	0	0	0	0	0	0	0	0	0	0	0	0	0	0	0	0	0	0	0	0	0	0.123	0	0	0	0	0	0	0	0	0	0	0	0	0	0
4930455G09Rik	0	0	0	0	0	0	0.33	0	0	0	0	0	0	0	0	0	0	0	0	0	0	0	0	0	0	0	0	0	0	0	0	0	0	0	0	0
4930455H04Rik	0	0	0	0	0	0	0	0	0	0	0	0	0	0	0	0	0	0	0	0	0	0	0	0	0	0	0	0.074	0.075	0.083	0	0	0	0.077	0.086	0.073
4930455J16Rik	0	0	0	0	0	0	0	0	0	0	0	0	0	0	0	0	0	0	0	0	0	0	0	0	0	0	0	0	0	0	0	0	0	0	0	0
4930456L15Rik	0	0	0	0	0	0	0	0	0	0	0	0	0	0.205	0	0	0	0	0.161	0	0	0	0	0.069	0	0	0	0	0	0	0	0	0	0	0	0
4930459C07Rik	0	0	0	0	0	0	0	0	0.08	0	0	0	0	0	0	0	0	0	0	0	0	0	0	0	0	0	0	0	0	0	0	0	0	0.086	0	0
4930459L07Rik	0	0	0	0	0	0	0	0	0	0	0	0	0	0	0	0	0	0	0	0	0	0	0	0	0	0	0	0	0	0	0	0	0	0	0	0
4930461G14Rik	0	0	0	0	0.098	0.077	0.354	0	0	0.283	0	0.584	0.085	0.234	0	0	0.113	0.39	0	0	0	0	0	0	0	0.24	0	0.254	0	0.143	0.134	0	0.118	0.531	0	0
4930463O16Rik	0	0	0.078	0.153	0	0	0	0.059	0	0.032	0	0	0.057	0	0	0	0	0	0	0	0	0	0	0	0	0	0	0	0	0	0	0	0.04	0	0	0
4930465K10Rik	0.118	0	0.216	0	0	0.048	0	0	0	0.117	0	0.06	0	0	0.149	0.059	0.07	0.241	0	0	0	0.091	0	0.195	0	0.741	0	0.079	0.16	0.177	0.083	0	0	0	0.091	0.077
4930465M20Rik	0	0	0	0	0	0	0	0	0	0	0	0	0	0	0	0	0	0	0	0	0	0	0	0	0	0	0	0	0	0	0	0	0	0	0	0
4930467D21Rik	0	0	0	0	0	0	0	0	0	0	0	0	0	0	0	0	0	0	0	0	0	0	0	0	0	0	0	0	0	0	0	0	0	0	0	0
4930467E23Rik	0	0.047	0	0	0.089	0	0	0	0	0	0	0	0	0.047	0	0	0	0.059	0.074	0.066	0	0.044	0.068	0.063	0.066	0.18	0.097	0.038	0	0	0.121	0.04	0	0.12	0	0.113
4930467J12Rik	0	0	0	0	0	0	0	0	0	0	0	0	0	0	0	0	0	0	0	0	0	0	0	0	0	0	0	0	0	0	0	0	0	0	0	0
4930467K11Rik	0.103	1.263	0.503	0.295	0.848	0.669	0.478	0.094	0.399	0.306	0.496	0.42	0.825	0.84	0.391	0.103	0.733	1.368	0.264	0.118	0.241	0.478	0.726	0.796	0.711	0.646	0.58	0.549	0.557	1.236	0	1.701	0.383	0.86	0.635	0.538
4930469K13Rik	0	0	0	0	0	0	0	0	0	0	0	0	0	0	0	0	0	0	0	0	0	0	0	0	0	0	0	0	0	0	0	0	0	0	0	0
4930470G03Rik	0.116	0.171	0	0.067	0.072	0.151	0.022	0.085	0.21	0.138	0.112	0.071	0.021	0.095	0	0.186	0.083	0.119	0.03	0.026	0.272	0.108	0.191	0.23	0.027	0.087	0.131	0.216	0.126	0.139	0.131	0.224	0.287	0.129	0.215	0.455
4930470H14Rik	0	0	0	0	0	0	0	0	0	0	0	0	0	0	0	0	0	0	0	0	0	0	0	0	0	0	0	0	0	0	0	0	0	0	0	0
4930470O06Rik	0	0	0	0	0	0	0	0	0	0	0	0	0	0	0	0	0	0	0	0	0	0	0	0	0	0	0	0	0	0	0	0	0	0	0	0
4930470P17Rik	0.053	0.044	0	0	0	0.043	0	0	0	0.053	0	0	0	0	0	0	0	0	0.137	0	0	0	0.063	0.059	0	0	0.12	0	0.072	0.16	0	0.073	0.066	0.074	0	0
4930471C04Rik	0	0.07	0	0	0	0	0	0	0	0	0	0	0.077	0	0	0	0	0	0	0	0	0.133	0	0	0.198	0	0	0	0	0.129	0	0	0	0	0	0
4930471G03Rik	0	0	0	0	0	0	0	0	0	0	0	0	0	0	0	0	0	0	0	0	0	0	0	0	0	0	0	0	0	0	0	0	0	0	0	0
4930471G24Rik	0.107	0	0	0	0	0	0	0	0	0	0	0	0	0	0	0	0	0	0	0	0	0	0	0	0	0	0	0	0.291	0	0	0	0	0	0.166	0
4930471M09Rik	0.2	0.219	0.164	0.064	0.069	0.217	0.062	0.123	0.173	0.53	0.242	0.273	0.119	0.055	0	0	0	0.411	0.172	0.458	0.078	0	0.157	0.296	0.385	0	0.377	0.267	0.362	0	0.094	0.277	0.497	0	0.516	0
4930473A02Rik	1.79	1.685	2.065	1.313	1.196	0.901	1.128	1.355	0.546	1.046	1.783	1.67	1.693	1.639	2.075	1.486	1.254	2.43	1.354	1.507	1.917	2.124	1.242	1.574	1.945	2.189	2.264	1.618	2.43	1.268	3.048	2.619	2.421	1.691	2.85	2.556
4930473O22Rik	0	0	0	0	0	0	0	0	0	0	0	0	0	0	0	0	0	0	0	0	0	0	0	0	0	0	0	0	0	0	0	0	0	0	0	0
4930474G06Rik	0	0	0	0	0	0	0	0	0	0	0	0	0	0	0	0	0	0	0	0	0	0	0	0	0	0	0	0	0	0	0	0	0	0	0	0
4930474H20Rik	2.608	3.786	0.922	1.347	1.347	1.921	0.935	0.692	1.367	1.047	1.335	1.899	2.329	1.438	1.276	1.769	1.374	0.926	1.87	2.011	1.826	2.335	3.075	2.611	2.258	1.769	2.1	1.877	2.86	2.492	3.258	2.911	2.244	2.591	3.724	2.369
4930474M22Rik	0	0	0	0	0	0	0	0	0	0	0	0	0	0	0	0	0	0	0	0	0	0	0	0	0	0	0	0	0	0	0	0	0	0	0	0
4930474N05Rik	0	0	0	0	0	0	0	0	0	0	0	0	0	0	0	0	0	0	0	0	0	0	0	0	0	0	0	0	0	0	0	0	0	0	0	0
4930474N09Rik	0	0	0	0	0	0.051	0.294	0	0	0	0	0	0	0.052	0	0	0	0	0	0	0	0	0	0	0	0	0	0	0.257	0	0	0	0	0	0	0
4930477N07Rik	0.216	0.089	0	0	0	0.176	0.101	0	0.561	0	0.131	0.111	0.579	1.24	0	0	0.644	0	0.417	0.248	0	0.168	0.128	0.24	0	0.545	0.245	0.145	0	0.326	0.458	1.195	0.134	0.151	0.335	0.284
4930478L05Rik	0	0	0.048	0	0	0	0.037	0	0.102	0	0.048	0	0	0	0	0.04	0	0.121	0.152	0	0	0.061	0.14	0	0.046	0	0	0	0	0.059	0	0	0.049	0	0	0.104
4930478P22Rik	0	0	0	0	0	0	0	0	0	0	0	0	0.064	0	0	0	0	0	0	0	0	0	0	0	0	0	0	0	0	0	0	0	0	0	0	0
4930479D17Rik	0.902	0.74	1.475	1.538	1.242	0.817	1.401	0.829	1.171	0.896	1.091	0.821	1.074	1.56	1.02	0.404	1.194	1.131	0.644	2.067	0.942	1.089	1.182	1.443	0.81	1.389	1.134	1.474	0.817	0.755	0.708	0.97	0.872	1.12	0.93	1.052
4930480E11Rik	0	0	0	0	0	0	0	0	0	0	0	0	0	0	0	0	0	0	0	0	0	0	0	0	0	0	0	0	0	0	0	0	0	0	0	0
4930480G23Rik	0	0	0	0	0	0	0	0	0	0	0	0	0	0	0	0	0	0	0	0	0	0	0	0	0	0	0	0	0	0	0	0	0	0	0	0
4930480K15Rik	0	0	0	0	0	0	0	0	0	0	0	0	0	0	0	0	0	0	0	0	0	0	0	0	0	0	0	0	0	0	0	0	0	0	0	0
4930480K23Rik	0.454	0.324	0.218	0.436	0.428	0.306	0.479	0.363	0.436	0.412	0.43	0.505	0.406	0.388	0.151	0.239	0.894	0.122	0.33	0.43	0.209	0.429	0.349	0.241	0.296	0.498	0.402	0.264	0.456	0.357	0.307	0.218	0.27	0.414	0.458	0.441
4930480M12Rik	0	0	0	0	0	0	0	0	0	0	0	0	0	0	0	0	0	0	0	0	0	0	0	0	0	0	0	0	0	0	0	0	0	0	0	0
4930481A15Rik	0.103	0.169	0.294	0.164	0.106	0.167	0.351	0.032	0	0.068	0.456	0.281	0.122	0.028	0.131	0.242	0.122	0.176	0.176	0.078	0.121	0.106	0	0.076	0.316	0	0.116	0.046	0.14	0.155	0.048	0.189	0.128	0.191	0.106	0.09
4930482G09Rik	0	0	0	0	0.093	0	0	0	0.116	0	0	0	0	0	0	0	0	0.092	0.576	0.103	0	0.278	0.317	0	0	0	0.101	0.12	0	0	0.506	0	0	0	0	0
4930483J18Rik	0.542	0.167	0.166	0.325	0.35	0.166	0.442	0.561	0.176	0.067	0.656	0.208	0	0.111	0	0.342	0.485	0.139	0.087	0.311	0.319	0.21	0.08	0.376	0.078	0.171	0.384	0	0.46	0.204	0.096	0.468	0.169	0.095	0	0.089
4930483K19Rik	0.3	0.394	0.294	0.345	0.433	0.244	0.838	0.331	0.311	0.358	0.435	0.307	0.321	0.688	0.458	0.544	0.5	0.123	0	0.618	0.352	0.186	0.424	0.731	0.554	0.151	0.543	0.882	0.163	0.722	0.169	0.331	0.447	0.251	0	0.315
4930483O08Rik	0	0	0.088	0	0	0	0	0	0	0	0	0	0	0.118	0	0	0	0	0	0	0	0	0	0	0.083	0	0	0	0	0	0	0	0	0	0	0
4930484H19Rik	0	0	0	0	0	0	0	0	0	0	0	0	0	0.069	0	0	0	0	0.054	0	0	0	0.1	0.282	0.049	0	0	0	0	0	0	0	0	0.118	0	0
4930486F22Rik	0	0	0	0	0	0	0.123	0	0.342	0	0	0.27	0	0	0	0	0	0.27	0	0	0	0	0	0	0	0	0	0.176	0.179	0	0	0	0	0	0	0
4930486I03Rik	0	0	0	0	0	0	0	0	0	0	0	0	0	0	0	0	0	0	0.243	0	0	0	0	0	0	0	0	0	0	0	0	0	0	0	0	0
4930486L24Rik	33.499	35.152	30.001	31.454	28.064	26.72	27.331	25.433	34.14	30.653	26.34	24.882	35.944	35.715	34.764	31.037	30.377	30.041	32.508	36.262	35.412	35.302	33.765	36.086	29.247	37.71	36.495	34.661	34.771	37.175	37.615	35.314	35.121	30.704	28.831	35.369
4930487D11Rik	0	0.714	0	0	0	0	0.203	0	0.282	0	0	0	0	0	0	0.438	0	0.223	0	0	0.511	0	0.513	0	0	0.274	0.246	0.291	0.591	0	0	0.301	0.811	0	0.336	0
4930487H11Rik	0.746	0.476	1.016	0.159	0.257	0.203	0.386	0.305	0.323	0.659	0.201	0.848	0.296	0.339	0.105	0.251	0.691	0.51	0.32	0.38	0.487	0.129	0.489	0.459	0.957	0.104	0.938	0.665	0.45	0.499	1.288	0.916	0.515	0.579	0.641	0.544
4930488B22Rik	0	0	0	0	0	0	0	0	0	0	0	0	0.077	0	0	0	0	0	0	0	0	0	0	0	0	0	0.049	0	0	0.065	0	0	0	0	0	0
4930488L21Rik	0.12	0.098	0.342	0.267	0.288	0	0.26	0.256	0.103	0.158	0.337	0.367	0.071	0.033	0	0.482	0.285	0.041	0	0.137	0.094	0.062	0.047	0.132	0	0.05	0	0.106	0.108	0.06	0	0	0.149	0.056	0.123	0
4930500F04Rik	0	0	0	0	0	0	0.12	0	0	0	0	0	0	0	0	0	0	0	0	0	0	0	0	0	0	0	0	0	0	0	0	0	0	0	0	0
4930500G05Rik	0	0.098	0	0	0	0.097	0	0	0	0	0	0	0	0	0	0	0	0	0	0	0.07	0	0	0	0	0	0	0	0	0	0	0	0.074	0.084	0	0
4930500L23Rik	0	0	0	0	0	0	0.093	0	0	0	0	0	0.267	0	0.127	0	0	0	0	0	0	0	0.117	0	0.115	0	0	0.133	0	0	0.141	0.138	0	0	0.154	0
4930502A04Rik	0	0	0	0	0	0	0	0	0	0	0	0	0	0	0	0	0	0	0	0	0	0	0	0	0	0	0	0	0	0	0	0	0	0	0	0
4930502E09Rik	0.491	0.403	0.602	0.754	0.71	0.48	0	0.361	0.255	0.098	0.119	0.101	0.526	0.644	0.25	0.198	0.234	0	0.126	0.563	0.577	0.457	0.579	0.871	0.113	0.867	1.334	0.657	0.4	1.036	0.833	0.679	0.122	0.137	0.152	1.16
4930503B20Rik	0.324	0.314	0.108	0.48	0.091	0.216	0.247	0.081	0.42	0.058	0.142	0.482	0.473	0.096	0.337	0.119	0.21	0.241	0.643	0.27	0.38	0.685	0.382	0.163	0.272	0.408	0.4	0.354	0.439	0.177	0.457	0.325	0.256	0.493	0.41	0.579
4930503E14Rik	1.727	0.85	0.705	1.049	0.891	0.844	1.019	1.058	1.12	1.487	0.348	1.178	0.976	1.461	0.659	1.218	0.96	1.004	0.888	1.252	1.352	1.34	1.289	1.339	1.727	1.378	1.042	1.692	1.094	1.3	2.032	1.113	1.001	1.848	1.157	1.208
4930503E24Rik	0.056	0.274	0.205	0.053	0.115	0.227	0.415	0.205	0.144	0.166	0.404	0.057	0.05	0.319	0	0.28	0.133	0.171	0.072	0.191	0	0.173	0.262	0	0.064	0.14	0.504	0.298	0.227	0.503	0.236	0.154	0.415	0.311	0.344	0.292
4930503F20Rik	0	0	0	0	0	0	0	0	0	0	0	0	0	0	0	0	0	0	0	0	0	0	0	0	0	0	0	0	0	0	0	0	0	0	0	0
4930503H13Rik	0	0	0	0	0	0	0	0	0	0	0	0	0	0	0	0	0	0	0	0	0	0	0	0	0	0	0	0	0	0	0	0	0	0	0	0
4930503L19Rik	33.579	37.245	34.927	36.583	33.872	33.161	33.302	36.825	36.215	33.845	36.703	33.403	37.676	38.061	32.898	33.873	39.341	39.03	36.175	36.195	37.158	41.057	36.462	37.873	38.68	40.998	41.068	39.338	40.138	43.534	39.324	40.448	40.487	42.724	39.766	42.775
4930503O07Rik	0	0	0	0	0	0	0	0	0	0	0	0	0	0	0	0	0	0	0	0	0	0	0	0	0	0	0	0	0.174	0	0	0	0	0	0	0
4930504C09Rik	0	0	0	0	0	0	0	0	0	0	0	0	0	0	0	0	0	0	0	0	0	0	0	0	0	0	0	0	0	0	0	0	0	0	0	0
4930505A04Rik	0.16	0.066	0.098	0	0.166	0	0	0.074	0.312	0	0	0.246	0	0.066	0.102	0	0	0	0	0	0	0	0.095	0.178	0.093	0.202	0.181	0.214	0.109	0.241	0	0	0.498	0.224	0.124	0
4930505G20Rik	0	0	0	0	0	0	0	0	0	0	0	0	0	0	0	0	0	0	0	0	0	0	0	0	0	0	0	0	0	0	0	0	0	0	0	0
4930505K13Rik	0.136	0	0	0	0	0	0	0	0	0	0	0	0	0	0	0	0	0	0	0	0	0	0	0	0	0.171	0.153	0	0	0	0	0	0.169	0	0	0
4930505K14Rik	0	0	0	0	0	0	0	0	0	0	0	0	0	0	0	0	0	0	0	0	0	0	0	0	0.166	0	0	0	0	0	0	0	0	0	0	0
4930505N22Rik	0	0.129	0.192	0	0	0.064	0.073	0.144	0	0.078	0	0	0	0	0.1	0.316	0.094	0.081	0.101	0	0.092	0.122	0.093	0.261	0.181	0	0	0	0.107	0.709	0.111	0	0	0.11	0.121	0.103
4930506A18Rik	0.866	0.592	0.265	0.554	0.149	0.647	0.067	0.464	0.094	0.43	0.349	0.517	0.064	0.355	0.642	0.8	0.86	0.888	0.371	0.826	1.271	0.56	0.255	0.4	0.999	0.545	0.735	0.868	0.392	0.543	0.611	0.598	0.718	0.504	1.339	0.663
4930506C21Rik	2.739	2.559	1.399	2.043	2.278	2.542	1.488	2.728	2.567	1.966	1.657	1.246	2.242	1.745	2.225	2.224	2.628	3.044	1.956	2.44	3.753	2.362	1.884	1.601	2.547	2.301	2.41	1.525	1.963	2.176	1.827	3.995	2.27	1.487	2.589	3.793
4930507D05Rik	0.406	0.61	0.332	0.486	0.244	0.386	0.378	0.466	0.351	0.269	0.9	0.346	0.332	0.305	0.946	0.409	0.322	0.416	0.609	0.194	0.397	0.682	0.439	0.712	0.351	0.341	0.306	0.452	0.413	0.509	0.43	0.607	0.294	0.472	0.471	0.577
4930507D10Rik	0	0	0	0	0	0	0	0	0	0	0	0	0	0	0	0	0	0	0	0	0	0	0	0	0	0	0	0	0	0	0	0	0	0	0	0
4930509E16Rik	0.187	0.051	0	0.239	0.064	0	0	0	0	0	0	0	0.167	0.051	0.238	0.063	0	0.192	0.08	0	0	0	0	0.138	0	0	0.141	0	0.085	0	0	0	0	0	0	0
4930509G22Rik	0.389	0.147	0.037	0.086	0.185	0.073	0.111	0.137	0.078	0.119	0.036	0.122	0.214	0.049	0.19	0.06	0.036	0.092	0.154	0.137	0.457	0.139	0.317	0.298	0.069	0.038	0.203	0.24	0.284	0.045	0.169	0.496	0.26	0.25	0.231	0.235
4930509J09Rik	0	0	0	0	0	0	0	0	0	0	0	0	0	0	0	0	0	0	0	0	0	0	0	0	0	0	0	0	0	0	0	0	0	0	0	0
4930509K18Rik	0	0	0.05	0	0	0	0	0	0	0	0	0	0	0	0	0	0	0	0	0	0	0	0	0	0	0	0	0	0	0	0	0	0	0	0	0
4930511A02Rik	0	0	0.047	0	0	0	0	0	0	0	0	0.039	0	0	0	0.116	0	0	0	0	0	0.119	0.045	0	0	0	0.043	0	0	0.058	0.054	0	0.048	0.054	0	0
4930511A08Rik	0	0	0.232	0	0	0	0	0	0	0	0	0	0	0	0	0	0	0	0.487	0	0	0.294	0.669	0	0	0.238	0	0	0	0	0	0	0	0	0.293	0.248
4930511E03Rik	0	0.027	0	0	0	0.027	0.031	0	0	0	0	0	0.03	0	0	0	0	0	0	0	0	0	0	0	0	0	0	0	0	0	0	0	0	0	0	0
4930511M06Rik	0	0	0	0	0	0.018	0	0	0	0	0	0	0	0	0	0	0	0	0	0	0	0	0.051	0.024	0	0	0	0	0.029	0	0.122	0	0.027	0.03	0	0.028
4930512B01Rik	0.052	0	0	0	0	0.085	0	0.048	0.135	0.104	0	0.267	0	0.043	0.266	0.053	0.124	0.054	0	0.179	0	0	0	0	0	0.066	0	0	0.142	0.079	0.147	0	0	0	0	0.137
4930512J16Rik	0	0.033	0	0.115	0	0.065	0.037	0	0	0.079	0	0	0.036	0	0	0	0	0	0	0	0.047	0.062	0	0	0.046	0	0.09	0	0	0	0.225	0.055	0	0	0	0
4930512M02Rik	0	0	0	0	0	0	0	0	0	0	0	0	0	0	0	0	0	0	0	0	0	0	0	0	0	0	0	0	0.138	0	0	0	0	0.142	0	0
4930513D17Rik	0	0	0	0	0	0	0	0	0	0	0	0	0	0	0	0	0	0	0	0	0	0	0	0	0	0	0	0	0	0	0	0	0	0	0	0
4930513N10Rik	0.794	0.955	0.551	0.685	0.465	0.906	0.74	0.706	0.755	0.815	0.576	1.219	0.827	0.976	0.976	0.507	0.788	0.706	0.953	0.849	0.901	1.232	0.562	0.997	1.039	0.967	0.659	0.99	0.862	0.717	0.486	0.841	0.789	1.182	0.819	1.146
4930513O06Rik	0	0	0	0	0	0	0	0	0	0	0	0	0	0	0	0	0	0	0	0	0	0	0	0	0	0	0	0	0	0	0	0	0	0	0	0
4930515B02Rik	0	0	0	0	0	0	0	0	0	0	0	0	0	0	0	0	0	0	0	0	0	0	0	0	0	0	0	0	0	0	0	0	0	0	0	0
4930515G01Rik	0.356	0.341	0.145	0.341	0.367	0.435	0.276	0.273	0.385	0.412	0.359	0.243	0.477	0.194	0.151	0.359	0.283	0.426	0.534	0.543	0.348	0	0.28	0.46	0.958	0	0.201	0.159	0.322	0.268	0.837	0	0.295	0.58	0.275	0.389
4930515G16Rik	0	0	0	0	0	0	0	0	0	0	0	0	0	0	0	0	0	0	0	0	0	0	0	0	0	0	0	0	0	0	0	0	0	0	0	0
4930515L03Rik	0	0	0	0	0	0	0	0	0	0	0	0	0	0	0	0	0	0	0	0	0	0	0	0	0	0	0	0	0	0	0	0	0	0	0	0
4930515L19Rik	0	0	0	0	0	0	0	0	0	0	0	0	0	0	0	0	0	0	0	0	0	0	0	0	0	0	0	0	0	0	0	0	0	0	0	0
4930517E11Rik	0	0	0	0	0	0	0	0	0	0	0	0	0	0	0.065	0	0.121	0	0	0.117	0.06	0	0	0.113	0	0	0.115	0.068	0	0	0.072	0	0	0.071	0.158	0
4930517M08Rik	0	0	0	0	0	0	0	0	0	0	0	0	0	0	0	0	0	0	0	0	0	0	0	0	0	0	0	0	0	0	0	0	0	0	0	0
4930518J21Rik	0.129	0	0	0	0	0	0	0.238	0.504	0.129	0	0	0	0	0	0.261	0	0	0.499	0.297	0.152	0.402	0.305	0	0	0.326	0.146	0.346	0	0.39	0.183	0.358	0.483	0	0.601	0.51
4930518P08Rik	0	0	0.23	0.12	0	0	0.117	0.058	0	0	0	0	0.224	0.103	0.318	0.189	0.298	0.128	0.08	0	0	0.097	0	0	0.289	0	0	0.167	0	0.094	0	0.087	0	0	0.097	0.246
4930519D14Rik	0	0	0	0	0	0	0	0	0	0	0	0	0	0	0	0	0	0	0	0	0	0	0	0	0	0	0	0	0	0	0	0	0	0	0	0
4930519F16Rik	0	0	0	0	0	0	0	0	0	0	0	0	0	0	0	0	0	0	0.086	0.153	0	0.103	0	0.148	0	0	0.151	0	0.181	0	0	0	0	0.093	0	0
4930519F24Rik	0	0	0	0	0	0	0	0	0	0	0	0	0	0	0	0	0	0	0	0	0	0	0	0	0	0	0	0	0	0	0	0	0	0	0	0
4930519G04Rik	0	0.089	0	0	0	0	0	0	0	0.036	0	0	0.032	0.06	0	0	0	0.037	0.047	0	0	0.056	0	0.04	0	0.046	0	0	0	0	0	0	0	0	0	0
4930519H02Rik	0	0	0	0	0	0	0	0	0	0	0	0	0	0	0	0	0	0	0	0	0	0	0	0	0	0	0	0	0	0	0	0	0	0	0	0
4930519K11Rik	0.32	0.131	0	0	0	0	0	0.735	0	0.159	0	0.164	0	0.131	0	0	0	0	0	0	0	0	0	0	0	0.201	0	0	0	0	0	0	0.199	0	0	0.21
4930519L02Rik	0	0	0	0	0	0	0	0	0	0	0	0	0	0	0	0	0	0	0	0	0	0	0	0	0	0	0	0	0	0	0	0	0	0	0	0
4930520O04Rik	2.601	2.667	3.188	4.932	4.212	3.13	4.626	2.5	2.838	3.641	3.003	4.174	3.589	4.067	5.111	3.157	3.943	3.941	3.42	2.302	2.361	3.211	3.345	4.059	3.479	2.383	2.675	2.923	2.969	3.738	2.755	4.166	2.645	2.559	2.56	2.869
4930520P13Rik	0	0	0	0	0	0	0	0	0	0	0	0	0	0.241	0	0	0	0	0	0.168	0	0	0	0	0	0.185	0	0	0	0.221	0	0	0	0	0	0
4930521E06Rik	0	0	0	0	0	0	0	0	0	0	0	0	0	0	0	0	0	0	0	0	0	0	0	0	0	0	0	0	0	0	0	0	0	0	0	0
4930521O11Rik	0	0	0	0	0	0	0	0	0	0	0.16	0	0	0	0	0	0	0	0	0	0	0	0	0	0	0	0	0	0.06	0	0	0	0	0	0	0
4930521O17Rik	0	0	0	0	0	0	0	0	0	0	0	0	0	0	0	0	0	0	0	0	0	0	0	0	0	0	0	0	0	0	0	0	0	0	0	0
4930522H14Rik	0	0	0	0	0	0	0	0	0	0	0	0	0	0	0	0	0	0	0	0	0.36	0	0	0	0	0	0	0	0	0.115	0	0.212	0.476	0	0	0
4930522O17Rik	0	0	0	0	0	0	0	0	0	0	0	0	0	0	0	0	0	0	0	0	0.193	0	0	0	0	0	0	0	0	0	0	0	0	0	0	0
4930522P08Rik	4.182	3.612	2.968	3.167	2.273	2.152	5.127	4.25	3.713	5.03	3.462	3.604	4.914	5.77	5.038	5.324	9.439	5.871	6.792	3.277	4.913	6.149	6.229	5.12	4.827	5.269	6.725	5.884	6.575	3.646	5.595	5.475	4.651	3.688	5.107	7.508
4930523C07Rik	0	0.011	0	0	0	0	0	0	0	0	0	0	0.025	0	0	0	0	0	0	0.016	0.097	0	0.016	0	0	0.052	0.016	0.055	0.019	0.041	0.078	0.133	0	0	0	0
4930523O13Rik	0	0	0	0	0	0	0	0	0	0	0	0	0	0	0	0	0	0	0	0	0	0	0	0	0	0	0	0	0	0	0	0	0	0	0	0
4930524B15Rik	0.303	0.093	0	0.182	0.196	0.309	0.141	0.209	0.098	0.263	0.366	0.078	0.507	0.155	0.048	0.076	0.226	0.194	0.292	0.087	0.222	0.764	0.491	0.294	0.131	0.429	0.257	0.152	0.514	0.285	0.481	0.209	0.188	0.211	0.176	0.199
4930524B17Rik	0	0	0	0	0	0	0	0	0	0	0	0	0	0	0	0	0	0	0	0	0	0	0	0	0	0	0	0	0	0	0	0	0	0	0	0
4930524C18Rik	0	0	0	0	0	0	0	0	0	0	0	0	0	0	0	0	0	0	0	0	0	0	0	0	0	0	0	0	0	0	0	0	0	0	0	0
4930524O05Rik	0	0.411	0	0	0	0	0	0	0	0	0	0	0	0	0	0	0	0	0	0	0.442	0	0.148	0.278	0.145	0.316	0.142	0.167	0	0	0	0.346	0	0.35	0	0
4930524O08Rik	0	0	0	0	0	0.083	0	0	0.066	0.102	0	0	0	0	0.13	0	0	0	0	0	0.12	0.079	0.121	0	0	0	0	0	0	0	0.072	0	0	0	0	0
4930525C09Rik	0	0	0	0	0	0	0	0	0	0	0	0	0	0	0	0	0	0	0	0	0	0	0	0	0	0	0	0	0	0	0	0	0	0	0	0
4930525D18Rik	0.159	0.26	0	0	0	0.065	0.148	0	0	0.079	0.096	0	0.071	0.13	0	0.08	0	0	0	0.272	0	0	0.467	0	0	0	0.09	0	0.108	0	0.224	0.11	0.197	0.111	0.123	0.416
4930525G20Rik	0.05	0.02	0.061	0	0	0	0	0.068	0.032	0.025	0.03	0.051	0.022	0.041	0	0	0.03	0.076	0.128	0	0.117	0.039	0.146	0	0	0.125	0	0	0.135	0	0	0	0.031	0	0.077	0
4930526H09Rik	0	0	0	0	0	0	0	0	0	0	0	0	0	0	0	0	0	0	0	0	0	0	0	0	0	0	0	0	0	0	0	0	0	0	0	0
4930526I15Rik	9.769	6.261	11.151	11.009	11.538	10.944	12.513	10.553	11.17	9.16	13.073	12.06	7.633	8.702	12.577	11.199	10.836	12.464	8.948	7.762	8.247	7.77	7.919	7.033	9.302	10.846	7.115	8.813	9.201	9.192	8.708	7.171	8.499	8.354	9.821	8.33
4930526L06Rik	0	0	0	0	0	0	0	0	0	0	0	0	0	0	0	0	0	0	0	0	0	0	0	0	0	0	0	0	0	0	0	0	0	0	0.112	0
4930527F14Rik	0.101	0	0.124	0	0	0	0.282	0	0	0	0.122	0	0	0	0	0	0	0.104	0	0	0	0	0.358	0	0	0	0	0	0	0	0	0.14	0	0	0	0
4930527G23Rik	0	0	0	0	0	0	0	0	0	0	0	0	0	0	0	0	0	0.393	0	0	0	0	0	0	0	0	0	0	0	0	0	0	0	0	0	0.335
4930528A17Rik	0.175	0.172	0.6	0.536	0.686	0.399	0.521	0.386	0.408	0.417	0.381	0.501	0.187	0.286	0.756	0.493	0.291	0.251	0.225	0.2	0	0.109	0.206	0.271	0	0.088	0.277	0.093	0.19	0.053	0.247	0.386	0.391	0.244	0.379	0.138
4930528D03Rik	0.479	0.196	0	0.057	0.124	0.098	0	0.055	0.078	0.119	0.072	0	0	0.196	0.076	0	0.143	0.123	0.231	0	0.352	0.279	0.141	0.398	0.069	0	0.203	0	0.163	0.09	0.085	0.331	0.223	0.167	0.093	0.864
4930528G23Rik	0	0.035	0	0	0	0.07	0	0	0	0	0	0	0	0.035	0	0	0	0	0	0	0	0	0	0	0	0	0.097	0	0	0	0	0	0.054	0.24	0	0
4930528H21Rik	0	0	0.184	0.144	0.465	0	0	0	0.195	0	0.363	0	0.402	0.123	0.191	0	0.179	0.308	0	0	0	0.466	0	0	0	0.189	0.51	0	0.612	0	0	0	0	0.629	0.697	0.394
4930528P14Rik	0	0	0	0	0	0	0	0	0	0	0	0	0	0	0	0	0	0	0	0	0	0	0	0	0	0	0	0	0.199	0	0	0	0	0.204	0	0
4930529C04Rik	0.021	0	0.077	0	0.022	0.017	0	0.019	0.027	0	0	0.022	0	0	0	0	0	0	0	0	0	0	0	0	0	0.053	0	0	0.057	0	0.03	0	0.052	0.029	0.097	0.055
4930529K09Rik	0	0	0	0	0	0	0	0	0	0	0	0	0	0	0	0	0	0	0	0	0	0	0	0	0	0	0	0	0	0	0	0	0	0	0	0
4930529L06Rik	0	0	0	0	0	0	0	0	0	0	0	0	0	0	0.953	0	0	0	0	0.286	0	0	0	0	0	0	0	0	0	0	0	0	0	0	0	0.328
4930529N20Rik	0	0	0	0	0	0	0	0	0	0	0	0	0	0	0	0	0	0	0	0	0	0	0	0	0	0	0	0	0	0	0	0	0	0	0	0
4930532I03Rik	0	0.099	0.049	0.116	0	0	0	0	0.052	0	0.097	0.082	0	0.066	0	0.081	0	0.041	0	0.046	0.047	0	0	0	0	0.102	0.091	0.054	0.055	0.061	0.228	0.056	0.1	0	0	0
4930532M18Rik	0	0	0	0	0	0	0	0	0	0	0	0	0	0	0	0	0	0	0	0	0	0	0	0	0	0	0	0	0	0	0	0	0	0	0	0
4930533B01Rik	0	0.059	0	0	0	0	0	0	0.094	0	0	0	0	0	0	0.073	0	0	0.185	0.083	0	0	0	0.08	0.083	0	0	0	0.196	0.109	0	0	0	0	0	0
4930533N22Rik	0.049	0	0.119	0.047	0.05	0	0.091	0	0	0.048	0.059	0.199	0	0.119	0	0.049	0	0.05	0	0	0	0	0	0.108	0	0	0.22	0	0	0	0	0.134	0	0	0.075	0.255
4930533P14Rik	0	0	0	0	0	0	0	0	0	0	0	0	0	0	0	0	0	0	0	0	0	0	0	0	0	0	0	0	0	0	0	0	0	0	0	0
4930534H03Rik	0	0	0	0	0	0	0	0	0	0	0	0	0	0	0	0	0	0	0	0	0	0	0	0	0	0	0	0	0	0	0	0	0	0	0	0
4930539C22Rik	0	0	0	0	0	0	0	0.07	0	0.152	0	0	0	0	0	0	0	0	0	0	0	0	0	0	0	0	0	0	0	0	0	0	0	0	0	0
4930539J05Rik	0.446	0.244	0	0	0.307	0.606	0	0.273	1.35	0	0.18	0.304	0	0.122	0.945	0.449	0.885	0.458	0.573	0.17	0.873	0.231	0	0.494	0.515	0.375	0.673	0.199	0.404	0.224	0.21	1.027	0.554	0.623	1.61	0.585
4930539M17Rik	0.525	0.646	1.823	0.923	1.084	0.855	0.733	0.643	0.795	0.956	1.587	0.716	0.547	0.645	1.446	1.851	1.146	0.808	1.012	0.401	1.233	0.815	0.413	1.163	1.212	0.992	0.396	0.468	0.713	0.527	1.235	1.088	1.087	0.977	0.406	0.574
4930539N22Rik	0	0	0	0	0	0	0	0	0	0	0	0	0	0.056	0	0	0	0	0	0	0	0	0	0	0	0	0	0	0	0.104	0	0	0	0	0	0
4930540M03Rik	0	0	0	0	0	0	0	0	0	0	0	0	0	0	0	0	0	0	0	0	0	0	0	0	0	0	0	0	0	0	0	0	0	0	0	0
4930542C21Rik	0.078	0.255	0	0	0	0	0	0.357	0	0	0	0	0.347	0	0.099	0.078	0	0	0	0	0	0	0.367	0	0.628	0	0.088	0.208	0.211	0.585	0	0	0.193	0.109	0.361	0.204
4930542D17Rik	0.763	1.028	0.868	0.836	0	0.089	0.457	0.25	0.283	0.487	0.593	0.502	0.973	1.561	0.277	0.329	0.389	0.168	1.19	0.499	1.024	1.944	1.092	0.302	0.566	0.755	1.725	1.019	1.923	1.23	0.846	1.054	1.219	1.901	1.011	0.715
4930542M03Rik	0.12	0	0	0	0	0.098	0.112	0	0	0.239	0	0	0.215	0	0.613	0	0.143	0.124	0	0	0	0	0	0.534	0	0	0.273	0.483	0	0.363	0	0	0.599	0	0.186	0.316
4930543E12Rik	0.104	0	0	0.05	0	0.042	0.048	0	0	0.052	0	0	0	0	0	0	0	0	0	0.119	0.244	0.161	0	0	0.24	0	0.235	0	0	0	0	0	0	0	0.08	0
4930543N07Rik	0	0	0	0	0	0	0	0	0	0	0	0	0	0	0	0	0	0	0	0	0	0	0	0	0	0	0	0	0	0	0	0	0	0	0	0
4930544D05Rik	0.114	0.093	0	0	0	0	0	0.418	0	0.226	0	0	0	0	0	0	0	0.117	0.146	0	0.267	0	0.268	0	0	0	0.257	0	0.463	0	0	0	0	0	0	0.149
4930544G11Rik	0.205	0.126	0.126	0.099	0.371	0.167	0.335	0.094	0	0.102	0.124	0.158	0.367	0.379	0.131	0.104	0.122	0	0	0.235	0.181	0.239	0.061	0	0.237	0.324	0.116	0.069	0	0.155	0.363	0.071	0.064	0	0	0.135
4930544M13Rik	0	0	0	0	0	0	0	0	0	0	0	0	0	0	0	0	0	0	0	0	0.062	0	0	0	0	0	0	0	0	0	0	0	0	0	0	0
4930545E07Rik	0.086	0	0	0	0	0	0	0	0	0.342	0	0	0	0.352	0.219	0.087	0.103	0	0	0	0.303	0	0.101	0.191	0.099	0.217	0.195	0.345	0	0.13	0	0.357	0.214	0.12	0.266	0
4930545H06Rik	0	0	0	0.093	0.199	0	0	0.266	0	0	0.117	0	0	0	0	0	0.23	0	0	0	0	0	0.341	0.534	0	0.122	0	0	0.131	0.145	0	0.4	0.12	0.135	0	0
4930545L23Rik	0	0	0	0	0	0	0	0	0	0	0	0	0	0	0	0	0	0	0	0.034	0	0	0	0	0	0	0	0	0	0	0	0	0	0	0	0
4930546C10Rik	0	0.052	0.039	0.184	0.066	0.052	0	0.059	0.332	0.063	0.039	0	0	0	0.041	0.064	0	0.033	0	0.146	0.038	0	0	0.071	0.037	0	0.036	0.043	0.043	0.048	0.09	0.265	0.04	0	0	0
4930546K05Rik	0.084	0.138	0.051	0.04	0.043	0	0.02	0.039	0.054	0.021	0.025	0	0.019	0.103	0	0.085	0	0.108	0.027	0	0.271	0.033	0.025	0	0.048	0	0.095	0.056	0.142	0.158	0.178	0.319	0.078	0	0	0.027
4930547E08Rik	0.411	0.337	0.168	0.132	0.425	0.112	0.128	0	0.356	0	0	0	0.367	0.337	0.349	0.276	0	0	0.529	0.942	0.322	0.213	0.323	0.152	0.158	0.173	0.155	0.367	0.559	0.206	0	0.379	0.17	0	0.212	0
4930547E14Rik	0	0	0	0	0.14	0	0	0	0	0	0	0	0	0	0	0	0	0	0	0	0	0	0	0	0	0	0	0	0	0	0	0.187	0	0	0	0
4930548G14Rik	0	0	0	0	0	0	0	0	0	0	0	0	0	0	0	0	0	0	0	0	0	0	0	0	0	0	0	0	0	0	0	0	0	0	0	0
4930548H24Rik	0.572	0.469	0.51	0.598	0.752	0.635	1.259	0.382	1.282	0.465	0.44	0.532	0.603	1.065	0.529	0.576	0.991	0.853	0.334	0.357	0.733	0.323	0.674	0.403	0.48	0.72	0.471	0.417	0.494	0.235	0.367	0.287	0.711	0.436	0.804	0.887
4930548J01Rik	0	0	0	0	0	0	0	0	0	0	0	0	0	0	0	0	0	0	0	0	0	0	0	0	0	0	0	0	0	0	0	0	0	0	0	0
4930548K13Rik	0	0	0	0	0	0	0	0	0	0	0	0	0	0	0	0	0	0	0	0	0	0	0	0	0	0	0	0	0	0	0	0	0	0	0	0
4930549C15Rik	0	0	0	0	0	0	0	0	0	0	0	0.06	0	0	0	0	0	0	0	0	0	0	0	0	0	0	0	0	0	0	0	0	0	0	0	0
4930549G23Rik	3.198	2.099	1.881	1.84	3.038	1.146	0.834	1.176	0.83	0.762	2.166	1.047	2.855	3.981	1.301	1.031	1.828	3.149	3.289	1.904	2.103	1.787	1.961	1.7	2.362	0.322	1.447	1.197	0.347	3.274	1.445	3.535	1.908	1.786	2.374	2.517
4930550C14Rik	2.099	2.509	2.205	2.071	2.787	1.661	1.564	1.434	0.934	1.251	2.467	1.227	1.874	1.572	2.516	1.451	1.5	3.384	1.773	1.786	2.043	1.861	1.768	2.391	1.384	1.738	3.053	3.046	3.257	2.709	1.948	2.072	1.342	2.679	2.968	2.281
4930550C17Rik	0	0	0	0	0	0	0	0	0	0	0	0	0	0	0	0	0	0	0	0	0	0	0	0	0	0	0	0	0	0	0	0	0	0	0	0
4930550L24Rik	53.656	57.338	95.905	92.056	101.067	101.231	83.702	89.244	82.965	85.709	83.289	83.501	65.148	65.364	88.149	86.033	88.531	90.574	52.175	51.453	54.653	57.565	62.375	57.965	49.618	54.042	55.367	52.852	50.679	52.434	57.643	54.188	54.254	50.735	52.553	53.92
4930552N02Rik	0	0	0	0	0	0	0	0	0	0	0	0	0	0	0	0	0	0	0	0	0	0	0	0	0	0	0	0	0	0	0	0	0	0	0	0
4930552P12Rik	0.03	0.024	0.036	0.057	0.092	0	0	0	0	0	0	0.03	0	0.049	0.076	0	0	0	0.153	0.034	0.105	0	0	0	0	0.187	0	0.079	0.121	0.045	0.168	0	0	0	0	0
4930553C11Rik	0	0	0	0	0	0	0	0	0	0	0	0	0	0	0	0	0	0	0	0	0	0	0	0	0	0	0	0	0	0.282	0	0	0	0	0	0
4930553E22Rik	0	0	0	0	0	0	0	0.253	0	0	0	0	0	0	0	0	0	0	0	0.315	0	0	0	0	0	0	0	0	0	0	0	0	0	0	0	0
4930553J12Rik	0	0	0	0	0	0	0	0	0	0	0	0	0	0	0	0	0	0	0	0	0	0	0	0	0	0.098	0	0	0	0	0	0	0	0	0	0
4930553P18Rik	0	0	0.054	0	0	0	0	0	0	0	0	0	0	0	0	0	0	0	0	0	0	0	0.052	0.049	0	0.222	0	0	0	0.133	0.373	0	0.164	0	0	0
4930554C24Rik	0	0.112	0	0.066	0	0	0	0	0	0	0	0	0	0	0	0	0	0	0.44	0	0	0	0	0	0	0	0	0	0	0	0	0	0	0.191	0	0
4930554G24Rik	0	0	0	0	0	0	0	0	0	0	0	0	0	0	0	0	0	0	0	0	0	0	0	0	0	0	0	0	0	0	0	0	0	0	0	0
4930554H23Rik	0	0	0	0	0	0	0	0	0	0	0	0	0	0	0	0	0	0	0	0	0	0	0	0	0	0	0	0	0	0	0	0	0	0	0	0
4930554I06Rik	0	0	0	0	0.39	0	0.117	0	0.817	0	0.305	0	0	0	0	0.127	0	0	0	0	0	0.195	0	0	0.145	0	0	0	0	0.19	0.356	0.348	0	0	0	0
4930555B11Rik	0	0	0	0	0	0	0	0	0	0	0	0	0	0	0	0	0	0	0	0.111	0	0	0	0	0	0	0	0	0	0	0	0	0	0	0	0
4930555B12Rik	0	0	0	0	0	0	0	0	0	0	0	0	0	0	0	0	0	0	0	0	0	0	0	0	0	0	0	0	0	0	0	0	0	0	0	0
4930555G01Rik	0.036	0.059	0.044	0	0	0	0	0	0	0.036	0.13	0	0.032	0.059	0	0	0.043	0	0	0.041	0.042	0	0	0	0.166	0	0.041	0.096	0	0.054	0.051	0.05	0	0	0	0
4930555G21Rik	0	0	0	0	0	0	0	0	0	0	0	0	0	0	0	0	0	0	0	0	0	0	0	0	0	0	0	0	0	0	0	0	0	0	0	0
4930555K05Rik	0	0.112	0	0	0	0	0	0	0	0	0	0	0	0	0	0	0	0	0	0	0	0	0	0	0	0	0	0	0	0	0	0	0	0	0	0
4930555K19Rik	0	0	0.053	0	0	0	0	0	0	0.043	0	0.044	0	0.035	0.055	0	0	0	0.055	0.049	0.051	0	0.051	0	0	0	0	0.172	0.058	0.065	0	0	0.053	0	0	0
4930556C24Rik	0	0	0	0	0	0	0	0	0	0	0	0	0	0	0	0	0	0	0	0	0	0	0	0	0	0	0	0	0	0	0	0	0.102	0	0	0
4930556G01Rik	0	0	0	0	0	0	0	0	0	0	0	0	0	0	0	0	0.099	0	0	0	0	0	0	0	0	0	0	0	0	0	0	0	0	0	0	0
4930556J02Rik	0	0.09	0	0	0.113	0	0	0.101	0	0.109	0	0	0	0	0	0	0.131	0.45	0.282	0	0	0	0.129	0	0	0	0	0	0	0	0	0	0.136	0	0	0
4930556L07Rik	0	0	0	0	0	0	0	0	0	0	0	0	0	0	0	0	0	0	0	0	0	0.069	0	0	0	0	0	0.059	0	0	0	0	0	0	0	0
4930556M19Rik	0	0	0	0	0	0	0	0	0	0	0	0	0	0	0	0	0	0	0	0	0	0	0	0	0	0	0	0	0	0	0	0.071	0	0	0	0
4930556N09Rik	0	0	0	0	0	0	0	0	0	0	0	0	0	0	0	0	0	0	0	0	0	0	0	0	0	0	0	0	0	0	0	0	0	0	0	0
4930556N13Rik	0.574	0.059	0	0.069	0.148	0.175	0	0.198	0	0	0.174	0.441	0.192	0.118	0	0.289	0	0.294	0.369	0	0	0.223	0.338	0.159	0	0.181	0	0	0	0	0.101	0.397	0	0.1	0.222	0
4930557F10Rik	0	0	0	0	0	0	0	0	0	0	0	0	0	0	0	0	0	0	0	0	0	0	0	0	0	0	0	0	0	0	0	0.322	0	0	0	0
4930557J02Rik	0	0	0	0	0	0.225	0	0	0.09	0.137	0	0	0	0	0	0	0	0	0	0	0	0	0	0	0	0	0	0	0	0	0	0	0	0	0	0
4930557K07Rik	0.82	2.522	2.763	2.555	1.693	2.003	2.864	2.638	1.861	2.851	2.231	0.839	0.915	1.679	1.303	2.272	0.488	1.682	2.635	4.225	1.685	0.954	0.967	2.951	2.129	0.516	1.623	2.739	1.948	1.234	0.579	1.416	1.019	1.717	1.585	1.613
4930558C23Rik	0	0	0	0	0	0	0	0	0	0	0	0	0	0	0	0	0	0	0	0	0	0	0	0	0	0	0	0	0	0	0	0	0	0	0	0
4930558F17Rik	0	0	0	0	0	0	0	0	0	0	0	0	0	0	0	0	0	0	0	0	0	0	0	0	0	0	0	0	0	0	0	0	0	0	0	0
4930558G05Rik	0	0	0	0	0	0	0	0	0	0	0	0	0	0	0	0	0	0	0	0	0	0	0.15	0	0	0	0	0	0.172	0	0	0	0	0	0	0
4930558J18Rik	1.41	0.89	1.152	1.214	1.755	1.679	0.977	1.263	1.266	1.509	1.006	1.184	1.485	1.777	1.885	0.984	1.507	1.632	1.441	1.035	1.231	1.739	0.938	1.201	1.293	0.82	1.718	0.87	1.031	0.98	0.664	0.699	1.258	1.06	1.062	0.996
4930558K02Rik	0	0	0	0	0.066	0.104	0	0	0	0	0	0	0	0	0	0.064	0	0	0	0	0	0	0	0	0	0	0	0	0.173	0.192	0	0	0	0	0	0
4930559C10Rik	0	0	0	0	0	0	0	0	0	0	0	0	0	0	0	0	0	0	0	0	0	0	0	0	0	0	0	0	0	0	0	0	0	0	0	0
4930562C15Rik	0.504	0.429	0.38	0.223	0.42	0.442	0.307	0.232	0.251	0.212	0.328	0.139	0.588	0.571	0.32	0.234	0.346	0.437	0.399	0.577	0.683	0.812	0.662	0.365	0.917	0.683	0.351	0.466	0.579	0.525	0.52	0.643	0.458	0.46	0.42	0.483
4930562F07Rik	0	0	0	0	0	0	0	0.154	0	0	0	0	0	0	0	0	0	0	0	0	0	0	0	0	0	0	0	0	0	0	0	0	0	0	0	0
4930563E18Rik	0.096	0	0	0.183	0.148	0	0	0.044	0	0.19	0	0	0	0	0	0	0	0	0	0	0.056	0	0	0	0	0	0.054	0	0	0	0	0.066	0	0	0	0
4930563E22Rik	0.537	0.992	0.823	0.988	1.295	1.113	1.064	0.823	0.843	1.112	0.894	1.26	1.5	0.825	0.797	1.061	1.147	0.758	1.036	0.795	1.631	0.799	0.871	1.066	0.956	0.762	0.937	0.808	1.125	1.011	0.79	0.65	0.557	0.938	1.039	0.999
4930563F08Rik	0	0	0	0	0	0	0	0	0	0	0	0	0	0	0	0	0	0	0	0	0	0	0	0	0	0	0.163	0	0	0	0	0	0	0	0	0
4930563H07Rik	0	0	0	0	0	0	0	0	0	0	0	0	0	0	0	0	0	0	0	0	0	0	0	0	0	0	0	0	0	0	0	0	0	0	0	0
4930563J15Rik	0.106	0	0	0.051	0	0	0.099	0	0	0	0.129	0.218	0.048	0	0	0	0	0.055	0	0.122	0.125	0.248	0	0	0	0.134	0	0	0	0.08	0.075	0.294	0	0	0	0.14
4930563M20Rik	0	0	0	0	0	0	0	0	0	0	0	0	0	0	0	0	0	0	0	0	0	0	0	0	0	0	0	0	0	0	0	0	0	0	0	0
4930563M21Rik	0	0.307	0	0	0.097	0	0	0.172	0.122	0.093	0	0	0	0	0	0.094	0.112	0.096	0.361	0.107	0.11	0	0	0	0.108	0	0	0	0.127	0.141	0	0	0.233	0	0.145	0
4930564C03Rik	0	0	0	0	0	0	0	0	0	0	0	0	0	0	0	0	0	0	0	0	0	0	0	0	0	0	0	0	0	0	0	0	0	0	0	0
4930564D02Rik	0	0	0	0	0	0	0	0	0	0	0	0	0	0	0	0	0	0	0	0	0	0	0	0	0	0	0	0	0	0	0	0	0	0.141	0	0
4930565D16Rik	0	0	0	0	0	0	0	0	0	0	0	0	0	0	0	0	0.079	0	0	0	0	0.104	0	0.074	0	0.168	0	0	0	0.201	0.094	0	0	0	0.103	0
4930565N06Rik	0.983	0.605	0.188	0.324	0.159	0.35	0.2	0.141	0.319	0.366	0.446	0.503	0.247	0.277	0.273	0.093	0.146	0.157	0.868	0.633	0.541	0.953	0.434	0.714	0.673	0.542	0.382	0.369	0.167	0.832	0.737	1.103	0.496	0.815	0.665	0.443
4930567H12Rik	0.155	0.191	0.286	0.298	0.321	0.633	0.434	0.428	0.605	0.772	0	0.477	0.416	0.255	0.296	0.235	0.555	0.239	0.399	0.445	0	0	0.092	0.516	0.807	0.196	0.352	0.104	0.211	0.234	0.219	0.322	0.483	0.217	0.12	0.51
4930567H17Rik	0	0	0	0	0	0	0	0	0	0	0	0	0	0	0	0	0	0	0	0	0	0	0	0	0	0	0	0	0	0	0	0	0	0	0	0
4930567J20Rik	0	0	0	0	0	0	0	0	0	0	0	0	0	0	0	0	0	0	0	0	0	0	0	0	0	0	0	0	0	0	0	0	0	0	0	0
4930567K12Rik	0	0	0	0	0.06	0	0	0.053	0.075	0	0	0	0.103	0.047	0	0.058	0	0	0	0	0	0	0.205	0	0	0	0	0	0	0	0	0	0.216	0	0	0
4930567K20Rik	0	0	0	0	0	0	0	0	0	0	0	0	0	0	0	0	0	0	0	0	0	0	0	0	0	0	0	0	0	0	0	0	0	0	0	0
4930568D16Rik	0	0	0.222	0	0	0	0.056	0	0	0	0	0	0.054	0	0	0	0	0	0	0	0	0	0	0	0	0	0	0	0	0	0	0	0.075	0	0	0
4930568E12Rik	0	0	0	0	0	0	0	0	0.37	0	0	0	0	0	0	0	0	0	0	0	0	0	0	0	0	0	0	0	0	0	0	0.263	0	0	0	0
4930568G15Rik	0.149	0.427	0	0	0.077	0	0	0.068	0	0	0.36	0.152	0.531	0.183	0.095	0.075	0	0.153	0	0.17	0.262	0	0.438	0.741	0.172	0.281	0.168	0.298	0.404	0.56	0	0.308	0.092	0.311	0.345	0.098
4930570G19Rik	0	0	0	0	0	0	0	0	0	0	0	0	0	0	0	0	0	0	0	0	0	0	0	0	0	0	0	0	0.048	0	0	0	0	0	0	0
4930571K23Rik	0	0	0	0	0	0	0	0	0	0	0	0	0	0	0	0	0	0	0	0	0	0	0	0	0	0	0	0	0	0	0	0	0	0	0	0
4930571O06Rik	0	0.146	0	0	0	0	0	0	0	0	0	0	0	0	0	0	0	0	0.228	0	0	0	0	0	0.41	0	0	0	0.241	0	0	0	0	0	0	0
4930572K03Rik	0	0	0	0	0	0	0	0	0	0	0	0	0	0	0	0	0	0	0	0	0	0	0	0	0	0	0	0	0	0	0	0	0	0	0	0
4930572O03Rik	0	0	0	0	0	0	0	0	0	0	0	0	0	0	0.404	0	0	0.261	0	0	0	0	0	0	0	0	0	0	0	0	0	0	0	0	0	0
4930572O13Rik	0.096	0	0.117	0	0	0	0	0	0	0	0	0.196	0	0	0	0.193	0	0	0.123	0	0	0	0	0	0	0	0	0	0	0	0	0	0	0.134	0	0.126
4930573H18Rik	0	0	0	0	0	0	0	0	0	0	0	0	0	0	0	0	0	0	0	0	0	0.254	0	0	0	0	0	0	0	0	0	0	0	0	0	0
4930573O16Rik	0	0	0	0	0.188	0	0	0	0	0	0	0	0	0	0	0	0	0	0	0	0	0	0	0	0	0	0.206	0	0	0	0	0	0	0	0	0
4930577N17Rik	0.631	0.776	0.552	0.864	0.977	0.294	0.587	0.663	0.526	1.253	0.817	0.553	0.603	0.885	0.916	0.908	0.483	0.508	0.695	0.206	0.476	0.419	0.159	1.048	0.468	0.624	0.662	0.963	0.734	0.339	0.382	0.685	0.392	0.377	0.766	0.886
4930578E11Rik	0	0	0	0	0	0	0	0	0	0	0	0	0	0	0	0	0	0	0	0	0	0	0	0	0	0	0	0	0	0	0	0	0	0	0	0
4930578G10Rik	0	0.096	0	0	0	0	0.109	0	0	0	0	0	0	0.096	0	0	0	0	0	0	0.275	0	0	0	0.135	0	0	0	0	0	0	0	0.145	0.163	0.181	0
4930578I06Rik	0	0.059	0	0	0.074	0	0	0	0	0	0	0	0	0	0.091	0	0	0.295	0	0	0	0	0	0.08	0	0	0	0	0	0.108	0	0	0	0.201	0	0
4930578L24Rik	0.679	0.538	0.832	0.781	0.864	0.7	0.674	1.019	0.381	0.989	0.52	0.579	0.263	0.741	0.978	0.889	0.7	0.905	0.465	0.44	0.425	0.456	0.747	0.802	0.261	0.541	0.614	0.756	0.737	0.783	0.447	0.781	0.647	0.726	0.42	0.86
4930578M01Rik	1.799	2.147	1.303	1.569	2.703	1.466	0.991	1.429	0.743	1.788	1.286	1.423	2.702	2.613	0.624	0.577	0.877	2.517	1.893	0.937	0.672	1.269	1.447	0.996	1.982	2.37	1.481	1.53	2.554	1.478	2.772	1.13	1.525	1.941	0.886	1.502
4930578N18Rik	0	0	0	0	0	0	0	0	0	0	0	0	0	0	0	0	0	0	0	0	0	0	0	0	0	0	0	0	0	0	0	0	0	0	0	0
4930579D09Rik	0	0	0	0	0	0	0	0	0	0	0	0	0	0	0	0	0	0	0	0	0	0	0	0	0	0	0	0	0	0	0	0	0	0	0	0
4930579F01Rik	0.141	0.145	0.043	0	0.146	0.086	0	0.13	0.046	0.035	0	0	0.095	0.203	0	0	0.084	0	0.136	0.121	0.415	0.11	0.125	0.274	0.122	0.089	0.16	0.142	0.192	0.16	0.299	0.488	0	0.197	0.219	0.325
4930579G18Rik	6.702	5.957	4.73	7.353	5.558	6.164	5.534	6.022	5.863	5.449	6.204	8.886	3.582	5.033	6.456	6.448	4.778	5.469	6.462	5.35	3.936	3.467	3.532	4.668	5.216	4.03	3.332	4.14	4.343	3.899	4.446	3.719	3.092	3.119	3.456	3.064
4930579G24Rik	7.837	10.077	13.577	16.116	17.157	15.685	17.724	13.578	14.225	15.011	16.544	16.927	12.717	11.202	16.001	16.669	14.046	16.774	11.576	10.097	8.32	10.583	10.351	10.099	10.523	8.829	10.529	8.057	8.491	8.849	11.013	8.486	9.131	9.206	7.925	7.414
4930579H20Rik	0	0	0	0	0	0	0	0	0	0	0	0	0	0	0	0	0	0	0	0	0	0	0	0	0	0	0	0	0	0	0	0	0	0	0	0
4930579J19Rik	0	0	0	0	0	0	0	0	0	0	0	0	0	0	0	0	0	0	0	0	0	0	0	0	0	0	0	0	0	0.131	0	0	0	0	0	0
4930579K19Rik	0.258	0.317	0.395	0.618	0.066	0.997	0.3	0.888	0.251	0.32	0.234	0.264	0.518	0.316	0.328	0.389	0.537	0.462	0.414	0.516	0.151	0.3	0.532	0.143	0.074	0.568	0.219	0.172	0.612	0.291	0.091	0.089	0.16	0.18	0.498	0.338
4930579P08Rik	0	0	0	0	0	0	0	0	0	0	0	0	0	0	0	0	0	0	0	0	0	0	0	0	0	0	0	0	0	0	0	0	0	0	0	0
4930581F22Rik	1.791	1.495	0.909	1.451	1.212	1.56	1.093	1.221	1.883	1.749	1.494	1.296	1.737	1.29	1.846	1.307	1.288	1.077	1.271	1.592	1.088	0.863	1.894	2.292	1.212	1.79	1.328	1.568	1.593	1.72	1.919	1.75	1.804	1.811	1.481	1.783
4930583I09Rik	0	0	0	0	0	0	0	0	0.306	0	0.428	0	0	0	0.15	0	0	0	0	0.27	0	0	0	0	0	0.149	0.133	0	0	0	0	0	0	0	0	0
4930583K01Rik	0.336	0	0	0	0	0.068	0	0	0	0	0	0	0.15	0	0	0	0	0	0	0	0	0	0	0	0	0	0	0	0	0	0.237	0.116	0	0	0	0
4930583P06Rik	0.101	0.083	0	0	0.523	0	0	0	0	0	0.245	0	0.271	0.083	0	0	0	0.311	0	0	0	0.314	0.119	0	0.117	0.383	0.115	0.271	0	0	0.143	0	0.252	0.283	0	0
4930584F24Rik	0	0	0	0	0	0	0	0	0	0	0	0	0	0	0	0	0	0	0	0	0	0	0	0	0	0	0	0	0	0	0	0	0	0	0	0
4930586N03Rik	0	0	0	0	0	0	0	0	0	0	0	0	0	0	0	0	0	0	0	0	0	0	0	0	0	0	0	0	0	0	0	0	0.209	0	0	0
4930587E11Rik	0.226	0.186	0.093	0.217	0.468	0.246	0.281	0.347	0.196	0.3	0.183	0.618	0.202	0.618	0	0.532	0	0	0	0	0	0.351	0.089	0.167	0	0.475	0.085	0.303	0	1.25	0.426	0.313	0.094	0	0.117	0.495
4930589L23Rik	0	0	0	0.052	0	0.044	0	0.1	0	0	0	0	0	0	0	0	0	0	0	0	0	0	0.064	0.06	0	0	0.062	0	0	0	0	0	0	0.076	0.084	0
4930590A17Rik	0	0	0	0	0	0	0.067	0	0	0	0	0	0	0.059	0	0	0	0	0.093	0	0	0	0.085	0	0	0	0	0	0.197	0	0.205	0.2	0	0	0	0
4930590J08Rik	0.219	0.448	0.027	0.084	0.271	0.231	0.204	0.221	0.312	0.022	0.185	0.179	0.117	0.233	0.139	0.176	0.234	0.067	0.646	0.526	0.513	0.339	0.361	0.629	0.757	0.743	0.519	0.35	0.682	0.724	0.494	0.755	0.489	0.61	0.575	0.774
4930590L20Rik	0	0	0	0	0	0	0	0	0	0	0	0	0	0	0	0	0	0	0	0	0	0	0	0	0	0	0	0	0	0	0	0	0	0	0	0
4930591A17Rik	0	0	0	0	0	0	0	0	0	0	0	0	0	0	0	0	0.12	0	0	0	0	0.313	0	0	0	0	0	0	0	0	0	0	0	0	0	0
4930591E09Rik	0	0	0	0	0	0	0	0	0	0	0	0	0	0	0	0	0	0	0	0	0	0	0	0	0	0	0	0	0	0	0	0	0	0	0	0
4930592A05Rik	0	0	0	0	0	0	0	0	0	0	0	0	0	0	0	0	0	0	0	0	0	0	0	0	0	0	0	0	0	0	0	0	0	0	0	0
4930592C13Rik	0.337	0.46	0	0.215	0.116	0	0.418	0	0	0.335	0	0	0.401	0.184	0	0.113	0	0.115	0	0.514	0.527	0.174	1.191	0.249	0.389	0	0.508	0.15	0	0.338	0.634	0.465	0.279	0.313	0.347	0.589
4930592I03Rik	0.225	0.062	0.092	0.072	0.155	0.184	0	0	0.39	0.299	0.364	0	0.604	0.369	0	0.151	0.09	0.154	0	0.086	0	0	0.089	0.583	0	0.189	0	0.1	0.102	0.113	0	0.312	0.374	0.42	0.581	0.099
4930593A02Rik	0.158	0.065	0.194	0	0.082	0.193	0	0.073	0	0.157	0	0	0	0.194	0	0.159	0	0.243	0.102	0	0	0	0.093	0	0	0.1	0	0	0.215	0.119	0	0.109	0	0.221	0.245	0
4930593C16Rik	0	0	0	0	0	0	0	0	0	0	0	0	0	0	0	0	0	0	0	0	0	0	0	0	0	0	0	0	0.173	0	0	0	0	0	0	0
4930594C11Rik	0.296	0.199	0.231	0.103	0.222	0.197	0.201	0.099	0.14	0.08	0.065	0.138	0.024	0.221	0.171	0.081	0.032	0	0	0.093	0.19	0.042	0.159	0.089	0.28	0.237	0.335	0.18	0.402	0.203	0.19	0.112	0.134	0.451	0.25	0.141
4930594M22Rik	0.511	0.536	0.551	1.136	0.759	0.815	0.323	0.413	0.504	0.426	0.544	0.627	0.547	0.519	0.649	0.576	0.681	0.629	0.473	0.304	0.504	0.254	0.385	0.339	0.33	0.54	0.647	0.546	0.61	0.369	0.404	0.367	0.508	0.57	0.411	0.616
4930594O21Rik	0	0.107	0	0.062	0	0	0	0	0	0	0	0	0.058	0	0	0	0	0	0	0	0	0	0	0	0	0	0.147	0	0	0	0	0.18	0	0	0.101	0
4930595D18Rik	0	0.744	0	0.261	0	0.296	0	0.083	0	0	0	0	0.081	0.297	0	0	0	0	0	0.208	0.32	0.141	0	0	0	0.571	0.308	0	0.246	0	0	0.376	0	0.127	0	0.238
4930595M18Rik	0.365	0.552	0.069	0.134	0.319	0.229	0.261	0.232	0.146	0.167	0.373	0.201	0.376	0.253	0.285	0.283	0.1	0.144	0.288	0.289	0.527	0.609	0.298	0.311	0.291	0.283	0.19	0.375	0.228	0.38	0.396	0.581	0.209	0.196	0.521	0.258
4930596D02Rik	0	0	0	0	0	0	0	0	0	0	0	0	0	0	0	0	0	0	0	0	0	0	0	0	0	0	0	0	0	0	0	0	0	0	0	0
4930596I21Rik	0	0	0	0	0	0.263	0	0.445	0.209	0	1.951	0.33	0	0	0.205	0.488	1.729	0	0	0.185	0	0	0	0.357	0	0	0	0	0.219	0.243	0	0.223	0	0.225	0	0.212
4930597A21Rik	1.7	1.221	1.172	1.325	2.524	0.693	0.594	0.391	1.379	1.267	1.029	0.544	1.898	1.567	1.216	0.75	1.266	0.981	1.503	0.73	2.122	0.99	1.128	1.059	2.085	2.678	2.766	3.267	3.03	2.88	1.801	1.028	2.246	1.336	1.315	1.812
4930597G03Rik	0	0	0	0	0	0	0	0	0	0	0	0	0	0	0	0	0	0	0	0	0	0	0	0	0	0	0	0	0	0	0	0	0	0	0	0
4930598F16Rik	0	0	0	0	0	0	0	0	0	0	0	0	0	0	0	0	0	0	0	0	0	0	0	0	0	0	0	0	0	0	0	0	0	0	0	0
4930599N23Rik	0.084	0	0	0	0	0.069	0.157	0.155	0	0.168	0	0.086	0.075	0.207	0.107	0.17	0.502	0	0.542	0	0	0	0	0.373	0	0.212	0.286	0	0	0	0	0.116	0.21	0.353	0	0
4931400O07Rik	0	0	0	0	0	0	0	0	0	0	0	0	0	0	0	0	0	0	0	0	0	0	0	0	0	0	0	0	0	0	0	0	0	0	0	0
4931402G19Rik	0.296	0.054	0	0	0.034	0.08	0	0	0.171	0.228	0.119	0.034	0.029	0.054	0.125	0.099	0	0.034	0.042	0.038	0.347	0.204	0.194	0.109	0.038	0.166	0.074	0.044	0.223	0	0	0	0.123	0.092	0.051	0.129
4931403E22Rik	0.666	0.729	0	0	0	0.724	0.207	0.306	0.288	0.221	0.269	0.455	0.298	0.273	0	0.336	0.397	0.342	0.143	0.382	0.913	0.345	1.44	0.369	0.897	0.28	0.503	0.148	0.452	0.836	0.157	0.614	0.276	1.551	1.031	0.728
4931403G20Rik	0.12	0.033	0	0.038	0	0	0	0	0	0	0.048	0.205	0	0.033	0	0.04	0.143	0.082	0.103	0.046	0.094	0.124	0	0	0	0	0.045	0.054	0.054	0.06	0.057	0	0	0.112	0	0.053
4931406B18Rik	0	0	0	0	0.019	0	0	0	0	0	0	0	0	0	0	0	0	0	0	0.021	0	0	0	0	0	0	0	0	0	0	0	0	0	0	0	0
4931406C07Rik	5.574	5.084	3.63	4.678	4.343	4.744	4.08	4.37	4.746	4.006	4.395	4.075	4.733	4.627	3.038	4.64	3.765	4.519	4.511	4.731	4.94	4.75	3.932	4.438	4.394	4.295	4.364	4.058	3.852	4.608	4.498	3.611	4.918	5.247	4.773	4.211
4931406H21Rik	0.019	0.047	0.047	0.111	0.06	0.047	0.054	0.035	0.15	0.076	0.023	0.039	0.017	0.095	0.024	0	0.069	0.039	0.074	0	0.09	0.03	0.023	0.192	0.089	0.073	0.044	0.077	0.026	0.029	0.054	0	0	0	0.089	0.126
4931406P16Rik	13.565	13.371	13.417	13.891	13.176	13.486	13.148	13.293	12.959	13.947	13.133	14.535	14.04	13.193	13.578	12.975	13.312	13.718	13.284	13.253	15.377	14.887	14.699	14.402	15.14	14.016	13.208	12.649	15.798	14.98	13.96	14.278	15.431	14.321	14.916	14.795
4931408C20Rik	0.154	0.07	0.021	0.148	0.053	0.098	0.048	0.126	0.089	0.085	0.041	0.105	0.122	0.098	0.174	0	0.122	0.018	0.132	0	0.02	0.159	0	0.171	0.04	0.086	0.097	0.137	0.023	0.129	0	0.095	0.106	0	0.026	0.18
4931408D14Rik	0.023	0.075	0.14	0.088	0.118	0.075	0.064	0.211	0.178	0.136	0.111	0.023	0.164	0.225	0.146	0.138	0.109	0.164	0.294	0.052	0	0.036	0.243	0.025	0.132	0.087	0.207	0.214	0.031	0.034	0.129	0	0.028	0.032	0.035	0.18
4931414P19Rik	3.128	2.401	2.568	2.972	3.734	2.852	2.834	2.744	3.463	2.595	3.61	4.523	3.536	2.445	2.408	2.603	2.803	2.679	2.14	2.564	2.865	2.761	2.504	3.02	3.412	3.037	2.24	2.877	2.961	3.5	3.161	2.855	3.067	2.524	2.93	3.125
4931417E11Rik	0	0	0	0	0	0	0	0	0	0	0	0	0	0	0	0	0	0	0	0	0.08	0	0	0	0	0	0	0	0	0	0	0	0	0	0	0
4931419H13Rik	0	0	0	0	0	0	0	0	0	0	0	0	0	0	0	0	0	0	0	0	0	0	0	0	0	0	0	0	0	0	0	0	0	0	0	0
4931420L22Rik	0	0	0	0	0	0	0	0	0	0	0	0	0	0	0	0	0	0	0	0	0	0	0	0	0	0	0	0	0	0	0	0	0	0	0	0
4931422A03Rik	0.408	0.391	0.083	0.326	0.141	0.499	0.317	0.063	0.088	0	0.165	0.209	0.122	0.111	0	0	0.162	0.419	0.262	0.702	0.48	0.422	0.241	0	0.079	0.343	0.462	0.091	0.37	0.205	0.673	0.376	0.423	0.38	0.105	0.446
4931428F04Rik	6.66	7.708	5.912	6.808	4.959	6.736	6.321	6.987	5.906	6.327	7.173	6.581	6.637	7.029	5.788	7.007	6.217	7.004	6.362	6.098	6.254	4.796	6.204	5.643	6.82	6.497	5.599	5.33	5.329	6.004	5.838	5.309	5.19	4.635	5.296	4.875
4931428L18Rik	0	0	0	0	0	0	0	0	0	0	0	0	0	0	0	0	0	0	0	0	0	0	0	0	0	0	0	0	0	0	0	0	0	0	0	0
4931429L15Rik	0.219	0.03	0.134	0.14	0	0.208	0.034	0.067	0.189	0.109	0.22	0.224	0.098	0.119	0.093	0.073	0.087	0.037	0.047	0.042	0	0.113	0.129	0.04	0.042	0	0.082	0.049	0.049	0	0.051	0.05	0.045	0.102	0.113	0
4931429P17Rik	0	0	0	0	0	0	0.103	0	0	0	0	0	0	0	0	0	0	0	0	0.042	0	0	0	0	0	0.093	0	0	0	0	0	0.051	0.046	0	0.057	0
4931430N09Rik	0	0	0	0.099	0	0.028	0	0	0	0	0	0	0	0	0	0	0	0	0	0	0	0	0	0	0.04	0	0	0	0	0	0.097	0	0	0	0	0
4931431B13Rik	0	0	0	0	0	0	0	0	0	0	0	0	0	0	0	0	0	0	0	0	0	0	0	0	0	0	0	0	0	0	0	0	0	0	0	0
4931431C16Rik	0	0	0	0	0	0	0	0	0	0	0	0	0	0	0	0	0	0	0	0	0	0	0	0.03	0	0	0	0	0.037	0	0	0	0	0	0	0
4931440F15Rik	0.113	0.353	0.25	0.174	0.257	0.037	0.127	0.042	0.029	0.09	0.247	0.046	0.101	0.167	0.086	0.206	0.027	0.116	0.379	0.311	0.186	0.141	0.187	0.452	0.34	0.2	0.205	0.333	0.308	0.136	0.192	0.125	0.338	0.253	0.105	0.238
4931440J10Rik	0	0.068	0	0	0	0	0	0	0	0	0	0	0	0	0	0	0	0	0	0	0	0.388	0	0	0	0	0	0	0	0	0	0	0	0	0	0.109
4931440P22Rik	0.2	0.295	0.391	0.115	0.288	0.26	0.335	0.66	0.466	0.198	0.434	0.204	0.285	0.098	0.152	0.402	0.333	0.327	0	0.091	0.187	0.248	0.423	0.309	0.645	0.402	0.316	0.213	0	0.24	0.169	0.221	0.248	0.223	0.37	0.314
4932411N23Rik	0	0	0	0	0	0	0	0	0	0	0	0	0	0	0	0	0	0	0	0	0	0	0	0	0	0	0	0	0	0	0	0	0	0	0	0
4932412D23Rik	0	0	0	0	0	0	0	0	0	0	0	0	0	0	0	0	0	0	0	0	0	0	0	0	0	0.039	0	0	0	0	0	0	0	0	0.024	0
4932413F04Rik	0.054	0	0	0	0	0	0	0	0.035	0	0.032	0	0	0	0	0	0	0.083	0	0	0	0	0.032	0	0	0	0.03	0.036	0	0.04	0	0	0	0	0	0
4932414J04Rik	0	0	0	0	0	0	0	0.067	0.063	0.024	0	0	0	0	0	0.049	0	0	0	0	0	0	0	0	0	0	0	0.032	0	0	0	0	0	0	0	0
4932414N04Rik	0	0	0	0	0	0	0	0	0	0	0	0	0	0	0	0	0	0	0	0	0	0.063	0	0	0	0	0	0	0	0	0.029	0	0.051	0	0	0
4932415M13Rik	0.097	0.258	0.03	0	0	0	0	0	0	0	0	0	0.022	0.02	0.031	0.073	0.058	0.025	0.062	0.111	0.057	0.038	0.029	0.08	0.084	0	0.137	0.194	0.23	0.182	0.103	0.134	0.03	0.034	0.075	0.095
4932429P05Rik	0	0	0	0	0	0	0	0	0	0	0	0	0	0	0	0	0	0	0	0	0	0	0	0	0	0	0	0	0	0	0	0	0	0	0	0
4932435O22Rik	0	0	0	0	0	0	0	0	0	0	0	0	0	0	0	0	0	0	0	0	0	0	0	0	0	0	0	0	0	0	0	0	0	0	0	0
4932438A13Rik	13.433	11.319	8.92	8.309	9.463	9.536	9.024	9.713	9.745	11.012	10.21	11.878	10.581	11.917	8.362	9.193	8.245	8.461	13.174	13.555	13.101	13.533	12.308	13.321	13.611	13.846	13	13.265	13.545	13.705	12.38	12.779	12.475	12.991	13.003	12.616
4932438H23Rik	0.135	0.11	0	0	0	0	0	0	0	0	0	0.138	0	0.165	0	0	0	0	0.519	0.077	0.712	0	0.397	0.149	0.155	0.254	0.152	0.09	0.091	0.405	0.095	0.279	0.335	0.376	0.208	0.53
4932441J04Rik	0	0	0	0	0	0	0	0	0	0	0	0	0	0	0	0	0	0	0	0	0	0	0	0	0	0	0	0	0	0	0	0	0	0	0	0
4932702P03Rik	0	0.265	0	0	0.111	0.175	0	0	0	0	0	0	0	0	0.273	0	0.128	0	0	0	0.253	0	0	0	0	0	0.243	0	0	0	0	0	0	0	0	0
4933400A11Rik	0	0	0	0	0	0	0	0	0	0	0	0	0	0	0	0	0	0	0	0	0	0	0	0	0	0	0	0.081	0	0	0	0	0	0	0	0
4933400B14Rik	0	0	0	0	0	0	0	0	0	0	0	0	0	0	0	0	0	0	0	0	0	0	0	0	0	0	0	0	0	0	0	0	0	0	0	0
4933400C23Rik	0	0	0	0	0	0	0	0	0	0	0	0	0	0	0	0	0	0	0	0	0	0	0	0	0	0	0	0	0	0	0	0	0	0	0	0
4933400F21Rik	0	0	0	0	0.042	0	0	0	0	0.02	0.025	0	0	0	0	0	0	0	0	0	0	0	0	0	0.024	0	0	0.027	0	0	0	0	0	0.029	0	0
4933400L20Rik	0	0	0	0	0	0	0	0	0	0	0	0	0	0	0	0	0	0	0	0	0	0	0	0	0	0	0	0	0	0	0	0	0	0	0.132	0
4933401B06Rik	0	0	0	0	0	0	0	0	0	0	0	0	0	0	0	0	0	0.062	0	0	0	0	0	0	0	0	0	0	0	0	0	0	0	0	0	0
4933401D09Rik	0	0	0	0	0	0	0	0.051	0	0	0	0	0	0	0.142	0	0	0	0	0	0	0	0	0	0	0	0	0	0	0	0	0	0	0.078	0	0
4933401H06Rik	0	0	0	0	0	0	0	0	0	0	0	0	0	0	0	0	0	0	0	0	0	0	0	0	0	0	0	0	0	0	0	0	0	0	0	0
4933402C06Rik	0	0	0	0	0	0	0	0	0	0	0	0	0	0	0	0	0	0	0	0	0	0	0	0	0	0	0	0	0	0	0	0	0	0	0	0
4933402D24Rik	0.169	0.035	0.052	0.041	0.174	0.034	0.118	0	0	0.252	0.153	0.173	0.151	0.069	0.161	0.298	0.151	0.087	0.217	0.097	0.198	0.066	0.149	0.047	0.146	0.053	0.096	0.113	0.287	0.127	0	0.35	0.053	0.354	0	0
4933402E13Rik	0	0	0	0	0	0	0	0	0	0	0	0	0	0	0	0	0	0	0	0	0	0	0	0	0	0	0	0	0	0	0	0	0	0	0	0
4933402J07Rik	0	0	0	0	0	0	0	0	0	0	0	0	0	0	0	0	0	0	0	0	0	0	0	0	0	0	0	0	0	0	0	0	0	0	0	0
4933402J10Rik	0	0	0	0	0	0	0	0	0	0	0	0	0	0	0	0	0	0	0	0	0	0	0	0	0	0	0	0	0	0	0	0	0	0	0	0
4933402J15Rik	0.045	0	0	0	0	0	0	0	0	0.044	0	0	0	0	0.057	0	0	0	0	0	0	0	0	0.049	0	0	0	0.179	0	0	0	0	0	0	0	0
4933402N03Rik	0	0	0	0	0	0	0	0	0	0	0	0	0	0	0	0	0	0	0	0	0	0	0	0.071	0	0	0	0	0	0	0	0.177	0	0	0	0
4933402N22Rik	0	0	0	0	0	0	0	0	0	0	0	0	0	0	0	0	0	0	0	0	0	0	0	0	0	0	0	0	0	0	0	0	0	0	0	0
4933403O08Rik	0	0	0	0	0	0	0	0	0	0	0	0	0	0	0	0	0	0	0.063	0	0	0	0	0	0	0	0.055	0.065	0	0	0	0	0	0	0	0
4933404G15Rik	0	0	0	0	0	0	0	0	0	0	0	0	0	0	0	0	0	0	0	0	0	0	0	0	0	0	0	0	0	0	0	0	0	0	0	0
4933404K08Rik	0	0	0	0	0.107	0	0	0	0	0	0	0	0	0	0	0	0	0	0	0	0	0	0	0	0	0	0	0.069	0	0	0	0	0	0	0	0
4933404K13Rik	0	0	0	0	0.092	0	0	0	0	0	0.108	0	0	0.146	0	0	0	0	0	0	0.105	0.416	0	0	0	0	0	0.119	0	0.134	0.126	0	0	0.125	0.276	0.117
4933404O12Rik	9.754	9.168	7.558	7.724	7.197	7.003	8.338	7.181	6.667	7.482	8.884	8.127	9.595	8.694	8.221	7.137	6.633	7.073	8.384	9.609	9.108	8.584	10.223	8.9	8.799	9.699	8.562	9.115	9.412	8.862	8.655	8.495	7.618	8.532	9.856	8.457
4933405D12Rik	0.29	0.396	0.355	1.019	0.598	0.63	0.45	0.533	0.251	0.288	0.351	0.198	0.518	0.87	0	0.195	0.575	0.198	0.993	0.885	0.34	1.649	0	0.856	0.334	0.487	0.328	1.033	0.787	0.436	0.136	0.801	0.6	0.405	0.747	1.14
4933405E24Rik	0	0	0	0	0	0	0	0	0	0	0	0	0	0	0	0	0	0	0	0	0	0	0	0	0	0	0	0	0	0	0	0	0	0	0	0
4933405L10Rik	0.977	0.801	0.748	0.527	0.63	0.199	0.683	0.674	0.475	0.607	0.148	1.25	0.872	0.2	0.311	0.185	0.727	0.626	1.334	0.489	0.932	0.569	0.504	0.541	1.339	1.308	0.829	0.816	0.995	1.379	0.776	1.856	0.911	0.597	1.039	0.32
4933405O20Rik	0	0	0	0	0	0	0	0	0	0	0	0	0	0	0	0	0	0	0	0	0	0	0	0	0	0	0	0	0	0	0	0	0	0	0	0
4933406C10Rik	0	0.075	0	0	0.141	0.148	0	0.084	0.118	0	0	0	0.041	0.037	0	0.137	0	0.14	0	0	0	0.071	0	0.101	0.052	0.057	0.051	0.304	0.062	0.068	0.192	0.126	0	0.19	0	0.06
4933406D12Rik	0	0	0	0	0	0	0	0	0	0	0	0	0	0	0	0	0	0	0	0	0	0	0	0	0	0	0	0	0	0	0	0	0	0	0	0
4933406F09Rik	0.057	0	0	0	0	0	0	0	0	0	0	0	0	0	0	0	0	0	0	0	0	0	0	0	0	0	0	0	0	0	0	0	0	0	0	0
4933406G16Rik	0	0	0	0	0	0	0	0	0	0	0	0	0	0	0	0	0	0	0	0	0	0	0	0.174	0	0	0	0	0	0	0	0	0	0	0	0
4933406I18Rik	0	0	0	0	0	0	0	0	0	0	0	0	0	0	0	0	0	0	0	0	0	0	0	0	0	0	0	0.06	0	0	0.063	0	0	0	0	0
4933406J09Rik	0.049	0	0	0.047	0.102	0	0.092	0.091	0	0.098	0.179	0	0	0.04	0	0	0	0.101	0.063	0	0	0	0.058	0	0	0	0.167	0	0	0.074	0	0.136	0.061	0.069	0	0.065
4933406J10Rik	0.151	0	0	0.144	0.156	0	0	0	0	0	0	0.077	0.135	0.062	0.192	0	0	0.386	0.29	0.345	0.088	0.117	0.178	0.083	0.087	0.474	0.682	0.201	0	0.34	0.106	0.104	0	0.315	0.466	0.296
4933406K04Rik	0	0	0	0	0	0	0	0	0	0	0	0	0	0	0	0	0	0	0	0	0	0	0	0	0	0	0	0	0	0	0	0	0	0	0	0
4933407E24Rik	0	0	0	0	0	0	0	0	0	0	0	0	0	0	0	0	0	0	0	0	0	0	0	0	0	0	0	0	0	0	0	0	0	0	0	0
4933407G14Rik	0	0	0	0	0.121	0	0	0	0	0	0	0	0	0	0	0	0	0	0	0	0	0	0	0.26	0.136	0.074	0	0.157	0	0	0	0.081	0.146	0	0	0
4933407I05Rik	0	0	0	0	0.096	0	0.087	0	0	0	0	0	0	0	0	0	0	0	0	0	0	0	0	0	0	0	0	0	0	0	0	0	0	0	0	0
4933407K13Rik	1.033	0.631	0.619	0.78	1.089	0.788	0.757	0.747	0.941	0.83	1.09	0.72	1.079	1.044	0.866	0.864	0.811	0.744	0.706	0.654	0.981	1.262	0.907	1.047	1.014	0.914	1.268	0.822	0.955	1.191	1.024	0.638	1.147	1.166	1.563	1.211
4933407L21Rik	0.065	0	0.158	0	0.133	0.158	0	0	0.335	0.064	0	0	0.346	0	0.164	0.13	0	0.133	0	0.148	0	0	0.305	0	0	0.163	0	0.173	0	0	0	0	0	0	0.1	0
4933408J17Rik	0.04	0.131	0.049	0.306	0	0.065	0.26	0.257	0.052	0.198	0.097	0.245	0.178	0.229	0.152	0.241	0.19	0.041	0	0.183	0.234	0.062	0	0.044	0.138	0.101	0.226	0.107	0	0	0	0	0.099	0	0.062	0.052
4933408N05Rik	0.75	0.654	0.115	0.405	0.387	0.879	0.306	0.302	0.061	0.186	0.737	0.432	0.167	0.384	0.179	0.425	0.503	0.385	0.603	0.859	0.606	0.218	0.276	0.208	0.162	0.118	0.212	0	0.509	0.212	0.066	0.324	0.466	0.327	0.798	0.431
4933409F18Rik	0	0	0	0	0	0	0	0	0	0	0	0	0	0	0	0	0	0	0	0	0	0	0	0	0	0.075	0	0.079	0	0	0	0	0	0	0	0
4933409G03Rik	0	0	0	0	0	0	0	0	0	0	0	0	0	0	0	0	0	0	0	0	0	0	0	0	0	0	0	0	0	0	0	0	0	0	0	0
4933409K07Rik	0	0	0	0	0	0	0	0	0	0	0	0	0	0	0	0	0	0	0	0	0	0	0	0	0	0	0	0.005	0	0	0	0	0	0	0	0
4933411E08Rik	0.087	0	0	0.042	0	0.071	0	0.2	0	0.043	0.211	0	0	0	0	0.044	0.259	0.179	0	0.05	0.153	0	0	0	0.1	0.11	0	0.058	0.059	0.066	0	0	0	0	0.135	0.114
4933411G06Rik	0	0	0	0	0	0	0	0	0	0	0	0	0	0	0	0	0	0	0	0	0	0	0	0	0	0	0	0	0	0	0	0	0	0	0	0
4933411K16Rik	2.012	1.607	1.103	1.625	1.203	1.122	0.641	0.584	1.924	1.526	1.089	0.867	1.418	1.952	1.414	1.708	1.009	0.978	1.293	0.849	1.804	0.986	2.185	2.053	1.65	1.534	1.198	1.698	2.588	1.515	1.196	3.585	1.711	1.996	1.228	1.945
4933412E12Rik	16.739	17.898	15.19	15.723	14.663	16.056	15.273	14.36	18.815	18.127	15.304	12.33	18.405	17.412	13.296	16.522	18.4	16.774	16.209	17.249	18.347	14.358	15.475	16.252	16.786	14.528	15.19	13.975	17.468	19.241	17.561	16.113	16.151	16.462	17.038	18.12
4933412E24Rik	0	0.069	0	0	0	0.069	0	0.039	0	0	0.051	0.043	0	0	0	0	0	0.043	0	0	0.05	0	0	0.047	0	0	0	0	0	0	0	0	0	0	0	0
4933412O06Rik	0	0	0	0	0	0	0	0	0	0	0	0	0	0	0	0	0	0	0	0	0	0	0	0	0	0	0	0	0	0	0	0	0	0	0	0
4933413J09Rik	0.723	0.665	1.047	0.63	0.565	0.535	0.49	0.805	0.654	0.805	0.318	0.202	0.978	0.897	0.919	0.508	0.965	0.697	0.76	1.003	1.003	0.816	0.801	1.092	0.961	1.076	0.892	1.083	0.833	1.154	0.742	0.545	0.762	0.765	0.644	0.862
4933413L06Rik	0	0	0	0	0.083	0	0	0	0.104	0	0	0	0	0	0	0	0	0	0	0	0	0	0.095	0	0	0	0	0	0	0	0	0	0.2	0	0.249	0
4933416E03Rik	0	0	0	0	0	0	0	0	0	0	0	0	0	0	0	0	0	0	0	0	0	0	0	0	0	0	0	0	0	0	0	0	0	0	0	0
4933416E14Rik	0	0	0	0	0	0	0	0	0	0	0	0	0	0	0	0	0	0	0	0	0	0	0	0	0	0	0	0	0	0	0	0	0	0	0	0
4933416I08Rik	0	0	0	0	0	0	0	0	0	0	0	0	0	0	0	0	0	0	0	0	0	0	0	0	0.136	0	0	0	0	0	0	0	0	0	0	0
4933416M06Rik	0	0	0	0	0	0	0	0	0	0	0	0	0	0	0	0	0	0	0	0	0	0	0	0	0	0	0	0	0	0.087	0	0	0	0.081	0.089	0
4933416M07Rik	0.195	0.12	0.359	0.14	0.05	0.159	0.364	0.135	0.063	0.242	0.177	0	0.218	0.16	0.062	0.148	0.174	0.15	0.188	0.168	0	0.151	0.058	0	0.056	0.307	0.11	0	0.199	0.367	0.069	0.27	0.182	0.068	0.226	0.128
4933416O17Rik	0	0	0	0	0	0	0	0	0	0	0	0	0	0	0	0	0	0	0	0	0	0	0	0	0	0	0	0	0	0.053	0	0	0	0	0	0
4933417A18Rik	0.071	0	0	0	0	0	0	0	0	0	0	0	0	0.116	0	0	0	0	0	0	0	0	0	0	0	0	0	0.095	0	0	0	0	0	0	0.22	0
4933417D19Rik	0.241	0.297	0.37	0.984	0.561	0.148	0.787	0.388	0.47	0.72	0.365	0.803	1.24	0.742	0.154	0.304	0.144	1.176	0.31	0.138	0.638	0.937	0.925	0.936	0.557	0.532	0.478	0.565	0.328	0.454	0.682	0.917	0.975	0.506	0.093	0.554
4933417E11Rik	0	0.056	0	0	0.14	0	0.063	0	0.176	0	0	0	0.121	0	0.173	0	0.162	0.07	0	0	0	0.211	0	0	0	0.257	0	0	0.092	0	0	0	0.084	0	0	0
4933417G07Rik	0	0	0.095	0	0	0	0	0	0	0.383	0	0	0.069	0	0	0	0	0	0	0	0.091	0	0.182	0	0	0	0	0	0	0	0	0	0.096	0.431	0	0.101
4933417O13Rik	0	0	0	0	0	0	0	0.134	0	0	0	0	0	0	0	0	0	0	0	0	0	0	0.057	0	0	0.122	0	0	0	0	0	0	0	0	0	0
4933421I07Rik	0.053	0.043	0	0	0.055	0.086	0	0	0	0	0	0	0	0.087	0	0.107	0	0.163	0	0	0	0	0	0.059	0	0	0.06	0	0.072	0	0.299	0.219	0	0	0	0.139
4933421O10Rik	0.636	0.854	1.134	1.035	0.995	1.13	1.149	1.364	1.275	0.823	0.886	0.848	0.981	0.963	1.029	0.99	1.285	0.83	0.991	0.839	0.928	1.405	0.954	1.259	1.156	1.214	1.243	1.339	1.046	1.509	1.061	1.571	0.982	0.915	0.924	1.239
4933422A05Rik	0.328	0.224	0.134	0.052	0.056	0.134	0	0.05	0.071	0.109	0.132	0.056	0.195	0.493	0.07	0.441	0	0.168	0	0	0.257	0.34	0.452	0.364	0.253	0.482	0.124	0.146	0.223	0.165	0.155	0.151	0.204	0.306	0.085	0.287
4933424G05Rik	0.128	0.279	0	0.041	0	0.035	0.04	0	0.221	0.042	0	0.044	0.152	0.104	0	0.086	0.203	0.087	0.219	0	0.2	0.198	0.551	0.094	0	0.214	0.289	0	0.115	0.128	0.18	0.352	0.211	0.119	0.066	0.056
4933424G06Rik	0.132	0	0.403	0.063	0.272	0.107	0.429	0.303	0.085	0.262	0	0	0.176	0.162	0.251	0.066	0.235	0.135	0.254	0	0.464	0	0.233	0.219	0.076	0.166	0.298	0.264	0.626	0.099	0	0.455	0.164	0.092	0.305	0
4933424L21Rik	0	0	0	0	0	0	0	0	0	0	0	0	0	0	0	0	0	0	0	0	0	0	0	0	0	0	0	0	0	0	0	0	0	0	0	0
4933425B07Rik	0.039	0.126	0	0	0	0	0	0	0	0.115	0	0	0	0	0	0	0	0.04	0	0.088	0	0.239	0.136	0.085	0.267	0.049	0.218	0.103	0.105	0.29	0.218	0	0.096	0.108	0.06	0.051
4933427D06Rik	0.051	0.063	0	0	0	0	0	0	0.067	0	0	0	0.023	0	0	0	0	0.026	0.099	0.118	0.121	0.08	0	0.057	0.059	0	0	0.069	0.07	0.039	0.073	0.071	0.064	0.036	0	0.034
4933427D14Rik	9.115	8.702	8.608	8.218	8.421	8.305	7.436	8.135	8.506	8.791	8.382	9.369	8.782	8.536	9.014	8.111	9	8.325	9.011	9.111	9.203	9.141	8.579	8.649	8.474	8.797	9.136	9.706	9.263	9.189	9.465	10.035	8.513	9.489	9.502	8.706
4933427E11Rik	0.061	0	0.3	0.234	0.126	0	0.512	0.169	0.396	0.364	0	0.125	0.437	0.35	0	0.246	0.873	0.063	0.314	0.14	0.144	0.095	0.144	0.203	0.353	0.385	0.277	0.163	0.249	0.092	0	0.169	0.152	0.341	0.567	0.24
4933427E13Rik	0	0	0	0	0	0	0	0	0	0	0	0	0	0	0	0	0	0	0	0	0	0	0	0	0	0	0	0	0	0	0	0	0	0	0	0
4933427I22Rik	0	0.157	0.117	0.138	0.049	0.312	0.223	0.397	0.373	0.429	0.058	0.196	0.086	0.157	0.305	0.097	0.285	0.197	0	0.11	0.281	0.297	0.113	0.053	0.498	0	0.108	0.128	0.13	0.289	0.135	0.331	0	0.067	0.296	0.314
4933428C19Rik	0	0	0	0	0	0	0	0	0	0	0	0	0	0	0	0	0	0	0	0	0	0	0	0	0	0	0	0	0	0	0	0	0	0	0	0
4933428G20Rik	0.156	0.214	0.191	0.15	0.108	0.042	0.097	0.144	0.203	0.362	0.189	0.213	0.511	0.085	0.132	0	0	0.32	0.535	0.119	0.245	0	0.184	0.288	0.12	0.066	0.412	0.07	0.283	0.078	0	0.575	0	0	0	0.205
4933428M09Rik	0	0	0	0	0	0	0	0	0	0	0	0	0	0	0	0	0	0.074	0	0	0	0	0	0	0	0	0	0	0	0	0	0	0	0	0	0
4933429K18Rik	0	0	0	0	0.075	0	0	0.067	0	0	0	0	0.131	0	0	0	0	0	0	0.084	0.343	0	0.172	0.162	0	0	0	0.195	0.099	0.22	0.206	0.101	0	0	0	0
4933429O19Rik	0	0.187	0	0	0.047	0	0	0	0	0	0	0	0.122	0	0	0	0	0	0	0	0	0	0.161	0	0	0	0	0.122	0.062	0	0	0.126	0.113	0.064	0.07	0
4933430H16Rik	0.103	0.042	0.126	0.247	0.106	0.084	0	0.047	0	0.154	0	0	0	0.042	0.066	0	0	0	0.066	0.118	0	0.16	0.304	0	0.119	0.195	0.058	0.138	0.14	0.078	0.582	0.427	0.128	0.144	0	0
4933430I17Rik	0.772	1.267	0.662	0.666	1.196	0.786	0.539	0.745	0.901	1.304	0.84	0.79	1.103	1.265	0.687	0.622	0.644	0.713	0.893	1.326	0.635	1.258	1.138	0.855	0.891	1.216	0.83	1.29	1.048	1.453	1.145	0.747	0.911	1.401	1.492	0.962
4933430M04Rik	0	0	0	0	0	0	0	0	0	0	0	0	0	0	0	0	0	0	0	0	0	0	0	0	0	0	0	0	0	0	0	0	0	0	0	0
4933430N04Rik	0	0	0	0	0	0	0	0	0	0	0	0	0	0	0	0	0	0	0	0	0	0	0	0	0	0	0	0	0	0	0	0	0	0	0	0
4933431E20Rik	1.88	1.767	2.119	2.079	1.898	1.956	1.866	2.006	1.762	1.786	2.191	2.022	2.144	1.27	1.64	1.922	1.732	1.281	1.923	1.964	0.919	1.086	1.602	1.307	1.488	1.607	1.459	1.064	1.416	1.57	1.317	1.403	1.364	1.13	1.231	1.278
4933431G14Rik	0	0.073	0.109	0.128	0.275	0.072	0.041	0	0.115	0.177	0.054	0.182	0.04	0.218	0.056	0.224	0.159	0.182	0	0.051	0	0.276	0.21	0.197	0.154	0	0.251	0.297	0.06	0.067	0	0	0	0.062	0.206	0.175
4933432G23Rik	0	0	0.109	0	0	0	0	0	0	0	0	0	0	0	0.113	0	0	0	0	0	0.104	0	0	0	0	0	0	0.237	0	0	0	0	0	0	0	0
4933432I03Rik	1.748	2.122	1.028	2.012	1.372	1.595	1.759	1.286	1.724	1.667	2.284	1.288	1.873	1.661	1.778	1.409	0.333	0.932	2.067	2.322	1.889	2.17	3.627	2.633	3.47	2.466	2.373	1.962	1.519	2.316	1.678	1.836	1.912	1.855	1.298	1.834
4933432I09Rik	0.048	0.04	0	0.046	0	0	0	0.044	0	0	0	0.148	0.216	0.04	0	0.049	0	0	0	0.166	0	0	0	0	0.167	0.243	0.055	0.065	0.197	0.364	0.136	0	0.12	0	0.224	0.063
4933432K03Rik	1.367	1.325	1.218	1.073	1.668	1.012	0.926	0.914	2.257	0.864	1.203	0.382	1.442	1.425	0.79	1.628	0.888	1.402	1.757	0.569	2.627	1.928	0.733	2.064	0.861	1.722	0.844	1.163	3.205	2.245	2.457	1.889	1.853	1.735	2.306	1.793
4933433F19Rik	0	0	0	0	0	0	0	0	0	0	0	0	0	0	0	0	0	0	0	0	0	0	0	0	0	0	0	0	0	0	0	0	0	0	0	0
4933433G08Rik	0.04	0.099	0.345	0.116	0.083	0.065	0	0	0.052	0.12	0	0	0	0	0	0	0	0.041	0	0.046	0.189	0	0.047	0	0	0	0.091	0.107	0	0	0	0.167	0.1	0.281	0	0
4933433G15Rik	0.579	0.422	0.237	0.309	0.199	0.419	0.06	0.769	0.501	0.256	0	0.263	0.23	0	0.245	0.324	0.46	0.594	0.414	0.59	0.68	0.399	0.531	0.926	0.297	0.405	0.291	0.086	0.611	0.484	0.273	0.178	0.32	0.809	0.299	0.338
4933433G19Rik	1.748	1.262	0.514	1.408	0.65	0.513	0.261	0.321	0.635	0.139	0.423	0.358	0.749	0.63	1.245	1.621	0.25	1.076	2.697	1.281	1.478	2.713	2.061	1.704	1.937	2.026	1.582	1.682	1.804	1.158	1.284	1.642	1.13	1.269	1.73	1.284
4933433H22Rik	0.166	0.068	0	0	0	0	0.077	0.038	0.054	0	0	0.042	0.259	0	0.105	0.084	0.049	0.043	0	0.095	0	0.064	0	0	0.096	0	0.094	0.055	0.056	0	0	0.115	0	0	0.128	0
4933434E20Rik	15.665	16.182	25.751	26.253	24.263	26.933	27.404	25.793	22.975	23.007	23.544	22.357	19.368	19.439	27.113	25.581	24.93	25.958	13.538	12.63	17.968	15.164	14.671	14.536	15.51	15.676	15.974	15.544	12.625	13.606	14.759	13.393	15.53	13.825	12.317	12.989
4933436E23Rik	0.801	1.205	1.31	0.961	0.552	0.653	1.244	0.982	1.906	1.261	1.777	0.547	0.894	0.984	1.783	1.279	0.477	0.479	0.687	0.994	0.706	0.311	0.866	0.666	0.462	0.673	0.907	1.071	1.088	0.603	0.849	0.83	0.913	0.466	0.62	0.876
4933436H12Rik	0	0	0	0	0	0	0	0	0	0	0	0	0	0	0	0	0	0	0	0	0	0	0	0	0	0	0	0	0	0	0	0	0	0	0	0
4933436I01Rik	0	0	0	0	0	0	0	0	0	0	0	0	0	0	0	0	0	0	0	0	0	0	0	0	0	0	0	0	0	0	0	0	0	0	0	0
4933438B17Rik	0	0	0	0	0	0	0	0	0	0	0	0	0	0	0	0	0	0	0	0	0	0	0	0	0	0	0	0	0	0	0	0	0	0	0	0
4933438K21Rik	0	0.072	0.054	0.042	0.045	0.036	0.122	0.161	0	0	0	0.045	0	0.072	0	0	0	0	0.113	0	0	0.068	0	0	0	0.055	0	0.117	0	0	0.062	0.182	0.054	0	0	0.115
4933439C10Rik	1.178	1.65	2.078	1.075	2.195	2.153	1.633	1.743	1.379	1.627	1.703	1.411	1.745	1.177	1.461	1.448	1.506	1.533	1.367	1.382	1.215	1.204	1.355	2.037	1.227	1.158	1.495	1.498	1.794	1.774	1.136	1.27	1.643	1.083	1.244	1.847
4933439K11Rik	2.444	1.552	2.223	1.512	2.198	1.798	0.808	1.884	2.25	2.35	2.766	3.227	1.69	1.485	1.403	1.192	1.409	2.588	1.824	2.257	1.945	2.569	2.789	1.921	3.185	1.192	1.606	2.213	0.749	1.543	2.004	2.179	2.352	1.541	1.585	2.792
4933440J02Rik	0	0.16	0.238	0.062	0.134	0.106	0.121	0.119	0	0.258	0	0	0	0	0	0.131	0.154	0	0	0	0	0	0	0.144	0.075	0	0.147	0.087	0	0.098	0	0	0	0.091	0.301	0
4933440M02Rik	0	0	0	0	0	0	0	0	0	0	0	0	0	0	0	0	0	0	0	0	0	0	0	0	0	0	0	0	0	0	0	0	0	0	0	0
5031410I06Rik	0.025	0	0	0	0	0	0	0	0	0	0	0	0	0	0	0	0	0	0	0	0	0	0	0	0	0	0	0	0	0	0	0	0	0	0	0
5031425E22Rik	2.185	2.247	3.572	3.465	4.934	3.964	4.126	4.822	3.932	3.908	3.842	5.01	3.382	3.485	4.928	4.287	4.061	3.288	1.761	2.236	2.669	2.623	2.611	2.065	2.892	1.358	2.868	1.947	2.215	3.071	2.263	2.214	2.245	2.441	3.019	2.485
5031425F14Rik	0.045	0.074	0.056	0.261	0	0.037	0.169	0.208	0.118	0	0	0	0	0.186	0.058	0.137	0.108	0.279	0	0.052	0.107	0.07	0	0	0.052	0	0	0.061	0.185	0.068	0.192	0.063	0	0.127	0.07	0.059
5031426D15Rik	0	0	0	0	0	0	0	0	0	0	0	0	0	0	0	0	0	0	0	0	0	0	0	0	0	0	0	0	0	0	0	0	0	0	0	0
5031434C07Rik	0.561	1.035	0.43	0.471	0.362	0.4	0.523	0.838	1.365	0.662	0.509	0.323	0.751	0.862	0.535	0.601	0.543	0.791	0.631	0.201	0.412	0.435	0.537	0.427	0.931	0.795	0.516	0.656	0.619	0.422	0.941	0.581	0.654	0.441	1.03	0.92
5031434O11Rik	1.349	1.265	1.693	1.355	1.791	1.256	1.137	1.683	1.208	0.83	1.981	2.136	1.29	1.605	2.491	1.553	1.262	1.153	1.156	1.986	0.83	1.246	0.606	1.85	0.741	1.74	1.235	1.373	0.741	1.112	0.907	0.932	1.038	1.076	0.596	1.095
5031439G07Rik	25.913	24.21	18.321	18.49	16.976	17.472	19.544	18.868	17.792	19.588	19.134	19.773	22.251	23.628	20.126	19.722	17.766	19.192	22.853	22.603	21.038	20.784	20.105	18.575	21.916	20.907	20.37	19.727	21.151	19.538	20.946	21.498	21.308	20.638	19.335	20.043
5033403F01Rik	0	0.089	0.066	0.104	0.112	0.221	0.05	0	0	0.215	0	0	0	0.089	0.069	0	0	0	0	0.372	0	0.168	0	0.12	0.062	0.068	0.061	0	0.147	0.082	0	0	0.067	0	0.168	0.213
5033403H07Rik	0	0	0	0	0	0	0	0	0	0	0	0	0	0	0	0	0	0	0	0	0	0	0	0	0	0	0	0	0	0	0	0	0	0	0	0
5033404E19Rik	0	0	0	0	0	0	0	0	0	0	0	0	0	0	0	0	0.249	0.107	0	0	0	0	0.123	0.116	0	0	0	0	0	0	0	0	0	0	0	0
5033406O09Rik	1.845	2.394	2.84	2.057	2.747	2.587	3.397	2.722	1.559	2.089	2.803	3.03	2.988	2.495	1.582	2.551	3.322	3.081	1.875	0.885	1.008	1.132	1.821	1.188	1.634	1.243	1.214	1.491	1.981	1.55	1.515	1.423	1.28	1.318	2.455	1.97
5033417F24Rik	0.114	0.094	0.094	0.146	0.236	0.28	0.32	0.035	0.05	0.038	0.231	0.43	0.477	0.125	0.388	0.385	0.136	0.391	0.147	0.131	0	0.355	0.18	0.211	0.264	0.144	0.086	0.204	0.052	0	0.162	0.053	0	0.107	0.177	0.2
5033428I22Rik	25.871	28.449	28.75	27.577	26.876	24.823	23.592	24.286	27.096	26.943	27.714	24.163	31.73	31.914	26.059	18.219	22.369	21.823	25.245	29.451	32.035	31.685	31.974	28.741	30.039	36.029	37.293	34.784	37.029	36.134	35.102	27.673	29.54	34.925	36.76	31.996
5330411J11Rik	0	0	0	0	0	0	0	0	0	0	0	0	0	0	0	0	0	0	0	0	0	0	0	0	0	0	0	0	0	0	0	0	0	0	0	0
5330413P13Rik	0	0	0	0	0	0	0	0	0	0	0.049	0	0	0	0	0	0	0.021	0	0	0	0	0	0	0	0.051	0.023	0	0	0	0	0	0	0	0	0.027
5330416C01Rik	0.081	0.05	0.099	0.097	0	0.066	0.132	0.13	0.079	0.06	0	0.103	0.036	0.099	0.051	0.122	0	0	0.026	0	0.047	0.094	0.048	0.089	0.023	0.203	0.069	0.081	0.027	0.152	0.086	0.084	0.025	0.028	0.062	0.132
5330417C22Rik	3.039	2.84	1.67	1.411	1.333	0.973	1.483	1.719	1.44	1.054	2.378	2.271	2.165	2.094	1.488	1.617	1.81	1.683	3.473	3.398	2.182	2.789	1.82	1.95	2.325	2.355	2.115	1.725	2.554	2.833	3.1	3.033	2.593	2.61	2.257	2.579
5330434G04Rik	0.215	0.124	0.264	0.165	0.155	0.07	0.14	0	0.056	0.085	0.182	0.176	0.115	0.194	0.109	0.108	0.205	0.088	0.111	0.123	0.051	0.134	0.076	0.286	0.174	0.081	0.097	0.115	0.292	0.324	0.334	0.267	0.134	0.42	0.432	0.056
5330439B14Rik	0	0	0	0	0	0	0	0	0	0	0	0	0	0	0	0	0	0	0	0	0	0	0	0	0	0	0	0	0	0	0	0	0	0	0	0
5430401F13Rik	0	0	0	0	0	0	0	0	0	0	0	0	0	0	0	0	0	0	0	0	0	0	0	0	0	0	0	0	0	0	0	0	0	0	0	0
5430402E10Rik	0	0	0	0	0	0	0	0	0	0	0	0	0	0	0	0	0	0	0	0	0	0	0	0	0	0	0	0	0	0	0	0	0	0	0	0
5430402O13Rik	0.147	0.121	0.181	0.424	0.38	0.18	0	0.339	0	0.293	0.089	0.377	0.263	0.241	0.375	0.148	0.439	0	0	0.675	0	0.343	0.087	0	0.085	0.093	0.5	0	0.1	0.333	0.208	0.102	0.549	0.309	0.342	0
5430403N17Rik	0.174	0.143	0	0.084	0.03	0.024	0.027	0.214	0.038	0.029	0.07	0.178	0.311	0.095	0	0.059	0.208	0.06	0.187	0	0.137	0.045	0	0.161	0.235	0.22	0.132	0	0.079	0.131	0.123	0.161	0.144	0.203	0.27	0.457
5430405H02Rik	1.131	0.847	1.085	2.216	1.574	1.402	1.603	1.266	1.212	1.172	0.892	0.906	1.888	0.685	0.75	1.239	1.991	1.009	1.454	1.013	1.386	1.602	1.333	1.198	1.418	1.424	1.446	1.577	1.135	0.888	0.764	0.476	1.222	1.373	1.293	1.483
5430416N02Rik	49.061	48.417	79.6	83.99	84.925	77.141	81.14	73.432	75.802	65.935	61.355	57.242	61.376	53.387	80.617	72.493	77.07	90.688	52.561	52.117	63.193	61.979	58.686	61.296	55.119	56.135	70.927	71.112	65.322	64.408	63.591	57.804	66.427	63.702	64.702	72.132
5430421F17Rik	0	0.027	0.079	0.062	0.134	0.026	0	0.089	0	0	0	0	0	0	0.041	0	0.077	0	0	0.185	0	0.05	0	0	0	0	0.073	0	0.044	0	0	0	0.121	0	0	0.042
5430425K12Rik	0.118	0.194	0.29	0.057	0.122	0.048	0	0.109	0.077	0.176	0.143	0	0	0.097	0	0.06	0.071	0	0.076	0	0	0	0	0	0	0.075	0.134	0	0	0	0.084	0	0.074	0	0	0
5430427M07Rik	0	0	0	0	0	0	0	0	0	0	0	0	0	0	0	0	0	0	0	0	0	0	0	0	0	0	0	0	0	0	0	0	0	0	0	0
5430427O19Rik	0	0	0	0	0	0	0	0	0	0	0	0	0	0	0	0	0	0	0	0	0	0.03	0	0	0	0	0	0	0	0	0	0	0	0	0	0
5430428K19Rik	0	0	0	0	0	0	0	0	0	0	0	0	0	0	0	0	0	0	0	0	0	0	0	0	0	0	0	0	0	0	0	0	0	0	0	0
5430431A17Rik	0.747	0.995	0.458	0.626	0.964	0.532	0.695	1.716	1.09	1.576	0.564	0.477	1.417	0.994	0.831	1.128	1.445	0.766	1.08	0.641	0.986	0.724	0.55	0.207	0.215	1.763	0.211	0.998	0.253	1.124	0.791	0.258	0.116	0.651	0.722	0.367
5430434I15Rik	0	0	0	0	0	0	0	0	0	0	0	0	0	0	0	0	0	0	0	0	0	0	0	0.131	0	0	0	0	0	0	0	0	0	0	0	0
5430437J10Rik	0.064	0.157	0.078	0	0.131	0	0.237	0.175	0	0	0.077	0	0.568	0.156	0	0.256	0	0	0	0.073	0.149	0	0	0.282	0.22	0	0	0.17	0.086	0.192	0.27	0.352	0	0.178	0	0.083
5430440P10Rik	0.073	0.06	0	0	0	0	0	0	0	0.073	0	0.075	0	0.06	0	0.074	0.087	0.15	0.094	0	0.086	0	0	0	0.337	0	0	0.098	0	0	0.103	0.404	0.363	0	0.226	0
5530400C23Rik	0	0	0	0.11	0	0	0	0	0	0	0	0	0	0	0	0	0	0	0	0	0	0	0	0	0	0	0	0	0	0	0	0	0	0	0	0
5530401A14Rik	0	0	0	0	0	0	0	0	0	0	0	0	0	0	0	0	0	0	0	0	0	0	0	0	0	0	0	0	0	0	0	0	0	0	0	0
5530601H04Rik	1.948	2.544	2.705	2.936	3.366	3.417	2.5	3.088	2.656	2.844	2.982	2.95	2.609	2.735	2.654	3.065	2.604	3.324	2.274	2.163	2.662	2.221	3.141	3.324	3.005	3.08	3.441	2.471	2.429	2.664	2.498	2.857	2.792	3.025	3.29	3.494
5730403I07Rik	0.11	0	0.045	0.035	0.038	0.119	0	0.034	0.095	0.073	0	0.112	0	0	0.093	0	0	0	0.094	0.042	0	0	0.129	0	0	0.092	0.041	0	0	0.055	0.103	0	0.045	0.153	0.113	0.048
5730405O15Rik	0.251	0.755	1.128	0.642	0.518	0.341	1.169	1.076	0.326	0.582	0.708	0.599	0.597	0.137	0.106	0.253	1.395	0.429	0.753	0.766	0.688	0.389	0.789	1.019	1.158	0.527	0.662	0.782	1.363	0.504	0.354	1.04	0.936	0.234	1.294	0.219
5730408K05Rik	0.58	0.317	15.155	11.117	18.553	20.146	18.537	19.182	13.034	10.749	11.451	10.676	3.968	4.747	14.493	14.602	10.125	8.918	1.739	1.106	0.681	1.199	1.595	1.712	2.453	0.73	2.623	1.291	0.787	1.745	2.182	2.936	0.72	0.539	3.586	2.027
5730409E04Rik	1.221	1.812	2.644	2.517	2.603	1.905	2.3	2.914	2.023	2.246	2.515	2.367	1.624	1.873	2.115	2.278	2.476	3.145	0.735	0.982	1.282	1.048	1.654	1.554	1.08	0.884	1.352	1.528	1.341	1.408	0.844	0.503	1.389	0.907	0.643	0.784
5730412P04Rik	0.215	0.132	0.066	0.36	0.055	0	0	0	0.209	0.267	0.195	0	0.336	0.264	0	0.216	0.192	0.22	0.069	0.615	0	0.333	0.38	0.119	0.062	0.203	0.182	0.287	0.729	0.566	0.227	0.371	0.267	0.3	0.249	0.493
5730416F02Rik	0.091	0.15	0	0.175	0.189	0	0.17	0	0.119	0.272	0	0.093	0.326	0.075	0	0.092	0.218	0.281	0.117	0	0	0.425	0	0	0.316	0	0.103	0.122	0.124	0	0.129	0	0	0	0	0
5730420D15Rik	0	0.051	0	0.181	0.065	0.102	0	0.173	0	0.312	0.076	0.385	0.056	0.154	0.16	0.19	0.075	0.193	0.242	0	0	0	0.074	0.278	0	0	0.142	0.336	0	0.378	0	0.173	0.234	0	0	0
5730435O14Rik	0	0	0	0	0	0	0.112	0.111	0.156	0.597	0	0	0	0	0	0.242	0.143	0.247	0.155	0	0	0.373	0.284	0.4	0	0	0.544	0.482	0	0.362	0	0.166	0.149	0	0	0.158
5730455P16Rik	7.081	8.399	7.217	7.482	7.11	7.928	7.115	7.428	7.533	7.377	8.547	7.917	8.003	8.064	6.821	7.252	7.734	6.862	7.906	7.717	7.472	7.31	7.829	7.028	7.72	7.623	8.123	7.978	7.172	7.83	7.621	7.797	7.196	8.198	8.069	7.509
5730460C07Rik	0.162	0.033	0.099	0.194	0.084	0.099	0	0.223	0.157	0	0	0.041	0.217	0.133	0.051	0.041	0.193	0.083	0	0	0	0.126	0	0	0.187	0.306	0	0.27	0	0.122	0.057	0	0	0.056	0.125	0.212
5730480H06Rik	1.069	0.877	0.681	0.615	0.839	0.488	0.199	0.668	0.333	0.382	0.621	0.306	0.382	0.63	0.489	0.474	0.662	0.57	1.099	0.832	0.452	0.995	0.555	0.995	0.592	0.377	0.629	0.629	0.232	0.579	1.087	0.532	1.063	0.716	0.86	0.673
5730488B01Rik	0.321	0.29	0.59	0.554	0.099	0.235	0.209	0.266	0.208	0.542	0.427	0.756	0.315	0.368	0.245	0.388	0.115	0.296	0.124	0.404	0.641	0.299	0.265	0.391	0.333	0.485	0.291	0.515	0.218	0.338	0.589	0.621	0.08	0.134	0.248	0.463
5730507C01Rik	0	0	0	0	0	0	0	0	0	0	0	0	0	0	0	0	0	0	0	0	0	0	0	0	0	0	0	0	0	0	0	0	0.036	0	0	0
5730522E02Rik	0	0	0	0	0	0	0	0	0	0	0	0	0	0	0	0	0	0	0	0	0	0	0	0	0	0	0	0	0.066	0	0	0	0	0	0	0
5730596B20Rik	0	0	0	0	0	0	0	0	0.026	0	0	0	0	0	0	0	0	0	0	0	0	0	0	0	0	0	0	0	0.054	0	0	0	0	0	0	0
5830408C22Rik	0	0	0	0.811	0	0	0	0	0	0	0.256	0	0.189	0	0.269	0	0	0	0	0	0	0	0.498	0.234	0	0	0	0	0	0	0	0	0.263	0	0.654	0
5830411N06Rik	0	0	0	0	0	0	0	0	0	0	0	0	0	0	0	0	0	0	0	0	0.044	0	0	0	0	0	0	0	0	0	0	0	0	0	0	0
5830416I19Rik	0	0	0	0	0	0	0	0	0	0	0	0	0	0	0	0	0	0	0	0	0	0	0	0	0	0	0	0	0	0	0	0	0	0	0	0
5830417I10Rik	7.605	6.833	6.658	6.78	6.918	6.847	6.241	6.839	7.469	7.159	7.456	7.613	7.35	7.477	6.792	6.828	7.522	8.25	7.051	6.956	7.647	6.838	8.193	8.59	8.289	7.936	7.477	8.117	9.587	8.246	7.372	6.995	7.633	9.796	10.315	9.155
5830418P13Rik	0	0	0	0	0	0	0	0	0	0	0	0	0	0	0.087	0.034	0	0	0.044	0.078	0	0.053	0	0	0	0.043	0	0	0.046	0	0.048	0	0	0	0	0
5830428M24Rik	0.429	0.47	0	0.069	0.443	0	0	0.066	0.557	0.071	0	0.146	0.447	0.117	0	0.288	0.17	0.367	0.184	0.164	0.924	0.111	0	0.475	0.33	0.631	0.405	0.287	0.388	0.108	0.202	0.494	0.267	0.499	0.775	0.188
5830432E09Rik	0	0	0.061	0	0.154	0	0.093	0.046	0	0.049	0	0	0.177	0.041	0	0.25	0.237	0.102	0	0.057	0.117	0	0.117	0	0	0	0	0	0.067	0.075	0	0	0.062	0	0.154	0
5830444B04Rik	0.069	0.171	0.028	0.266	0.096	0.094	0.108	0.277	0.06	0.253	0.14	0.095	0.248	0.322	0.029	0.117	0.11	0.143	0.03	0.106	0.082	0.072	0.055	0.231	0.134	0.088	0	0.155	0.094	0	0.163	0.256	0.086	0.162	0.179	0.213
5830454E08Rik	0.2	0.41	0.49	0.479	0.619	0.569	1.395	0.551	0.648	0.992	1.449	0.92	0.267	0.654	0.762	0.906	0.119	0.41	0.257	0.572	0.235	0.62	0.471	0.221	0.115	0	0.339	0	0.407	0.15	0.282	0.138	0.248	0	0.463	0.131
5930403L14Rik	0	0	0	0	0	0	0	0	0	0	0	0	0	0	0	0	0	0	0	0	0	0	0	0	0	0	0	0	0	0	0	0	0	0	0	0
5930430L01Rik	0.875	0.595	0.89	0.643	0.999	0.804	0.589	0.582	0.7	0.647	0.743	0.552	0.864	0.777	0.876	0.506	0.931	0.668	0.215	0.32	0.656	0.751	0.922	1.031	0.73	0.868	0.821	0.448	0.985	0.757	0.578	0.849	0.648	0.987	0.892	1.294
5930438M14Rik	0.061	0.075	0.075	0.088	0.031	0.074	0	0.224	0	0.06	0.074	0.031	0.081	0.025	0	0	0.036	0.062	0.078	0.035	0	0.047	0	0	0.035	0	0.103	0.081	0.33	0.046	0	0	0.151	0.085	0.188	0.16
6030407O03Rik	0.124	0.507	0	0	0	0	0	0	0	0	0	0	0.037	0.101	0	0	0.098	0.042	0.159	0.189	0.339	0	0	0.182	0.428	0.208	0.186	0.055	0.056	0.062	0	0.057	0	0.115	0.127	0.27
6030440G07Rik	0	0	0	0.195	0	0	0.379	0	0	0	0	0	0	0	0	0	0	0	0	0	0	0	0.4	0.15	0.157	0	0	0	0.092	0	0.096	0	0	0	0	0
6030443J06Rik	0.086	0.042	0.084	0.082	0.159	0.21	0.112	0.032	0.067	0.188	0.27	0.263	0.276	0.098	0.109	0.156	0.225	0.123	0.088	0.196	0.343	0.24	0.202	0.285	0.099	0.13	0.369	0.161	0.233	0.155	0.242	0.19	0.128	0.168	0.133	0.315
6030458C11Rik	8.822	9.795	10.664	8.864	8.187	8.259	8.913	8.672	8.088	8.873	9.082	10.041	9.221	8.98	8.823	8.495	8.345	9.398	9.286	9.344	10.378	9.759	10.418	10.282	9.995	10.107	10.258	9.219	9.991	9.304	7.617	9.195	9.028	9.347	8.971	8.871
6030466F02Rik	0	0.042	0	0	0	0	0.048	0	0	0	0	0	0	0	0	0	0	0	0	0	0	0.08	0.305	0.115	0.06	0.065	0	0.207	0.14	0.078	0	0.071	0	0	0.08	0
6030468B19Rik	0.138	0.113	0.084	0	0.142	0	0	0	0.179	0.068	0	0	0.123	0.282	0	0.069	0	0	0	0.079	0.162	0.107	0	0.076	0.159	0.087	0	0.092	0	0.104	0.194	0.19	0.342	0.192	0.106	0
6030469F06Rik	0	0	0	0	0	0	0	0	0	0	0	0	0	0	0	0	0	0	0	0	0	0	0	0	0	0	0	0	0	0	0	0	0	0	0	0
6030471H07Rik	0	0	0	0	0	0	0	0	0	0	0	0	0	0	0	0	0	0	0	0	0	0	0	0	0	0	0	0	0	0	0	0	0	0	0	0
6030498E09Rik	0	0	0	0	0	0.051	0.058	0	0	0.187	0	0.192	0	0	0	0	0	0	0	0	0	0	0	0	0.145	0.079	0	0.084	0.085	0.094	0	0.173	0	0	0.097	0
6230400D17Rik	1.568	1.79	0.752	1.439	1.549	1.444	1.778	1.442	1.239	1.626	0.742	0.698	1.461	1.34	0.867	1.099	1.218	1.329	1.578	1.562	2.883	2.222	2.01	2.568	2.754	3.866	2.469	3.189	2.037	2.772	1.252	2.638	2.203	1.999	2.531	3.041
6330403K07Rik	4.828	4.456	9.446	7.124	7.382	7.186	6.357	8.536	8.252	5.996	6.795	7.649	4.187	5.171	6.434	8.047	8.018	7.762	3.999	5.157	2.944	3.674	3.667	3.805	3.911	3.451	3.834	3.226	3.214	3.844	3.016	3.721	4.327	2.398	3.016	3.471
6330407A03Rik	0.04	0.066	0	0.116	0	0	0	0	0	0	0	0	0	0	0	0	0	0	0	0	0.189	0.062	0	0	0.279	0.203	0.046	0	0	0	0	0	0.05	0	0.062	0.053
6330409D20Rik	1.991	1.361	0.651	1.018	0.891	1.676	0.556	0.488	1.55	1.253	0.722	0.747	1.067	1.304	1.772	0.869	1.66	0.885	1.109	0.836	1.87	1.03	0.861	1.47	1.532	1.338	2.027	1.774	2.072	1.898	1.406	1.65	0.907	1.297	2.668	0.957
6330410L21Rik	0	0.031	0	0	0.04	0.016	0	0.123	0	0.057	0	0	0.051	0.031	0	0	0	0	0	0.066	0	0	0.158	0	0	0.072	0.022	0	0	0.029	0	0	0	0	0.059	0
6330415B21Rik	0	0	0	0.032	0	0	0	0	0	0	0	0	0	0	0	0	0	0	0	0	0	0	0	0	0	0	0	0	0	0	0	0	0	0	0	0
6330415G19Rik	0.1	0.357	1.065	0.834	0.587	0.763	0.623	0.584	0.564	0.764	0.688	0.924	0.537	0.548	0.68	0.91	0.836	0.926	0	0.077	0.275	0.156	0.315	0.407	0.309	0.295	0.189	0.045	0.136	0.151	0.33	0.323	0.249	0.373	0.207	0.132
6330418K02Rik	0.701	0.411	0.245	0.096	0.207	0.245	0.56	0.46	0.52	0.995	0.363	0.205	1.073	0	0.636	0.404	0.596	0.411	0	0.115	0.706	0.155	0.472	0.554	0.231	0.378	0	0.401	0	0.603	0.283	0.415	0.124	0.28	0.465	0.131
6330549D23Rik	2.02	1.851	3.055	3.874	2.925	2.864	3.152	2.966	2.212	2.502	2.729	3.087	1.78	2.557	2.835	2.67	2.781	2.476	2.361	1.833	1.849	1.751	2.258	1.801	2.119	1.851	1.84	1.578	1.816	1.738	2.371	2.211	2.021	2.454	2.516	2.202
6430411K18Rik	0	0	0	0	0	0	0	0	0	0	0	0	0	0	0	0	0	0	0	0	0	0	0	0	0	0	0	0	0	0	0	0	0	0	0	0
6430503K07Rik	0	0	0	0	0	0	0	0	0	0	0	0	0	0	0	0	0	0	0	0	0	0	0	0	0	0	0	0	0	0	0	0	0	0	0	0
6430548M08Rik	4.876	5.172	4.312	3.793	4.218	4.29	3.629	4.07	4.136	3.988	4.17	4.108	5.482	5.106	3.498	3.522	4.711	3.863	5.752	6.138	5.782	5.515	5.79	6.603	7.194	7.064	5.877	6.201	5.289	6.825	6.118	6.9	6.295	6.676	5.569	6.148
6430550D23Rik	0.527	0.247	0.185	0.036	0	0.092	0.07	0.208	0.098	0.262	0.182	0.154	0.101	0.092	0.096	0.379	0.134	0.116	0.435	0.345	0.221	0.234	0.089	0.208	0.087	0.522	0.468	0.151	0.255	0.17	0.213	0.104	0.14	0.105	0.233	0.197
6430553K19Rik	0.131	0.081	0.242	0.567	0.102	0.187	0.122	0.544	0.384	0.163	0.397	0.37	0.235	0.054	0.125	0.232	0.078	0.101	0.042	0.113	0.232	0.663	0.504	0.473	0.038	0.29	0.149	0.044	0.223	0.643	0.371	0.091	0.163	0.138	0.356	0.259
6430562O15Rik	0.388	0.212	0.211	0.661	0.534	0.211	0.241	0.634	0.28	0.257	1.095	0.662	0.423	0.353	0.384	0.652	0.513	0.486	0.222	0.148	0.709	0.334	0.102	0.286	0.299	0.326	0.488	0.173	0.351	0.454	0.243	0.417	0.268	0.301	0.133	0.452
6430571L13Rik	0.174	0.334	0.356	0.112	0.24	0.237	0.217	0.241	0.113	0.433	0	0	0.26	0.381	0.185	0.469	0.346	0.328	0.635	0.233	0.171	0.316	0.206	0.451	0.268	0.256	0.066	0.155	0.197	0.175	0.534	0.402	0.506	0.284	0.495	0.267
6430584L05Rik	0.471	0.386	0.433	0.226	0.486	0.403	0.241	0.368	0.275	0.304	0.513	0.506	0.631	0.231	0.389	0.522	0.224	0.193	0.484	0.512	0.332	0.292	0.555	0.183	0.38	0.623	0.32	0.315	0.288	0.39	0.432	0.488	0.234	0.23	0.255	0.371
6430628N08Rik	0.046	0	0	0	0	0	0	0	0	0	0	0	0.041	0	0	0.047	0	0	0	0	0.271	0.215	0	0	0	0	0.052	0.062	0	0	0	0	0	0	0	0
6430706D22Rik	0	0	0	0	0	0	0	0	0	0	0	0	0	0	0	0	0	0	0	0	0	0	0	0	0	0	0	0	0	0	0	0	0	0	0	0
6430710C18Rik	0.18	0.237	0	0	0.149	0.088	0	0.066	0.094	0	0	0	0.225	0	0	0.036	0.258	0.074	0.139	0.207	0.169	0.056	0.043	0.12	0.125	0.454	0.326	0.241	0.196	0.163	0.306	0.349	0.134	0.352	0.112	0.331
6530402F18Rik	3.025	2.893	2.669	2.652	2.106	2.521	2.786	2.638	2.265	2.542	2.655	4.139	3.442	2.676	2.374	2.508	2.615	2.411	2.644	2.93	2.903	2.924	3.505	2.68	3.411	3.201	2.718	3.28	2.652	2.758	2.709	2.962	2.943	2.896	2.647	2.608
6530403H02Rik	0	0	0	0	0	0	0	0	0	0	0	0	0	0	0	0	0	0	0	0.022	0	0	0	0	0	0	0	0	0	0	0	0	0	0	0.029	0
6530411M01Rik	0	0.05	0	0	0	0	0	0	0	0	0	0.062	0	0	0	0	0	0	0.235	0	0	0	0	0	0	0	0	0	0	0	0	0	0	0	0	0
6720468P15Rik	0	0.034	0	0.04	0.043	0.068	0.077	0.076	0.108	0.206	0.201	0.085	0.037	0.034	0.106	0	0	0	0.267	0.048	0	0.129	0	0.322	0.144	0.105	0.047	0.111	0.056	0	0.176	0	0.155	0	0.064	0.218
6720483E21Rik	0.861	0.435	1.055	0.762	0.479	1.187	1.296	0.426	1.461	0.461	0.481	0.474	1.597	0.597	0.59	1.268	1.341	0.544	1.022	0.683	0.311	0.72	1.015	0.44	0.994	0.167	0.674	0.531	0.989	0.698	0.374	0.275	0.329	0.74	0.615	0.521
6720489N17Rik	1.938	1.546	1.914	2.065	2.919	2.325	2.282	2.178	2.445	2.246	2.279	2.782	2.836	2.447	1.917	2.333	2.469	1.822	2.838	2.189	2.182	3.76	2.761	2.802	2.33	2.408	2.863	3.669	2.522	2.918	1.748	2.752	2.944	2.443	3.872	2.542
6820408C15Rik	0.086	0.141	0	0.247	0.133	0	0	0.118	0	0.171	0	0	0.077	0.07	0.055	0	0.205	0.22	0.442	0.295	0.151	0.4	0.152	0	0.149	0.541	0.194	0.516	0.175	0.259	0	0.119	0.053	0.36	0.266	0.113
6820426E19Rik	0	0	0	0	0	0	0	0	0.049	0	0	0	0	0	0	0	0	0	0	0	0	0	0	0	0	0	0	0	0	0	0	0	0	0	0	0
6820431F20Rik	18.343	17.779	14.052	14.293	16.919	16.825	15.278	16.63	17.891	14.476	18.722	16.523	16.636	18.39	16.218	16.881	16.462	17.151	18.403	18.327	16.701	17.768	19.732	19.205	18.671	20.22	19.997	20.812	30.546	23.853	18.955	19.384	20.799	27.634	30.76	24.063
7420426K07Rik	0	0	0	0	0	0	0	0	0	0	0	0	0	0	0	0	0	0	0	0	0	0	0	0	0	0	0	0	0	0	0	0	0	0	0	0
7420700N18Rik	0	0	0	0	0	0	0	0	0	0	0	0	0	0	0	0	0	0.043	0	0	0	0	0	0	0	0	0.096	0	0	0	0	0	0	0	0	0.055
7420701I03Rik	0	0	0	0	0	0	0	0	0	0	0	0	0	0	0	0	0	0	0	0	0	0	0	0	0	0	0	0	0	0	0	0	0	0	0	0
7530416G11Rik	1.214	0.052	0	0	0.066	0.052	0	0.235	0	0	0.077	0.196	0.285	0.262	0.162	0.193	0	0.066	0.986	0.951	0.976	0.793	0.377	0.283	0.59	0.322	0.578	0.256	0.694	0.962	0.632	0.441	0.476	0.357	0.099	0.251
7630403G23Rik	0	0	0	0	0	0	0	0	0	0	0	0	0	0	0	0	0	0	0	0	0	0	0	0	0	0	0	0	0	0	0	0	0	0	0	0
8030423F21Rik	0.234	0.235	0.096	0.125	0.108	0.106	0.218	0.024	0.034	0.155	0.157	0.107	0.093	0.277	0.265	0.131	0	0.214	0.134	0.149	0.031	0.202	0.031	0.231	0.18	0.131	0.059	0.278	0	0.157	0.11	0.252	0.097	0.254	0.161	0.171
8030423J24Rik	0	0	0	0	0	0	0	0	0	0	0	0	0	0	0	0	0	0	0	0	0	0	0	0	0	0	0	0	0	0	0	0	0	0	0	0
8030442B05Rik	0	0	0	0	0	0	0	0	0	0	0	0	0	0	0	0	0	0	0	0	0	0.334	0	0	0	0	0	0	0	0	0	0	0	0	0	0
8030443G20Rik	0.246	0.404	0	0	0	0	0.153	0	0	0	0	0	0.22	0.135	0	0	0	0	0	0.659	0.289	0.127	0.194	0.546	0.569	0.31	0.279	0.439	0.446	0.247	0	0.341	0.102	0.344	0.762	0.108
8030451O07Rik	0	0	0	0	0	0	0	0	0	0	0	0	0	0	0	0	0	0	0	0	0	0	0	0	0	0	0	0	0	0	0	0	0	0	0	0
8030455M16Rik	0	0	0	0	0	0	0	0	0	0	0	0	0	0	0	0	0	0	0	0	0	0	0	0	0	0	0	0	0	0	0	0	0	0	0	0
8030462N17Rik	13.818	13.013	12.369	11.306	12.245	12.394	11.651	11.054	13.702	14.401	12.491	13.717	13.535	11.906	11.129	12.757	12.184	12.249	15.457	15.557	15.582	15.768	16.944	15.534	16.299	15.026	16.227	15.516	14.975	14.257	15.985	16.423	14.858	15.65	15.01	14.197
8030474K03Rik	6.626	7.482	5.749	7.925	7.38	8.279	9.189	7.973	8.065	7.803	8.465	7.809	6.448	7.043	7.999	7.69	6.207	5.689	6.077	6.778	6.471	7.452	6.32	5.978	6.96	6.565	5.854	6.019	4.7	5.94	6.045	5.555	6.801	4.729	3.339	4.102
8430422H06Rik	0	0.048	0	0	0	0	0	0	0	0	0	0.238	0	0	0	0	0	0	0	0	0	0	0	0	0	0	0	0.078	0	0	0	0	0	0	0	0
8430423G03Rik	0	0.286	0	0	0	0	0	0	0	0	0	0	0	0	0	0	0	0	0	0	0	0	0	0	0	0	0	0	0	0	0	0	0	0	0	0.152
8430426J06Rik	0	0.099	0	0	0	0	0.113	0.111	0	0	0.147	0.062	0	0	0	0	0	0	0.234	0.208	0	0	0	0	0.07	0.305	0	0	0	0	0.086	0	0	0.254	0	0.079
8430429K09Rik	2.671	3.44	3.344	3.884	3.084	3.837	3.879	3.617	3.764	2.654	3.822	3.351	3.231	3.176	3.506	3.444	2.976	3.624	3.323	3.092	3.137	2.942	2.946	2.99	2.751	3.835	2.6	3.608	3.587	3.589	3.285	3.254	3.498	3.128	3.11	3.73
8430430B14Rik	0	0	0	0	0	0	0	0	0	0	0	0	0	0	0	0	0	0	0	0	0	0	0	0	0	0	0	0	0	0	0	0	0	0	0	0
8430431K14Rik	0.182	0	0	0	0	0	0	0	0	0	0	0	0.07	0.085	0	0	0	0.027	0	0	0	0	0.061	0.029	0.06	0.033	0	0	0	0.039	0	0	0.032	0.036	0.08	0
8430436N08Rik	0	0	0	0	0	0	0	0	0	0	0	0	0	0	0	0	0	0	0	0	0	0	0	0	0	0	0	0	0	0	0	0	0	0	0	0
8430437L04Rik	0	0	0	0	0	0	0	0	0	0	0	0	0	0	0	0	0	0.046	0	0	0	0	0.21	0	0	0.056	0	0.06	0.061	0	0.063	0.123	0.055	0	0	0
9030025P20Rik	3.534	3.876	2.273	2.483	2.818	3.307	2.934	2.895	2.315	2.225	2.116	2.435	4.281	3.124	3.248	2.469	3.001	2.369	2.654	3.286	4.521	4.507	4.291	4.496	4.685	5.246	5.226	4.77	4.371	4.267	4.003	4.062	5.045	5.374	4.546	4.223
9030204H09Rik	0	0	0	0	0	0	0	0	0	0	0	0	0	0	0	0	0	0	0	0	0	0	0	0	0	0.429	0.129	0	0	0	0	0	0	0	0	0
9030404E10Rik	0.061	0	0.075	0	0.063	0	0	0.056	0	0	0.223	0	0.055	0	0	0	0.073	0	0	0	0	0	0.072	0.068	0.212	0	0.208	0	0	0	0	0	0	0	0.095	0.161
9030612E09Rik	1.709	0.848	3.02	3.049	2.954	2.234	1.925	2.484	1.547	2.408	2.163	2.358	1.597	1.66	1.97	2.763	1.94	1.386	1.073	1.183	0.933	1.172	1.031	1.628	0.688	0.601	1.349	1.806	1.564	1.077	0.786	1.702	1.432	1.72	1.229	0.73
9030616G12Rik	0	0.095	0	0	0	0.094	0	0	0	0	0.14	0	0.103	0	0	0.116	0	0	0.297	0	0	0	0.136	0	0	0.146	0.261	0	0	0	0	0	0	0	0	0.152
9030619P08Rik	0	0	0	0	0	0	0	0	0	0	0	0	0	0	0	0	0	0	0	0	0	0	0	0	0	0	0	0	0	0	0	0	0	0	0	0
9030624G23Rik	0	0	0.04	0	0	0	0	0	0	0	0	0	0	0	0	0	0	0	0.126	0	0	0	0	0	0	0.082	0	0.044	0	0	0	0	0	0	0	0
9030625G05Rik	0	0	0	0	0	0	0	0	0	0	0	0	0	0	0	0	0	0	0	0	0	0	0	0.078	0	0	0	0	0	0	0	0	0	0	0	0
9130008F23Rik	0	0	0	0	0	0.084	0	0	0	0	0	0.035	0	0	0	0	0	0	0	0.118	0	0	0	0	0	0	0	0	0.047	0.103	0	0	0	0	0	0
9130015A21Rik	0	0	0	0	0	0	0	0	0.091	0	0	0	0	0	0	0	0	0	0	0	0.165	0	0	0	0	0	0	0	0	0	0	0	0.087	0	0	0
9130015G15Rik	0	0	0	0	0	0	0	0	0	0	0	0	0	0.024	0	0	0	0	0	0	0	0	0	0	0	0	0.1	0	0	0	0	0	0	0	0	0
9130015L21Rik	0	0	0	0	0	0	0	0	0	0	0	0	0	0	0	0	0	0	0	0	0	0	0	0	0	0	0	0	0	0	0	0	0	0	0	0
9130019O22Rik	0.842	0.895	1.383	1.321	1.086	1.34	1.176	1.055	1.167	1.54	0.717	0.822	0.871	1.034	0.9	1.272	1.094	1.02	0.861	0.438	0.697	1.128	0.812	0.805	0.751	0.747	0.801	1.048	0.571	0.806	0.918	0.793	0.88	0.721	0.917	0.678
9130019P16Rik	0.182	0.136	0.142	0.206	0.154	0.162	0.139	0.167	0.3	0.148	0.24	0.118	0.089	0.163	0.063	0.167	0.197	0.136	0.255	0.114	0.175	0.231	0.214	0.183	0.382	0.396	0.243	0.177	0.09	0.124	0.093	0.091	0.164	0.231	0.23	0.217
9130023H24Rik	0.974	1.156	1.473	1.45	1.733	2.025	1.525	1.543	1.881	1.976	1.328	1.929	1.054	1.391	1.001	1.294	1.382	1.254	0.906	0.902	1.022	1.254	1.27	1.262	0.885	0.887	0.938	0.803	1.406	0.936	0.995	1.031	0.978	0.81	0.833	0.761
9130024F11Rik	1.532	1.159	1.244	1.126	1.069	1.232	1.502	1.098	1.059	1.147	1.252	1.14	0.906	1.532	1.341	0.842	1.09	1.082	1.279	1.117	1.192	1.39	1.736	1.763	1.516	1.279	1.418	1.675	1.459	1.618	1.04	1.512	1.286	1.973	1.6	1.906
9130209A04Rik	0	0	0	0	0	0	0	0	0.142	0	0	0.112	0	0.09	0	0	0	0	0	0.251	0	0	0	0	0	0.277	0	0	0.149	0	0	0	0	0	0	0
9130221F21Rik	0.028	0	0.035	0	0	0	0	0	0	0	0	0	0	0	0	0	0	0	0	0	0	0	0	0	0	0	0	0	0	0.042	0	0	0.035	0	0.044	0
9130221H12Rik	5.965	6.118	6.192	6.829	6.011	6.742	5.288	5.086	5.056	5.354	4.248	4.579	5.671	5.477	5.444	5.673	5.902	4.491	5.814	6.061	5.255	7.616	5.559	7.087	5.886	5.758	5.606	4.951	6.728	6.301	4.756	5.052	6.278	5.239	7.59	5.364
9130227L01Rik	0	0	0	0	0	0	0	0	0	0	0.141	0.04	0.07	0	0	0	0	0	0	0	0.046	0	0	0	0	0	0	0	0	0	0.11	0	0	0.054	0	0
9130230L23Rik	0.102	0	0	0	0	0	0	0.094	0	0	0	0	0	0	0	0	0	0	0	0	0.06	0	0	0	0	0	0.058	0	0	0.077	0	0	0	0	0	0
9130401M01Rik	41.743	43.413	34.62	33.452	35.667	32.252	37.882	31.598	39.884	37.811	32.314	33.78	35.806	35.539	35.409	39.038	29.589	30.37	33.467	34.621	30.444	33.36	28.22	33.168	32.926	31.939	33.881	30.623	27.181	30.484	31.956	33.934	29.113	28.745	22.545	27.9
9130409I23Rik	0.704	0.609	0.24	0.262	0.404	0.287	0.073	0.108	0	0.155	0.142	0.04	0.279	0.384	0.099	0.079	0	0.281	0.553	0.627	1.102	1.031	1.152	0.606	0.992	1.231	1.061	1.254	0.425	0.942	0.331	1.512	0.777	0.982	1.028	0.564
9230009I02Rik	0.129	0.053	0.079	0	0.067	0	0.361	0.178	0.084	0.256	0	0.066	0.173	0	0	0	0	0.265	0.249	0	0	0	0.304	0.5	0.074	0	0.073	0.086	0	0	0.182	0.178	0.08	0.27	0	0
9230019H11Rik	0	0	0	0	0	0	0	0	0	0	0	0	0	0	0	0	0	0	0	0	0	0	0	0	0	0	0	0	0.036	0	0	0	0	0	0	0
9230020A06Rik	0	0	0	0	0	0	0	0	0	0	0	0	0	0	0	0	0	0	0	0	0	0	0	0	0	0	0	0	0	0	0	0	0	0	0	0
9230102K24Rik	0	0	0.07	0	0	0	0	0	0	0	0	0	0	0	0	0	0	0	0	0	0.201	0	0	0	0	0.143	0	0	0	0	0	0	0	0	0	0
9230102O04Rik	0.302	0.495	0.617	0.483	0.104	0.984	0.938	0.555	0.522	0.4	0.487	0.515	1.168	0.577	0.512	0.507	0.719	0.413	0.518	0.231	0.355	1.25	0.712	0.446	0.697	0.634	1.48	0.135	0.41	0.909	0.426	2.364	0.125	0.984	1.245	0.792
9230105E05Rik	0	0	0	0	0	0	0	0	0	0	0	0	0	0	0	0	0	0	0	0	0	0	0	0.073	0	0	0.037	0	0	0	0	0	0	0	0	0
9230112D13Rik	0	0	0	0	0.197	0	0.089	0	0	0.189	0.231	0	0	0	0.485	0	0	0	0	0.109	0.112	0.148	0.112	0.106	0	0	0	0	0.259	0	0	0	0	0	0.147	0.25
9230112J17Rik	0	0	0	0	0	0	0	0	0	0	0	0	0	0	0	0	0	0	0	0	0	0.047	0	0	0	0	0	0	0	0	0	0	0	0	0	0
9230114K14Rik	0.42	1.236	0.987	0.504	0.506	0.542	0.685	0.902	0.591	0.522	0.424	0.753	0.626	0.459	0.713	0.565	0.96	0.359	1.171	0.401	0.288	0.435	0.537	0.233	0.526	0.353	0.436	0.094	0.808	1.002	0.445	0.387	0.609	0.734	0.867	0.781
9230116L04Rik	0.371	0.152	0.341	0	0.287	0	0.13	0	0	0.046	0.337	0.142	0.124	0.038	0.236	0.281	0.166	0.095	0.418	0.159	0	0	0.164	0	0.268	0.058	0.157	0.062	0.063	0.419	0.197	0.192	0.058	0.324	0	0.061
9230116N13Rik	0.035	0.145	0.173	0	0.219	0.403	0.099	0.13	0.229	0.035	0.128	0.326	0.095	0.087	0.09	0	0.084	0.109	0	0.122	0.166	0.11	0.083	0.039	0.122	0.089	0.12	0.189	0.048	0.053	0.05	0.049	0.088	0	0	0.046
9230117E06Rik	0.296	0	0	0	0	0	0	0	0	0	0.179	0	0	0	0	0	0	0	0.19	0	0	0	0	0	0	0	0.335	0.198	0.201	0	0	0	0	0	0	0
9330020H09Rik	0.866	0.905	3.289	2.864	3.955	3.861	3.407	3.88	2.443	2.387	3.298	3.3	2.28	1.861	3.66	2.792	3.892	3.041	1.252	1.413	1.703	1.612	1.71	1.127	1.224	1.336	1.518	1.446	1.234	1.596	2.017	1.465	1.829	1.783	2.31	2.47
9330102E08Rik	0	0	0	0	0	0	0	0	0	0	0	0	0	0	0	0	0	0	0	0	0	0	0	0	0	0	0	0	0	0	0	0	0	0	0	0
9330104G04Rik	0.697	0.599	0.529	0.668	0.823	0.595	0.371	0.854	0.56	0.495	0.642	0.577	0.445	0.625	1.055	1.037	0.712	0.545	0.469	0.456	0.546	0.721	0.509	0.882	0.498	0.878	0.789	0.532	0.541	0.999	0.609	0.55	0.701	0.881	0.77	0.958
9330111N05Rik	0	0.043	0	0.051	0.163	0.301	0.049	0.048	0.274	0	0.128	0.216	0.141	0.173	0.134	0	0	0.054	0.068	0.06	0.186	0.327	0.062	0.058	0	0.399	0.298	0	0	0.238	0.223	0.073	0.197	0.074	0	0.138
9330117O12Rik	0.04	0.198	0.049	0	0.083	0.099	0.225	0.111	0.052	0.16	0.293	0.165	0.036	0.33	0.154	0.041	0.048	0.083	0.207	0.416	0.237	0.751	0.143	0.089	0.14	0.254	0.593	0.108	0	0.243	0.114	0.111	0.401	0.225	0.187	0.212
9330133O14Rik	1.289	1.661	3.127	3.455	3.747	2.807	3.773	3.892	3.139	3.266	3.245	3.337	1.832	2.197	3.11	3.101	2.725	2.752	1.285	1.295	2.039	1.551	1.488	2.447	1.851	1.789	1.16	1.3	1.857	2.098	1.82	2.217	1.373	1.579	1.83	2.104
9330136K24Rik	0.779	0.737	0.588	0.69	0.681	0.879	0.474	0.606	0.855	0.387	0.616	0.705	1.097	1.006	0.724	0.815	0.714	0.307	0.963	0.858	0.88	1.116	0.989	0.631	0.588	0.906	0.746	0.681	1.342	0.451	0.55	1.118	0.708	1.339	0.973	0.786
9330151L19Rik	3.001	2.438	3.679	4.08	4.573	4.676	4.072	3.804	3.667	3.445	4.265	3.936	3.408	3.819	3.483	3.671	4.304	4.095	3.446	3.671	4.175	4.477	5.36	7.132	4.708	5.763	5.341	5.608	5.459	4.475	4.156	5.395	3.44	3.458	3.741	5.237
9330158H04Rik	0	0	0	0	0	0	0	0	0	0	0	0	0.021	0	0	0	0	0	0	0	0	0	0	0	0	0	0	0	0	0	0	0	0	0	0	0
9330159F19Rik	9.621	8.551	8.49	8.206	10.424	9.82	8.828	9.123	8.885	10.016	9.349	8.447	9.965	10.142	8.056	8.107	8.329	8.319	9.75	9.559	9.989	11.321	9.671	11.501	11.317	10.515	11.109	11.805	11.528	11.379	11.007	10.189	10.994	10.13	10.775	9.897
9330159M07Rik	0.395	0.67	0.549	0.454	0.489	0.708	0.441	0.315	0.273	0.288	0.318	0.296	0.917	0.496	0.435	0.371	0.314	0.351	0.406	0.301	0.649	0.327	0.869	0.583	0.243	0.497	0.566	0.422	0.608	0.674	0.595	0.364	0.589	0.221	0.081	0.725
9330162012Rik	0.152	0.083	0	0	0	0	0	0	0	0	0	0	0.181	0.083	0	0	0	0.104	0.13	0	0	0	0	0.112	0	0	0	0	0	0	0	0.14	0.126	0	0	0.066
9330162B11Rik	0	0	0	0	0	0	0	0	0	0	0	0	0	0	0	0	0	0	0	0	0	0	0	0	0	0	0	0	0	0	0	0	0	0	0	0
9330175E14Rik	0.096	0.04	0	0	0	0.039	0.045	0	0	0	0	0	0	0	0	0.243	0	0	0	0	0.227	0.075	0.057	0.107	0.056	0	0	0	0.065	0	0	0	0.06	0	0	0.127
9330175M20Rik	0.058	0.048	0.036	0	0.15	0.047	0.027	0.16	0.113	0.087	0	0.059	0.052	0	0	0.029	0.035	0.089	0	0.033	0.171	0.045	0.343	0.193	0	0.073	0.066	0.039	0.118	0.088	0.041	0.04	0.036	0.041	0.09	0.076
9330178D15Rik	0	0	0	0	0	0	0	0	0	0	0	0	0	0	0	0	0	0	0	0	0	0	0	0	0	0	0	0	0	0	0	0	0	0	0	0
9330179D12Rik	0	0	0	0	0	0	0	0	0	0	0	0	0	0	0	0	0	0	0	0	0	0	0	0	0	0	0	0	0	0	0	0	0	0	0	0
9330182L06Rik	4.477	4.471	2.778	3.176	2.898	2.785	2.793	3.214	3.042	3.283	3.352	3.854	3.509	2.997	3.271	2.313	2.844	2.639	4.832	4.443	3.981	4.301	3.611	3.502	4.379	4.145	4.181	4.103	4.669	3.776	3.823	4.114	3.727	3.74	4.121	3.924
9330182O14Rik	0	0	0.044	0	0	0	0	0	0	0	0	0	0	0	0	0	0	0	0	0	0	0	0	0	0	0	0	0	0	0	0	0	0	0	0	0
9330188P03Rik	5.622	8.494	4.034	5.063	3.752	6.591	3.704	3.404	5.337	3.406	6.386	5.613	5.082	5.504	3.313	6.288	3.022	3.728	4.936	5.025	3.543	5.639	5.982	5.544	5.144	4.578	5.508	4.582	3.444	5.264	5.615	6.726	3.92	4.404	5.302	4.947
9330198I05Rik	0.619	0.896	0.357	0.489	0.564	0.267	0.475	0.201	0.425	0.543	0.573	0.596	0.39	0.746	0.88	0.44	0.651	0.672	0.094	0.667	0.385	0.339	0.301	0.444	0.841	1.101	0.7	0.535	0.841	0.493	1.029	1.057	1.041	0.712	0.563	0.621
9330199G10Rik	0	0	0	0	0	0	0	0	0	0	0	0	0	0	0	0.022	0	0	0	0	0.051	0	0	0	0	0	0	0	0	0.032	0	0	0.053	0	0.033	0
9430014N10Rik	0	0	0	0	0	0	0	0	0	0	0	0	0	0	0	0	0	0	0	0	0	0	0	0	0	0	0	0	0	0	0	0	0	0	0	0
9430015G10Rik	27.052	32.17	26.117	26.774	28.136	26.629	26.344	27.024	28.731	26.712	30.363	34.706	26.099	27.024	26.065	25.97	28.203	28.065	28.54	25.84	23.094	25.017	24.564	24.248	23.111	25.789	24.896	23.184	22.112	24.269	24.575	25.126	21.872	21.261	21.827	21.841
9430018G01Rik	1.812	1.486	1.31	1.633	1.066	1.122	1.181	1.399	1.175	1.206	1.183	1.613	1.424	2.003	1.014	0.803	1.23	1.319	1.164	1.39	1.745	1.237	1.068	1.565	1.526	1.347	1.086	1.719	2.017	1.636	1.228	1.302	1.351	0.936	1.429	1.687
9430019J16Rik	0	0	0	0	0	0	0	0	0	0	0	0	0	0	0	0	0	0	0	0	0	0	0	0	0	0	0	0	0	0	0	0	0	0	0	0
9430021M05Rik	0	0	0	0	0	0	0	0	0	0	0	0	0	0	0	0	0	0	0	0	0	0	0	0	0	0	0	0	0	0	0	0	0	0	0	0
9430037G07Rik	0.28	0.383	0.2	0.09	0.193	0.247	0.283	0.172	0.061	0.186	0.282	0.406	0.334	0.153	0.089	0.188	0.25	0	0.03	0.134	0.521	0.362	0.22	0.414	0.35	0.382	0.317	0.312	0.254	0.492	0.231	0.419	0.174	0.13	0.325	0.153
9430038I01Rik	3.165	2.002	1.859	2.213	3.949	2.686	2.15	3.152	1.968	2.359	2.393	1.147	1.943	2.269	2.096	2.924	2.592	2.097	2.119	1.661	3.408	2.763	3.965	3.068	3.653	2.658	2.686	2.468	3.223	1.886	1.769	3.189	2.459	2.67	2.04	1.903
9430041J12Rik	0	0	0	0	0	0	0	0	0	0	0	0	0	0	0	0	0	0	0	0.037	0	0	0	0.142	0	0	0	0	0	0.048	0	0.044	0	0	0	0
9430060I03Rik	0.177	0.073	0.272	0.255	0.092	0.289	0.289	0	0.115	0.176	0.215	0.045	0.277	0.073	0.169	0.089	0.264	0.455	0.228	0.152	0.208	0.138	0.628	0.049	0.205	0.056	0.151	0.356	0.06	0.2	0.063	0	0.11	0.124	0.412	0.116
9430065F17Rik	0.052	0.043	0.255	0.1	0.161	0.255	0	0.192	0.135	0.207	0.189	0.107	0.14	0.213	0.066	0.105	0.248	0.214	0.067	0.179	0.061	0	0.061	0.404	0.12	0.394	0.177	0.139	0.071	0.078	0.662	0	0.518	0.218	0.242	0.205
9430069I07Rik	0	0	0.318	0	0	0	0	0.119	0.168	0	0	0	0.347	0.319	0	0	0	0	0	0	0	1.208	0	0.144	0.748	0.163	0	0	0	0	0.183	0.538	0	0	0	0
9430078K24Rik	0	0.084	0.063	0	0.053	0	0	0	0.132	0	0	0	0.046	0	0	0	0	0	0	0.058	0	0.079	0	0	0	0	0.115	0	0.139	0	0	0	0	0	0.079	0
9430083A17Rik	0.124	0.041	0.213	0.19	0.179	0.101	0.046	0.182	0.032	0.173	0.09	0.279	0.089	0.102	0.095	0.05	0.03	0.356	0	0.085	0.029	0.039	0	0.055	0.029	0.063	0.14	0	0.101	0.112	0	0.034	0.093	0.035	0.077	0.033
9430091E24Rik	2.944	3.236	2.553	3.117	2.008	2.512	1.682	1.966	2.306	2.18	1.982	1.677	2.555	3.458	1.836	1.707	2.448	1.795	3.214	3.435	3.752	4.224	2.653	4.307	3.59	3.814	3.394	3.155	4.035	4.683	4.942	4.874	3.901	5.119	4.253	3.716
9530002B09Rik	0	0	0	0	0	0	0	0	0	0	0	0	0	0	0	0	0	0	0	0	0	0	0	0	0	0	0	0	0	0	0	0	0	0	0	0
9530003J23Rik	0.122	0.05	0	0	0	0	0	0.056	0	0	0	0	0.217	0.1	0	0.061	0.435	0	0	0	0.143	0	0.144	0.067	0.07	0	0	0	0.083	0.366	0.086	0.168	0	0	0	0.239
9530014B07Rik	0	0	0	0	0	0	0	0	0	0	0	0	0	0	0	0	0	0	0	0	0	0	0	0	0	0	0	0	0	0	0	0	0	0	0	0
9530020I12Rik	0	0	0	0	0	0	0	0	0	0	0	0	0	0	0	0	0	0	0	0	0.038	0	0	0	0	0	0	0	0	0	0	0	0	0	0	0
9530026F06Rik	0.333	0	0.102	0.319	0.086	0	0	0.076	0	0	0	0.17	0.074	0	0	0.084	0	0	0	0.381	0.293	0.258	0.098	0.276	0.096	0.419	0	0	0.113	0	0	0	0.207	0	0	0
9530026P05Rik	0	0	0	0	0	0	0	0	0	0	0	0	0	0	0	0	0	0	0	0	0	0	0	0	0	0	0	0	0	0	0	0	0	0	0	0
9530027J09Rik	0.705	0.253	0.27	0.76	0.455	0.538	0.246	0.527	0.229	0.394	0.266	0.361	0.472	0.433	0.56	0.178	0.262	0.497	0.34	0.656	0.569	0.41	0.935	1.122	0.508	0.999	1.096	1.001	1.555	0.995	0.746	0.487	0.876	0.615	0.545	0.462
9530036O11Rik	0	0	0	0	0	0	0	0	0	0	0	0	0	0	0	0	0	0	0	0	0	0	0	0	0	0	0	0	0	0	0	0	0	0	0	0
9530051G07Rik	0.101	0.055	0.062	0.048	0.174	0.123	0.078	0.108	0.131	0.117	0.102	0.103	0.045	0.179	0.107	0.102	0.08	0.172	0.13	0.096	0.178	0.078	0.159	0.261	0.272	0.106	0.247	0.135	0.114	0.101	0.19	0.046	0.188	0.211	0.026	0.11
9530052C20Rik	0.096	0.039	0.059	0.138	0.049	0	0.022	0.066	0	0.024	0.087	0.074	0.021	0.177	0	0.024	0	0.098	0.216	0	0.084	0.074	0.113	0	0.138	0.06	0.108	0.064	0.195	0.036	0.169	0.033	0.179	0.201	0	0
9530052E02Rik	0.233	0.383	0.572	0.075	0	0	0.072	0.071	0.504	0	0.376	0	0.139	0.637	0.593	0.157	0.093	0.08	0.2	0.356	0.639	1.328	0.734	0.345	0.449	0.294	1.056	0.624	0.422	0.585	0	0.43	0.87	0.217	0.601	0.306
9530053A07Rik	0.019	0.008	0.034	0.036	0.058	0	0.044	0.043	0.012	0	0.068	0	0.042	0.023	0	0.019	0	0.058	0	0.011	0	0.044	0.022	0.01	0	0	0.011	0	0	0	0	0	0.023	0	0.029	0
9530059O14Rik	0.392	0.122	0.297	0.358	0.193	0.365	0.261	0.206	0.194	0.5	0.135	0.21	0.383	0.321	0.166	0.075	0.244	0.191	0.288	0.107	0.175	0.232	0.176	0.248	0.194	0.235	0.422	0.249	0.279	0.197	0.369	0.309	0.232	0.13	0.375	0.22
9530062K07Rik	2.457	3.566	1.043	1.45	1.854	0.847	0.792	0.869	0.368	0.845	0.915	0.967	1.603	2.477	2.283	0.857	0.563	2.133	3.159	1.515	2.109	1.027	1.894	3.035	1.963	2.738	2.566	2.273	1.54	1.85	2.402	2.35	1.762	1.715	2.631	2.479
9530068E07Rik	74.575	73.419	114.409	107.917	120.884	120.338	114.544	118.49	111.428	113.771	110.546	108.939	83.617	80.863	118.533	115.067	113.972	117.126	72.06	74.389	70.18	68.696	69.139	72.807	70.939	74.063	74.066	71.817	71.813	71.259	71.933	73.713	75.234	72.845	71.672	68.362
9530077C05Rik	1.804	1.314	1.144	1.074	1.654	1.786	1.593	1.315	1.251	1.159	1.298	1.416	1.041	1.35	1.443	1.896	0.796	1.723	1.399	1.407	1.37	1.641	1.045	1.326	0.879	1.469	1.02	0.977	1.182	0.913	1.713	1.074	1.353	1.02	1.13	0.979
9530080O11Rik	0.386	0.141	0	0.041	0.044	0.175	0	0.039	0.167	0.085	0	0.044	0.115	0.07	0.164	0.389	0.051	0.352	0	0	0	0	0.101	0.095	0.198	0.162	0.097	0.057	0	0.194	0.182	0	0.267	0.06	0.133	0.056
9530082P21Rik	0.751	0.423	0.46	0.675	0.581	0.535	0.459	0.475	0.426	0.676	0.312	0.456	0.545	0.692	0.537	0.686	0.419	0.915	0.483	0.672	0.579	0.619	0.443	0.468	0.785	0.562	0.557	0.564	0.669	0.424	0.53	0.713	0.408	0.459	0.363	0.646
9530091C08Rik	0	0	0	0	0	0	0	0	0	0	0	0	0	0	0	0	0	0	0	0	0	0	0	0	0	0	0	0.012	0	0	0	0	0	0	0	0
9630001P10Rik	0.106	0.022	0	0.051	0.055	0.022	0	0.097	0.103	0	0	0.081	0.024	0.086	0.067	0	0.031	0	0.068	0.151	0.093	0.123	0.031	0.088	0.091	0.299	0.09	0.071	0.215	0.238	0.112	0.511	0.197	0.037	0.041	0.208
9630013A20Rik	0	0	0	0	0	0	0	0	0	0	0	0	0	0	0	0	0	0	0	0	0	0	0	0	0	0	0	0	0	0	0	0	0	0	0	0
9630013K17Rik	1.315	1.874	0.424	1.128	1.072	0.677	0.451	0.763	0.988	0.894	0.837	1.133	0.618	0.737	0.616	0.907	1.236	1.278	1.334	0.872	0.894	1.181	1.877	0.92	0.479	1.308	1.174	1.85	1.315	2.188	0.782	1.53	0.946	0.386	0.856	1.543
9630028B13Rik	0	0.036	0	0.146	0.045	0	0.101	0	0.141	0.151	0.079	0	0.019	0.036	0.028	0.022	0.052	0.089	0.084	0.025	0.026	0	0.026	0.048	0.025	0.11	0	0	0.03	0.033	0.154	0.12	0.135	0.122	0	0.086
9630028H03Rik	0	0	0	0	0.067	0	0	0	0	0	0	0	0	0	0	0	0	0	0	0	0	0	0	0	0	0	0	0	0	0	0	0	0	0	0	0
9630028I04Rik	0.863	1.062	0.635	0.579	0.386	0.68	0.991	0.423	0.522	0.743	0.87	0.559	1.182	1.013	0.475	0.696	0.548	0.531	1.22	1.318	0.743	0.804	1.628	1.752	1.262	1.051	1.334	0.807	1.133	1.386	0.853	0.914	1.073	0.924	0.979	1.207
9830107B12Rik	0	0	0	0	0	0	0	0	0	0	0	0	0	0	0	0	0	0	0	0	0	0	0	0	0	0	0	0	0	0	0	0	0	0	0	0
9830132P13Rik	0	0	0	0	0.018	0	0	0	0	0	0.021	0	0	0	0	0	0	0	0	0	0	0	0	0	0	0	0	0	0	0	0	0	0	0	0	0
9830166K06Rik	0.027	0.022	0.033	0.026	0	0.132	0	0.025	0.07	0	0.098	0.055	0.121	0.066	0	0.109	0	0	0.278	0.248	0.254	0	0.255	0.06	0.561	0.238	0.092	0.181	0.66	0.326	0.229	0.336	0.134	0.453	0.167	0.213
9930012K11Rik	3.063	3.616	3.571	3.475	2.931	3.53	2.819	2.232	3.005	3.006	3.57	3.479	3.102	2.325	2.992	2.108	3.159	3.793	3.458	2.952	2.018	1.623	2.995	3.393	3.449	2.212	2.324	2.895	2.333	2.643	2.532	3.355	2.786	2.086	2.658	2.45
9930014A18Rik	0.159	0.225	0.549	0.347	0.478	0.2	0.633	0.372	0.356	0.201	0.437	0.459	0.258	0.237	0.386	0.437	0.258	0.46	0.353	0.199	0.255	0.247	0.29	0.288	0.334	0.237	0.18	0.329	0.236	0.218	0.061	0.12	0.144	0.323	0.268	0.152
9930021J03Rik	9.807	9.759	9.641	8.226	8.542	8.479	9.213	9.662	9.318	8.991	9.828	10.187	9.649	9.426	8.932	8.467	8.808	7.756	9.756	10.057	9.315	10.127	11.356	10.841	9.772	10.829	10.489	10.278	12.524	10.256	9.554	9.988	10.224	10.957	12.08	11.289
9930104L06Rik	7.237	7.096	6.892	8.658	9.816	9.922	8.621	8.601	8.768	6.764	7.168	6.864	8.219	8.881	8.433	6.836	9.251	8.846	6.678	6.96	6.19	6.653	6.481	7.513	6.897	7.434	5.934	6.572	4.656	6.682	7.762	6.028	5.986	5.422	5.343	5.16
9930111H07Rik	0	0	0	0	0	0	0	0	0	0	0	0	0	0	0	0	0	0	0	0	0	0	0	0	0	0	0	0	0	0	0	0	0	0	0	0
9930111J21Rik1	0	0	0	0	0	0	0	0	0	0	0	0	0.017	0	0	0	0	0	0	0	0	0	0	0	0	0	0	0	0	0	0.054	0	0	0	0	0
9930111J21Rik2	0	0	0	0	0	0	0	0	0	0	0	0	0	0	0	0	0	0	0	0	0	0	0	0	0	0	0	0	0	0	0	0	0	0	0	0
A030001D20Rik	0	0.074	0	0	0	0	0	0.125	0.059	0.09	0	0	0	0	0	0	0	0	0	0	0	0.28	0	0.25	0	0.114	0.102	0	0.061	0.068	0	0	0	0	0	0
A130010J15Rik	2.109	2.064	2.941	3.099	3.177	3.027	3.443	2.437	2.46	2.691	2.551	3.129	2.108	1.997	2.731	2.983	2.374	2.56	1.841	1.839	2.159	1.892	1.711	1.843	1.742	1.95	2.014	1.448	1.445	2.01	1.448	1.925	1.9	1.351	1.915	1.142
A130030D18Rik	0	0	0	0	0	0	0	0	0	0	0	0	0	0	0	0	0	0	0	0	0	0	0	0	0	0	0	0	0	0	0	0	0	0	0	0
A130077B15Rik	0	0	0	0	0	0	0	0	0	0.029	0	0	0	0	0	0.029	0	0	0	0	0	0	0.034	0	0	0	0	0	0	0	0	0	0	0	0	0
A1bg	0	0	0	0	0	0	0	0	0	0	0	0	0.073	0	0	0	0	0	0	0	0	0	0	0	0	0	0	0	0	0	0	0	0	0	0	0
A1cf	0	0.009	0	0	0	0	0	0	0.014	0	0	0	0.197	0	0	0	0	0.023	0.057	0	0	0	0.013	0.012	0.051	0.028	0.037	0.015	0.06	0	0	0.046	0	0.015	0.017	0.014
A230001M10Rik	0	0	0	0	0	0	0	0	0	0	0	0	0	0	0	0	0	0	0	0	0	0	0	0	0	0	0	0	0	0	0	0	0	0	0	0
A230009B12Rik	0	0	0	0	0	0	0	0	0	0	0	0	0	0	0	0	0	0	0	0	0	0	0	0	0	0	0	0	0	0	0	0	0	0	0	0
A230020J21Rik	0	0.185	0.165	0.216	0.279	0	0.126	0.124	0	0.134	0.109	0.23	0.121	0	0.114	0.091	0.054	0.092	0.231	0.258	0.106	0.419	0.371	0.149	0.26	0.68	0.204	0.421	0.183	0.271	0.191	0.062	0.056	0.063	0.07	0.472
A230028O05Rik	0	0.022	0.033	0.025	0	0	0.099	0	0	0	0	0	0	0	0	0	0	0	0.068	0.03	0.062	0	0	0	0.092	0	0	0	0.036	0.04	0.113	0	0	0	0	0.105
A230051N06Rik	0.396	0	0.486	0.095	0.818	0.323	0.369	1.093	0.386	0	0.839	0.507	0.531	0.162	1.637	0.1	0.354	0	0.764	0.907	0	0.461	0.817	0.658	0.114	0.125	0.896	0.794	0.134	0.298	0.14	0	0.492	0.553	0	0.13
A230056J06Rik	0.047	0	0.029	0	0	0.019	0.088	0.043	0	0	0	0	0.021	0.019	0	0.024	0	0	0	0	0	0	0	0.026	0	0	0	0	0.064	0.035	0	0	0	0	0	0
A230056P14Rik	1.901	1.17	1.165	0.76	1.09	0.946	1.279	1.116	0.959	0.944	0.83	1.405	1.132	1.297	0.873	1.011	0.818	1.192	1.629	1.754	2.357	0.983	0.623	1.404	1.158	1.863	1.792	2.117	1.505	1.987	1.268	1.386	0.919	1.327	1.715	0.97
A230057D06Rik	1.592	1.458	0.862	0.852	1.223	1.176	1.517	0.783	0.961	0.993	0.761	1.743	1.752	1.668	1.318	1.306	0.838	1.215	2.046	2.077	2.087	1.838	1.833	1.435	1.923	2.425	1.885	1.484	1.558	1.839	0.732	1.228	1.196	1.706	1.489	0.923
A230070E04Rik	0.08	0.033	0.246	0.077	0.083	0.131	0.112	0	0.104	0.159	0	0	0.072	0.131	0.255	0.081	0.048	0.123	0.155	0.092	0.141	0.249	0.142	0.266	0.37	0	0.272	0	0.163	0.181	0.226	0.111	0.149	0.056	0.248	0.053
A230072C01Rik	1.079	0.913	1.198	0.679	1.218	0.961	0.754	1.147	0.787	0.904	0.938	1	0.572	0.911	1.114	0.51	1.084	1.176	0.823	0.849	0.713	0.837	0.835	1.157	0.973	0.51	0.648	0.631	0.503	0.964	0.809	0.466	0.67	0.988	0.782	0.486
A230072E10Rik	0.158	0.037	0	0.022	0.047	0	0.021	0.041	0.029	0.067	0.027	0.046	0.101	0.037	0	0.023	0.054	0.093	0.029	0	0	0.035	0	0.075	0.104	0.028	0.051	0.06	0.031	0	0.064	0	0.056	0	0.035	0
A230077H06Rik	0	0	0	0	0	0	0	0	0	0	0	0	0	0	0	0	0	0	0	0	0	0	0	0	0	0	0	0	0	0	0	0	0	0	0	0
A230083G16Rik	1.572	1.351	1.101	2.154	1.932	2.196	3.068	2.822	1.651	2.083	2.717	2.528	2.34	2.514	2.38	1.886	4.28	3.148	0.77	1.543	0.703	1.278	1.765	0.995	1.123	1.415	1.016	1.701	1.829	0.789	2.114	1.241	2.233	1.777	1.621	2.16
A230103J11Rik	0.731	0.285	1.407	0.667	0.826	1.474	1.394	1.28	0.722	1.141	1.179	0.855	0.559	0.684	1.062	1.087	0.912	0.785	0.626	0.717	0.368	0.972	1.272	0.655	0.643	0.395	0.551	0.93	0.472	0.524	0.884	0.673	0.519	0.534	0.431	0.822
A230107N01Rik	0.253	0.389	0.077	0.364	0.228	0.283	0.147	0.261	0.287	0.126	0.306	0.356	0.367	0.336	0.121	0.159	0.301	0.357	0.162	0.036	0.297	0.441	0.447	0.21	0.328	0.279	0.179	0.296	0.472	0.381	0.357	0.306	0.275	0.353	0.244	0.705
A230108P19Rik	0	0	0.073	0.028	0.031	0.048	0.055	0.055	0	0	0.036	0	0	0.024	0	0	0.141	0	0	0	0	0	0	0	0	0	0	0	0	0.089	0	0.041	0	0	0	0
A26c3	0	0	0	0	0	0	0	0	0	0	0	0	0	0	0	0	0	0	0	0	0	0	0	0	0	0	0	0	0	0	0	0	0	0	0	0
A2m	0	0	0	0	0	0	0	0	0	0	0	0	0	0	0	0	0	0	0	0	0	0	0	0	0	0	0	0	0	0	0	0	0.039	0	0	0
A2ml1	0	0	0	0	0	0	0	0	0	0	0	0	0.014	0	0	0	0	0	0	0.018	0	0	0	0	0	0	0	0	0	0	0	0	0	0	0	0
A330008L17Rik	0.028	0	0	0	0	0	0	0	0	0	0	0	0	0	0	0	0	0	0	0	0	0	0	0	0	0	0	0	0	0	0	0	0	0.079	0.044	0
A330009N23Rik	0.125	0.24	0.102	0.24	0.216	0.17	0.272	0.346	0.163	0.332	0.202	0.171	0.298	0.274	0.478	0.421	0.299	0.129	0.644	0.239	0.491	0.389	0.542	0.093	1.061	0.842	0.614	0.893	0.624	0.629	0.118	0.693	0.363	0.35	0.323	0.658
A330015K06Rik	0.304	0.416	0.29	0.324	0.523	0.193	0.252	0.186	0.307	0.503	0.327	0.311	0.693	0.526	0.343	0.204	0.241	0.277	0.347	0.193	0.357	0	0.438	0.636	0.429	0.213	0.535	0.451	0.596	0.407	0.334	0.467	0.378	0.283	0.366	0.576
A330023F24Rik	0.486	0.422	0.298	0.342	0.339	0.326	0.266	0.341	0.278	0.44	0.259	0.248	0.204	0.328	0.236	0.461	0.289	0.146	0.312	0.245	0.369	0.421	0.303	0.427	0.231	0.09	0.194	0.363	0.31	0.322	0.323	0.335	0.302	0.199	0.287	0.281
A330032B11Rik	0.116	0.095	0.047	0.074	0.04	0	0	0.036	0	0	0.14	0	0.069	0	0	0	0	0	0	0	0	0.06	0	0	0	0.049	0.087	0.103	0	0	0	0.107	0	0	0.06	0.051
A330033J07Rik	0.079	0.022	0	0.076	0.027	0.064	0.196	0.121	0	0.026	0.032	0.027	0.118	0	0	0.053	0.031	0.027	0.034	0.121	0.402	0.041	0.031	0.029	0.061	0	0	0	0.036	0	0	0	0	0	0	0.035
A330035P11Rik	0.766	0.831	0.906	0.919	0.791	1.07	1.249	1.132	0.604	1.06	1.026	0.98	0.88	1.255	1.044	0.607	0.619	0.954	0.668	0.376	1.093	0.764	0.903	0.455	0.916	0.827	0.557	0.731	0.892	0.906	0.696	0.718	1.054	0.688	0.804	0.682
A330040F15Rik	3.085	2.861	0.822	1.608	2.286	1.639	1.375	1.788	2.611	1.599	1.055	2.059	2.096	2.802	2.132	2.095	3.435	2.339	2.501	4.148	3.86	2.811	3.322	2.303	3.948	2.62	2.96	3.048	3.369	3.332	2.652	3.522	3.251	2.622	1.971	2.552
A330041J22Rik	0	0.066	0.099	0.039	0.083	0.066	0.262	0.074	0	0.04	0	0.206	0.144	0.033	0	0.081	0.048	0.041	0.052	0	0.095	0.062	0.047	0.045	0.279	0.051	0.046	0.108	0.219	0	0.114	0	0.1	0	0	0
A330048O09Rik	0	0	0	0	0	0	0	0	0	0	0	0	0	0	0	0	0	0	0	0	0	0	0	0	0	0	0	0	0	0	0	0	0.138	0	0	0.146
A330049N07Rik	0.037	0	0	0	0	0.03	0	0	0	0	0	0	0	0	0	0.075	0	0	0	0.085	0.263	0.174	0.044	0.041	0.129	0	0	0.1	0.051	0	0	0	0	0.052	0	0.098
A330069E16Rik	1.164	1.774	2.548	3.19	3.693	3.727	2.789	3.211	3.777	2.231	3.219	2.298	2.674	1.431	4.124	3.52	2.278	2.73	2.138	1.429	1.758	2.452	1.373	2.579	2.4	1.362	1.035	3.557	2.597	1.753	1.527	2.183	3.308	2.206	2.444	3.164
A330070K13Rik	0	0	0	0	0	0	0	0	0	0	0	0	0	0	0	0	0	0	0	0	0	0	0	0	0	0	0	0	0	0	0.165	0	0	0	0	0
A330074K22Rik	0.984	1.051	0.548	0.858	0.246	0.437	0.583	0.411	0.309	0.977	0.397	0.488	0.665	0.684	0.189	0.631	0.32	0.367	0.881	0.683	0.63	0.971	0.387	0.627	0.516	0.939	0.337	0.598	1.093	1.032	0.673	1.359	0.556	1.04	1.152	0.626
A330076C08Rik	0	0.063	0.047	0	0	0.031	0	0.035	0	0	0	0	0	0	0	0	0	0	0	0.044	0.135	0	0	0.085	0	0	0.087	0.051	0.052	0.115	0	0	0	0	0	0
A330076H08Rik	1.737	2.751	0.693	0.93	1.043	1.415	0.979	1.263	2.149	1.606	1.369	1.447	2.309	1.886	0.822	0.692	1.107	1.078	2.13	2.129	2.61	2.383	2.525	2.909	2.332	3.207	3.291	3.456	4.169	2.555	3.024	2.512	3.264	4.005	2.75	4.24
A330093E20Rik	0.709	0.708	0.642	0.325	0.573	0.502	0.689	0.51	0.88	0.398	0.671	0.883	0.413	0.884	0.901	0.528	0.697	0.537	0.555	0.529	0.362	0.335	0.363	0.307	0.356	0.544	0.558	0.535	0.753	0.557	0.74	0.724	0.613	0.344	1.001	0.566
A330094K24Rik	0.488	0.852	1.497	0.878	0.946	1.592	0.91	1.347	1.505	1.335	1.403	1.125	0.709	0.75	1.242	1.538	0.582	1.441	1.177	0.28	0.574	1.421	1.008	1.082	0.423	0.692	0.691	1.224	0.829	0.368	0.345	0.591	0.759	0.682	0.567	0.641
A330102I10Rik	0.209	0.214	0	0.15	0.108	0.043	0	0.144	0.068	0	0	0	0.14	0.6	0.066	0.158	0.062	0.054	0.067	0.12	0.553	0.325	0.123	0.058	0.181	0.329	0.296	0	0.355	0.157	0.295	0	0.26	0.292	0.162	0.274
A3galt2	0.875	0.88	0.563	0.378	0.429	0.392	0.591	0.342	0.256	0.565	0.318	0.56	1.407	0.789	0.278	0.221	0.756	0.247	1.097	1.128	1.362	1.155	0.645	0.703	1.44	1.654	0.891	0.936	1.01	1.516	1.947	1.3	1.088	1.283	0.948	0.89
A430005L14Rik	42.062	43.163	61.339	63.494	74.16	68.978	65.579	62.296	63.524	59.462	57.999	50.935	44.384	46.307	66.125	64.812	63.634	66.943	45.295	42.287	45.275	45.968	42.738	50.707	39.493	50.01	43.305	43.834	42.325	45.815	45.169	42.33	48.16	38.807	45.29	46.219
A430033K04Rik	9.822	9.84	13.602	14.9	15.652	13.984	14.385	13.241	12.376	14.544	13.624	12.468	13.831	13.692	12.789	13.943	8.015	7.896	9.895	9.789	12.285	13.191	12.388	12.971	13.516	11.363	13.624	13.726	16.22	14.219	10.569	11.06	11.386	13.549	12.489	10.717
A430035B10Rik	0.383	0.22	0.564	0.514	0.317	0.468	0.286	0.634	0.398	0.647	0.324	0.196	0.411	0.439	0.341	0.232	0.456	0.275	0.443	0.088	0.495	0.476	0.271	0.679	0.398	0.628	0.607	0.615	0.572	0.692	0.703	0.371	0.476	0.482	0.652	1.056
A430046D13Rik	4.344	3.928	3.647	3.608	3.037	3.734	3.186	1.981	3.417	2.617	2.4	2.94	3.36	4.286	2.87	3.343	3.341	2.877	4.001	3.33	3.254	2.282	2.702	3.22	3.434	3.447	3.134	2.788	2.833	3.656	2.898	2.788	2.168	3.2	1.957	2.916
A430057M04Rik	0.489	0.596	0.271	0.53	0.359	0.45	0.426	0.363	0.43	0.329	0.477	0.452	0.86	0.866	0.401	0.477	0.47	0.389	0.548	0.344	0.816	0.613	0.987	0.944	0.711	0.955	0.625	0.527	0.493	0.832	0.468	0.96	0.53	0.771	0.83	0.849
A430078I02Rik	0.161	0.242	0.231	0.232	0.111	0.197	0.25	0.124	0.174	0.027	0.065	0.33	0.144	0.198	0.171	0.244	0.256	0.22	0.104	0.123	0.158	0.292	0.19	0.298	0.124	0.203	0.152	0.359	0.109	0.162	0.152	0.26	0.2	0.225	0.125	0.176
A430085M09Rik	0	0	0	0	0	0	0	0	0	0	0	0	0	0	0	0	0	0	0	0	0	0	0	0	0	0	0	0	0	0	0	0	0	0	0	0
A430088P11Rik	0.066	0	0	0.016	0.085	0.04	0.015	0	0	0	0	0	0	0.121	0.084	0.033	0.039	0	0	0	0.058	0.077	0.039	0	0.019	0.083	0.056	0.044	0.067	0.025	0	0	0.02	0.046	0	0.065
A430089I19Rik	0	0	0	0	0	0	0	0	0	0	0	0	0	0	0	0	0	0	0	0	0	0	0	0	0	0	0	0	0	0	0	0	0	0	0	0
A430090L17Rik	0.121	0.132	0.025	0	0.021	0.049	0.019	0.018	0.026	0	0.024	0.021	0.108	0.016	0	0.041	0.048	0.021	0.052	0.161	0.024	0.031	0.047	0.134	0.07	0.051	0.068	0.054	0.055	0.091	0.114	0	0.025	0	0.062	0.132
A430093F15Rik	0.07	0.086	0.086	0	0	0	0	0.032	0	0	0	0	0	0.086	0	0	0.125	0	0.09	0.241	0.041	0	0	0	0.081	0	0	0	0.048	0.053	0	0	0.131	0.049	0.054	0
A4galt	11.842	12.944	9.605	9.586	9.782	9.506	9.02	9.574	9.761	9.689	10.617	11.121	10.885	9.814	8.459	10.038	10.247	10.325	15.716	13.602	12.313	13.027	11.539	12.961	14.23	14.48	12.412	12.428	12.483	11.955	12.886	12.176	14.025	14.054	11.528	11.833
A4gnt	0	0	0	0.103	0.028	0.153	0.15	0	0.035	0	0.163	0.083	0	0	0.068	0	0.096	0.083	0.104	0.123	0.695	0.042	0.254	0.417	0.155	0.203	0.213	0.467	0.329	0.041	0.19	0.372	0.134	0.301	0.375	0.106
A530006G24Rik	1.17	0.412	0.205	0	0	0.136	0	0.307	0.145	0.443	0.337	0.342	0	0.32	0.213	0.112	0.066	0.114	1.29	0.638	0.917	0.778	0.723	0.556	0.772	1.194	0.694	0.67	0.681	0.671	1.968	0.462	0.693	0.778	0.862	0.366
A530010L16Rik	0	0	0	0	0	0	0	0	0	0	0	0.102	0.089	0	0	0	0	0	0	0	0	0	0	0	0	0	0	0.266	0.27	0	0	0	0	0	0	0
A530013C23Rik	0.067	0	0	0.032	0	0.027	0.031	0.216	0	0	0	0.103	0	0	0	0.034	0	0.069	0	0	0.039	0	0	0	0	0	0	0.09	0.046	0	0.047	0	0.083	0	0	0
A530016L24Rik	0.028	0.023	0.034	0	0.116	0.023	0.079	0	0.037	0	0	0.058	0	0.023	0	0.085	0	0.029	0	0.032	0	0.087	0.199	0.031	0.032	0	0	0.038	0	0	0	0.272	0.14	0.039	0.044	0.074
A530021J07Rik	0	0	0	0	0	0	0	0	0	0	0	0	0	0	0	0	0	0	0	0	0	0	0	0	0	0	0	0	0	0	0	0	0	0	0	0
A530032D15Rik	0.169	0.277	0.103	0.283	0.218	0.034	0.353	0.233	0	0.084	0.153	0.345	0.075	0.069	0.161	0.127	0.151	0.13	0.596	0.434	0.149	0.327	0.398	0.327	0.146	0.584	0.238	0.169	0.629	0.254	0.536	0.349	0.419	0.118	0.522	0.166
A530040E14Rik	0.87	1.071	0.533	0.341	0.408	0.612	0.995	0.727	0.616	0.786	0.574	0.85	0.459	0.615	0.503	0.598	0.377	0.284	0.915	0.77	0.929	0.859	1.072	1.358	1.324	0.747	0.492	0.211	0.698	1.25	0.391	0.273	0.836	1.159	1.04	0.674
A530046M15Rik	0	0	0	0	0	0	0	0	0	0	0	0	0	0	0	0	0	0	0	0	0	0	0	0	0	0	0	0	0	0	0	0	0	0	0	0
A530053G22Rik	0	0	0	0	0	0	0	0	0	0	0	0	0	0	0	0	0	0	0	0	0	0	0	0	0	0	0	0	0	0	0	0	0	0	0	0
A530058N18Rik	0.048	0	0	0	0.049	0	0	0	0	0	0.116	0	0	0	0	0	0	0	0	0	0	0.149	0	0.106	0	0	0	0	0	0	0	0	0	0	0	0
A530064D06Rik	0	0	0	0	0	0	0	0	0	0	0	0	0	0	0	0	0	0	0	0	0	0	0	0	0.045	0	0	0	0	0	0	0	0	0	0	0
A530065N20Rik	0	0	0	0	0	0	0	0	0	0	0	0	0	0	0	0	0	0	0	0	0	0	0	0	0	0	0.022	0	0	0	0	0	0	0	0	0
A530072M11Rik	0.561	0.789	0.295	0.307	0.62	0.881	0.522	0.626	0.572	0.836	0.872	0.246	0.572	0.492	0.662	0.323	0.382	0.616	0.978	0.505	1.27	0.746	1.039	0.222	1.294	1.11	0.861	0.803	0.87	0.784	0.848	1.494	0.548	0.727	0.496	0.473
A530088E08Rik	0.083	0.068	0.152	0.04	0.128	0.168	0.192	0.19	0.107	0.041	0.2	0	0	0.169	0.105	0.208	0.049	0	0.053	0.095	0.194	0	0	0.046	0.238	0.104	0.187	0.166	0.168	0	0.117	0.057	0.205	0.115	0.064	0.271
A630001G21Rik	0.038	0.094	0.141	0.11	0.119	0.062	0.107	0.07	0.05	0.076	0.232	0.039	0.103	0	0	0.077	0.046	0.236	0.049	0.044	0	0	0.045	0.085	0.044	0.145	0.087	0.154	0.052	0.231	0.162	0.053	0.143	0.054	0.119	0.05
A630001O12Rik	0.221	0.204	0.237	0.079	0.057	0.045	0.103	0.101	0.179	0.384	0.467	0.48	0.074	0.023	0.281	0.028	0.164	0.028	0.142	0.095	0.162	0.086	0.13	0.061	0.064	0.209	0.125	0.111	0.3	0	0.312	0.114	0.137	0.039	0.043	0.145
A630010A05Rik	0	0	0	0	0	0	0	0	0	0	0	0	0	0	0	0	0	0	0	0	0.376	0	0	0	0	0	0	0	0	0	0	0	0	0	0	0
A630012P03Rik	0	0	0	0	0	0	0	0	0	0	0	0	0	0	0	0	0	0	0	0	0	0	0	0	0	0	0	0	0	0	0	0	0	0	0	0
A630019I02Rik	0.074	0	0	0	0	0	0	0	0	0.025	0	0	0	0	0	0	0	0	0.032	0	0	0	0	0.082	0.029	0.063	0.056	0.066	0.034	0.037	0.14	0.103	0.062	0.139	0.038	0.098
A630023A22Rik	0	0.228	0	0.16	0	0.181	0.311	0	0	0.111	0.067	0.057	0	0.046	0.283	0.224	0.132	0.057	0	0.064	0.261	0.086	0.131	0.062	0.257	0.14	0.126	0	0.151	0.084	0	0.307	0	0.155	0	0.146
A630023P12Rik	0	0	0	0	0	0	0	0	0	0	0	0	0	0	0	0	0	0	0	0	0	0	0	0	0	0	0	0	0	0	0	0	0	0	0	0
A630066F11Rik	0.947	0.68	1.669	1.533	0.734	1.351	1.379	2.177	0.538	0.588	0.716	1.333	1.745	0.776	1.581	1.551	0.776	0.668	1.218	0.678	0.765	1.011	0.698	0.656	0.82	0.448	0.536	0.554	0.804	1.07	0.334	0.573	0.883	0.413	1.099	0.544
A630072M18Rik	1.07	1.035	1.395	1.368	1.529	1.251	1.214	1.462	1.014	1.54	1.211	1.095	1.616	1.438	1.203	1.258	1.797	1.364	1.428	1.288	1.852	1.383	1.956	1.747	2.374	1.848	1.676	1.686	2.178	1.507	1.859	1.307	1.38	1.953	1.824	2.141
A630073D07Rik	0	0	0	0	0	0	0	0	0	0	0	0	0	0	0	0	0	0	0	0	0	0	0	0	0	0	0	0	0	0	0	0	0	0	0	0
A630075F10Rik	0	0	0.043	0	0.073	0.143	0.164	0.032	0.091	0	0	0.036	0.063	0.029	0	0.106	0	0	0	0	0	0.219	0	0.078	0.041	0	0.04	0	0	0	0	0	0.044	0.098	0	0.046
A630076J17Rik	0	0	0	0	0	0	0	0	0	0	0	0	0	0	0	0	0	0	0	0	0	0	0	0.123	0	0	0	0	0.151	0.168	0	0	0	0	0	0
A630077J23Rik	0	0	0	0	0	0	0	0	0	0	0	0	0	0	0	0	0	0	0	0	0	0	0	0	0.089	0	0	0.104	0	0	0	0	0	0	0	0
A630089N07Rik	1.253	1.2	1.024	1.569	1.042	1.049	1.135	1.28	1.762	1.384	1.137	1.888	1.585	1.169	0.93	1.088	1.368	1.393	1.164	1.754	1.104	1.513	2.175	2.275	1.366	1.579	1.615	0.977	2.741	1.31	0.934	1.299	1.298	2.43	2.584	1.37
A630095N17Rik	0.58	0.793	0.593	0.093	0.899	0.473	0.541	0.356	0.376	0.577	0.234	0.495	1.123	0.555	0.246	0.097	0	0.198	0.249	0.997	0.909	1.201	0.456	1.071	3.907	1.219	0.875	0.776	1.051	1.311	0.819	2.673	0.841	0.405	0.748	1.396
A730004F24Rik	0.042	0	0	0	0	0	0	0	0	0.084	0	0	0	0	0	0	0	0	0	0	0	0.132	0.05	0	0	0.053	0.096	0	0	0.064	0.12	0	0	0	0	0
A730006G06Rik	0	0	0	0	0	0	0	0	0	0	0	0	0	0	0	0	0	0	0	0	0	0	0	0	0	0	0	0	0	0	0	0	0	0	0	0
A730008H23Rik	0	0	0	0	0	0	0	0	0	0	0	0	0	0	0	0	0	0	0	0	0	0	0	0	0	0	0	0	0	0	0	0	0	0	0	0
A730013G03Rik	0.177	0.261	0.391	0.272	0.219	0.288	0.165	0.619	0.322	0.211	0.557	0.254	0.19	0.145	0	0.535	0.38	0.182	0.046	0.041	0.416	0.275	0.209	0.235	0.163	0	0.08	0.047	0.144	0.16	0.15	0.147	0.176	0.297	0.493	0.465
A730017L22Rik	0.5	0.384	0.574	0.809	0.548	0.382	0.727	0.603	0.405	0.217	1.322	0.671	0.837	0.819	0.357	0.315	0.446	0.481	0.642	0.715	0.844	1.066	0.81	0.484	1.009	0.669	0.459	0.584	0.721	1.082	0.706	0.561	1.009	0.829	0.966	0.738
A730018C14Rik	0.423	0.243	0.415	0.244	0.306	0.448	0.237	0.272	0.494	0.294	0.102	0.217	0.227	0.52	0.269	0.213	0.555	0.347	0.218	0.485	0.05	0.329	0.349	0.469	0.244	0.267	0.335	0.509	0.23	0.064	0.239	0.176	0.421	0.296	0.131	0.278
A730020E08Rik	0	0	0	0	0	0	0	0	0	0	0	0	0	0	0	0	0	0	0	0	0	0	0	0	0	0	0	0	0	0	0	0	0	0	0	0
A730020M07Rik	0	0	0	0	0	0	0	0	0	0	0	0	0	0	0	0	0	0	0	0	0	0	0	0	0	0	0	0	0.037	0	0	0	0	0	0	0
A730035I17Rik	0	0	0.127	0	0	0	0	0	0	0	0.063	0.053	0	0	0	0	0	0	0	0.119	0	0	0	0	0	0	0	0	0	0.157	0	0.072	0	0	0	0.205
A730036I17Rik	0.173	0.16	0.079	0.083	0	0.035	0	0.04	0	0	0.026	0	0.058	0.053	0.055	0.022	0	0.067	0.083	0.099	0.025	0.101	0.153	0	0.025	0.054	0	0.029	0.059	0.098	0.061	0.03	0.081	0.03	0	0.085
A730043L09Rik	0	0	0	0	0.191	0	0	0.226	0	0	0	0	0	0	0.078	0.062	0	0	0	0	0	0	0	0	0	0	0	0	0	0	0.174	0	0	0	0	0
A730046J19Rik	0	0	0	0	0	0	0	0	0	0	0	0	0	0	0	0	0	0	0	0	0	0	0	0	0	0	0	0	0	0	0	0	0	0	0	0
A730056A06Rik	0	0.041	0	0	0	0	0.023	0	0	0	0	0	0.022	0	0	0	0	0	0.128	0	0	0	0	0	0	0	0	0	0.068	0	0.035	0.069	0.062	0	0	0
A730063M14Rik	4.51	3.33	7.739	9.299	10.012	9.553	12.393	11.402	9.069	6.945	7.365	7.846	3.624	7.203	12.615	9.999	10.206	5.783	3.479	4.648	6.091	2.1	3.19	3.746	5.205	5.681	4.592	2.712	3.061	3.395	3.821	7.789	2.522	4.093	3.488	4.733
A730081D07Rik	0	0	0	0	0	0	0	0	0	0	0	0	0	0	0	0	0	0	0	0	0	0	0	0	0	0	0	0	0.056	0	0	0	0	0	0	0
A730082K24Rik	0	0	0	0	0	0	0	0	0	0	0	0	0	0	0	0	0	0	0	0	0	0	0	0	0	0	0	0	0	0	0	0	0	0	0	0
A730085K08Rik	0.393	0.753	0.161	0.377	1.218	0.32	0	0.602	0.34	0.391	0	0.402	0.468	0.322	0.333	0.396	1.249	0.538	0.505	0.15	0.924	0.814	0.773	0.581	1.664	0.495	0.89	0.876	0.712	0.395	0.555	0.906	0.489	0.183	0.811	0.516
A730090N16Rik	1.341	0.792	0.592	0.309	0.499	0.568	0.35	0.395	0.418	0.426	0.779	0.165	0.383	0.483	0.682	0.595	1.15	0.44	0.965	0.369	0.945	0.832	1.328	0.772	0.681	1.487	1.032	0.932	0.801	0.485	0.606	0.889	0.933	1.198	1.327	0.985
A730098A19Rik	0.076	0.187	0	0.073	0	0.062	0.212	0	0.098	0.226	0.367	0.155	0	0.124	0	0	0	0	0	0	0.267	0	0.089	0	0	0.478	0	0	0	0	0	0	0.094	0	0.235	0.1
A830009L08Rik	0.37	0.304	0.389	0.304	0.164	0.215	0.123	0.243	0.583	0.263	0.096	0.406	0.401	0.303	0.269	0.266	0.472	0.434	0.272	0.061	0.435	0.164	0.249	0.322	0.336	0.133	0.389	0.212	0.144	0.517	0.224	0.219	0.558	0.148	0.245	0.208
A830010M20Rik	1.384	1.54	1.373	1.706	1.689	1.512	1.647	1.726	1.596	2.302	1.833	1.528	1.785	1.844	1.717	1.184	1.726	2.016	2.64	2.012	2.167	1.687	1.696	1.873	1.762	1.812	1.975	2.671	1.789	1.852	2.512	2.094	2.511	2.131	1.902	2.06
A830011K09Rik	0.058	0.024	0	0	0	0	0	0	0	0.087	0.07	0	0.052	0.024	0.037	0	0.104	0.179	0	0	0.034	0.09	0.069	0	0.101	0.11	0.066	0	0.119	0.044	0	0	0	0.041	0.045	0.038
A830018L16Rik	0.045	0.015	0	0	0	0	0	0	0.012	0	0	0	0.008	0.007	0	0	0	0	0	0	0	0	0	0	0	0.011	0.03	0.036	0.012	0.04	0	0.025	0	0	0	0.023
A830019L24Rik	0	0	0	0	0	0	0	0	0	0	0	0	0	0	0	0	0	0	0	0	0	0	0	0	0	0	0	0	0	0	0	0	0	0	0	0
A830019P07Rik	2.839	2.74	1.177	1.882	1.638	1.497	1.828	2.149	1.517	1.701	2.828	3.204	2.274	2.154	1.38	2.524	1.492	2.313	3.328	3.06	2.599	3.11	4.086	3.838	2.554	2.577	3.165	2.399	3.061	3.331	2.122	3.23	3.165	3.614	2.454	3.122
A830029E22Rik	0	0	0	0	0	0	0.058	0	0	0	0	0	0	0	0.237	0	0	0.064	0	0	0	0	0	0	0	0	0	0	0.084	0	0	0	0	0	0	0
A830035O19Rik	0.921	0.635	0.361	0.565	0.533	0.45	0.378	0.237	0.383	0.586	0.045	0.453	0.461	0.574	0.281	0.483	0.483	0.038	0.805	1.182	0.606	0.972	0.739	0.776	1.319	0.882	0.625	0.985	0.801	0.555	1.301	0.611	0.458	0.72	0.456	0.435
A830036E02Rik	0	0	0	0	0	0	0	0	0	0	0	0	0	0	0	0	0	0	0	0	0	0	0	0	0	0	0	0	0	0	0	0	0	0	0	0
A830052D11Rik	0.919	0.862	0.966	0.881	0.339	0.588	0.428	0.483	1.192	0.457	0.953	0.403	1.055	0.914	0.334	0.926	0.391	0.269	0.675	1.278	0.617	0.713	0.774	0.436	0.227	0.331	0.817	0.965	0.802	0.89	0.093	0.726	0.653	0.733	0.812	0.517
A830082K12Rik	0.998	1.003	2.012	0.895	0.565	0.76	1.409	1.361	0.96	1.055	1.051	0.988	1.035	1.134	1.105	0.843	1.457	1.288	0.91	0.774	0.718	0.999	0.721	1.176	0.483	0.851	1.165	1.118	1.005	0.969	1.273	1.156	0.96	1.168	0.647	1.182
A830082N09Rik	0.095	0.225	0.081	0.127	0.195	0.193	0.097	0.235	0.135	0.179	0.092	0.107	0.152	0.14	0.12	0.191	0.282	0.155	0.073	0.184	0.167	0.25	0.268	0.168	0.218	0.226	0.278	0.19	0.193	0.142	0.214	0.157	0.212	0.396	0.205	0.285
A930001A20Rik	0	0	0	0	0	0	0	0	0	0	0	0	0	0	0	0	0	0	0	0	0	0	0	0	0	0	0	0	0.064	0	0	0	0	0	0	0
A930001C03Rik	0	0	0	0	0	0.101	0	0	0	0.185	0	0	0.056	0.153	0	0.188	0	0	0	0	0.073	0.097	0	0	0	0	0	0	0	0	0	0	0	0	0	0
A930002C04Rik	0	0	0	0	0	0	0	0	0	0	0	0	0	0	0	0	0	0	0	0	0.035	0	0	0	0	0	0	0	0	0	0	0	0	0.041	0	0
A930003A15Rik	0	0	0	0	0	0	0	0	0	0	0	0	0	0	0	0	0	0	0	0	0	0	0	0	0	0	0	0	0	0	0	0	0	0	0	0
A930003O13Rik	0	0	0	0	0	0	0	0	0	0	0	0	0	0	0	0	0	0	0	0	0	0	0	0	0	0	0	0	0	0	0	0	0.047	0	0	0
A930004D18Rik	1.548	1.053	2.396	2.187	2.271	2.223	2.238	1.872	2.034	1.801	2.118	1.73	1.146	1.535	2.33	1.601	1.94	1.4	1.204	1.119	1.268	0.916	1.969	1.376	1.105	1.206	1.544	1.388	1.521	1.196	1.352	1.604	1.164	0.995	1.228	1.202
A930005H10Rik	4.699	4.678	9.255	9.874	11.504	8.259	8.608	9.077	8.632	8.079	8.687	6.484	6.129	5.622	7.788	8.407	8.427	7.041	1.969	4.293	4.899	4.753	5.416	4.328	3.169	2.727	3.943	4.234	4.946	2.782	4.623	3.94	4.2	3.834	4.247	3.879
A930006I01Rik	0.166	0	0	0	0	0	0	0	0	0	0	0	0	0	0	0	0	0	0	0	0	0	0	0	0	0.042	0	0	0	0	0	0.046	0	0	0	0
A930006K02Rik	1.049	1.877	1.403	1.555	2.068	1.631	1.599	2.718	2.227	1.8	1.961	0.976	2.554	2.421	1.212	2.018	1.59	3.13	0.736	0.874	2.016	1.332	0.899	2.323	0.88	1.081	1.079	0.637	1.553	1.148	1.616	1.054	1.422	0.932	1.327	2.502
A930007A09Rik	0.821	0.475	1.007	0.985	0.347	0.897	0.591	0.618	0.945	1.039	0.723	1.108	0.833	0.765	0.783	0.527	0.467	0.613	0.744	0.77	0.548	0.521	0.374	0.455	0.517	0.447	0.528	0.449	0.634	0.45	0.527	0.335	0.371	0.417	0.375	0.392
A930007I19Rik	0.064	0.263	0.196	0.246	0.231	0.157	0.239	0.118	0.166	0.064	0.116	0.197	0.457	0.367	0.326	0.226	0.038	0.099	0.37	0.367	0.301	0.298	0.264	0.248	0.222	0.565	0.616	0.214	0.348	0.289	0.588	0.398	0.239	0.313	0.495	0.546
A930009A15Rik	0.147	0.544	0.542	0.283	0.456	0.12	0.755	0.61	0.191	0.366	0.624	0.377	0.263	0.181	1.03	0.297	0.439	0.68	0.663	0.084	0.26	0.457	0.521	0.49	0.85	0.278	0.083	0.197	0.1	0.555	0.728	0.204	0.092	0.411	0.57	1.256
A930011G23Rik	0	0	0	0	0	0	0	0	0	0	0	0	0	0	0	0	0	0	0	0	0	0	0	0	0	0	0	0	0	0	0	0	0	0	0	0
A930012L18Rik	0	0	0	0	0	0	0	0	0	0	0	0	0.028	0	0	0	0.037	0	0	0	0	0	0	0	0	0	0	0	0	0	0	0	0	0	0	0.082
A930013F10Rik	4.036	2.609	3.186	4.164	3.568	4.061	3.532	3.205	3.61	4.071	4.143	5.727	3.004	2.53	4.355	3.883	3.824	4.235	3.342	3.432	3.376	3.037	3.533	3.726	3.459	4.315	3.183	3.964	4.069	4.65	4.275	3.211	2.508	3.501	2.838	3.971
A930015D03Rik	0.928	0.381	0.114	0.089	0.384	1.362	0.432	0.256	0.361	0.277	0.112	0.095	0.332	0.152	0.118	0.281	0.553	0.381	0.358	0	0.436	0	0.219	0	0.107	0.351	0.105	0.248	0.378	0.559	0.918	0.257	0.346	0.259	0.287	0.365
A930016O22Rik	0.174	0.071	0.036	0.028	0.03	0.047	0.108	0	0.038	0	0.035	0	0.026	0	0	0.088	0.035	0	0.037	0.266	0.17	0	0.034	0.128	0.033	0.183	0.066	0.039	0.275	0.087	0.205	0.12	0.18	0	0.134	0
A930017K11Rik	0.117	0.096	0	0.084	0.121	0.095	0.272	0.215	0.19	0.058	0.354	0.06	0.078	0.12	0.186	0.029	0.313	0.06	0.075	0.1	0.034	0.181	0.138	0.259	0.27	0.552	0.165	0.273	0.437	0.352	0.413	0.323	0.291	0.245	0.316	0.345
A930017M01Rik	1.749	1.145	1.194	0.722	0.777	0.415	0.681	0.631	0.948	1.1	0.884	0.997	1.147	1.596	0.394	0.446	0.818	0.863	1.765	2.283	1.925	2.509	2.219	1.521	1.738	1.59	2.205	2.279	2.195	1.967	1.939	2.05	1.541	1.701	1.37	1.801
A930018P22Rik	0	0	0	0	0.187	0	0.084	0	0.118	0	0	0.278	0	0.223	0	0	0	0.279	0	0.104	0	0.281	0.32	0.1	0	0.342	0	0.121	0	0.136	0	0.125	0.113	0.253	0	0
A930019D19Rik	0.697	1.016	0.57	0.297	0.56	0.757	0.649	0.783	0.804	0.846	0.937	1.347	1.314	1.522	0.689	0.468	0.369	0.318	0.299	1.153	0.819	0.961	1.004	1.115	1.609	1.268	0.789	1.242	0.736	0.933	1.203	1.712	1.347	0.649	1.317	0.813
A930024E05Rik	0.823	0.386	1.538	0.639	1.377	0.958	1.68	0.829	0.865	1.286	0.996	0.321	0.84	0.642	1.047	1.462	1.168	1.126	0.857	0.269	1.197	1.339	0.878	0.869	0.769	1.531	0.71	0.996	0.692	1.063	0.443	0.813	0.975	0.602	1.152	1.337
A930031H19Rik	0	0	0	0	0	0	0	0	0	0	0	0	0	0	0	0	0	0	0	0	0	0	0	0	0	0	0	0	0	0.118	0	0	0	0	0	0
A930033H14Rik	0.5	1.066	1.378	1.102	1.342	1.16	1.047	1.263	1.978	1.043	0.665	0.69	1.54	1.167	1.048	0.907	1.28	1.102	0.45	0.572	1.262	1.008	1.797	1.605	1.298	1.7	1.527	2.304	2.137	1.768	1.552	1.277	1.615	1.047	1.353	1.967
A930037H05Rik	0.87	0.84	0.565	0.515	1.004	0.5	0.334	0.776	0.93	0.534	0.774	0.576	1.074	0.796	0.358	0.335	0.701	0.683	0.592	0.469	1.262	1.112	0.754	0.68	0.856	1.064	0.898	0.889	0.799	1.348	1.048	0.813	0.668	0.965	0.712	1.208
A930041C12Rik	1.381	1.02	0.169	0.662	1.427	0	0.643	0.127	0.358	0.275	1.17	0.141	1.357	0.566	0.176	0.418	0.494	0.425	1.598	0.633	2.109	0.429	2.118	1.377	1.116	1.044	2.032	0.185	0.75	2.288	1.756	0.954	0.858	1.35	1.282	0.725
AA387883	0	0	0	0	0	0	0	0	0	0	0	0	0	0	0	0	0	0	0	0	0	0	0	0	0	0	0	0	0	0.067	0	0	0	0	0	0
AA388235	0.345	0.157	0	0.018	0.178	0.078	0.036	0.035	0.075	0.095	0.093	0.118	0.069	0	0.098	0.039	0.069	0.039	0.099	0.198	0.315	0.089	0.136	0.17	0.376	0.242	0.195	0.205	0.182	0.202	0.406	0.318	0.048	0.402	0.297	0.352
AA413626	0.552	0.453	2.031	1.412	0.95	0.6	1.372	0.677	0.955	0	2.672	1.507	1.479	0.452	1.17	1.113	0.658	0.189	1.183	1.476	1.081	1.143	0.868	1.223	1.487	1.16	0.417	0.492	0.25	0	1.3	0.509	0.229	1.285	1.139	0.966
AA414768	2.8	2.589	8.227	10.103	10.648	8.329	10.807	9.644	7.785	7.243	7.259	7.414	4.525	3.422	10.569	8.242	8.047	8.344	2.914	3.207	2.715	3.932	2.987	2.855	3.796	3.136	3.369	3.267	2.414	2.61	3.766	3.132	2.762	3.662	2.887	3.79
AA465934	19.031	15.773	33.087	25.144	37.5	44.933	28.222	35.172	33.008	24.89	25.136	33.388	17.862	21.156	30.373	26.617	30.534	32.87	15.729	11.565	17.336	14.768	16.944	20.004	14.793	16.147	17.358	16.611	12.128	10.818	13.712	16.101	13.999	14.1	10.813	17.578
AA467197	0.116	0.285	1.279	1.001	0.838	0.472	0.756	0.746	0.752	0.345	0.982	0.949	0.621	0.38	1.621	0.818	0.69	0.357	0.298	0	0.681	0	1.913	0.385	0.134	0.876	0.262	0.929	1.259	0.349	0.655	0.481	0.144	0.647	0.896	0.152
AA536875	0	0	0	0	0	0	0	0	0	0	0	0	0	0	0	0	0	0	0	0	0	0	0	0	0	0	0	0	0	0	0	0	0	0	0	0
AA543186	0.919	0.574	1.394	1.3	1.355	0.891	1.834	0.965	1.192	1.26	1.693	1.343	0.664	0.932	1.279	1.587	1.563	1.256	0.9	1.052	1.182	0.95	0.774	0.533	0.858	0.827	0.396	0.818	1.069	1.185	0.865	0.604	0.815	0.855	0.677	1.033
AA543401	0	0	0	0	0	0	0	0	0	0	0	0	0	0	0	0	0	0	0	0	0	0	0	0	0	0	0	0	0	0	0	0	0	0	0	0
AA545190	0	0	0	0	0	0	0	0	0	0	0	0	0	0	0	0	0	0	0	0	0	0	0	0	0	0	0	0	0	0	0	0	0	0	0	0
AA619741	0	0	0	0	0	0	0	0	0	0	0	0	0	0	0	0	0	0	0	0.095	0	0	0	0	0	0	0.031	0	0	0	0.117	0	0	0.077	0.043	0
AA623943	0	0	0	0	0	0	0	0	0	0	0	0	0	0	0	0	0	0	0	0	0	0	0	0	0	0	0	0	0	0	0	0	0	0	0	0
AA792892	0	0	0	0	0	0	0	0	0	0	0	0	0	0	0	0	0	0	0	0	0	0	0	0	0	0	0	0	0	0	0	0	0	0	0	0
AA986860	2.729	2.636	4.751	4.109	4.608	2.826	3.397	3.517	4.831	3.674	3.455	2.871	4.053	3.823	3.535	3.033	3.827	3.165	4.196	4.673	5.242	4.512	3.879	4.293	5.151	5.751	4.818	5.146	5.92	5.529	4.357	5.215	4.215	4.558	4.615	4.316
AAdacl4fm3	0	0	0	0	0	0	0	0	0	0	0	0	0	0	0	0	0	0	0	0	0	0	0	0	0	0	0	0	0	0	0	0.302	0	0	0	0
AB124611	0.227	0.326	0.209	0.381	0	0.231	0	0.052	0.074	0.056	0	0	0.608	0.139	0.072	0	0	0.175	0.657	0.195	0.6	0.088	0.201	0.251	0.131	0.143	0.193	0.228	0.231	0.598	0.08	0.314	0.141	0.158	0.439	0.149
AF067061	0	0	0	0	0	0	0	0	0	0	0	0	0	0	0	0	0	0	0	0	0	0	0	0	0	0	0	0	0	0	0	0	0	0	0	0
AF067063	0	0	0	0	0	0	0	0	0	0	0	0	0	0	0	0	0	0	0	0	0	0	0	0	0	0	0	0	0	0	0	0	0	0	0	0
AF357355	0	0.857	0	3.006	0	0	0	0	0	0	0	0	1.866	0.856	0	6.318	0	0	0	0	1.227	0	0	0	0	0	1.182	0	1.419	1.573	0	0	0	0	1.616	0
AF357359	9.891	42.603	18.186	21.344	17.874	14.102	6.911	13.64	25.667	14.741	14.957	12.653	39.746	20.255	40.876	37.381	17.672	40.587	25.432	16.992	8.713	15.351	14.578	19.172	25.686	31.153	33.573	19.829	30.215	22.338	17.46	10.251	46.101	34.526	3.825	3.244
AF357399	7.892	5.827	5.804	12.867	11.409	14.788	7.352	15.237	6.144	9.409	16.229	16.153	4.228	9.696	14.049	18.293	11.28	12.144	13.19	9.038	9.27	11.023	6.514	11.363	3.643	11.931	7.143	3.164	5.357	7.129	4.458	4.362	7.847	6.611	8.545	11.388
AF357425	0	1.764	0	0	0	0	0	0	0	0	0	0	0	0	0	0	0	0	4.147	0	0	0	0	0	0	0	0	0	4.379	0	0	0	0	1.501	0	0
AF357426	1.107	0	0	0	0	0	0	2.036	0	1.1	0	0	0	0	0	0	0	0	1.423	0	0	0	0	0	0	0	1.253	1.48	0	0	0	0	0	0	0	1.452
AF366264	0.267	0.055	0	0	0.023	0	0	0.061	0	0	0	0	0	0	0	0	0	0	0.029	0	0	0.035	0.026	0.025	0	0.112	0	0	0	0.1	0.031	0.061	0.055	0	0	0.029
AI115009	0	0	0	0	0	0	0	0	0	0	0	0	0	0	0	0	0	0	0	0	0	0	0	0.044	0	0	0	0	0	0	0	0	0	0	0	0
AI182371	0.315	0.465	0.463	0.513	0.195	0.256	0.645	0.347	0.694	0.719	0.228	0.547	1.714	0.67	0.6	0.349	0.375	0.161	0.728	1.153	1.182	1.318	0.556	0.558	1.017	0.753	0.641	1.261	1.538	1.705	1.555	1.304	0.899	0.747	0.73	0.248
AI197445	0	0	0	0	0	0	0	0	0	0	0	0	0	0	0	0	0	0	0	0	0	0	0	0	0	0	0	0	0	0	0	0	0	0	0	0
AI314278	0	0	0	0	0	0	0	0	0	0	0	0	0	0	0	0	0	0	0	0	0	0	0	0	0	0	0.035	0.042	0	0	0	0	0	0	0	0.082
AI413582	25.155	28.377	21.412	27.588	28.862	26.282	32.981	24.733	25.989	27.307	24.372	21.691	23.607	21.559	28.876	28.872	22.749	26.044	20.511	23.741	19.697	21.327	20.185	20.767	19.086	18.927	20.818	19.144	16.918	18.41	19.734	23.495	18.672	19.187	13.87	17.111
AI427809	0	0	0.08	0.094	0.034	0.159	0.182	0.09	0.338	0.032	0.118	0.133	0.058	0.027	0.041	0.066	0.155	0.033	0	0.149	0.23	0.051	0.038	0.072	0	0.082	0.221	0	0.044	0.245	0.046	0.045	0.04	0	0.05	0.043
AI429214	7.725	7.394	11.836	11.949	11.418	11.107	9.948	10.653	9.335	9.632	10.444	9.185	8.724	7.134	11.749	10.151	10.149	8.702	7.546	7.676	7.65	7.64	7.323	6.795	6.818	6.679	7.626	9.92	8.432	7.697	6.524	7.744	8.519	8.037	9.606	7.799
AI450353	3.116	2.516	2.607	2.466	2.809	2.861	2.58	2.864	2.888	2.948	3.29	1.974	3.312	2.39	2.515	3.589	3.004	2.943	4.641	3.852	2.904	3.531	2.624	3.341	3.767	3.053	2.798	2.446	3.693	4.84	2.933	4.169	2.889	4.765	4.054	4.152
AI463170	0	0	0	0	0	0	0	0	0	0	0	0	0	0	0	0	0	0	0	0	0	0	0	0	0	0	0	0	0	0	0	0	0	0	0	0
AI467606	0	0.032	0	0	0	0.032	0	0	0	0.038	0	0	0.035	0	0.098	0	0	0	0.05	0	0	0	0	0	0	0	0	0	0.105	0.058	0	0	0.048	0	0	0
AI504432	0	0	0	0.013	0	0	0	0.012	0.017	0	0	0	0.012	0	0	0	0.048	0.014	0	0	0.016	0	0.016	0	0	0	0.03	0	0	0	0	0	0	0	0.041	0
AI506816	2.001	2.124	1.897	1.843	1.075	1	1.616	1.497	1.904	1.75	1.485	3.168	1.978	2.186	1.527	1.856	1.685	1.67	2.539	1.987	2.225	2.65	2.328	2.01	2.464	3.16	1.781	2.033	1.884	3.294	1.545	2.139	1.99	1.453	1.775	2.205
AI507597	0.086	0.07	1.789	0.494	1.951	0.7	0.56	0.474	1.225	0.768	1.662	0.351	0.537	0.633	0.983	0.779	0.511	0.705	0.11	0.885	0.403	0.533	0	0	0.396	0.649	0.097	0.115	0.35	1.034	0.121	0.593	0.32	0.24	0.266	0.113
AI593442	0	0	0	0	0	0	0	0	0	0	0	0	0	0	0	0	0	0	0	0	0	0	0	0	0	0	0	0	0	0	0	0	0	0	0	0
AI597479	25.236	24.014	24.567	25.623	25.904	27.256	24.408	24.503	21.773	24.754	28.399	26.968	23.704	23.22	24.094	25.93	22.212	24.016	21.132	24.208	20.769	25.244	22.823	23.72	22.984	23.574	25.25	22.743	20.715	21.194	23.182	24.078	25.578	21.782	20.08	21.62
AI606473	0	0	0	0	0	0	0	0	0	0	0	0	0	0	0	0	0	0	0	0	0	0	0	0	0	0	0	0	0	0	0	0	0	0	0	0
AI646519	0	0	0	0	0	0	0	0	0	0	0	0	0	0	0	0	0	0	0	0	0	0	0	0	0	0	0	0	0	0	0	0	0	0	0	0
AI661453	0.015	0.06	0	0	0.046	0.048	0.014	0.149	0.057	0.059	0.125	0.015	0.079	0.097	0.075	0.03	0.053	0.015	0.19	0.017	0.173	0.229	0	0.114	0.255	0.149	0.017	0.079	0.02	0.133	0.125	0.224	0.147	0.082	0.091	0.058
AI662270	28.715	32.289	30.224	27.387	29.107	32.494	27.044	28.676	29.053	27.902	31.358	34.239	29.452	30.9	27.535	26.921	25.166	27.024	26.349	27.395	24.259	26.657	26.713	25.852	27.912	27.879	27.063	25.983	29.257	28.081	26.264	29.486	25.081	27.881	24.937	23.223
AI837181	5.57	4.885	6.945	6.309	6.892	6.611	6.799	7.372	8.66	6.393	7.26	6.29	6.303	5.034	7.937	6.339	5.548	7.585	5.247	5.334	5.132	5.142	4.925	4.786	6.318	5.626	4.889	5.647	5.085	6.868	6.916	5.64	4.715	6.704	5.273	5.858
AI839979	1.265	1.09	0.543	0.364	0.065	0.567	0.295	0.523	0.082	0.691	0.612	0.388	0.847	0.414	0.402	0.191	0.377	0.195	1.626	0.579	1.709	0.982	1.268	1.191	1.314	1.275	0.859	0.845	1.631	1.619	1.25	1.573	1.493	1.236	0.88	0.498
AI847159	0.074	0.121	0	0.424	0.838	0.18	0.481	0.339	0	0.073	1.07	0.075	0.198	0.242	0.75	0.372	1.142	0.53	0.095	0.084	0.173	0	0.174	0	0.511	0	0.167	0.296	0.3	0	0	0.102	0.092	0.412	0.114	0.097
AI854703	0.685	0.801	1.323	0.896	1.051	1.252	1.257	1.432	1.401	0.722	0.879	1.211	1.02	1.037	0.95	1.151	1.212	1.235	0.667	1.046	0.707	1.386	1.004	0.667	1.15	0.889	0.799	1.249	0.789	1.063	0.704	0.803	1.11	0.899	0.706	0.572
AI987944	0.683	0.395	0.838	0.728	0.941	1.175	0.566	0.791	0.788	0.78	0.643	0.673	0.881	0.726	0.837	0.969	0.784	0.649	0.879	0.783	0.386	0.707	0.806	0.701	0.584	0.797	0.888	0.846	1.1	0.419	0.357	0.56	1.101	1.096	0.705	0.697
AU015228	0.025	0.041	0.061	0.095	0.077	0.061	0.023	0.046	0.065	0	0	0.076	0.089	0.02	0.032	0.05	0	0	0.064	0.028	0.058	0	0.235	0.028	0	0.031	0.169	0.066	0.101	0.037	0.07	0	0.247	0	0.077	0.131
AU015791	0.076	0	0	0	0	0	0	0	0	0	0	0	0	0	0	0	0	0	0	0	0	0	0	0	0	0	0	0	0	0	0	0	0	0	0	0
AU015836	0	0	0	0	0	0	0	0	0	0	0	0	0	0.02	0	0	0	0	0	0	0	0.077	0.029	0.027	0	0	0	0.033	0	0	0.07	0.034	0	0	0	0.032
AU016765	0	0	0	0	0	0	0	0	0	0	0	0	0	0	0	0	0	0	0	0	0	0	0	0	0	0	0	0	0	0	0	0	0	0	0	0
AU018091	0	0	0	0	0	0.018	0.02	0	0	0	0	0	0	0	0	0	0	0	0	0	0.025	0	0	0	0	0	0	0	0	0	0	0	0	0	0	0
AU019990	0	0	0	0	0	0	0	0	0	0	0	0	0	0	0	0	0	0	0	0	0	0	0	0	0	0	0	0	0	0	0	0	0	0	0	0
AU021063	0	0	0	0	0	0	0	0	0	0	0	0	0	0	0	0	0	0	0	0	0	0	0	0	0	0	0	0	0	0	0	0	0	0	0	0
AU021092	0	0	0	0	0	0	0	0	0.07	0	0	0	0	0.133	0	0	0	0	0.209	0	0	0	0	0	0	0	0.122	0	0.073	0	0	0	0	0	0	0
AU022252	3.218	2.282	3.068	2.591	3.159	2.557	2.554	2.557	3.351	3	3.076	3.09	2.697	2.766	3.133	2.363	2.319	2.079	1.584	2.457	1.867	2.837	2.577	1.716	2.752	2.503	2.293	1.646	2.751	1.735	1.796	4.063	2.42	2.441	2.643	2.45
AU022751	0	0	0	0	0	0	0	0	0	0	0	0	0	0	0	0	0	0	0	0	0	0	0	0	0	0	0	0	0	0	0	0	0	0	0	0
AU022754	0.075	0	0	0	0	0	0	0	0	0	0	0	0	0.02	0	0	0	0	0	0	0	0	0	0.028	0	0.094	0	0	0	0	0.035	0	0	0	0	0
AU022793	0	0	0	0	0	0	0	0	0	0	0	0	0	0	0	0	0	0	0	0	0	0	0	0	0	0	0	0	0	0	0	0	0	0.055	0	0
AU023762	0.034	0.279	0.083	0	0	0	0	0	0	0	0	0	0	0.028	0	0	0	0	0.306	0.117	0.12	0.211	0	0.151	0.079	0.086	0.077	0.046	0.185	0.051	0	0.047	0.085	0	0.105	0.045
AU040320	16.073	15.854	9.201	8.898	9.48	8.4	8.981	10.339	10.391	10.092	10.38	11.88	12.583	12.777	8.924	8.24	5.9	5.882	16.466	16.539	14.077	13.035	13.868	13.259	14.992	13.517	13.765	13.333	13.714	14.431	15.23	14.074	13.561	13.13	10.294	9.81
AU040972	0	0	0	0	0	0	0	0	0	0	0	0	0	0	0	0	0	0	0.092	0	0	0	0	0	0	0	0	0	0	0	0	0	0	0	0	0
AU041133	1.831	2.056	1.899	1.999	2.327	1.744	1.338	1.528	1.425	1.763	2.078	1.758	2.113	1.938	1.253	2.015	1.409	1.358	1.412	2.226	2.878	2.448	2.291	2.246	2.665	2.626	2.39	2.597	2.524	2.587	3.301	1.829	2.345	2.045	2.527	2.254
AV039307	1.058	0.228	0.751	0.588	0.46	0.59	0.571	0.563	0.578	0.553	0.539	1.425	0	0.456	0.85	0.786	0.464	1.143	0.358	0.191	0.72	0.259	0.854	0.555	0.836	0.421	0.756	0.521	0.756	0.838	0.236	0.539	0.623	0.778	0.603	0.438
AV051173	0.951	0.39	0.437	0.912	0.246	0.872	0.554	0.984	1.234	0.236	1.294	1.095	0.531	0.584	1.814	1.198	1.274	1.463	0.153	0.136	0.279	0	0	0.658	0.274	0.599	0.135	0.477	0.161	0	0.168	0.164	0.739	0	0.552	0.156
AV064505	0	0	0	0	0	0	0	0	0	0	0	0	0	0	0	0	0	0	0	0	0	0	0	0	0	0	0	0	0	0	0	0	0	0	0	0
AV205837	0	0	0	0	0	0	0	0	0	0	0	0	0	0	0	0	0	0	0	0	0	0	0	0	0	0	0	0	0	0	0	0	0	0	0	0
AV320801	0	0	0	0	0	0	0	0	0	0	0	0	0	0	0	0	0	0	0	0	0	0	0	0	0	0	0	0	0	0	0	0	0	0	0	0
AW011738	2.567	2.195	2.849	3.577	2.986	2.664	3.046	2.882	3.191	3.571	2.19	3.623	3.041	3.121	3.265	4.412	2.801	3.216	2.571	1.826	3.111	2.349	2.135	3.023	2.558	2.622	2.477	2.817	2.422	3.621	2.748	3.174	1.881	2.075	2.801	2.73
AW046200	0.099	0.203	0.182	0.19	0.051	0.202	0	0.091	0.257	0.541	0.479	0.304	0.133	0.608	0.315	0.2	0	0	0	0.227	0.465	0.538	0.292	0.603	1.315	0.187	0.448	0.331	0.605	0.447	0.35	0.205	0.308	0.691	0.077	0.325
AW112010	0	0	0	0	0	0	0	0	0	0	0	0	0.598	0	0	0	0	0	0	0	0	0	0	0	0	0	0	0	0	0	0	0	0	0	0	0
AW146154	0.391	0.446	0.586	0.918	0.764	0.726	0.425	0.58	0.31	0.54	0.737	0.467	0.252	0.428	0.249	0.658	0.855	0.402	0.336	0.199	0.46	0.169	0.333	0.193	0.201	0.493	0.369	0.494	0.207	0.426	0.338	0.301	0.487	0.455	0.37	0.342
AW209491	8.984	8.123	11.417	11.535	9.618	10.964	9.975	11.092	9.611	8.598	9.892	9.232	10.577	11.414	10.631	11.087	10.221	9.78	8.957	7.308	9.045	9.789	8.388	8.286	7.999	9.748	9.211	9.606	7.617	8.668	7.975	8.867	7.794	7.117	6.749	6.783
AW495222	0.078	0	0	0	0	0	0	0.072	0	0	0	0	0.418	0	0	0	0	0	0	0	0	0	0	0	0	0	0.265	0	0.106	0	0	0	0	0	0	0.102
AW549542	0	0	0	0	0	0	0	0	0	0	0	0	0.112	0	0	0	0	0	0	0	0	0	0	0	0	0	0	0	0	0	0	0	0	0	0	0
AW549877	26.486	24.486	16.814	17.906	15.267	14.39	16.875	17.218	17.533	18.39	20.606	20.721	19.646	19.732	17.443	17.387	15.295	15.166	27.12	25.833	23.508	22.854	20.98	19.368	22.155	22.564	24.413	22.98	23.027	22.676	24.343	26.081	22.914	23.743	22.234	22.576
AW551984	0	0	0	0	0	0	0	0	0	0	0	0	0	0.014	0	0	0	0	0	0	0	0	0	0	0	0	0.019	0.022	0	0	0	0	0	0	0	0
AW554918	0	0.023	0	0	0	0	0	0.013	0	0	0	0	0.037	0	0	0	0	0	0	0	0.016	0	0	0	0.016	0	0.016	0	0.038	0	0	0.134	0	0	0	0.018
AW822252	0	0	0	0	0	0	0	0	0	0	0	0	0	0	0	0	0	0	0	0	0	0	0	0	0	0	0	0	0	0	0	0	0	0	0	0
AY074887	0	0	0.521	0.714	1.536	0.779	0.594	0.586	0.414	0.845	0.514	0.326	0.095	0	0.405	0.857	1.139	0.436	0.137	0.487	0.375	0.165	0.251	0	0.245	0	0.481	0.142	0.289	0.32	0	0.147	0.264	0.148	0.164	0.139
AY358078	3.148	2.249	3.61	2.776	3.356	3.061	3.926	4.061	3.294	2.876	3.071	2.65	4.171	3.743	2.841	3.48	3.205	3.75	4.635	3.838	2.982	1.576	1.916	2.812	2.989	3.518	2.872	3.189	2.413	2.752	3.155	1.754	3.85	3.049	3.456	2.931
AY512915	0	0	0	0	0	0	0	0	0	0	0	0	0	0	0	0	0	0	0	0	0	0.063	0	0	0	0	0	0	0	0	0	0	0	0	0	0
AY512931	0	0	0	0	0.096	0	0	0	0	0.123	0.187	0.032	0.111	0.127	0	0	0.037	0	0.08	0	0.073	0	0.146	0.034	0.036	0.039	0	0	0.042	0	0.087	0	0.192	0	0.048	0.081
AY702102	0.189	0	0.155	0	0	0.051	0	0.348	0.082	0.063	0.153	0	0	0.155	0	0	0	0.194	0	0	0.297	0	0	0	0.073	0	0	0	0	0	0	0.087	0	0.088	0	0
AY702103	0.076	0.041	0.077	0.036	0.039	0.062	0.094	0.174	0.066	0.188	0.061	0.129	0	0.093	0.064	0.127	0.15	0.065	0.114	0.101	0.015	0.02	0.015	0.014	0.044	0.032	0.057	0.067	0.086	0.019	0.089	0.052	0.047	0.035	0.02	0.05
AY761185	0	0	0	0	0	0	0	0	0	0	0	0	0	0	0	0	0	0	0	0	0	0	0	0	0	0.192	0	0	0	0	0	0	0	0	0	0
Aaas	70.262	69.173	54.278	50.148	54.627	53.283	55.864	52.091	57.242	62.058	67.255	59.74	62.742	64.612	50.281	55.413	54.496	54.938	65.279	62.271	66.31	63.081	62.279	59.09	60.962	60.316	59.945	58.035	62.671	59.227	55.955	64.858	63.871	59.09	56.486	59.376
Aacs	15	15.143	11.542	10.375	9.313	9.861	11.035	10.998	9.792	10.145	10.571	12.625	13.958	12.306	11.171	10.549	9.963	9.899	15.65	14.878	13.722	12.619	11.185	10.559	12.998	11.303	9.807	10.648	8.724	9.005	11.548	11.3	9.554	7.699	8.384	9.747
Aadac	0	0	0	0	0	0	0	0	0	0	0	0	2.201	0	0	0	0	0	0	0	0	0	0	0	0	0	0	0	0	0	0	0	0	0	0	0
Aadacl2	0	0	0	0	0	0	0	0	0	0	0	0	0	0.038	0	0	0	0	0	0	0	0	0	0	0	0	0	0	0	0	0	0	0.058	0	0	0
Aadacl2fm1	0	0	0	0	0	0	0	0	0	0	0	0	0	0	0	0	0	0	0	0	0	0	0	0	0	0	0	0	0	0	0	0	0	0	0	0
Aadacl2fm2	0	0	0	0	0	0	0	0	0	0	0	0	0	0	0	0	0	0	0	0	0	0	0	0	0	0	0	0	0	0	0	0	0	0	0	0
Aadacl2fm3	0	0	0	0	0	0	0	0	0	0	0	0	0	0	0	0	0	0	0	0	0	0	0	0	0	0	0	0	0	0	0	0	0	0	0	0
Aadacl3	0	0	0	0	0	0	0	0	0	0	0	0	0	0	0	0	0	0	0	0	0	0	0	0	0	0	0	0	0	0	0	0	0	0	0	0
Aadacl4	0	0	0	0	0	0	0	0	0	0	0	0	0	0	0	0	0	0	0	0	0	0	0	0	0	0	0	0	0	0	0	0	0	0	0	0
Aadacl4fm1	0	0	0	0	0	0	0	0	0	0	0	0	0	0	0	0	0	0	0	0	0	0	0	0	0	0	0	0	0	0	0	0	0	0	0	0
Aadacl4fm2	0	0	0	0	0	0	0	0	0	0	0	0	0	0	0	0	0	0	0	0	0	0	0	0	0	0	0	0	0	0	0	0	0	0	0	0
Aadacl4fm4	0	0	0	0	0	0	0	0	0	0	0	0	0	0	0	0	0	0	0	0	0	0	0	0	0	0	0	0	0	0	0	0	0	0	0	0
Aadacl4fm5	0	0	0	0	0	0	0	0	0	0	0	0	0	0	0	0	0	0	0	0	0	0	0	0	0	0	0	0	0	0	0	0	0	0	0	0
Aadat	0.042	0	0.153	0	0.043	0.068	0	0	0	0.041	0	0	0.372	0.034	0.053	0	0	0.128	0	0	0	0	0	0	0	0	0.047	0.056	0	0	0	0	0.052	0.116	0	0
Aagab	8.676	7.29	6.97	7.45	7.502	7.922	6.924	7.565	7.559	6.746	6.811	7.763	7.46	7.301	7.621	7.842	7.888	7.911	7.687	6.432	7.319	6.808	6.951	6.669	7.869	7.797	5.864	6.852	5.728	6.163	6.727	7.336	6.234	5.384	5.683	6.359
Aak1	6.837	6.591	4.663	4.998	5.017	4.858	4.544	4.823	4.891	5.483	5.618	5.949	6.376	6.552	4.832	4.823	4.769	4.449	6.655	6.825	6.747	6.451	6.416	6.893	6.475	6.45	6.269	6.509	7.341	6.663	7.132	6.666	6.601	7.078	7.029	6.515
Aamdc	1.246	2.522	3.055	2.629	3.088	2.64	3.096	3.131	1.725	2.229	3.417	2.04	2.077	3.47	3.063	2.595	2.573	2.642	3.418	3.806	2.342	2.836	3.428	2.208	3.452	2.198	2.162	2.998	2.707	2.251	3.871	2.755	3.304	1.276	2.441	2.397
Aamp	86.493	91.994	83.636	84.594	91.462	94.543	93.561	90.012	89.482	86.423	88.408	93.021	86.663	87.942	95.107	95.67	80.788	87.431	82.428	82.721	74.59	70.597	71.37	76.116	68.072	66.551	66.316	68.966	57.94	63.76	75.862	74.459	69.101	62.716	60.775	65.448
Aanat	0	0	0	0	0	0	0	0	0	0	0	0	0.046	0	0	0	0	0.052	0.197	0	0.24	0.158	0	0	0	0	0	0	0	0.077	0.504	0	0	0	0	0
Aar2	6.757	7.205	7.219	8.304	8.066	7.963	7.854	7.77	7.319	6.508	7.724	7.782	7.418	6.5	7.909	7.06	7.286	7.758	7.784	7.053	7.548	6.959	7.699	6.363	7.966	7.472	7.248	6.269	6.032	6.098	6.245	7.852	6.78	5.511	5.146	5.449
Aard	0	0	0	0	0.057	0	0	0	0	0	0	0	0	0	0	0	0	0	0	0	0	0	0	0	0	0	0.125	0	0	0	0	0	0	0	0	0
Aars	225.686	220.936	250.346	254.788	274.476	271.591	247.224	248.116	246.238	259.847	256.174	256.55	232.362	243.14	244.849	244.571	271.223	274.86	223.884	219.666	234.945	224.125	236.228	235.394	246.073	235.774	228.797	235.147	234.131	243.849	230.183	227.117	232.925	239.388	238.315	238.825
Aars2	10.563	10.072	13.195	14.461	14.592	12.022	14.554	12.325	12.947	13.74	12.802	11.904	10.549	12.566	13.278	13.998	12.246	12.139	10.496	10.551	10.134	10.418	10.173	9.512	10.633	12.292	9.693	9.834	9.99	10.076	9.906	10.585	9.396	9.795	8.668	10.075
Aarsd1	26.991	28.125	21.624	21.083	23.102	21.174	21.048	18.931	20.94	21.841	23.562	24.433	25.742	23.385	18.965	22.715	19.886	18.211	31.552	24.411	28.892	27.984	25.198	25.58	26.27	23.417	26.319	26.479	23.196	24.214	28.606	24.762	26.907	20.669	19.54	20.88
Aasdh	7.29	6.739	4.603	4.738	6.035	6.332	5.182	5.04	3.596	4.589	4.859	5.2	6.133	6.251	5.056	5.1	5.047	4.718	5.009	6.555	4.977	4.706	5.162	5.783	6.142	5.667	4.84	4.885	5.262	5.745	5.728	4.495	5.466	4.907	4.846	5.664
Aasdhppt	10.391	9.628	9.537	8.007	8.835	8.971	9.535	8.983	8.686	8.501	10.381	10.74	9.279	9.252	8.677	8.961	6.681	8.485	11.265	10.864	10.414	9.066	8.991	10.965	8.562	11.788	10.323	9.569	8.352	8.639	11.133	8.608	10.313	9.6	8.915	9.02
Aass	0	0	0	0	0	0	0	0	0	0	0	0	0.233	0	0	0	0	0	0	0	0	0	0	0	0	0.051	0	0	0	0	0	0	0	0	0	0
Aatf	34.908	31.817	25.562	26.008	25.577	23.269	25.877	24.856	27.699	23.832	27.321	25.939	30.399	31.395	26.674	25.377	24.889	25.409	32.108	33.938	36.693	39.72	32.947	35.286	36.341	37.28	36.51	41.861	41.182	40.766	34.453	34.34	39.903	45.229	46.853	41.035
Aatk	5.557	5.81	5.006	5.664	4.644	4.359	6.068	5.929	5.534	6.51	7.145	7.076	5.736	5.103	5.374	6.122	5.696	5.436	7.012	6.202	6.087	6.358	5.897	6.284	6.563	5.813	6.814	6.045	6.106	5.331	5.238	5.429	6.024	5.504	5.197	5.544
Abat	24.264	24.174	11.791	11.85	10.462	9.441	13.359	13.846	12.377	12.404	13.417	15.38	17.879	18.878	11.051	11.968	11.362	10.524	28.827	26.524	23.179	21.263	20.495	20.227	24.845	24.257	19.376	20.599	22.642	22.338	24.5	23.819	21.782	23.397	20.993	21.164
Abca1	3.651	2.984	2.508	2.996	3.046	2.716	2.499	2.858	3.349	3.491	2.659	2.893	3.312	3.808	2.436	2.886	3.66	3.367	3.328	3.345	3.762	3.546	4.288	4.357	4.59	3.707	3.992	3.846	3.73	3.886	3.298	3.807	3.963	3.745	4.06	4.287
Abca12	0.009	0.007	0	0	0.018	0	0	0	0	0	0	0	0	0.007	0	0.018	0	0.009	0	0.01	0	0	0	0	0	0	0	0	0	0.013	0	0	0	0.012	0	0
Abca13	0	0	0.017	0	0.005	0	0	0	0	0	0	0.009	0	0	0	0	0	0	0	0.011	0	0.007	0.005	0	0.005	0	0.005	0.012	0.013	0	0	0	0.006	0	0	0
Abca14	0.096	0.079	0.118	0.093	0.071	0.101	0	0.177	0.125	0.055	0.067	0.155	0.111	0.158	0.123	0.028	0.049	0.057	0.142	0.174	0.049	0.15	0.114	0.107	0.048	0.104	0.109	0.11	0.168	0.083	0.136	0.057	0.086	0.173	0.085	0.181
Abca15	0	0.034	0	0	0	0	0	0	0	0	0	0	0	0	0	0	0	0	0	0.032	0	0	0.016	0	0	0	0	0	0	0	0.039	0	0	0	0	0
Abca16	0.807	0.836	0.694	0.679	0.863	0.888	0.567	0.989	0.79	0.985	1.045	1.043	1.062	0.986	1.098	0.728	0.742	0.959	1.019	0.908	0.898	0.571	0.601	0.894	0.866	0.838	0.721	0.833	1.038	0.874	0.98	0.822	0.968	0.81	0.963	1.133
Abca17	0.305	0.319	0.136	0.213	0.158	0.249	0.194	0.255	0.144	0.138	0.134	0.298	0.248	0.307	0.194	0.14	0.099	0.27	0.178	0.159	0.261	0.474	0.376	0.277	0.336	0.419	0.361	0.389	0.282	0.334	0.372	0.173	0.19	0.387	0.172	0.218
Abca2	10.098	9.548	7.864	9.658	9.627	10.202	9.381	9.694	9.4	9.616	10.672	11.155	8.366	8.764	10.186	9.175	9.14	8.807	10.498	10.26	8.114	8.133	7.995	8.358	8.53	8.29	7.496	7.552	8.154	8.301	8.198	8.11	7.487	8.22	7.809	7.926
Abca3	9.137	8.633	9.319	9.07	9.069	8.871	9.781	10.59	9.315	10.148	9.238	10.815	9.795	9.744	8.357	9.727	8.483	9.056	8.729	9.848	9.508	8.672	8.802	9.587	9.502	9.304	8.11	8.034	8.768	8.809	8.747	8.718	8.382	8.953	7.58	8.276
Abca4	0.051	0.067	0.013	0.01	0.032	0.008	0.029	0.028	0.053	0.01	0.025	0.021	0.055	0.05	0.039	0.021	0.024	0	0.013	0.012	0.06	0	0.048	0.023	0.047	0.039	0.012	0.068	0.042	0.046	0.029	0	0.051	0.014	0	0.013
Abca5	2.593	2.554	1.078	1.609	1.186	1.484	1.412	1.212	1.374	1.524	1.671	1.487	1.658	2.227	0.992	1.221	1.069	1.132	2.676	2.877	2.055	2.172	1.999	1.858	2.205	1.808	2.548	1.954	2.302	1.837	3.002	2.603	1.873	1.791	2.109	1.965
Abca6	0.065	0.074	0.048	0	0.013	0.011	0.024	0.024	0	0.09	0.016	0.04	0.278	0.053	0.016	0	0.124	0.053	0	0.015	0.061	0.04	0	0.029	0.135	0.147	0.073	0	0.088	0.098	0	0.036	0.129	0	0.12	0.051
Abca7	30.733	29.806	25.168	25.939	24.509	24.625	24.218	24.825	26.541	28.133	25.96	29.215	27.385	27.868	25.533	26.245	23.064	23.566	29.576	30.078	25.972	28.08	26.749	26.789	25.877	25.938	24.992	23.886	22.047	23.75	26.906	27	24.601	20.577	19.772	21.331
Abca8a	0.172	0.152	0.032	0.165	0.205	0.172	0.197	0.158	0.257	0.157	0.224	0.041	0.212	0.206	0.118	0.2	0.11	0.176	0.153	0.061	0.109	0.164	0.047	0.088	0.076	0.166	0.03	0.088	0.143	0.159	0.149	0.11	0.23	0.111	0.143	0.104
Abca8b	0.03	0.016	0	0.038	0.062	0.082	0.028	0.037	0.026	0.08	0.036	0.041	0.17	0.057	0.051	0.151	0.012	0.051	0.039	0.046	0.118	0.062	0.024	0.055	0.127	0.05	0.136	0.08	0	0.03	0.085	0.166	0.037	0.056	0.015	0.092
Abca9	0.012	0	0	0	0	0	0	0	0	0.012	0	0	0.011	0	0	0	0	0	0	0	0.014	0.092	0.056	0	0	0.134	0	0	0	0	0	0	0.044	0.033	0.037	0
Abcb10	18.899	20.155	27.558	25.148	29.105	28.002	25.309	24.788	26.175	28.5	25.884	29.585	24.199	22.974	23.199	25.488	25.938	27.234	19.623	19.257	21.187	20.401	23.909	23.394	21.176	19.708	22.435	20.699	20.536	18.831	20.703	19.259	19.657	18.474	18.146	19.662
Abcb11	0	0	0	0	0	0	0	0	0	0	0	0	0.96	0	0	0	0	0	0	0	0	0.023	0	0	0	0.019	0	0	0	0	0	0	0	0.021	0	0
Abcb1a	2.493	3.104	3.126	3.656	3.551	3.245	3.03	3.504	2.826	2.577	3.311	3.945	3.852	3.545	3.207	2.83	3.755	3.043	2.524	3.758	3.4	3.803	4.173	3.603	2.679	2.834	3.664	3.39	3.21	3.452	2.833	3.782	3.829	3.401	3.879	3.572
Abcb1b	8.846	8.813	6.175	6.273	5.502	6.08	5.425	5.322	5.938	5.905	5.123	5.82	7.061	7.344	5.016	5.92	5.655	5.904	8.782	7.784	8.465	8.481	8.135	7.717	8.771	9.316	9.294	8.582	8.138	8.51	8.272	7.716	8.617	7.964	8.003	9.095
Abcb4	0.874	1.12	0.223	0.122	0.207	0.341	0.22	0.117	0.26	0.253	0.595	0.317	1.122	0.582	0.208	0.257	0.564	0.392	0.609	0.751	1.005	1.158	0.987	0.948	0.988	1.353	1.215	1.022	1.162	1.069	1.542	1.132	0.815	0.585	1.183	0.931
Abcb5	0	0	0	0	0	0	0	0	0	0	0	0	0	0.016	0	0	0	0	0	0	0	0	0	0	0	0	0	0	0	0	0	0	0	0	0	0
Abcb6	32.873	37.073	34.734	33.235	41.878	40.531	33.1	34.168	35.501	36.659	31.447	33.018	37.651	35.516	29.396	32.072	34.944	33.122	32.888	31.309	28.214	29.672	34.505	30.495	29.272	27.927	28.115	28.583	23.441	26.619	30.924	29.148	27.036	24.618	22.82	25.209
Abcb7	7.381	7.165	7.121	8.413	7.569	7.241	7.032	6.691	7.337	6.758	8.43	8.081	7.339	7.523	7.272	6.686	6.951	7.347	8.065	8.026	7.928	7.377	6.88	7.034	6.393	6.637	8.584	7.386	7.468	7.04	6.166	6.764	7.845	8.058	6.515	7.385
Abcb8	8.857	11.303	11.011	10.648	11.725	11.409	11.142	9.975	10.214	12.059	10.897	11.853	9.982	11.347	8.887	11.036	10.67	8.852	10.867	9.768	10.936	10.26	11.276	10.676	11.008	8.837	9.621	9.78	7.194	7.788	11.331	9.588	9.597	7.328	7.649	9.632
Abcb9	2.069	2.318	1.118	1.665	1.7	1.777	1.534	1.289	1.848	2.587	2.557	2.528	0.993	1.148	1.669	1.659	1.272	1.598	2.46	2.294	1.019	1.83	1.705	1.282	1.772	1.121	0.957	1.19	0.906	1.306	1.383	1.63	1.632	1.212	0.688	0.584
Abcc1	21.661	20.827	20.27	20.283	18.431	18.34	16.826	19.294	19.656	20.069	19.324	21.695	20.928	21.357	20.694	20.029	19.087	18.4	22.85	21.444	22.83	22.91	20.294	20.489	20.226	20.172	22.542	20.547	18.514	20.117	22.063	21.693	20.025	18.517	17.728	19.119
Abcc10	1.46	1.492	1.836	1.817	1.798	1.773	1.718	1.766	1.279	1.577	1.874	1.808	1.681	1.521	1.335	1.484	1.434	1.248	1.728	1.76	1.609	1.729	1.072	1.29	1.685	1.79	1.043	1.489	1.443	1.793	1.663	1.362	1.48	1.573	1.347	1.092
Abcc12	0.066	0.054	0.04	0.032	0	0.094	0.046	0.045	0.107	0.114	0	0.034	0.103	0.054	0.042	0.017	0	0.017	0.148	0.151	0.058	0.128	0.116	0.109	0.171	0.145	0.056	0.154	0.201	0.099	0.418	0.114	0.143	0.023	0.229	0.194
Abcc2	0.083	0.068	0	0	0.014	0.045	0	0	0	0	0	0.014	1.094	0.045	0.018	0	0.049	0.056	0.088	0.095	0.049	0.043	0.065	0.015	0.079	0.087	0.078	0.147	0.168	0.062	0.097	0.114	0.188	0.038	0.043	0.108
Abcc3	0.621	0.97	0.471	0.581	0.595	0.421	0.358	0.503	0.69	0.441	0.358	0.318	1.465	1.017	0.489	0.67	0.845	0.788	0.912	0.88	0.99	0.986	0.819	0.802	0.955	0.912	0.518	0.612	0.562	0.712	1.085	1.021	0.882	0.825	0.777	0.524
Abcc4	0	0.041	0.031	0.048	0	0	0	0	0.016	0.025	0.046	0.064	0.022	0.031	0.048	0.013	0.015	0.039	0	0.029	0.089	0	0	0	0.029	0.032	0	0.017	0.034	0.095	0	0	0	0	0	0.017
Abcc5	16.331	15.628	10.508	9.519	9.755	10.291	10.127	10.237	11.138	10.968	10.906	14.091	12.359	11.602	10.992	10.666	9.341	9.212	18.425	18.909	14.049	14.939	14.541	14.203	15.463	15.34	14.305	13.985	14.792	16.025	14.912	15.767	15	15.146	12.667	13.099
Abcc6	0.045	0.025	0.018	0.029	0.031	0	0.014	0.055	0	0	0.018	0	0.307	0.025	0.038	0.015	0.018	0.031	0	0	0.035	0	0.018	0	0	0.057	0	0.02	0	0.068	0.042	0	0.056	0	0	0
Abcc8	0.09	0.123	0.092	0	0	0	0.014	0.014	0.039	0.045	0.127	0	0.067	0	0	0.06	0.125	0	0.116	0	0	0	0.071	0.033	0	0.075	0	0.06	0.061	0.113	0.042	0	0	0.021	0.093	0
Abcc9	0	0	0	0	0	0	0.009	0	0.026	0	0	0	0.035	0	0	0	0	0	0	0	0	0	0	0.044	0	0	0.011	0	0	0	0	0	0.012	0	0	0
Abcd1	1.484	1.902	1.072	1.658	1.281	1.342	1.705	1.44	1.53	2.101	1.697	1.707	1.889	1.616	1.215	1.168	0.945	1.106	2.196	2.469	1.768	1.83	1.798	1.802	2.089	1.947	1.956	2.147	2.209	1.959	1.809	1.995	1.997	2.271	1.982	1.387
Abcd2	0	0	0	0	0.013	0.011	0	0.036	0.05	0.051	0.047	0	0.023	0	0	0.026	0.062	0	0	0.015	0.015	0	0	0	0.015	0.016	0	0.035	0.018	0.019	0	0	0.032	0	0.02	0.051
Abcd3	14.909	14.182	12.768	11.323	14.522	13.411	13.007	12.466	13.855	13.392	13.21	13.897	14.591	13.103	11.452	13.137	11.279	11.347	13.702	17.306	15.287	15.196	15.418	14.684	13.115	14.544	15.82	14.487	14.771	15.136	12.888	15.702	13.923	13.053	12.746	14.087
Abcd4	4.785	5.395	4.534	4.195	5.76	5.166	4.54	4.399	3.618	4.258	4.368	6.039	3.722	4.905	4.367	4.793	3.427	4.246	4.718	3.799	3.034	3.326	3.634	3.024	2.982	3.255	3.72	3.335	2.949	3.668	3.69	4.178	3.868	3.402	3.224	3.659
Abce1	123.143	124.725	126.501	127.849	136.696	127.99	125.536	128.947	125.087	125.139	127.864	125.884	121.389	120.974	128.299	121.917	128.831	122.888	118.044	121.612	128.927	125.526	130.634	135.148	129.279	129.555	141.011	139.896	144.979	138.619	129.087	128.67	139.049	144.042	144.354	138.839
Abcf1	68.178	65.035	61.573	61.457	55.69	55.949	63.491	62.551	59.065	60.954	59.826	62.446	69.293	67.94	57.136	58.67	58.067	59.527	62.248	58.637	62.432	58.04	55.398	58.142	58.765	66.282	57.846	55.616	64.395	61.907	57.566	58.12	58.014	64.712	62.324	59.101
Abcf2	67.34	65.677	70.444	69.942	76.975	71.382	75.889	77.205	71.706	75.26	71.01	71.249	66.496	71.977	72.295	68.123	76.607	73.812	60.307	56.72	57.507	59.674	58.696	56.471	56.715	60.099	58.381	59.679	56.484	61.324	58.279	55.079	60.502	55.726	53.207	57.099
Abcf3	10.514	12.087	10.232	9.24	9.715	9.705	9.269	8.795	8.314	9.662	10.153	10.298	11.081	12.16	9.18	9.095	8.277	8.888	10.906	11.706	10.282	10.119	10.162	9.571	11.744	10.688	9.011	10.041	9.251	9.817	10.132	10.538	10.207	8.6	8.794	10.004
Abcg1	0.026	0	0	0.024	0	0.01	0	0.023	0.05	0	0	0	0.023	0.021	0	0.051	0.015	0.026	0	0.044	0	0	0.03	0.014	0.015	0.064	0.029	0	0.017	0	0	0.018	0	0.053	0.059	0
Abcg2	4.377	4.584	2.647	3.149	2.349	2.745	3.139	3.415	4.633	4.263	4.111	3.242	4.989	4.199	3.589	3.018	2.984	3.191	3.591	3.727	4.702	3.933	3.701	3.636	3.889	2.794	4.496	3.656	3.011	3.642	3.945	4.536	3.687	2.855	3.073	3.778
Abcg3	0	0.02	0	0	0	0	0	0	0	0	0	0	0.022	0	0	0	0	0.05	0	0	0	0.038	0	0	0	0	0	0	0	0	0	0	0.091	0	0	0
Abcg4	3.192	1.964	2.232	2.394	2.894	2.3	3.107	2.652	3.504	2.358	2.772	2.198	2.996	2.313	2.836	2.66	2.997	2.204	3.235	2.203	2.355	1.588	2.436	2.765	1.818	2.577	1.944	2.488	2.555	2.957	2.658	2.686	3.001	2.2	2.215	2.12
Abcg5	0.031	0.025	0	0	0	0	0	0	0	0.031	0	0	0.495	0	0	0	0	0.063	0.119	0	0.434	0.048	0	0.136	0.071	0.039	0.07	0.041	0.084	0.278	0.087	0.553	0.076	0	0.095	0.04
Abcg8	0.099	0.032	0.024	0.019	0.102	0.016	0.203	0.164	0.205	0.118	0.12	0.243	0.548	0.065	0.05	0.06	0.071	0.142	0.051	0.023	0.139	0.092	0.14	0.022	0.183	0.199	0.157	0.026	0.054	0.149	0	0.137	0.025	0.055	0.061	0.156
Abhd1	0.766	0.628	0.335	0.472	0.678	0.802	0.917	0.704	1.065	0.924	0.265	0.56	0.879	0.717	0.904	1.323	1.108	0.954	0.633	1.128	0.514	0.17	0.839	0.485	0.442	0.482	0.805	0.951	0.743	0.741	0.85	0.756	0.748	1.146	0.254	0.359
Abhd10	5.134	6.276	6.607	5.736	6.68	5.626	6.576	7.457	5.429	7.575	7.111	6.095	5.914	6.287	6.43	6.881	6.574	6.609	5.379	5.498	5.97	6.055	5.297	6.397	5.955	6.177	6.273	6.415	6.029	5.913	5.292	6.172	6.062	5.985	6.71	5.826
Abhd11	12.968	13.111	17.126	16.08	16.187	17.111	16.514	17.422	14.503	16.702	16.057	15.818	13.958	14.807	13.769	16.501	14.042	13.706	14.819	12.052	11.232	12.536	11.79	11.848	12.095	11.992	12.795	11.963	11.204	10.847	11.53	12.731	12.807	9.084	8.644	10.711
Abhd11os	0.297	0.609	0.364	0.569	1.992	0.725	1.106	0.273	0.963	0.737	0.538	0.456	0.53	0.243	0	0.15	0.177	0.304	0	0	0.697	0.461	1.225	0.493	0.171	0.561	0.671	0	0.201	0	0.838	0.41	0	0.207	0	0.389
Abhd12	33.118	32.222	27.823	27.607	27.137	25.348	26.449	25.675	26.896	27.569	26.809	26.528	27.591	30.851	25.813	25.618	26.568	27.399	30.241	30.549	29.269	29.95	31.113	30.614	29.05	29.499	29.976	28.567	26.054	28.299	33.47	30.574	27.278	26.395	23.701	29.543
Abhd12b	0.235	0.145	0.072	0	0.061	0.048	0	0	0	0	0.071	0.06	0.053	0.096	0	0	0.14	0	0	0.067	0.138	0.183	0	0.065	0.136	0.222	0.133	0.079	0.08	0.089	0	0.081	0.073	0.164	0.182	0
Abhd13	8.922	8.965	12.674	13.172	14.33	13.033	12.514	13.127	12.487	10.743	13.825	13.542	9.834	9.713	11.655	12.484	12.06	11.606	9.776	10.448	9.1	10.735	8.983	10.39	10.777	9.184	9.9	10.47	8.769	9.487	9.363	9.301	9.541	9.418	8.174	8.849
Abhd14a	5.452	6.958	5.94	3.709	5.052	5.163	4.558	5.012	3.99	4.259	5.693	5.866	6.408	4.542	4.681	5.354	4.607	3.92	5.332	4.163	4.762	3.978	4.395	4.748	5.055	4.344	3.796	3.488	3.543	3.929	3.553	5.022	4.749	3.318	3.82	4.462
Abhd14b	6.739	9.862	12.514	13.699	11.737	12.702	10.776	9.941	10.18	8.795	10.525	8.698	9.072	8.157	10.872	10.441	11.382	10.164	7.177	7.719	7.384	7.415	8.421	7.799	7.662	7.603	6.146	4.772	7.443	7.193	7.812	8.618	6.814	6.039	7.779	8.445
Abhd15	1.598	1.124	1.679	1.796	1.745	1.749	1.553	2.057	1.866	2.223	1.574	1.379	1.631	2.02	1.132	1.864	1.305	1.312	1.233	0.994	1.421	1.347	1.373	1.745	1.687	1.525	1.266	1.16	0.837	1.616	0.774	0.694	0.709	1.084	1.13	1.378
Abhd16a	18.041	18.149	18.887	18.802	17.369	17.743	15.918	17.042	16.825	17.583	15.779	17.916	14.134	16.933	15.422	16.682	16.582	17.059	20.692	16.949	16.531	15.805	17.494	16.813	17.124	16.53	15.664	14.885	15.431	17.112	15.512	15.6	16.449	15.444	13.214	16.311
Abhd16b	0	0	0	0.04	0.086	0	0.078	0.115	0.163	0	0.051	0.043	0.187	0.137	0	0	0	0	0	0	0	0	0	0	0	0	0	0	0	0.063	0	0	0	0	0	0.055
Abhd17a	18.533	19.461	25.927	27.483	25.015	23.388	25.616	25.281	22.021	23.318	26.38	24.275	23.43	23.349	27.473	27.864	26.995	27.123	21.107	23.302	21	19.228	20.843	18.017	19.007	20.621	18.291	19.721	13.744	16.075	21.904	17.398	17.151	15.681	14.644	16.186
Abhd17b	25.507	26.656	24.211	23.457	24.792	24.395	23.203	22.927	23.995	24.211	21.719	25.214	25.052	25.411	24.164	24.588	23.956	24.844	26.241	24.853	25.735	26.98	26.753	25.729	28.402	25.3	30.724	28.001	23.806	24.278	25.523	28.826	27.717	26.617	25.452	26.03
Abhd17c	12.331	11.177	13.814	12.08	14.787	12.45	15.44	14.293	13.375	14.228	15.478	13.467	14.119	14.77	16.354	13.062	15.082	14.111	12.316	11.503	11.758	13.118	13.718	14.575	10.75	12.361	12.489	12.714	11.386	12.626	10.579	11.634	12.978	13.885	12.1	13.176
Abhd18	6.549	6.521	5.984	5.796	5.902	4.851	4.992	5.008	6.489	6.3	5.834	6.306	6.991	7.169	7.684	6.45	4.326	4.672	9.07	7.637	8.462	9.009	8.705	7.781	7.078	8.626	8.252	8.594	8.69	8.784	8.45	7.939	9.324	9.518	8.84	9.06
Abhd2	20.418	15.933	16.758	18.798	16.44	17.093	17.307	17.362	16.147	16.63	15.704	18.62	19.373	20.848	16.832	17.615	16.589	17.93	18.989	17.853	20.02	18.719	19.826	20.492	22.032	20.411	18.677	18.306	18.666	19.083	18.837	19.174	19.088	21.551	18.616	19.343
Abhd3	2.516	1.742	2.024	2.488	2.517	2.21	1.428	2.06	1.326	1.68	2.045	2.092	2.387	1.61	1.3	2.1	1.498	1.452	2.78	2.972	1.247	2.257	1.715	1.829	2.178	2.476	1.957	2.102	1.868	2.308	3.331	1.684	1.954	1.866	2.311	2.218
Abhd4	18.56	19.129	17.526	14.372	19.052	18.974	15.138	15.749	16.339	16.637	16.298	15.814	17.236	17.455	15.453	14.769	14.116	17.093	19.937	17.792	16.051	16.514	17.734	15.379	13.868	14.791	15.461	15.838	15.641	13.951	16.191	17.705	15.823	14.934	16.671	16.809
Abhd5	12.018	11.832	12.941	11.888	13.019	11.807	11.415	11.721	11.038	12.48	13.341	11.19	11.721	12.856	14.113	10.735	12.098	11.918	10.906	13.414	13.009	11.228	12.254	11.876	12.702	12.618	11.945	12.346	11.294	10.998	11.78	11.332	12.536	12.141	10.716	11.809
Abhd6	14.893	16.35	15.092	15.893	15.86	17.427	16.712	14.692	18.113	17.454	14.292	14.127	18.268	18.184	15.497	15.761	17.813	20.859	13.55	14.635	18.259	15.73	15.434	15.669	15.538	16.726	15.232	15.79	14.099	14.277	16.728	15.853	15.496	12.589	13.609	14.683
Abhd8	60.02	64.295	66.835	64.91	49.05	52.796	64.059	61.777	63.036	64.386	53.934	54.08	58.635	65.54	57.073	61.73	62.321	66.439	48.911	50.977	55.221	53.708	48.075	48.182	51.329	52.074	50.148	52.894	39.627	44.506	54.569	56.702	49.933	39.292	40.867	47.212
Abi1	37.569	36.837	34.617	33.555	30.933	31.668	32.493	32.027	32.956	32.78	34.085	35.74	33.664	34.309	32.657	33.118	32.554	32.71	40.937	39.674	36.994	40.7	34.4	35.917	40.482	39.734	41.033	39.6	43.114	42.193	39.238	38.725	40.925	44.157	45.762	41.601
Abi2	20.601	18.481	14.201	14.101	13.182	13.729	13.789	13.974	13.018	14.559	14.571	14.767	16.7	17.383	13.753	13.703	14.17	14.637	18.582	19.754	17.969	20.024	18.331	18.815	18.216	18.601	19.107	19.069	18.984	17.088	18.991	17.828	19.678	19.297	19.86	17.528
Abi3	0.2	0.224	0.268	0.314	0.244	0.222	0.17	0.167	0.071	0.525	0.242	0.298	0.211	0.149	0.162	0.165	0.195	0.299	0.187	0.125	0.15	0.198	0.064	0.081	0.168	0.161	0.144	0.17	0.148	0.219	0.026	0.126	0.181	0.254	0.084	0.096
Abi3bp	0.047	0.026	0.173	0.045	0	0.217	0.029	0.086	0.061	0.233	0.095	0.08	0.098	0.038	0.119	0.095	0.112	0.128	0.06	0.036	0.037	0	0.166	0.173	0.036	0.079	0.177	0.042	0.021	0.024	0.022	0	0.078	0.131	0.048	0.123
Abitram	8.076	8.99	11.951	11.502	12.242	11.95	11.606	12.343	11.284	11.059	12.128	11.655	10.309	11.025	11.3	11.321	12.127	13.347	8.319	7.945	9.506	9.936	9.99	9.786	9.839	11.413	8.766	10.447	11.082	10.158	8.894	7.559	8.922	10.963	12.251	11.998
Abl1	10.303	9.995	11.624	12.71	11.59	11.904	11.99	13.065	13.222	13.611	12.024	15.744	11.868	12.09	12.769	13.487	14.433	14.034	10.577	10.595	11.5	11.887	10.908	11.03	10.613	11.373	10.656	10.958	11.309	10.649	11.158	10.751	10.954	10.214	10.94	11.305
Abl2	13.633	13.304	10.515	11.574	10.61	11.231	10.83	10.879	11.481	11.516	11.4	13.605	11.958	12.25	10.319	11.381	9.625	9.759	14.287	13.235	14.257	14.496	12.164	14.042	14.416	14.245	13.788	12.594	13.086	13.333	13.317	14.658	13.029	12.317	12.284	12.435
Ablim1	19.234	18.908	15.207	14.95	13.479	12.871	14.685	15.521	15.734	16.105	14.786	15.935	20.408	20.747	14.441	14.759	15.215	15.444	16.388	17.773	19.522	21.154	21.514	22.282	21.13	20.697	21.337	21.792	21.52	21.785	18.89	19.064	20.885	20.093	20.284	20.404
Ablim2	0.493	0.971	0.29	0.246	0.53	0.241	0.147	0.49	0.486	0.353	0.764	0.404	0.546	0.533	0.326	0.437	0.329	0.202	0.837	0.881	0.649	0.612	0.721	0.743	0.706	0.77	0.714	0.685	1.125	0.921	1.031	0.736	0.564	0.523	0.732	0.75
Ablim3	3.366	3.429	0.977	0.936	1.259	1.365	1.333	1.645	1.561	1.842	1.77	1.764	1.888	2.571	1.551	1.983	1.259	1.551	3.408	3.594	2.884	2.902	2.895	2.341	3.04	2.971	2.208	2.717	2.914	2.913	3.123	2.809	2.749	2.543	2.968	2.325
Abo	0	0	0	0	0	0	0	0	0	0	0	0	0	0	0	0	0	0	0	0	0	0	0	0	0	0	0	0	0	0	0	0	0	0	0	0
Abr	15.861	15.169	13.396	13.42	11.412	10.617	13.077	12.217	15.195	13.914	15.466	16.175	14.603	15.796	12.488	11.848	13.044	12.416	14.596	14.156	15.989	15.207	14.231	14.644	15.905	16.206	14.782	15.024	15.809	16.032	15.306	15.951	15.418	15.337	14.844	16.141
Abra	0	0	0	0.162	0	0.103	0	0	0	0.042	0	0.086	0.038	0.069	0	0	0.05	0	0.054	0	0	0.065	0	0.047	0	0	0	0.056	0	0.19	0	0	0	0.176	0	0
Abracl	22.541	21.943	29.588	29.765	32.309	29.328	35.416	30.853	33.175	27.661	33.474	30.643	19.753	23.631	30.694	31.871	35.866	30.198	23.14	21.289	24.401	25.846	23.603	22.824	26.21	23.736	26.36	21.133	24.78	24.313	17.935	20.106	25.716	22.548	18.863	18.316
Abraxas1	16.594	14.637	15.574	16.37	17.136	18.913	16.178	15.638	16.331	15.249	16.914	16.496	17.018	16.778	16.005	14.779	16.477	15.683	14.35	16.557	17.434	18.014	20.791	22.095	18.536	20.569	19.715	20.234	20.958	21.9	18.78	16.654	18.817	20.931	21.488	23.404
Abraxas2	10.839	11.794	7.79	8.184	9.208	8.372	8.164	8.717	9.309	8.249	9.919	8.68	9.931	10.474	7.787	8.264	9.737	9.095	10.937	9.773	9.661	9.942	10.726	9.621	9.967	10.718	11.191	10.822	10.298	10.108	11.218	10.729	10.701	9.624	10.107	10.354
Abt1	1.981	2.213	3.571	3.784	2.751	3.743	3.707	4.102	3.542	3.606	3.323	3.169	2.319	2.727	3.683	4.161	3.312	3.672	1.969	2.555	2.151	2.325	1.649	2.452	1.729	1.93	2.241	2.158	1.831	2.181	2.022	2.53	2.173	1.929	1.519	2.009
Abtb1	5.406	5.665	3.531	4.239	6.031	4.822	5.477	5.224	5.683	4.979	4.964	3.957	3.841	4.363	5.018	4.494	5.17	4.776	6.24	4.474	3.244	4.777	2.838	2.753	3.188	3.778	3.661	3.481	3.643	3.267	3.343	3.653	3.384	3.14	2.93	3.779
Abtb2	0.098	0.04	0	0	0	0	0	0.015	0	0.016	0.02	0.067	0.015	0.093	0.021	0	0	0	0.105	0.13	0.038	0.202	0.096	0.036	0	0.082	0.018	0.022	0.133	0.221	0.046	0.067	0.142	0.114	0.101	0.064
Acaa1a	2.701	3.323	3.31	2.712	3.747	3.988	3.145	3.453	2.026	2.935	1.991	3.368	2.487	1.97	2.79	3.147	2.966	2.035	2.55	3.383	2.528	2.554	2.687	3.225	2.386	2.445	2.674	2.143	1.49	2.541	2.324	2.274	1.626	2.298	1.436	1.605
Acaa1b	0.444	0.583	0.545	0.426	0.321	0.471	0.497	0.49	0.288	0.486	0.43	0.773	2.699	0.4	0.678	0.403	0.265	0.456	0.457	0.204	0.418	0.759	0.21	0.345	0.154	0.616	0.754	0.238	0.181	0.535	0.628	0.184	0.387	0.248	0.275	0.525
Acaa2	10.485	12.943	12.912	12.569	15.627	11.765	13.821	13.231	15.079	16.068	12.504	14.172	14.839	12.517	14.275	12.361	11.251	14.053	11.381	13.99	14.29	11.59	11.546	13.42	13.528	11.776	13.709	10.047	9.803	10.052	11.174	12.711	11.249	8.286	9.256	8.239
Acaca	3.91	3.45	2.99	2.836	3.053	2.576	3.374	3.209	3.122	2.979	3.815	3.9	4.129	3.418	2.872	3.063	2.661	2.764	3.569	3.631	4.216	4.041	4.639	4.521	3.782	4.056	4.665	4.347	4.583	4.489	3.456	3.348	4.951	4.392	4.51	4.04
Acacb	3.899	3.608	2.572	2.482	2.293	2.429	2.671	2.572	2.428	2.927	2.507	3.543	3.646	3.237	2.679	2.449	2.083	2.341	3.664	4.276	4.354	3.813	4.062	4.135	4.248	5.023	3.432	3.681	3.834	4.949	4.173	4.7	3.999	4.041	3.245	3.188
Acad10	2.397	1.815	1.959	2.397	2.412	2.086	2.71	2.449	2.127	1.71	2.652	2.411	2.159	2.584	2.11	2.478	2.44	2.375	2.739	2.558	1.829	2.544	1.957	2.61	2.53	2.529	1.993	2.026	2.03	2.375	2.112	2.095	1.986	1.545	2.25	1.989
Acad11	5.046	5.089	4.142	4.563	5.096	4.148	3.955	3.679	4.009	4.418	4.652	3.981	5.261	4.844	4.24	3.831	4.051	4.15	5.716	5.754	5.901	5.624	4.063	5.885	5.619	5.713	5.76	4.843	4.829	4.953	5.933	6.482	5.388	5.059	3.92	5.162
Acad12	2.936	3.101	3.139	3.475	3.29	3.766	3.608	3.417	3.323	2.762	2.418	4.283	3.012	3.019	3.257	2.99	3.386	2.627	2.771	2.54	2.972	2.375	2.836	3.46	2.596	2.558	2.933	2.087	2.078	2.351	2.514	3.367	2.601	1.963	1.498	2.54
Acad8	6.294	6.758	5.429	6.906	6.58	5.951	5.984	5.025	5.31	6.074	4.606	5.328	6.407	6.62	5.994	5.247	6.201	6.085	6.56	6.348	6.085	5.387	5.711	4.361	6.398	5.221	5.422	5.504	3.552	4.641	5.45	6.335	5.119	4.919	4.968	4.757
Acad9	10.485	10.505	12.227	12.678	13.514	11.446	12.226	11.633	14.142	13.152	12.409	13.875	10.912	11.399	11.869	12.467	12.646	12.013	11.152	12.31	11.495	12.028	11.451	11.195	11.97	10.572	12.374	11.291	8.807	10.533	10.625	11.257	11.625	10.453	9.508	10.414
Acadl	35.911	38.773	36.736	34.624	39.089	37.045	34.66	37.427	40.072	39.464	35.794	35.543	33.496	35.248	36.657	35.117	37.921	37.855	35.397	35.677	33.458	32.329	33.542	34.967	34.415	37.662	35.589	35.475	39.243	33.999	30.115	30.994	35.499	37.699	35.753	32.472
Acadm	16.369	14.787	11.554	12.49	10.811	11.05	11.429	13.098	13.957	11.975	14.797	11.524	14.585	13.202	11.665	10.986	11.056	10.776	18.084	17.759	15.043	16.192	12.896	11.675	14.076	14.957	14.613	15.05	11.234	12.783	14.631	14.914	16.097	14.216	14.301	14.064
Acads	21.263	24.768	18.818	17.615	17.943	19.521	19.069	17.981	23.162	17.934	19.963	20.827	21.007	20.147	17.302	19.23	16.491	16.4	23.052	20.264	23.484	18.901	20.254	20.124	21.886	18.942	19.794	19.034	15.404	18.635	20.167	21.762	16.32	14.789	15.953	15.092
Acadsb	6.647	6.562	4.699	5.504	4.599	5.325	4.706	5.052	5.146	5.966	5.709	5.918	5.619	5.372	4.677	4.89	5.305	4.228	6.808	6.725	5.179	6.087	5.46	6.086	6.265	5.527	6.192	6.219	6.648	5.671	5.945	5.572	6.912	5.785	5.312	5.261
Acadvl	42.584	44.923	56.187	53.718	63.09	62.372	53.599	49.531	45.618	44.062	49.258	45.454	45.444	41.019	44.966	51.834	46.039	49.041	39.316	41.898	38.151	39.517	37.858	38.379	34.866	39.767	38.168	38.607	33.051	34.66	43.377	42.165	36.83	33.138	32.933	34.47
Acan	0.067	0.047	0.059	0.009	0.059	0.008	0.036	0.035	0.025	0.048	0.012	0.039	0.026	0.063	0.012	0.039	0.023	0.03	0	0.077	0.045	0	0.045	0.043	0.1	0.097	0.033	0.026	0.052	0.014	0.014	0	0.084	0	0	0
Acap1	1.793	1.569	1.795	1.949	1.512	1.193	1.615	1.539	1.28	1.901	1.591	1.529	1.334	1.2	1.482	1.596	1.744	1.901	1.729	0.89	1.053	1.067	0.705	0.96	0.621	1.431	0.778	1.318	1.217	0.9	1.013	0.909	0.817	0.876	0.647	0.902
Acap2	17.812	18.719	12.492	13.412	13.414	13.888	12.804	12.437	14.987	14.814	14.401	13.516	16.722	15.75	13.249	12.136	12.711	12.177	19.168	19.732	17.647	18.529	20.598	17.931	19.279	18.223	18.847	18.217	17.559	18.646	18.489	19.655	17.977	19.047	18.396	18.705
Acap3	31.965	33.621	26.655	24.898	25.387	25.664	26.749	27.015	29.42	27.691	28.657	31.058	33.368	36.357	24.72	26.822	27.009	26.649	35.034	35.565	31.261	28.569	32.659	31.86	34.589	36.434	29.684	29.224	32	30.849	31.17	30.952	29.914	29.017	29.989	29.768
Acat1	49.617	53.734	44.697	43.262	34.566	35.604	43.128	41.835	40.321	39.465	42.648	40.919	45.642	45.037	40.635	39.874	37.2	39.731	48.915	49.924	49.78	51.063	43.385	45.601	44.473	47.131	46.084	45.678	44.82	47.152	48.45	48.534	47.974	48.273	44.971	46.913
Acat2	17.224	19.202	22.995	24.024	22.177	20.932	23.469	22.931	21.513	19.634	22.565	21.32	19.72	17.299	21.083	21.427	16.77	21.078	17.181	17.434	16.579	17.691	16.727	15.752	14.765	16.027	16.738	15.569	14.749	16.785	14.936	15.949	13.679	12.374	13.265	13.782
Acat3	1.118	0.978	1.324	1.358	1.616	1.548	2.256	2.364	1.015	1.407	1.578	2.326	2.063	1.282	2.179	1.464	1.953	1.452	0.814	1.366	1.751	1.793	1.933	0.867	1.29	1.033	1.686	1.046	1.518	1.122	1.21	1.236	1.019	1.145	1.498	1.466
Acbd3	62.643	60.143	42.832	46.55	44.073	42.225	43.324	44.938	44.341	47.035	43.461	48.163	55.346	54.427	46.934	45.447	43.888	43.147	60.805	56.372	60.273	63.652	55.138	54.327	57.795	58.079	58.494	58.042	58.817	60.719	60.422	61.221	58.307	63.681	60.66	59.102
Acbd4	14.222	16.241	11.607	11.926	11.144	10.568	13.548	11.728	10.849	10.58	14.049	13.421	13.242	11.093	14.313	14.081	10.556	10.264	16.998	17.066	11.668	11.202	11.84	11.992	13.115	12.425	11.078	11.557	13.439	12.535	13.423	12.443	12.569	14.12	10.336	11.907
Acbd5	20.853	21.528	15.857	17	18.164	17.697	17.61	17.503	21.62	19.204	19.247	19.543	20.294	20.64	17.26	16.326	17.433	17.43	23.383	23.374	21.931	21.156	23.359	22.776	22.508	23.669	24.227	22.735	24.642	23.46	20.886	24.493	23.566	22.7	24.37	21.53
Acbd6	52.601	54.719	43.92	41.875	41.931	41.361	45.692	47.095	48.522	48.543	46.764	47.654	47.142	48.718	51.439	46.312	45.91	45.339	56.771	55.693	50.387	51.874	50.401	53.353	55.375	54.045	53.16	50.032	49.166	53.774	52.864	53.629	56.166	51.149	45.849	50.913
Acbd7	0.971	0.228	0.17	0.133	0.573	1.017	0.517	0.255	0.36	0.827	0	0	0.124	0.454	0.176	0.279	0.826	0.142	0.178	0.635	0.814	0	0.654	0.154	0.16	0	0.471	0.556	0	0.626	0.392	0.383	0.517	0.194	1.716	1.637
Accs	1.778	1.721	1.744	2.217	1.836	2.738	1.988	2.272	2.699	2.067	2.345	2.329	1.556	1.544	1.718	2.15	2.203	2.006	1.623	2.301	1.587	1.821	1.489	1.891	1.888	1.322	1.951	1.64	1.4	1.526	1.707	1.622	1.68	1.341	1.733	1.353
Accsl	0.387	0.34	0.305	0.079	0.257	0.36	0.18	0.305	0.107	0.137	0.401	0.057	0.518	0.565	0.386	0.306	0.164	0.255	0.639	0.538	0.454	0.557	0.098	0.398	0.574	0.626	0.437	0.443	0.487	0.707	0.39	0.458	0.377	0.347	0.427	0.29
Acd	47.369	45.38	54.093	50.979	51.367	52.558	55.873	50.616	51.767	51.354	54.011	47.681	48.545	48.173	57.487	54.527	49.787	55.679	43.522	47.476	41.183	35.92	37.218	41.513	46.249	43.139	38.839	40.455	49.948	44.337	44.817	45.645	40.52	44.856	40.941	42.257
Ace	14.479	14.644	11.917	11.619	10.82	10.212	12.315	12.861	13.921	13.788	14.773	14.431	10.693	10.691	14.8	14.07	10.914	11.007	18.902	18.072	15.133	14.025	13.591	13.387	12.642	11.755	15.178	13.835	16.106	14.574	16.297	15.406	14.501	17.11	14.778	15.011
Ace2	0	0	0	0	0	0	0.019	0	0	0.02	0	0	0	0	0	0	0	0	0	0.047	0	0.063	0	0.045	0	0.077	0	0.082	0.028	0	0	0	0.025	0	0.031	0.027
Ace3	0.026	0.021	0.095	0.05	0.054	0	0	0	0.034	0	0	0	0.093	0.021	0	0	0	0	0	0.03	0	0.08	0	0	0	0.065	0.029	0	0.035	0	0.073	0	0.129	0	0	0.102
Acer1	0	0	0	0	0	0	0	0	0	0	0	0.031	0	0	0	0	0	0	0	0	0	0	0	0	0	0	0	0	0	0	0	0.169	0	0	0	0
Acer2	0.795	0.444	0.136	0.427	0.673	0.661	0.593	0.365	0.536	0.537	0.712	0.472	0.44	0.443	0.364	0.577	0.398	0.685	0.409	0.637	0.336	0.666	0.394	0.405	0.514	0.781	0.63	0.383	0.324	0.527	0.651	0.549	0.356	0.377	0.492	0.542
Acer3	3.361	4.217	4.12	3.804	3.93	3.811	4.208	3.597	3.438	3.623	4.152	3.495	3.605	3.642	3.799	4.015	3.517	3.941	3.956	4.318	4.909	4.334	4.949	4.334	3.921	3.787	4.065	4.707	4.491	4.74	3.943	4.669	4.907	4.346	4.154	4.41
Ache	6.305	6.438	8.509	6.947	7.515	7.623	8.123	7.739	9.66	7.731	9.412	8.649	7.637	6.977	8.699	10.106	7.51	7.397	8.623	10.563	8.509	7.079	6.683	7.058	7.78	7.859	8.234	7.933	7.923	8.685	6.82	7.507	7.253	7.82	7.055	6.731
Acin1	70.98	68.528	84.476	82.272	83.482	88.247	84.377	86.436	85.743	86.661	77.412	76.89	76.139	81.7	81.956	83.522	88.627	87.36	64.305	65.425	67.324	71.988	72.69	71.404	72.951	70.417	73.493	72.362	76.329	76.804	70.927	68.421	71.571	74.396	78.261	74.024
Ackr1	0	0	0	0	0	0	0	0	0	0	0	0	0	0.052	0	0	0	0	0	0.073	0	0	0	0	0	0	0	0	0.087	0	0	0	0	0	0	0
Ackr2	0	0	0	0.024	0	0	0.046	0	0	0	0	0	0.066	0	0	0	0	0	0.032	0.113	0	0	0	0	0	0	0	0	0	0	0	0	0.031	0	0	0
Ackr3	0.128	0.052	0	0.061	0.066	0	0.119	0	0.042	0.318	0.155	0.196	0.029	0.131	0.163	0.29	0	0.033	0.082	0.037	0	0.099	0.113	0	0.111	0.322	0.036	0.128	0	0.096	0	0.133	0	0.045	0.148	0
Ackr4	0.106	0.087	0.043	0.169	0.036	0.057	0.098	0.097	0.274	0.14	0.085	0	0.22	0.086	0	0.213	0.084	0.072	0.045	0.121	0	0.109	0	0.195	0.041	0.044	0.04	0	0	0.106	0.248	0.194	0.044	0	0.054	0.046
Acly	197.114	197.157	181.594	181.025	178.455	176.428	182.423	183.685	181.175	182.01	208.365	210.813	173.832	177.874	178.026	185.866	161.754	160.021	204.141	206.772	188.006	185.114	183.713	181.332	182.515	175.413	173.874	167.744	160.165	166.384	181.497	180.587	166.93	161.58	154.266	163.506
Acmsd	0.032	0.026	0.434	0	0	0	0.18	0.148	0.042	0.032	0	0.066	0.029	0.053	0.164	0.032	0.077	0.099	0.166	0.037	0.151	0.1	0	0.036	0.074	0	0.073	0.043	0.175	0	0	0	0.2	0	0	0
Acnat1	0.265	0.157	0.036	0.113	0.121	0.048	0.027	0.041	0.076	0.058	0.107	0.105	0.276	0.048	0.168	0	0.035	0.06	0.076	0.303	0.242	0.365	0.225	0.179	0.153	0.148	0.116	0.137	0.16	0.266	0.125	0.122	0.237	0.082	0.159	0.096
Acnat2	0	0.105	0	0	0	0	0	0	0	0	0	0	0.268	0	0	0	0	0	0	0.049	0	0	0	0	0	0	0	0	0	0.064	0	0	0	0	0	0
Aco1	11.92	12.217	9.411	8.797	9.525	9.222	9.728	8.938	10.92	10.018	8.685	9.808	10.506	11.438	8.714	8.776	9.493	8.317	12.189	12.61	11.883	11.089	11.706	11.624	9.971	11.166	11.368	10.904	9.771	10.783	10.745	11.653	10.418	9.785	10.68	9.373
Aco2	203.121	197.8	222.793	219.121	216.584	213.412	218.057	215.694	215.036	206.341	211.931	224.904	190.068	190.087	211.763	207.54	204.369	198.882	213.137	210.901	202.851	196.612	202.906	204.939	193.418	194.786	198.035	197.038	174.691	186.617	207.357	200.016	187.635	183.096	188.444	197.516
Acod1	0.344	0.329	0.07	0.027	0.562	0.163	0.24	0.132	0.112	0.285	0.312	0.293	0.512	0.282	0.036	0.202	0.341	0.176	0.258	0.23	0.202	0.133	0.237	0.222	0.232	0.289	0.292	0.268	0.234	0.475	0.364	0.277	0.534	0.2	0.532	0.489
Acot1	0	0	0.058	0.183	0	0	0	0	0.062	0.142	0	0	0.043	0.117	0	0.144	0.057	0	0.245	0	0.112	0.148	0.225	0.053	0.11	0	0.054	0.191	0.065	0.287	0	0.132	0.059	0.133	0	0
Acot10	2.896	2.772	2.781	1.389	1.645	1.77	2.698	2.352	2.192	2.062	2.277	1.976	2.37	2.57	2.332	1.557	2.645	1.584	3.785	2.819	2.551	2.622	1.935	3.421	3.008	3.405	2.184	1.613	1.769	1.308	2.59	2.401	2.28	1.617	1.642	2.089
Acot11	2.042	1.897	1.322	1.798	1.432	1.402	1.687	1.724	1.616	1.289	1.74	2.142	1.892	1.683	1.764	1.307	1.53	1.423	1.684	1.986	1.599	2.113	1.651	1.437	2.075	2.217	1.54	2.06	1.761	1.682	2.049	1.934	1.932	1.668	1.351	1.567
Acot12	1.046	1.258	0.179	0.187	0.176	0.02	0.136	0.089	0.316	0.218	0.324	0.224	0.739	0.717	0.433	0.319	0.174	0.2	1.376	1.003	1.515	1.246	1.09	1.105	1.011	1.655	1.376	0.813	1.486	1.319	1.443	1.311	1.089	0.849	1.919	1.277
Acot13	24.331	24.132	38.573	28.936	34.84	31.365	36.065	37.78	34.656	29.44	31.657	32.758	29.452	23.739	36.164	36.509	34.005	31.172	22.244	23.408	21.339	25.678	26.266	25.991	21.717	21.117	20.922	21.101	26.721	21.654	21.837	20.92	24.193	20.837	19.402	20.854
Acot2	3.578	3.6	8.439	7.251	8.155	7.149	7.42	6.051	7.882	6.74	6.043	5.492	5.907	7.05	5.922	6.735	8.161	8.344	3.862	4.329	4.995	4.662	5.372	4.86	3.895	5.443	3.78	4.962	5.04	4.37	4.528	5.923	5.537	3.723	3.811	4.56
Acot3	0	0	0	0	0	0	0	0	0	0	0	0	0	0	0	0	0	0	0	0	0	0	0	0.072	0	0	0	0	0	0	0	0	0	0	0	0
Acot4	0	0	0	0	0	0	0	0	0	0	0	0	0.057	0	0	0	0	0	0	0	0	0	0	0	0	0	0	0	0	0	0	0	0	0	0	0
Acot5	0	0	0	0	0	0.04	0	0	0	0	0	0	0	0	0	0	0	0	0	0	0	0	0	0	0	0	0	0	0	0	0	0	0	0	0	0
Acot6	0.366	0.234	0.15	0.625	0.378	0.365	0.228	0.936	0.74	0.526	0.739	0.417	0.327	0.334	0.155	0.369	0.291	0.418	0.366	0.093	0	0	0	0.271	0.188	0.103	0.184	0.054	0.111	0.061	0.115	0.056	0.253	0.171	0.126	0.16
Acot7	114.837	123.712	96.55	97.745	94.484	93.806	99.108	95.197	98.021	99.003	100.831	97.865	96.49	98.129	96.015	97.671	94.635	93.356	116.315	114.165	101.463	105.958	99.085	96.811	103.111	99.999	97.864	95.095	91.51	94.176	105.078	105.073	98.889	88.661	86.378	90.358
Acot8	15.042	13.87	14.104	16.954	16.33	15.136	15.929	15.484	11.51	13.924	11.665	13.618	13.834	15.112	16.021	16.326	15.697	16.156	10.496	12.663	13.516	13.768	13.492	13.172	13.355	12.796	13.964	16.152	13.266	13.84	13.435	15.278	11.825	13.822	12.13	16.444
Acot9	11.804	13.484	8.038	9.08	9.142	9.85	8.4	8.252	9.678	9.488	10.213	9.563	10.577	10.776	8.338	9.335	10.252	9.292	11.118	12.768	11.698	11.767	10.825	8.852	9.413	12.237	10.851	11.448	8.848	11.23	12.328	12.46	11.36	11.102	9.636	9.463
Acox1	20.828	20.854	21.589	22.271	21.692	22.062	22.398	21.694	18.101	21.191	20.982	19.725	23.272	19.65	20.647	20.684	21.681	21.439	24.365	24.324	24.086	23.314	22.094	21.585	23.75	24.349	23.019	22.274	20.784	22.16	23.585	25.176	21.18	21.499	19.892	21.324
Acox2	0	0	0	0.162	0	0.023	0	0.026	0	0	0.034	0.029	0.832	0.069	0	0	0	0	0.073	0	0.232	0.088	0.033	0.094	0.065	0.036	0.032	0.075	0	0.042	0.159	0.039	0	0	0.175	0.074
Acox3	1.269	0.787	0.933	0.581	1.136	0.93	0.814	1.102	0.732	0.826	0.938	0.938	1.209	0.947	1.165	1.108	0.571	0.593	1.069	1.001	1.043	0.919	1.114	1.374	0.993	0.959	0.877	1.017	0.88	0.934	0.936	1.11	0.701	1.122	0.981	0.906
Acoxl	0	0.021	0.095	0.075	0	0	0.048	0	0.034	0	0.031	0.053	0	0	0	0.026	0.031	0	0	0.03	0	0	0	0	0	0	0.059	0	0	0.039	0	0.107	0.032	0	0.04	0
Acp1	2.51	2.097	1.948	2.584	2.616	2.477	2.146	2.139	2.63	1.831	1.7	1.791	2.036	2.037	2.079	2.205	1.619	2.197	2.221	1.952	2.11	2.145	2.77	2.015	1.887	2.321	2.736	2.462	2.345	2.601	1.431	1.909	1.803	2.798	2.173	2.236
Acp2	3.874	4.081	4.964	5.122	4.462	4.364	4.485	5.174	5.502	4.277	4.879	4.83	5.766	4.806	3.588	3.985	5.032	4.825	3.956	3.908	4.345	4.874	4.286	4.061	4.177	4.479	4.762	5.071	4.567	5.593	4.998	4.472	4.637	3.651	3.699	4.873
Acp4	1.045	0.476	0.213	0.445	0.24	0.331	0.162	0.534	0.377	0.231	0.843	0.475	1.192	0.713	0.369	0.526	0.346	1.012	1.716	1.197	0.75	1.441	0.479	1.093	0.938	1.609	1.511	1.009	0.552	1.835	1.639	1.524	0.289	0.648	1.167	0.99
Acp5	0	0.075	0.113	0.044	0	0	0	0	0	0	0.167	0.094	0.287	0	0.175	0.046	0.109	0.047	0.118	0	0	0.071	0	0	0	0	0.104	0.245	0	0.069	0.194	0.444	0.114	0	0.071	0
Acp6	9.379	8.873	6.525	7.009	6.98	8.639	7.438	6.719	8.112	8.311	9.454	7.307	8.262	8.547	8.058	7.962	7.548	6.977	11.405	11.08	8.932	7.868	9.215	9.265	9.41	7.398	7.409	9.824	8.03	7.823	8.054	8.64	8.244	9.556	8.691	8.535
Acp7	0	0	0.128	0.033	0	0.028	0	0	0.135	0.035	0.042	0	0	0	0.088	0	0	0	0	0.04	0	0	0	0	0	0.131	0	0	0	0	0	0	0	0.194	0	0
Acpp	3.611	3.208	4.808	4.909	4.835	4.718	4.756	4.706	4.896	3.848	3.947	4.065	4.07	3.672	4.64	4.568	5.236	5.033	2.706	2.753	4.359	3.402	3.95	3.572	3.981	2.871	3.494	3.911	3.365	4.087	3.464	2.874	3.978	3.478	3.872	3.839
Acr	0	0	0	0	0.049	0	0	0	0	0	0	0	0	0	0	0	0	0	0	0	0	0	0	0	0	0	0	0.063	0	0	0	0	0	0	0	0
Acrbp	4.408	3.786	3.462	2.94	2.418	2.918	2.182	2.786	3.485	3.832	2.458	2.009	3.26	3.837	3.854	2.464	2.543	3.745	3.232	4.457	3.803	3.795	3.695	2.975	3.18	3.601	3.663	4.741	5.003	4.2	4.669	4.378	4.495	3.462	3.356	4.473
Acrv1	0.337	0.553	0.743	0.969	0.557	0.714	0.126	0.186	0.087	0.402	0.408	0.414	0.361	0.166	0.343	0.34	0.401	0.069	0.693	0.309	0.396	0.418	0	0.224	0.233	0.255	0.381	0	0.457	0.609	0.476	0.093	0.084	0.376	0.208	0
Acsbg1	1.818	1.382	0.459	0.256	0.469	0.327	0.423	0.369	0.659	0.505	0.453	0.465	0.621	1.226	0.578	0.404	0.509	0.823	2.509	2.174	3.454	1.452	1.229	1.362	2.623	3.166	1.21	1.108	1.815	2.375	2.341	3.029	1.628	1.68	0.744	1.192
Acsbg2	0.085	0	0	0	0	0	0	0	0.037	0	0	0	0.127	0.07	0.036	0.029	0	0	0.073	0.163	0	0.044	0	0	0.066	0.036	0.032	0.038	0.077	0.086	0.121	0.118	0.035	0.04	0.088	0.037
Acsbg3	1.665	1.184	1.259	1.624	1.032	0.995	1.5	0.893	1.26	1.268	1.41	1.449	1.859	1.455	0.918	1.37	1.256	1.167	1.534	1.589	1.956	1.508	2.454	1.752	2.114	1.573	1.758	2.263	1.583	1.797	1.724	2.148	1.621	2.015	2.576	2.112
Acsf2	0	0.04	0	0.093	0.125	0.118	0	0.022	0	0.048	0.029	0	0.367	0	0.061	0	0.086	0	0.031	0.055	0	0	0.029	0.054	0.084	0.061	0.027	0.065	0.131	0	0	0	0	0.067	0.037	0.063
Acsf3	13.627	11.371	10.674	8.065	9.781	8.773	9.908	9.167	11.341	9.345	10.775	10.17	10.774	11.788	8.41	9.111	8.037	9.444	12.391	11.8	10.033	9.182	9.797	9.019	10.319	10.677	9.476	10.35	9.115	10.158	11.03	9.093	10.245	9.606	9.562	8.328
Acsl1	24.396	23.241	20.772	18.964	19.09	20.126	20.16	18.796	19.565	19.989	22.254	22.573	21.687	20.933	18.783	18.704	20.79	18.555	24.769	25.657	24.226	25.991	23.486	26.057	25.332	25.3	23.234	24.611	25.124	24.422	25.697	25.671	25.365	23.206	24.95	24.704
Acsl3	21.71	20.308	23.987	22.947	23.563	22.523	23.916	22.982	23.417	22.466	23.787	24.563	19.739	20.783	22.52	24.056	20.402	20.923	20.402	20.778	18.574	17.955	17.893	18.201	18.901	18.787	17.36	18.248	21.01	20.076	18.008	17.024	19.164	19.641	20.653	17.443
Acsl4	34.675	32.056	33.909	33.727	35.662	35.324	32.577	31.841	34.782	34.522	35.335	37.255	32.369	32.834	34.498	33.813	29.621	32.083	37.281	35.401	32.428	32.228	34.209	32.399	32.853	31.755	31.92	30.589	32.428	30.862	32.28	33.315	33.458	32.996	32.14	31.48
Acsl5	25.426	25.689	21.701	23.031	20.275	21.329	21.8	22.813	22.604	22.269	22.584	22.961	24.849	23.97	21.883	20.239	21.985	23.257	20.581	22.38	23.56	19.986	21.514	23.416	23.531	21.563	23.094	21.648	22.534	21.303	18.219	20.202	23.058	22.353	19.117	20.013
Acsl6	22.323	23.422	19.02	18.747	19.238	19.13	18.39	20.367	21.73	20.501	20.289	21.314	22.95	21.368	19.363	18.97	17.937	18.889	22.741	22.222	24.604	22.959	23.845	24.43	24.873	24.627	23.727	23.706	21.395	24.743	23.207	22.876	23.066	21.733	21.313	21.053
Acsm1	0	0	0	0	0	0	0.034	0	0	0	0	0	1.194	0	0	0	0	0	0	0	0	0	0	0	0	0	0.082	0.145	0	0	0.051	0	0	0.05	0	0.047
Acsm2	0	0	0	0	0	0	0	0	0	0	0	0	0	0	0	0	0	0	0	0	0	0	0	0	0	0	0	0	0	0	0	0	0	0	0	0
Acsm3	0.311	0.383	0.35	0.647	0.295	0.486	0.266	0.501	0.269	0.206	0.596	0.159	0.348	0.298	0.462	0.157	0.433	0.16	0.5	0.119	0.305	0.161	0.337	0.374	0.449	0.425	0.117	0.139	0.352	0.352	0.33	0.179	0.387	0.217	0.201	0.17
Acsm4	0.103	0.028	0	0.066	0	0.028	0	0.095	0.045	0.034	0.042	0	0	0.028	0.263	0.035	0	0.035	0	0.039	0	0	0	0.076	0.08	0	0	0.092	0	0	0.097	0	0	0	0	0
Acsm5	0	0	0	0	0	0	0	0	0	0	0	0	0.532	0	0	0	0	0	0	0	0	0	0	0	0	0	0	0	0.04	0	0	0	0	0	0.046	0
Acss1	0.31	0.356	0.177	0.198	0.405	0.454	0.5	0.19	0.08	0.41	0.3	0.211	0.461	0.304	0.105	0.208	0.32	0.275	0.292	0.307	0.242	0.641	0.316	0.389	0.238	0.312	0.631	0.276	0.504	0.218	0.466	0.342	0.282	0.317	0.255	0.379
Acss2	15.188	15.339	12.389	12.783	14.899	14.656	12.343	13.337	16.614	16.183	15.648	15.623	12.393	14.392	14.251	15.332	13.381	11.363	17.775	18.204	13.256	12.029	15.098	12.906	13.479	12.932	13.51	16.028	12.976	13.562	13.349	14.546	12.498	12.175	12.15	11.473
Acss2os	0.472	0.774	0	0.226	0.609	0.384	0.11	0.217	0	0.703	0	0	0	0.483	0	0.238	0	0.484	0.303	0.675	0.277	0.366	0.556	0.131	0.136	0.743	0	0.158	0.16	0.355	0	0	0.147	0.494	0	0.464
Acss3	0	0.011	0	0	0.04	0	0	0	0.017	0	0	0	0.012	0	0	0	0.015	0	0	0	0.015	0	0.031	0	0.015	0.049	0.015	0	0	0.019	0.055	0	0	0.018	0.02	0
Acta1	4.061	3.758	2.72	3.08	3.218	2.885	3.167	2.735	2.88	2.909	1.599	2.078	3.205	3.984	3.843	2.617	2.419	3.342	2.732	1.514	2.108	4.764	3.675	3.19	1.853	3.153	3.152	3.597	3.526	2.559	2.801	4.372	3.111	3.033	3.068	3.283
Acta2	0.029	0.118	0.177	0.083	0.089	0.141	0.269	0	0.037	0.057	0.105	0.059	0.18	0.142	0.11	0.029	0	0.059	0	0.066	0	0.09	0.136	0.128	0.166	0.109	0.033	0	0	0.043	0.081	0.04	0.072	0.04	0.045	0.151
Actb	1721.1	1626.11	2357.51	2236.34	2156.97	2073.23	2098.92	2103.22	2063.04	2022.63	2159.07	1986.9	1798.48	1778.66	2218.06	2110.7	2279.42	2243.55	1489.22	1488.03	1531.56	1602.65	1637.33	1664.19	1505.93	1455.92	1532.15	1553.95	1643.48	1577.53	1534.42	1531.69	1635.1	1572.83	1702.17	1682.31
Actbl2	0	0	0	0	0	0	0	0	0	0	0	0	0	0	0	0	0	0	0	0	0	0	0	0	0	0	0	0	0	0	0.077	0	0	0	0	0
Actc1	3.864	3.462	1.246	0.975	1.208	1.947	1.279	0.841	1.847	1.667	0.8	0.728	2.679	2.291	1.616	1.23	1.272	2.034	6.471	6.406	6.092	6.786	5.336	6.871	8.098	7.943	5.465	5.165	6.075	6.813	6.893	8.501	6.193	4.969	5.033	4.869
Acte1	0	0	0	0	0	0	0	0	0	0	0	0	0	0	0	0	0	0	0	0.048	0	0	0	0	0	0	0	0	0	0	0	0	0	0	0	0
Actg1	313.334	297.545	353.432	343.457	360.507	348.024	330.25	338.427	319.951	319.696	352.662	335.512	297.097	312.628	349.496	346.247	326.076	328.869	280.594	297.171	291.562	283.73	285.878	279.354	281.191	266.022	275.132	267.13	257.647	279.935	282.302	290.255	289.259	254.995	235.239	268.032
Actg2	0.846	0.463	0.83	0.379	0.583	0.919	0.473	0.882	0.732	0.785	0.955	0.404	0.403	0.231	0.861	0.114	0.538	0.926	1.596	1.228	1.193	0.876	0.865	0.812	1.367	0.782	0.957	0.905	0.919	0.595	1.195	0.78	0.771	0.473	1.309	0.592
Actl10	0.247	0.568	0.182	0.853	0.306	0.242	0.138	0.091	0.128	0.442	0.179	0.303	0.485	0.486	0.189	0.299	0.294	0.203	0.318	0.566	0.116	0.69	0.35	0.493	0.057	0.311	0.336	0.528	0.403	0.223	0.558	0.341	0.246	0.207	0.382	0.324
Actl11	0	0	0	0	0	0	0	0	0	0	0	0	0	0	0	0	0	0	0	0	0.022	0	0	0.021	0	0	0	0	0	0.084	0	0	0	0	0	0
Actl6a	57.644	57.832	56.572	57.091	55.673	53.624	56.332	57.326	57.927	58.172	53.005	53.556	57.463	58.697	53.656	57.827	59.731	62.495	54.733	58.727	66.379	64.494	66.546	59.089	62.182	65.312	69.482	66.164	55.704	55.986	63.312	62.733	65.792	57.865	60.022	61.78
Actl6b	12.996	15.06	12.384	12.419	10.433	9.661	12.416	12.864	12.985	13.243	11.361	11.067	10.843	11.85	13.691	12.954	10.17	13.527	12.988	12.929	10.53	10.011	9.34	10.507	13.248	12.19	11.484	10.079	12.171	11.426	11.989	14.026	9.432	9.868	11.665	10.578
Actl7a	1.085	0.769	0.786	0.52	0.407	0.281	0.781	0.726	0.64	0.245	0.477	0.656	0.617	0.97	0.753	1.094	0.47	1.063	2.156	1.695	2.897	1.378	2.617	2.349	1.992	0.684	1.953	1.846	1.473	1.634	2.159	2.454	1.594	1.791	1.831	1.876
Actl7b	2.036	1.885	0.512	0.451	0.431	0.681	0.778	0.384	0.948	1.349	0.442	0.695	1.072	0.812	0.597	0.894	0.808	0.75	2.282	1.315	3.986	2.998	2.031	1.156	2.29	2.236	2.894	2.163	1.559	2.044	2.359	1.876	2.076	1.604	2.019	2.945
Actl9	0	0	0	0	0	0	0	0	0	0	0	0	0	0	0	0	0	0	0	0	0	0	0	0.18	0	0	0	0	0	0	0	0.075	0	0.076	0	0
Actn1	72.161	69.875	54.32	51.584	48.392	49.238	52.858	54.955	56.843	62.539	65.299	63.223	60.601	61.8	57.982	57.281	49.89	49.25	72.497	70.709	61.553	62.681	64.817	62.243	61.314	60.632	55.947	58.838	67.374	63.968	61.097	60	63.055	65.107	63.01	60.533
Actn2	20.013	20.376	24.043	22.841	21.975	21.145	23.484	24.296	22.127	22.947	17.984	17.937	20.49	21.402	19.662	20.795	24.371	26.956	17.77	18.991	23.535	21.182	21.428	21.037	21.52	23.271	23.177	25.717	24.201	23.356	19.203	20.886	22.618	23.569	24.955	24.068
Actn3	0.385	0.485	0.189	0.074	0.106	0.084	0.168	0.189	0.133	0.153	0.342	0.21	0.092	0.189	0.261	0.052	0.122	0	0.297	0.383	0.423	0.319	0.394	0.142	0.682	0.712	0.233	0.275	0.349	0.348	0.798	0.426	0.096	0.395	0.159	0.236
Actn4	100.935	101.653	113.544	114.674	110.515	112.625	112.847	117.509	118.417	119.331	113.017	107.374	111.384	114.124	115.912	116.094	117.853	117.831	95.632	90.244	98.489	93.656	96.867	98.411	94.158	92.785	94.703	94.19	93.804	96.439	91.288	91.469	95.619	93.481	97.42	97.922
Actr10	28.43	32.527	33.378	34.308	34.997	37.156	33.772	32.888	34.398	32.793	33.365	31.814	31.433	30.012	31.623	34.043	36.984	36.47	32.945	32.223	32.201	33.099	30.977	31.55	30.13	30.657	32.897	32.966	24.096	27.887	34.676	30.923	30.772	28.567	26.253	26.84
Actr1a	83.899	82.691	67.379	72.933	64.845	62.703	64.557	66.639	67.821	65.207	65.256	70.23	70.895	73.165	62.04	71.797	61.426	58.743	76.533	73.248	69.384	72.454	66.024	68.207	69.081	67.383	69.338	66.578	64.483	66.306	71.261	69.768	68.757	65.372	62.609	64.5
Actr1b	106.472	110.207	129.281	133.422	126.948	126.115	132.159	131.61	121.878	120.727	113.244	128.261	114.34	122.933	128.482	133.002	130.693	132.964	102.258	92.857	99.636	87.969	96.019	86.596	97.327	92.649	88.216	84.014	77.587	85.07	96.031	95.746	88.34	76.4	77.672	86.072
Actr2	92.77	88.781	80.021	80.282	82.364	82.159	77.83	78.644	76.473	78.908	82.651	90.014	78.867	79.254	75.356	78.313	75.266	74.365	83.462	90.589	77.437	76.316	77.593	76.612	73.627	74.204	78.487	73.121	67.036	70.093	78.141	77.382	77.786	73.129	64.409	66.516
Actr3	54.247	55.143	45.796	44.642	47.341	45.252	44.847	44.036	45.952	48.744	46.732	50.152	46.655	49.213	48.607	48.162	47.109	48.692	55.951	57.332	56.545	57.356	52.463	52.124	52.07	50.201	55.384	58.13	56.007	51.289	55.049	56.256	58.894	59.333	51.897	57.518
Actr3b	17.405	14.337	10.839	9.962	12.538	12.494	12.651	11.098	13.932	11.227	15.961	16.556	11.594	12.906	11.468	12.342	10.199	12.347	13.444	14.589	13.808	11.873	11.668	12.282	12.231	11.716	11.593	11.959	11.625	12.627	11.893	13.335	12.081	10.485	10.747	10.726
Actr5	10.361	9.832	11.591	9.159	10.893	9.357	10.699	11.477	10.609	12.31	11.666	13.159	9.782	10.2	10.04	11.417	9.591	11.269	11.676	11.223	9.824	7.023	12.254	9.402	10.518	9.633	8.898	7.8	9.449	9.021	10.313	9.315	8.534	7.19	7.675	9.13
Actr6	11.826	13.181	16.641	13.804	15.345	15.403	16.923	15.915	16.959	13.025	14.494	13.974	13.686	12.65	17.164	16.191	15.754	17.239	15.303	14.925	13.388	16.784	12.017	13.917	15.624	14.752	17.869	13.725	10.246	13.47	15.161	16.61	15.423	13.959	11.492	13.625
Actr8	20.566	22.956	18.478	19.556	18.239	16.185	21.113	18.715	19.922	21.893	22.086	19.866	20.332	19.195	18.19	19.88	18.914	17.904	19.335	20.83	20.459	21.278	18.434	19.679	19.417	20.005	18.915	19.259	18.757	23.38	24.201	19.622	19.475	16.653	20.828	19.041
Actrt1	0	0	0	0	0	0	0	0	0	0	0	0	0	0	0	0	0	0	0	0	0	0	0	0	0	0	0	0	0	0	0	0	0	0	0	0
Actrt2	0	0	0	0	0	0	0	0	0	0	0	0	0	0	0	0	0	0	0	0	0	0	0	0	0	0	0	0	0	0	0	0	0	0	0	0
Actrt3	0.157	0.193	0.673	0.451	0.405	0.287	0.256	0.757	0.356	0.273	0.522	0.401	0.07	0.032	0.05	0.356	0.514	0.08	0.554	0.09	0.23	0.122	0.092	0.174	0.091	0.445	0.177	0.21	0.16	0.059	0.166	0.054	0.146	0	0	0.257
Acvr1	12.731	12.165	8.319	8.023	7.745	8.171	8.437	8.168	10.265	9.192	8.341	8.826	12.527	11.207	9.757	9.476	8.599	10.843	12.783	12.799	15.284	14.995	12.794	12.282	13.147	13.67	14.038	14.618	13.587	14.124	14.743	14.068	15.421	14.215	13.941	14.943
Acvr1b	19.718	17.929	18.236	18.395	18.886	17.749	17.304	17.804	19.848	19.541	18.749	19.922	17.458	19.181	17.613	18.669	18.121	18.59	18.413	22.141	19.271	19.306	16.332	19.382	20.527	20.268	18.468	19.254	18.738	18.501	18.563	18.211	18.888	18.66	19.396	19.428
Acvr1c	0.213	0.195	0.121	0.102	0.068	0.08	0.107	0.083	0.053	0.155	0.069	0.059	0.051	0.107	0.063	0.132	0.088	0.05	0.179	0.347	0.558	0.267	0.203	0.309	0.312	0.196	0.334	0.383	0.334	0.383	0.475	0.362	0.265	0.286	0.317	0.237
Acvr2a	14.899	14.174	10.964	12.286	11.65	12.341	10.474	11.393	11.216	12.338	10.678	12.241	13.083	12.664	12.237	10.633	12.91	13.02	17.409	17.976	19.326	20.367	21.279	22.866	21.145	19.741	22.191	21.85	19.236	19.385	20.671	20.967	19.8	20.001	20.823	20.059
Acvr2b	4.229	3.892	3.657	4.329	3.878	4.097	4.173	4.067	3.898	4.741	3.938	4.235	4.434	4.136	4.289	3.463	4.184	4.06	4.006	4.238	3.872	4.08	4.051	3.936	4.134	4.276	3.801	4.155	3.938	4.105	4.105	4.2	4.011	3.904	3.905	3.923
Acvrl1	3.388	3.053	3.025	3.118	3.276	2.856	2.955	3.889	3.379	3.814	3.411	2.786	2.746	2.936	3.312	3.395	3.406	3.536	2.618	2.692	2.392	2.918	2.425	2.104	2.486	1.875	2.393	1.937	1.941	2.182	2.129	2.003	1.923	2.133	1.908	2.132
Acy1	11.851	14.731	13.331	11.759	13.509	12.581	16.249	13.489	15.043	13.865	12.412	13.336	11.361	11.01	9.85	12.46	13.994	14.367	12.202	11.869	10.726	11.784	11.675	13.183	11.487	11.634	11.028	12.205	12.05	10.118	10.505	11.839	11.286	8.739	9.046	9.086
Acy3	1.387	1.943	1.558	1.551	1.014	2.212	2.099	1.912	2.249	1.378	1.677	1.715	2.322	0.946	2.351	1.456	1.376	1.185	1.114	1.191	1.018	1.614	1.158	1.6	1.267	1.383	1.242	0.463	1.177	0.957	1.713	1.198	1.723	0.968	2.055	1.137
Acyp1	7.194	8.062	7.4	7.392	6.234	7.064	7.479	6.968	7.417	6.637	7.303	6.836	4.531	6.103	6.615	6.797	5.126	6.193	6.688	5.443	3.697	6.978	6.967	4.624	5.634	5.664	5.595	4.55	3.662	5.512	6.53	5.414	6.546	4.305	3.775	4.55
Acyp2	3.98	5.986	7.86	7.104	9.59	7.386	8.96	5.489	6.598	6.701	4.815	5.431	4.739	4.981	7.591	5.905	4.346	9.867	4.548	5.571	5.714	5.319	8.082	5.143	6.125	4.318	5.629	7.24	4.953	5.992	6.089	6.111	6.458	3.859	1.881	4.931
Ada	6.53	6	5.39	6.43	5.26	5.675	6.935	5.724	5.592	5.666	5.266	5.792	5.715	5.67	5.259	4.475	5.549	5.94	6.269	4.836	4.858	4.594	5.133	2.893	4.422	5.21	4.335	5.004	6.265	4.588	4.857	4.391	4.87	4.559	4.444	6.054
Adad1	0	0	0	0	0	0	0	0	0	0	0	0	0	0	0	0	0	0	0	0	0	0	0	0	0	0.047	0	0	0	0	0	0	0	0.053	0	0
Adad2	0	0	0	0	0	0	0	0	0	0	0	0	0	0	0	0	0	0	0	0	0	0.117	0	0	0	0	0	0	0	0.057	0	0	0	0	0	0
Adal	0.109	0.045	0	0	0	0.022	0.025	0	0	0	0.066	0	0.146	0	0.035	0.082	0	0.112	0	0.031	0.032	0	0.192	0	0.094	0.206	0	0	0	0.082	0	0.113	0.034	0	0	0.036
Adam10	22.184	19.587	17.444	18.08	17.389	16.802	16.512	19.137	18.005	18.635	19.553	20.693	18.775	19.49	15.885	17.23	17.642	17.456	21.711	21.517	20.327	20.937	18.242	19.472	20.03	20.424	21.475	20.354	19.606	19.293	21.097	19.532	20.87	22.905	21.066	21.394
Adam11	0.087	0.191	0.249	0.223	0.15	0.26	0.135	0.254	0.17	0.318	0.352	0.149	0.117	0.274	0.443	0.307	0.467	0.253	0.392	0.067	0.137	0.248	0.24	0.225	0.151	0.055	0.132	0.214	0.138	0.306	0.021	0.06	0.199	0.183	0.157	0.229
Adam12	5.567	5.963	3.673	3.384	2.485	3.04	3.034	3.51	3.537	3.486	4.279	4.501	5.412	5.083	3.232	2.971	3.742	3.649	6.226	6.465	6.676	6	6.553	6.852	7.564	7.318	6.354	7.26	7.519	7.16	5.883	6.638	7.34	7.962	6.727	7.075
Adam15	36.709	37.403	41.398	38.283	35.742	35.013	39.299	41.983	39.019	40.689	40.527	42.138	36.173	36.354	40.844	39.556	32.735	37.759	41.295	38.483	39.264	36.871	35.954	35.194	39.322	35.37	34.025	35.247	32.322	33.837	40.865	40.703	35.017	30.485	28.428	30.583
Adam17	17.038	17.951	16.727	16.59	16.701	17.335	16.571	15.829	17.114	17.754	15.916	16.502	17.922	19.551	14.512	15.593	16.041	16.307	16.622	16.115	18.193	16.877	16.917	16.126	17.068	16.453	15.348	16.125	16.004	15.685	17.337	16.897	17.042	15.457	16.442	15.528
Adam18	0	0	0.077	0	0.032	0.026	0	0.029	0	0	0.076	0	0.028	0	0	0	0	0.032	0.04	0	0.111	0	0	0	0	0.04	0	0.042	0.085	0.095	0.044	0.174	0	0.088	0	0
Adam19	36.888	34.043	25.897	27.588	25.265	23.965	25.041	25.706	31.845	30.584	29.038	30.171	33.835	34.088	25.464	26.746	28.159	27.055	30.151	29.764	29.386	30.993	30.785	32.19	30.134	28.77	28.867	29.253	29.463	29.054	27.921	29.895	28.232	30.284	31.758	32.27
Adam1a	0.312	0.295	0.706	0.483	0.396	0.43	0.246	0.618	0.28	0.381	0.203	0.81	0.814	0.334	0.458	0.556	0.4	0.418	0.37	0.467	0.958	1.08	0.99	1.09	0.831	0.635	1.004	0.737	0.651	0.722	0.407	0.729	0.895	0.904	0.816	0.755
Adam1b	0.2	0.073	0.163	0	0.183	0.036	0.041	0.061	0.086	0.044	0.054	0.068	0.139	0.164	0.141	0.022	0.053	0.068	0.143	0.305	0.157	0.069	0.105	0.295	0.205	0.112	0.302	0.148	0.181	0.033	0.188	0.123	0.193	0.31	0.206	0.175
Adam2	0	0	0.035	0	0	0	0	0	0.111	0	0.069	0	0	0	0	0	0	0	0	0	0	0	0	0	0	0	0.065	0	0	0	0	0	0	0	0	0
Adam20	0	0	0	0	0	0	0	0	0	0	0	0	0	0	0	0	0	0	0	0	0	0	0	0	0	0	0	0	0	0	0	0	0	0	0	0
Adam21	0.152	0.042	0.156	0.122	0.052	0.186	0.166	0.14	0.132	0.101	0.061	0.052	0.136	0.083	0.291	0.23	0.121	0.287	0.065	0.029	0	0.118	0.12	0.141	0.088	0.16	0.144	0	0.103	0.229	0.215	0	0.347	0.213	0.196	0.133
Adam22	2.025	2.537	1.251	1.445	1.248	1.279	1.338	1.616	1.344	1.443	1.481	1.783	2.068	1.871	1.337	1.179	1.346	1.304	2.533	2.454	2.554	2.01	2.267	2.547	2.654	2.848	3.019	2.486	2.867	2.99	2.217	2.43	2.195	2.586	2.768	2.543
Adam23	15.62	16.522	11.702	12.603	10.704	10.735	10.849	11.645	11.372	12.29	12.51	13.351	16.214	16.388	12.336	10.554	11.951	11.047	16.009	15.43	15.867	16.087	15.173	15.119	15.043	16.466	15.726	15.074	16.247	16.088	15.626	15.733	14.932	14.506	14.987	14.967
Adam24	0	0	0	0	0	0	0	0	0	0	0	0	0	0	0	0	0	0	0	0	0	0	0	0	0	0	0	0	0	0.039	0	0	0	0	0	0
Adam25	0	0	0	0	0	0	0	0	0	0	0	0	0	0	0	0	0	0	0	0	0	0	0	0	0	0	0	0	0	0	0	0	0	0	0	0
Adam26a	0	0	0	0	0	0	0	0	0	0	0	0	0	0	0	0	0	0.031	0	0	0	0	0	0	0	0	0	0	0	0	0	0	0	0	0	0
Adam26b	0	0	0	0	0	0	0	0	0	0	0	0	0	0	0	0	0	0	0	0	0	0	0	0	0	0	0	0	0	0	0	0	0	0	0	0
Adam28	0	0	0.056	0.029	0	0.012	0.014	0.056	0	0	0	0	0.014	0	0	0.061	0	0	0	0	0	0	0	0	0	0.057	0	0	0	0	0	0	0	0.021	0	0
Adam29	0	0	0	0	0	0	0	0	0	0	0	0	0	0	0	0	0	0	0	0	0	0	0	0	0	0	0	0	0	0	0	0	0	0	0	0
Adam3	0.136	0.044	0.166	0.104	0	0.11	0.025	0.174	0.246	0.377	0.164	0	0.024	0.111	0.138	0.082	0.226	0.167	0.07	0.217	0.223	0.084	0.192	0.09	0.25	0.171	0.307	0.036	0.221	0.286	0.306	0.225	0.101	0.303	0.294	0.071
Adam30	0.252	0.138	0.077	0.02	0.065	0.017	0.059	0.019	0.163	0.125	0.051	0.064	0.412	0.258	0.027	0.148	0.075	0.108	0.297	0.24	0.296	0.228	0.272	0.163	0.218	0.291	0.261	0.308	0.313	0.411	0.444	0.261	0.261	0.293	0.357	0.358
Adam32	1.98	2.255	1.449	1.842	1.892	1.589	1.624	1.168	1.687	1.938	1.18	1.028	2.111	1.864	1.804	1.698	1.866	1.425	2.128	1.997	1.736	2.11	1.673	1.408	1.092	1.527	1.304	1.383	1.083	1.468	2.504	2.655	2.608	1.816	1.463	2.404
Adam33	0.282	0.173	0.23	0.158	0.121	0.134	0.219	0.151	0.152	0.187	0.142	0.048	0.084	0.212	0.179	0.308	0	0.048	0.211	0.269	0.083	0.073	0.111	0.208	0.108	0.266	0.186	0.157	0.287	0.318	0.265	0.13	0.146	0.229	0.036	0.246
Adam34	0	0	0	0	0.061	0	0	0	0	0	0	0	0	0	0	0	0	0	0	0	0	0	0	0	0	0	0	0	0	0	0	0	0	0	0	0
Adam34l	0	0	0	0	0	0	0	0	0	0	0	0	0	0	0	0	0	0	0	0	0	0	0	0	0	0	0	0	0	0	0	0	0	0	0	0
Adam39	0	0	0	0	0	0	0	0	0	0	0	0	0	0	0	0	0	0	0	0	0	0	0	0	0	0	0	0	0	0	0	0	0	0	0	0
Adam4	0.057	0.141	0.14	0.247	0	0.279	0.08	0.21	0.074	0.199	0.035	0.029	0.383	0.351	0.036	0.029	0.306	0.234	0.073	0.164	0.235	0.266	0.236	0.348	0.165	0.108	0.194	0.115	0.078	0.301	0.323	0.118	0.391	0.12	0.133	0.3
Adam5	0	0.058	0.058	0.136	0.073	0.174	0.088	0.065	0	0.094	0.086	0.049	0.063	0.058	0.181	0.072	0.113	0.097	0.061	0.027	0.167	0.184	0.168	0.131	0.082	0.149	0.027	0.095	0.29	0.107	0.067	0.229	0.177	0.132	0.11	0.093
Adam6a	0	0	0	0	0	0	0	0	0	0	0	0	0	0	0	0	0	0	0	0	0	0	0	0	0	0	0	0	0	0	0	0	0	0	0	0
Adam6b	0	0	0	0	0	0	0	0	0	0	0	0	0	0	0	0	0	0	0	0	0	0	0	0	0	0	0	0	0	0	0	0	0	0	0	0
Adam7	0.086	0.018	0.079	0.041	0.022	0.017	0	0.02	0.028	0.043	0	0	0.115	0.053	0.109	0.022	0	0.022	0.055	0	0	0.066	0	0.024	0	0.108	0.073	0.029	0.145	0	0.121	0.089	0.08	0.03	0	0.056
Adam8	2.285	2.851	1.604	1.118	1.155	0.64	0.909	1.094	0.772	1.561	1.065	0.755	1.509	1.988	0.757	0.768	1.134	0.806	2.723	2.508	3.047	3.066	2.385	1.924	3.379	3.178	2.208	2.068	3.457	2.544	2.756	3.124	2.899	2.891	2.65	2.685
Adam9	70.088	69.45	65.873	63.343	58.833	60.887	59.269	63.694	67.941	68.177	66.455	70.919	73.001	70.333	60.769	57.973	62.81	61.63	71.924	74.844	78.699	76.849	77.486	77.69	75.402	76.545	76.534	72.168	78.175	78.92	71.533	74.971	75.081	76.447	76.049	73.825
Adamdec1	0	0	0	0	0	0	0	0.028	0	0	0	0	0	0	0	0	0	0	0	0	0	0	0	0	0	0	0	0	0	0	0	0	0	0	0	0.04
Adamts1	1.413	1.184	1.881	1.297	1.365	1.213	1.486	1.369	1.695	1.811	1.25	1.539	1.194	1.468	1.41	1.317	1.502	1.496	0.664	0.609	0.642	0.92	0.878	0.791	1.192	1.053	0.825	0.893	0.825	0.549	0.601	1.008	0.604	0.636	0.728	0.698
Adamts10	2.362	2.719	2.375	1.842	1.737	1.758	2.185	1.656	2.007	1.722	1.562	1.983	1.791	2.019	1.945	1.935	2.328	1.709	1.639	2.511	1.457	1.846	1.343	1.713	2.236	1.713	1.384	1.227	1.477	1.433	1.176	1.973	1.626	1.02	1.63	1.204
Adamts12	0.017	0	0	0.008	0	0	0	0	0	0.009	0	0	0.015	0.014	0.022	0	0.041	0.009	0	0	0	0.013	0.03	0	0.03	0.043	0.01	0	0.035	0.013	0.012	0.024	0	0.048	0	0
Adamts13	0.546	0.654	0.398	0.538	0.518	0.601	0.564	0.529	0.287	0.66	0.411	0.634	0.461	0.75	0.563	0.372	0.527	0.303	0.588	0.625	0.433	0.481	0.4	0.409	0.715	0.483	0.501	0.651	0.401	0.622	0.688	0.795	0.55	0.536	0.457	0.484
Adamts14	0	0.012	0	0	0	0.012	0.013	0	0.056	0.029	0.017	0	0	0	0	0	0	0	0	0.016	0	0	0	0	0	0.054	0	0.019	0.019	0.043	0	0.02	0	0	0.067	0
Adamts15	0	0.01	0	0	0	0	0	0	0	0	0	0	0.022	0	0	0	0	0.013	0	0	0	0	0.043	0	0.028	0	0	0	0.017	0.018	0	0	0.015	0	0	0
Adamts16	0.115	0.13	0.159	0.166	0.208	0.153	0.134	0.132	0.019	0.157	0.105	0.177	0.116	0.118	0.22	0.145	0.154	0.133	0.111	0.066	0.068	0.134	0.153	0.096	0.083	0.091	0.147	0.058	0.039	0.13	0.041	0.02	0.018	0.02	0.089	0.076
Adamts17	0.062	0.081	0	0.024	0.051	0	0.034	0.079	0.048	0	0	0.013	0.022	0.02	0	0	0.029	0	0.047	0.085	0.014	0.019	0.044	0.027	0.071	0.031	0.014	0.082	0.05	0.056	0.052	0.085	0.076	0.069	0.076	0.048
[truncated: 23,240 more rows]

## Sheet: Group 1
	baseMean	log2FoldChange	lfcSE	stat	pvalue	padj
Zc3h14	1933.22	-0.158503	0.0722952	-2.19243	0.0283481	0.247252
Troap	1299.15	0.195009	0.0887609	2.19702	0.0280193	0.245507
Clca2	2.94681	-0.491397	1.71077	-0.287237	0.773931	NA
1810013L24Rik	673.658	-0.0694422	0.116014	-0.598567	0.549462	0.866328
Srsf7	3232.98	-0.0779969	0.059831	-1.30362	0.192363	0.621613
Fignl2	325.87	-0.117492	0.165135	-0.71149	0.476781	0.837442
Sema6a	591.54	-0.27296	0.123839	-2.20415	0.0275138	0.242471
Anapc15	291.063	0.178964	0.177625	1.00754	0.313675	NA
Misp3	13.4866	-0.33765	0.800928	-0.421573	0.673336	NA
Nmb	19.1691	0.198734	0.676874	0.293606	0.769059	NA
Tcerg1	2961.2	0.0303785	0.0678509	0.447725	0.654352	0.908087
Zfp712	142.313	-0.152839	0.249576	-0.612396	0.540276	NA
Fam129c	56.2373	0.252804	0.410494	0.615854	0.537991	NA
Atp5g3	3426.43	0.0858811	0.0568885	1.50964	0.131136	0.531445
Pifo	0	NA	NA	NA	NA	NA
Olfr1045	0	NA	NA	NA	NA	NA
Olfr1049	0	NA	NA	NA	NA	NA
Vsx1	0.974421	3.21174	3.48667	0.921148	0.356973	NA
Fyco1	400.742	-0.138256	0.154849	-0.892846	0.371939	0.778072
Tlr3	2.26271	-0.699622	1.93402	-0.361745	0.717543	NA
Olfr1444	0.610839	-2.93374	4.21774	-0.695571	0.486698	NA
Olfr150	0.30542	-1.92063	4.98762	-0.385079	0.700179	NA
Ifi44	2.7892	-2.33791	1.95227	-1.19753	0.2311	NA
Trafd1	576.85	-0.0970725	0.133263	-0.728427	0.466352	0.833724
Erfl	4.77471	-0.0122186	1.4082	-0.00867676	0.993077	NA
Krt80	0.433903	2.03014	4.42637	0.458648	0.646487	NA
Armc8	678.346	-0.149691	0.118306	-1.26529	0.205768	0.637605
Ppil4	939.496	0.129234	0.100551	1.28525	0.198703	0.62982
C530005A16Rik	6.97356	1.30425	1.14384	1.14023	0.25419	NA
Katnbl1	614.062	-0.0534159	0.122334	-0.436638	0.662374	0.909902
Gm21693	0	NA	NA	NA	NA	NA
Spag9	2692.55	-0.0503229	0.0651391	-0.772545	0.439792	0.820892
Gm5860	0	NA	NA	NA	NA	NA
Taz	295.289	0.0383428	0.172649	0.222086	0.824247	NA
Gfpt1	2320.73	-0.0442345	0.0669085	-0.66112	0.508535	0.852367
Abcc5	1377.27	-0.221629	0.0840335	-2.63739	0.00835471	0.120621
Kcnmb4	31.4157	-0.128836	0.571048	-0.225614	0.821502	NA
Gm4013	9.05205	0.60159	1.11377	0.540141	0.5891	NA
Hpcal1	227.584	-0.193998	0.229657	-0.844728	0.398263	NA
Tbc1d31	3730.07	0.131737	0.0569247	2.31424	0.0206547	0.205014
Tmem176b	676.156	0.211612	0.116382	1.81825	0.0690261	0.400446
Mir5110	0.478037	2.1579	4.65965	0.463103	0.64329	NA
Mir5108	0	NA	NA	NA	NA	NA
Cyp3a13	1.00061	-0.59917	3.16806	-0.189129	0.849992	NA
Akap7	241.017	-0.0125693	0.193072	-0.0651014	0.948093	NA
Ablim1	1968.32	0.161533	0.073944	2.18453	0.0289234	0.249415
Lcn5	0	NA	NA	NA	NA	NA
Ulk1	780.403	-0.219943	0.126347	-1.74079	0.0817211	0.426977
Cyp4b1	135.375	0.174703	0.268682	0.650225	0.515547	NA
Golga3	1504.17	0.0486112	0.0811149	0.599288	0.548981	0.866328
Mir1193	0	NA	NA	NA	NA	NA
Wdyhv1	389.933	0.267755	0.153527	1.74402	0.0811553	0.425205
Traf1	0	NA	NA	NA	NA	NA
Atoh1	0	NA	NA	NA	NA	NA
Rxra	66.0145	0.36405	0.375082	0.970589	0.331753	NA
Dapk3	538.121	-0.341612	0.145344	-2.35037	0.018755	0.194868
Mir7002	0	NA	NA	NA	NA	NA
Mir6998	3.71878	0.621463	1.54549	0.402115	0.6876	NA
Ap3m2	324.674	0.259989	0.169155	1.53699	0.124295	0.51861
Sirt2	791.955	0.107733	0.1141	0.944197	0.345069	0.756917
Inhbc	0.978645	-0.351711	2.97983	-0.11803	0.906043	NA
Slit3	3228.58	0.0928869	0.0573603	1.61936	0.10537	0.482715
Cts3	0	NA	NA	NA	NA	NA
Olfr74	0	NA	NA	NA	NA	NA
Dcakd	3515.27	0.0544319	0.0603579	0.90182	0.367153	0.77399
Vps35l	1046.6	0.0573623	0.0954751	0.600809	0.547967	0.86601
Cyhr1	1153.16	0.147023	0.0912202	1.61174	0.107019	0.485482
Taf10	504.404	0.0604756	0.143507	0.421412	0.673455	0.914454
Hagh	420.86	-0.00279967	0.146672	-0.019088	0.984771	0.996213
Ogfod3	216.887	0.0500109	0.208168	0.240243	0.810142	NA
Syn1	810.029	-0.0636333	0.125034	-0.508926	0.610804	0.890298
Glyatl3	3.00819	3.24852	2.14613	1.51366	0.130112	NA
Slx	0	NA	NA	NA	NA	NA
Ccl27a	2.58547	1.72366	1.99586	0.863616	0.387799	NA
Sqor	27.106	-0.355917	0.566334	-0.628458	0.529704	NA
Fundc2	238.655	0.00992591	0.193348	0.0513369	0.959057	NA
Rab5if	1022.95	-0.019461	0.0962345	-0.202225	0.839741	0.959739
H1f5	37.8662	0.315373	0.490613	0.642815	0.520344	NA
Ankrd2	10.4511	0.00946746	0.908549	0.0104204	0.991686	NA
Pop4	350.44	0.0171948	0.175642	0.0978965	0.922014	0.978493
Carnmt1	102.037	-0.338413	0.293056	-1.15477	0.248183	NA
Iqcm	1.05191	1.47346	3.18814	0.46217	0.64396	NA
Clcc1	530.392	0.0134105	0.133918	0.10014	0.920233	0.978105
Magea2	5.01403	-0.156412	1.3087	-0.119517	0.904866	NA
Ilf3	2819.76	-0.0278239	0.0623796	-0.446041	0.655568	0.908431
Tpd52l2	717.584	0.0971225	0.113697	0.854221	0.392983	0.795629
Arhgap25	33.4529	-0.00560163	0.593135	-0.00944411	0.992465	NA
Banf1	1172.24	0.0602403	0.0897636	0.6711	0.502157	0.848363
Tbc1d23	978.647	-0.0611471	0.0976454	-0.626215	0.531174	0.86072
4930473A02Rik	28.6448	0.281624	0.550721	0.511373	0.60909	NA
Pard3	1829.44	-0.152495	0.0753056	-2.02502	0.0428657	0.311964
Rorc	178.414	-0.0743945	0.221661	-0.335623	0.737155	NA
Krtap4-6	0	NA	NA	NA	NA	NA
1700017L05Rik	0	NA	NA	NA	NA	NA
1700123J17Rik	0	NA	NA	NA	NA	NA
Evi5l	600.909	-0.0833172	0.123117	-0.676731	0.498577	0.848072
Pex5l	0.610839	-2.93374	4.21774	-0.695571	0.486698	NA
Mtmr1	3.88555	-1.41035	1.51231	-0.93258	0.351037	NA
Mtor	2522.68	0.0261635	0.0659688	0.396605	0.691659	0.921961
Zfp758	161.427	0.137721	0.244221	0.563921	0.572808	NA
Plekhh2	1.05191	1.47346	3.18814	0.46217	0.64396	NA
Adgrl3	14.876	0.0138916	0.822047	0.0168988	0.986517	NA
Golga5	540.455	0.115183	0.129203	0.891488	0.372667	0.778659
Plekhb1	12.4738	0.390368	0.858221	0.454857	0.649212	NA
Nufip1	486.957	0.165316	0.136488	1.21122	0.225813	0.65809
Gm9866	0	NA	NA	NA	NA	NA
Smap1	792.616	-0.0617316	0.107562	-0.573914	0.566026	0.871048
Tepp	4.24135	0.0740805	1.42876	0.0518495	0.958649	NA
Acox2	0.610839	-2.93374	4.21774	-0.695571	0.486698	NA
Hars2	489.235	0.17556	0.138218	1.27017	0.204025	0.636012
Gpa33	2.75417	4.70013	2.22073	2.11648	0.0343041	NA
Sdhb	3994.6	-0.0287868	0.0529388	-0.543775	0.586596	0.88097
Gmpr	225.48	0.296	0.211653	1.39851	0.161959	NA
Krt90	0	NA	NA	NA	NA	NA
Me1	1366.7	-0.0970036	0.0867416	-1.1183	0.263437	0.696559
Klk11	0	NA	NA	NA	NA	NA
Magt1	1010.54	-0.139134	0.0983872	-1.41415	0.157317	0.572356
Mcam	1435.48	-0.12415	0.0838616	-1.48042	0.138761	0.544684
Pbld1	7.08932	-0.327069	1.11865	-0.292378	0.769998	NA
Tab2	2871.05	-0.151019	0.0603382	-2.50287	0.012319	0.151599
Mettl27	104.891	0.355505	0.316719	1.12246	0.261666	NA
Trmt1	1270.89	0.0800245	0.09621	0.83177	0.405539	0.803345
Vps37c	440.706	-0.078959	0.146733	-0.538115	0.590498	0.882621
Sec23a	2041.04	0.0750652	0.0694987	1.0801	0.2801	0.71012
Rara	1464.14	0.0583067	0.0821456	0.709797	0.47783	0.837442
Med1	1949.03	0.00666934	0.0805268	0.0828214	0.933994	0.980353
Ap5b1	27.0696	-0.597287	0.575236	-1.03833	0.299115	NA
Bag5	261.711	0.131159	0.187725	0.698676	0.484754	NA
Pdcd2l	466.961	0.0492922	0.139132	0.354283	0.723127	0.932417
Ctcf	1421.28	0.113395	0.0835978	1.35644	0.17496	0.597544
Mnd1	46.7058	-0.278013	0.441993	-0.628998	0.52935	NA
Tktl1	23.7274	-0.0829027	0.612368	-0.13538	0.892311	NA
Lix1	1128.64	-0.0626886	0.0935296	-0.670254	0.502696	0.848363
Ctnnbl1	1739.16	0.0516871	0.0749441	0.689676	0.490398	0.844316
Snph	163.132	-0.149555	0.23439	-0.638062	0.523433	NA
Raet1e	2.82509	0.645496	1.85584	0.347818	0.727977	NA
Ppm1m	141.592	0.183422	0.264708	0.69292	0.48836	NA
Prkar1a	29035.3	0.117255	0.0293566	3.99416	6.49229e-05	0.00366598
Slc27a3	107.148	-0.0140137	0.291272	-0.0481123	0.961627	NA
Impdh2	219.73	-0.0207319	0.209167	-0.0991168	0.921046	NA
Tiprl	1391.22	0.0102802	0.0833633	0.123318	0.901855	0.973825
Uaca	461.763	-0.1964	0.14331	-1.37045	0.170546	0.592289
Smim31	0	NA	NA	NA	NA	NA
Calca	0	NA	NA	NA	NA	NA
Mir6402	0.272371	-1.8372	4.99331	-0.367931	0.712924	NA
Phf3	2752.65	-0.00438008	0.072178	-0.0606844	0.951611	0.984536
F930015N05Rik	0	NA	NA	NA	NA	NA
9330020H09Rik	48.7689	-0.586356	0.422898	-1.38652	0.165588	NA
Gm13884	0	NA	NA	NA	NA	NA
Gm7443	2.05643	-0.446374	2.0139	-0.221647	0.824589	NA
Ube2q2	264.817	-0.225997	0.201786	-1.11998	0.262721	NA
Rfx3	1193.03	0.0366879	0.0941598	0.389634	0.696807	0.92376
Bri3	655.361	-0.197073	0.132903	-1.48283	0.138119	0.544125
Fbxo27	1.84223	4.12527	2.54323	1.62206	0.104791	NA
Eps15l1	1264.36	0.0313107	0.0885656	0.353531	0.72369	0.93252
Tmprss15	0	NA	NA	NA	NA	NA
Max	1410.42	0.174831	0.0857912	2.03787	0.0415634	0.303776
Ttc8	550.744	0.462951	0.136482	3.39202	0.0006938	0.021638
Vti1b	594.889	0.211797	0.130425	1.62389	0.104399	0.482496
Cpsf3	1252.63	0.00501738	0.0867307	0.0578502	0.953868	0.985543
Nlgn1	0.672921	2.65808	3.69565	0.719247	0.471989	NA
Casq2	0.717055	2.74325	3.94324	0.695685	0.486626	NA
Pidd1	321.191	-0.108551	0.165882	-0.654384	0.512865	0.85402
Asb4	0	NA	NA	NA	NA	NA
Orc4	1625.25	-0.0141817	0.0836773	-0.169481	0.865418	0.968278
Mapkbp1	394.272	0.00169587	0.15517	0.0109291	0.99128	0.997503
Mospd1	161.357	-0.0316627	0.249827	-0.126739	0.899147	NA
Banf2	2.39521	-1.47125	1.91455	-0.768458	0.442215	NA
Dclk1	602.119	-0.201773	0.123628	-1.63209	0.102661	0.47892
Gpcpd1	1266.19	0.057468	0.0916516	0.627026	0.530642	0.86072
Sinhcaf	580.071	0.0252038	0.125185	0.201333	0.840438	0.9598
Acbd5	1098.59	-0.137908	0.0919434	-1.49992	0.133635	0.53648
Mir7073	0.30542	-1.92063	4.98762	-0.385079	0.700179	NA
Myo7a	154.578	-0.145659	0.247493	-0.588541	0.556169	NA
4930548K13Rik	0	NA	NA	NA	NA	NA
Luc7l2	3540.33	0.0277535	0.0584232	0.475042	0.634757	0.901071
Dnah8	19.9254	-0.496689	0.670349	-0.740941	0.458729	NA
Evc	0.194884	0.982679	4.99009	0.196926	0.843885	NA
Shroom2	0	NA	NA	NA	NA	NA
1500009C09Rik	7.45885	1.42382	1.13056	1.2594	0.207887	NA
Kmt2e	2492.96	-0.0636332	0.0634973	-1.00214	0.316276	0.737977
Setd5	4151.08	0.00316469	0.0566926	0.055822	0.955484	0.986143
Pcyox1	960.653	0.0153549	0.0998529	0.153775	0.877787	0.969967
Arpp21	19.2368	1.0407	0.690068	1.50812	0.131525	NA
Iyd	0.389769	1.89155	4.903	0.385795	0.699649	NA
Mir7077	0	NA	NA	NA	NA	NA
Smim4	36.931	-0.127643	0.483151	-0.264189	0.791634	NA
Smc6	1611.87	-0.0686113	0.0793024	-0.865186	0.386937	0.791865
Nsmf	447.761	0.0836841	0.143842	0.581779	0.560716	0.869159
Hmbs	772.112	0.0613364	0.109987	0.557672	0.577069	0.877692
Slc35b1	682.795	-0.0497168	0.117773	-0.422143	0.672921	0.914279
Mir7081	1.21344	3.52478	2.96229	1.18988	0.234092	NA
Synj2	324.394	-0.134922	0.17241	-0.782565	0.433883	0.818499
Suds3	1896.2	0.0477241	0.0785288	0.607728	0.543368	0.863797
Ptk2b	7.82421	0.0811308	1.17079	0.0692958	0.944754	NA
Gfm2	1386.91	0.00327232	0.0825845	0.039624	0.968393	0.990216
Rlim	1035.96	0.09515	0.0961585	0.989512	0.322413	0.740987
Ddt	311.571	-0.10896	0.168395	-0.647051	0.517599	0.85463
Epha3	10.2859	-0.148471	0.917576	-0.161807	0.871457	NA
Gatad2a	2612.69	0.0434572	0.0625037	0.695275	0.486883	0.842378
Shc1	2689.43	-0.0602177	0.0729938	-0.824971	0.409388	0.803907
Anks1b	21.6425	-0.259719	0.62956	-0.41254	0.679944	NA
Cdk6	0.772675	-1.45542	3.34589	-0.434988	0.663571	NA
Cdk5r2	833.718	-0.196701	0.107973	-1.82176	0.068491	0.398251
Cdk5r1	155.905	0.233083	0.237122	0.982967	0.325624	NA
Kdm1a	3475.62	0.011306	0.0566984	0.199406	0.841946	0.960395
Olfr192	0	NA	NA	NA	NA	NA
Scaf4	2057.43	-0.0926324	0.072598	-1.27596	0.201968	0.633371
4930557J02Rik	0	NA	NA	NA	NA	NA
6030466F02Rik	0.194884	0.982679	4.99009	0.196926	0.843885	NA
Plcxd2	3.93201	0.776082	1.50379	0.516083	0.605797	NA
Morc2a	1824.41	-0.0876337	0.0733446	-1.19482	0.232157	0.666314
Atp6v1c2	20.2037	-1.36424	0.68078	-2.00393	0.045077	NA
C5ar1	0	NA	NA	NA	NA	NA
Map1a	1797.75	0.0625585	0.0782143	0.799835	0.423806	0.812884
Gja5	0.610839	-2.93374	4.21774	-0.695571	0.486698	NA
Runx2	99.2375	-0.0887325	0.296485	-0.299281	0.764725	NA
Gja3	0.194884	0.982679	4.99009	0.196926	0.843885	NA
Ackr3	2.22905	0.606064	1.95991	0.309231	0.757146	NA
Socs1	35.7859	-0.65543	0.497105	-1.31849	0.187339	NA
Sort1	1869.54	0.036958	0.0760161	0.486187	0.626835	0.897047
Rangrf	52.4463	0.123587	0.430156	0.287308	0.773876	NA
Phyhd1	79.7961	-0.241272	0.341133	-0.707266	0.479401	NA
Slc4a9	10.6312	0.272957	0.91762	0.297462	0.766114	NA
Specc1	55.2175	-0.00644759	0.410918	-0.0156907	0.987481	NA
Gtf2a2	477.301	-0.0168161	0.138481	-0.121433	0.903348	0.973825
Deaf1	370.412	0.136724	0.15848	0.862721	0.388291	0.793124
Mtarc1	1.04474	-0.477423	2.91216	-0.163941	0.869777	NA
Set	5255.41	0.042706	0.0492118	0.867799	0.385504	0.790726
Glra3	0	NA	NA	NA	NA	NA
Dnhd1	104.494	-0.520681	0.295272	-1.76339	0.0778344	NA
Tmem247	0	NA	NA	NA	NA	NA
Pgpep1l	1.66275	-0.142708	2.37292	-0.0601402	0.952044	NA
Notch3	105.585	-0.714822	0.290372	-2.46174	0.0138263	NA
Gtsf1l	1.15528	-2.00421	3.09771	-0.646996	0.517634	NA
Chml	371.328	-0.0288023	0.164381	-0.175217	0.860909	0.967096
Rnf212	0.433903	2.03014	4.42637	0.458648	0.646487	NA
Tceal8	102.974	-0.469106	0.298368	-1.57224	0.115895	NA
Olfr935	0	NA	NA	NA	NA	NA
Gm5087	0	NA	NA	NA	NA	NA
Slco6b1	0	NA	NA	NA	NA	NA
Ranbp3	1295.5	-0.159699	0.0862915	-1.85069	0.0642139	0.387265
Parp6	977.069	0.0271147	0.102943	0.263395	0.792246	0.951606
Gng10	538.946	-0.0478898	0.130692	-0.366433	0.714042	0.929023
Mrps18b	699.949	-0.00706093	0.117596	-0.0600437	0.952121	0.984536
D16Ertd472e	167.576	-0.288947	0.237593	-1.21614	0.223931	NA
2310039H08Rik	39.1519	0.0419016	0.470658	0.0890277	0.92906	NA
Rps10	281.022	0.137464	0.181384	0.757864	0.448532	NA
Arih1	2621.84	-0.18114	0.0626984	-2.88907	0.00386385	0.0745674
Dancr	59.6664	-0.243939	0.381743	-0.639012	0.522815	NA
9530026P05Rik	0	NA	NA	NA	NA	NA
Itgal	23.6654	-0.362486	0.670163	-0.540893	0.588582	NA
Mir6408	0.584653	2.47523	4.27102	0.579541	0.562224	NA
Sirt6	360.712	0.304114	0.159579	1.90572	0.0566859	0.363068
Rgs12	249.97	0.135927	0.191221	0.710837	0.477186	NA
Gm10681	0	NA	NA	NA	NA	NA
Hfe	34.555	-0.158509	0.513938	-0.308421	0.757762	NA
Tdrd7	466.581	-0.438297	0.141317	-3.10152	0.00192529	0.0455792
Mir1298	0	NA	NA	NA	NA	NA
Ak2	3812.31	0.211789	0.0543535	3.89651	9.759e-05	0.00513054
Znhit1	703.424	0.217792	0.114244	1.90638	0.0566011	0.363068
Prx	86.5445	-0.211913	0.337139	-0.628563	0.529635	NA
4930509K18Rik	0	NA	NA	NA	NA	NA
Zxdb	29.6256	-0.165944	0.565734	-0.293326	0.769273	NA
Alas2	4.43192	1.50148	1.44588	1.03845	0.299059	NA
Fiz1	573.493	-0.0132877	0.134191	-0.0990212	0.921121	0.978356
Doxl1	0	NA	NA	NA	NA	NA
Serpinh1	35.2825	-0.801647	0.509209	-1.5743	0.115419	NA
Vmn2r65	0	NA	NA	NA	NA	NA
Myh3	3406.97	0.109294	0.0595749	1.83457	0.0665697	0.392782
Grm5	1.08948	-3.78767	3.34796	-1.13134	0.257913	NA
Apol7e	0.239018	1.1316	4.98039	0.227211	0.82026	NA
Vill	6.52715	-0.793062	1.27717	-0.62095	0.534632	NA
1700123O12Rik	0	NA	NA	NA	NA	NA
Ins2	0	NA	NA	NA	NA	NA
Wnk1	6788.81	0.0198026	0.0481422	0.411336	0.680826	0.916704
Tex14	5.78309	-0.250681	1.26285	-0.198504	0.842651	NA
Zbtb37	255.888	0.0368151	0.187955	0.195872	0.844711	NA
Egfem1	0	NA	NA	NA	NA	NA
Eya1	29.8542	0.36314	0.569047	0.638155	0.523373	NA
Adgrg2	9.18989	-0.341498	0.965108	-0.353845	0.723455	NA
Nkain3	0	NA	NA	NA	NA	NA
Cd2bp2	1185.13	0.28127	0.0921395	3.05266	0.00226824	0.050421
Sapcd2	246.633	0.0367964	0.19149	0.192159	0.847618	NA
Kcng2	2.12284	-1.22629	2.03788	-0.601749	0.547341	NA
Tecr	2099.69	-0.0759819	0.0709997	-1.07017	0.284542	0.714212
Asmt	0	NA	NA	NA	NA	NA
Tfg	1852.42	-0.0829214	0.0732689	-1.13174	0.257744	0.690851
Gm12530	1.7618	0.925424	2.36012	0.392109	0.694978	NA
A930017M01Rik	74.6096	-0.488564	0.366037	-1.33474	0.181961	NA
Trpm3	73.257	0.0259512	0.346259	0.0749473	0.940257	NA
Trpc4	0	NA	NA	NA	NA	NA
Gm14296	0	NA	NA	NA	NA	NA
Mtarc2	254.653	-0.00717	0.186533	-0.0384383	0.969338	NA
Itih5	7.40191	-0.161776	1.13897	-0.142037	0.887051	NA
Adcy4	118.845	-0.292574	0.276377	-1.05861	0.28978	NA
Mical1	1161.93	-0.0179274	0.0918001	-0.195288	0.845168	0.961169
Zc3hav1l	542.011	-0.212342	0.129024	-1.64575	0.0998144	0.473458
Lrch4	0	NA	NA	NA	NA	NA
Gbp5	25.4253	0.493753	0.607856	0.812285	0.416628	NA
Wnk2	4.50971	0.748485	1.42531	0.525139	0.599487	NA
Sec22a	142.739	0.259937	0.259953	0.999939	0.31734	NA
Ahsa2	657.69	-0.150775	0.119378	-1.26301	0.206587	0.638352
Tfeb	401.151	0.0903091	0.151331	0.596767	0.550663	0.86641
Tgm1	41.8641	0.518159	0.459029	1.12882	0.258975	NA
Dynlt1f	30.2336	-0.431695	0.552182	-0.781799	0.434332	NA
D7Ertd443e	0	NA	NA	NA	NA	NA
Tlcd2	32.8953	-0.0873886	0.513121	-0.170308	0.864768	NA
Bend5	63.9968	-0.240281	0.374337	-0.641883	0.520949	NA
Cbwd1	324.537	0.0937454	0.170472	0.549916	0.582377	0.878806
Lrch2	9.7652	1.54499	1.13101	1.36603	0.17193	NA
Zdhhc6	1062.2	0.0290633	0.0949839	0.305981	0.759619	0.941864
Cbx3	384.239	-0.0466208	0.155909	-0.299026	0.76492	0.942705
Fndc4	281.063	-0.0315931	0.17862	-0.176874	0.859608	NA
Slc25a28	393.594	-0.0433484	0.15256	-0.28414	0.776303	0.946902
Gbp4	1.05613	-1.86283	3.18911	-0.584124	0.559137	NA
Cdkl3	296.907	0.0733191	0.175587	0.417565	0.676266	NA
Mir6410	0	NA	NA	NA	NA	NA
Etfrf1	194.186	-0.243047	0.214547	-1.13284	0.257281	NA
Gm10549	0.433903	2.03014	4.42637	0.458648	0.646487	NA
Atn1	2887.14	-0.341247	0.0686926	-4.96774	6.77379e-07	7.82372e-05
Zfp111	194.973	0.0669226	0.218008	0.306973	0.758864	NA
Sema3b	6.83723	1.59507	1.21124	1.31689	0.187876	NA
Rbm43	278.014	-0.0676054	0.189775	-0.35624	0.721661	NA
S100a3	2.96929	-0.85507	1.8609	-0.459494	0.64588	NA
Kif18b	1492.82	-0.150542	0.0809884	-1.8588	0.0630551	0.383838
Hsh2d	31.2245	-0.827695	0.553367	-1.49574	0.13472	NA
Sgsm2	708.096	0.00139264	0.114519	0.0121608	0.990297	0.997503
Sem1	969.678	0.0848983	0.100511	0.844669	0.398296	0.799654
Shd	43.7188	-0.354702	0.467451	-0.7588	0.447972	NA
Lcp1	0.30542	-1.92063	4.98762	-0.385079	0.700179	NA
H2-Q7	0	NA	NA	NA	NA	NA
Gjb5	0	NA	NA	NA	NA	NA
Rnps1	1044.39	0.126417	0.0963985	1.3114	0.189724	0.618551
Gpr83	3.50203	-0.0200177	1.55305	-0.0128893	0.989716	NA
Cyp2d9	0	NA	NA	NA	NA	NA
Rab23	656.927	-0.0294131	0.122821	-0.239479	0.810734	0.953554
Ext2	926.565	0.0685971	0.105581	0.649708	0.515881	0.85463
Scin	7.93456	0.406459	1.04861	0.387616	0.6983	NA
Clec11a	16.3981	0.408309	0.797623	0.511907	0.608716	NA
Scg2	5368.23	0.0401171	0.0528508	0.759064	0.447815	0.82458
Map7d2	2280.52	-0.25796	0.0675099	-3.82107	0.000132875	0.00666385
Tectb	0.272371	-1.8372	4.99331	-0.367931	0.712924	NA
Spata3	0	NA	NA	NA	NA	NA
Ola1	2095.32	-0.0703399	0.0708159	-0.993278	0.320574	0.740271
Lrrc46	3.47223	1.11949	1.80712	0.61949	0.535594	NA
Tmigd3	9.26444	-1.10699	1.02812	-1.07672	0.281607	NA
Dpep2	1.87264	-0.724536	2.24763	-0.322355	0.747184	NA
Slc25a51	597.868	-0.0707329	0.12307	-0.574738	0.565469	0.871037
Ubald2	3.45327	2.25612	1.80229	1.2518	0.210641	NA
6720489N17Rik	75.234	-0.526313	0.352118	-1.4947	0.134992	NA
Zfp703	197.128	-0.331508	0.211393	-1.56821	0.116832	NA
Slc35g2	291.147	-0.214332	0.202715	-1.05731	0.290371	NA
Clasp2	1416.33	-0.100416	0.0818084	-1.22746	0.219652	0.649778
Pak6	273.351	0.22405	0.181617	1.23364	0.217336	NA
Smim19	193.624	-0.260415	0.216952	-1.20034	0.230009	NA
Heph	0	NA	NA	NA	NA	NA
Rhox2a	259.664	0.176334	0.185896	0.948562	0.342844	NA
Cd209b	0	NA	NA	NA	NA	NA
Prame	0	NA	NA	NA	NA	NA
Mgam	32.0552	0.186822	0.531764	0.351325	0.725345	NA
Sh3d19	3.88524	-0.994469	1.47711	-0.673251	0.500787	NA
Dab2	0.194884	0.982679	4.99009	0.196926	0.843885	NA
Arhgap44	0.577791	-2.86266	3.9609	-0.722729	0.469847	NA
Ppp1r32	45.0125	-0.0892269	0.444092	-0.20092	0.840761	NA
Tead3	74.6011	-0.129056	0.341539	-0.377866	0.70553	NA
Ctps2	267.64	-0.0510404	0.183255	-0.278521	0.780612	NA
Gps1	371.541	0.0507036	0.156291	0.324418	0.745622	0.937489
Cdh16	2.02369	-1.14848	2.06403	-0.556425	0.57792	NA
Shmt2	5602.07	0.0139027	0.0464872	0.299065	0.76489	0.942705
Ncor1	3635.1	-0.00305501	0.0617332	-0.0494873	0.960531	0.987997
Dhrs3	8.79256	-0.329784	1.07446	-0.306928	0.758898	NA
Rs1	11.7237	0.181133	0.881716	0.205432	0.837234	NA
Rps7	344.638	-0.0242137	0.161815	-0.149638	0.88105	0.970782
Klk5	0	NA	NA	NA	NA	NA
Gm4719	0	NA	NA	NA	NA	NA
D030068K23Rik	7.17689	0.376277	1.15624	0.325432	0.744854	NA
Gm21828	0	NA	NA	NA	NA	NA
Gm15880	0	NA	NA	NA	NA	NA
4930547E08Rik	3.85219	-0.97997	1.49124	-0.657151	0.511084	NA
Mpig6b	33.4478	1.33903	0.532808	2.51316	0.0119655	NA
Lgi1	58.2966	-0.511415	0.385434	-1.32685	0.184557	NA
Cep131	439.887	0.307565	0.144191	2.13303	0.032922	0.270158
Masp1	113.728	-0.334299	0.286652	-1.16622	0.243525	NA
Ascl1	0.974421	3.21174	3.48667	0.921148	0.356973	NA
Mas1	1.21736	1.61465	2.83122	0.570303	0.568472	NA
Mapkapk2	940.465	0.211752	0.0988953	2.14117	0.0322604	0.267888
Ppp2r5c	1453.78	-0.0697341	0.0866777	-0.804522	0.421096	0.811646
Mir450b	0	NA	NA	NA	NA	NA
Gm3448	0	NA	NA	NA	NA	NA
Tbc1d21	0	NA	NA	NA	NA	NA
Olfr125	0	NA	NA	NA	NA	NA
Olfr113	0	NA	NA	NA	NA	NA
Olfr122	0	NA	NA	NA	NA	NA
Commd4	264.211	-0.0332016	0.19171	-0.173187	0.862505	NA
Them5	6.1451	-2.5589	1.31962	-1.93913	0.0524861	NA
Utp23	342.538	0.0206349	0.177326	0.116367	0.907362	0.975161
Ppcs	55.8518	0.126755	0.403306	0.31429	0.7533	NA
Mrpl19	564.449	0.0682658	0.129947	0.525338	0.599349	0.884935
Hormad1	1.90177	0.231235	2.10385	0.10991	0.912481	NA
Tctn2	84.6705	-0.175683	0.320904	-0.547462	0.584062	NA
Tppp3	1160.51	-0.0230816	0.0993264	-0.232382	0.816242	0.954051
Ooep	1.15528	-2.00421	3.09771	-0.646996	0.517634	NA
U2surp	3119.3	0.00385335	0.0579335	0.0665134	0.946969	0.984138
Foxi1	5.39623	0.337717	1.37916	0.244871	0.806556	NA
Plekhj1	592.719	0.0616708	0.129246	0.47716	0.633248	0.900595
Mir344-2	2.21827	-0.116082	1.91151	-0.0607281	0.951576	NA
Mir465b-2	0	NA	NA	NA	NA	NA
Mir465b-1	0	NA	NA	NA	NA	NA
Cux1	1451.24	-0.272743	0.0901207	-3.02642	0.00247472	0.0540538
Gm45927	28.781	1.0632	0.602651	1.7642	0.0776986	NA
Mpv17	364.936	-0.0230432	0.157068	-0.146709	0.883362	0.970782
Ankrd23	112.945	-0.196636	0.283415	-0.693809	0.487802	NA
Hsf3	0	NA	NA	NA	NA	NA
Radil	110.013	-0.243451	0.30236	-0.80517	0.420721	NA
Gm10653	12.4588	0.464266	0.844385	0.549827	0.582438	NA
Tubb2a-ps2	178.96	0.317896	0.227283	1.39868	0.16191	NA
Nanog	5.5973	2.47665	1.42223	1.74138	0.0816174	NA
Nit1	426.707	0.0232958	0.159609	0.145955	0.883957	0.971091
Rnf25	427.812	0.0864255	0.152221	0.567762	0.570196	0.874041
Tmem33	2115.83	-0.168265	0.0682791	-2.46437	0.0137253	0.162466
Slc6a18	1.08948	-3.78767	3.34796	-1.13134	0.257913	NA
Cd300lg	17.2072	0.659594	0.72716	0.907083	0.364363	NA
Osgin1	22.0875	-0.189954	0.623997	-0.304415	0.760812	NA
1110017D15Rik	38.0748	-0.726012	0.491748	-1.47639	0.139839	NA
Krtap21-1	0	NA	NA	NA	NA	NA
Olfr1215	0	NA	NA	NA	NA	NA
Snora65	103.712	-0.186941	0.290709	-0.64305	0.520192	NA
Olfr282	0	NA	NA	NA	NA	NA
Olfr92	0.672921	2.65808	3.69565	0.719247	0.471989	NA
Olfr1241	0	NA	NA	NA	NA	NA
Olfr1231	0	NA	NA	NA	NA	NA
Olfr693	0	NA	NA	NA	NA	NA
Olfr694	0	NA	NA	NA	NA	NA
Nfix	96.3429	-0.232025	0.31556	-0.735281	0.462168	NA
Evi2b	0	NA	NA	NA	NA	NA
Stk35	602.906	-0.0203797	0.130833	-0.155769	0.876215	0.969387
Pex26	122.955	0.0863822	0.269901	0.320051	0.74893	NA
Stard7	1589.76	0.140445	0.0906039	1.5501	0.121118	0.511021
Stat5b	975.436	0.0873614	0.105526	0.827869	0.407745	0.803345
Ubac1	1291.07	0.0555057	0.0880934	0.630078	0.528644	0.859977
Stat5a	202.921	0.0702203	0.208379	0.336983	0.73613	NA
Eva1c	104.514	0.111386	0.300185	0.371056	0.710596	NA
Dab1	1.90568	-0.756485	2.26225	-0.334395	0.738082	NA
Gpx6	1.47925	-1.4551	2.7089	-0.537155	0.59116	NA
Clba1	130.312	-0.504778	0.261039	-1.93372	0.0531471	NA
Ifi27l2b	1.8285	-0.797053	2.12355	-0.37534	0.707408	NA
Mical3	676.112	0.00391828	0.119809	0.0327044	0.97391	0.992744
Gm10516	16.2128	-0.240962	0.74608	-0.322971	0.746717	NA
Cilk1	351.504	0.069453	0.161144	0.430999	0.666469	0.910861
Slc38a10	2340.77	0.0763187	0.0684464	1.11501	0.264844	0.698904
Zfp451	1153.17	-0.178906	0.0944181	-1.89483	0.0581146	0.368294
Bloc1s4	69.5483	0.0580621	0.356202	0.163003	0.870516	NA
Abhd17c	339.807	-0.0159968	0.16464	-0.097162	0.922598	0.978506
Acad10	110.465	-0.33022	0.291131	-1.13427	0.256682	NA
Snx10	595.891	-0.157052	0.12625	-1.24397	0.213511	0.644769
Sh2d4a	0	NA	NA	NA	NA	NA
Metrn	471.09	-0.0328186	0.139801	-0.234752	0.814401	0.953911
Rab43	170.979	-0.216229	0.227575	-0.950142	0.34204	NA
Abcb8	384.679	-0.0266132	0.167268	-0.159106	0.873586	0.969365
D14Ertd670e	3.0904	-0.993862	1.70119	-0.584214	0.559076	NA
Optn	577.79	-0.0839278	0.129524	-0.64797	0.517005	0.85463
Sidt2	778.898	0.0592173	0.117292	0.504869	0.613651	0.891389
Pum1	2839.54	-0.0595986	0.061607	-0.967401	0.333344	0.747574
Oxr1	627.237	-0.127289	0.120844	-1.05333	0.29219	0.718993
Gm11545	0	NA	NA	NA	NA	NA
Cyp3a59	0	NA	NA	NA	NA	NA
Zfat	219.876	0.196416	0.202841	0.968327	0.332881	NA
4933402J10Rik	0	NA	NA	NA	NA	NA
Mecp2	952.978	0.0831848	0.110024	0.756063	0.449612	0.826674
Efcab12	21.785	0.0860325	0.637203	0.135016	0.892599	NA
Klrb1	0	NA	NA	NA	NA	NA
Gnb1l	150.072	-0.0890659	0.255329	-0.348827	0.727219	NA
Ap1b1	1997.92	0.0886279	0.0715687	1.23836	0.215582	0.646239
Gm14308	0	NA	NA	NA	NA	NA
Tbc1d4	600.778	-0.0255419	0.126743	-0.201524	0.840288	0.959772
B4galnt1	189.944	-0.168245	0.225438	-0.746303	0.455485	NA
Nat8f7	0.478037	2.1579	4.65965	0.463103	0.64329	NA
Oxtr	19.9189	0.400841	0.674645	0.594151	0.552411	NA
Prickle2	792.819	0.227227	0.110539	2.05562	0.039819	0.295272
Gm2381	240.728	0.0160057	0.191606	0.0835348	0.933426	NA
Gpr161	149.7	-0.0289478	0.242176	-0.119532	0.904854	NA
Gm4297	0	NA	NA	NA	NA	NA
Gm2030	0	NA	NA	NA	NA	NA
Gm5934	0	NA	NA	NA	NA	NA
Gm10488	0	NA	NA	NA	NA	NA
Carmil1	0	NA	NA	NA	NA	NA
Mir3059	0	NA	NA	NA	NA	NA
Myo1b	1188.75	-0.0346492	0.0889593	-0.389495	0.69691	0.92376
Rngtt	640.403	0.235672	0.133253	1.7686	0.0769601	0.417241
Larp4b	4157.15	-0.0260457	0.0551464	-0.4723	0.636712	0.902089
Sh2b3	2024.1	-0.0452085	0.0715414	-0.63192	0.527439	0.859117
Gm7827	2.38275	4.50021	2.41306	1.86494	0.0621893	NA
Ap4s1	75.173	0.0123681	0.348094	0.035531	0.971656	NA
Ntng2	167.706	0.0571276	0.230518	0.247822	0.804272	NA
Stk26	0.239018	1.1316	4.98039	0.227211	0.82026	NA
LOC666331	5.90863	-0.789893	1.19969	-0.658416	0.510271	NA
Mir297a-4	0	NA	NA	NA	NA	NA
Mir6974	0	NA	NA	NA	NA	NA
Ubap2l	5325.97	0.0707325	0.0510811	1.38471	0.166141	0.585256
Tsen34	761.522	-0.092434	0.110126	-0.839346	0.401275	0.800646
Sct	89.6563	-0.549795	0.316492	-1.73715	0.0823598	NA
Nup98	2765.82	0.0350549	0.0666149	0.526233	0.598727	0.884935
Nbr1	2002.87	-0.185563	0.0707599	-2.62243	0.00873057	0.123935
Fen1	786.071	0.248749	0.111192	2.23711	0.0252793	0.229683
Xpo6	1371.95	-0.0716921	0.0931824	-0.769374	0.441672	0.821386
Bak1	925.718	0.230257	0.111844	2.05874	0.0395193	0.294113
Mybl2	699.986	0.225882	0.122018	1.85122	0.0641378	0.387265
Vamp2	1708.92	-0.0784863	0.0749635	-1.04699	0.295103	0.720754
Vamp1	226.342	0.341479	0.198395	1.72121	0.085213	NA
Ahi1	1506.62	0.0142736	0.0792842	0.180031	0.857128	0.965266
Arpc4	963.362	0.120865	0.0997303	1.21191	0.225545	0.65781
Ackr2	1.3949	-4.14112	2.83274	-1.46188	0.143775	NA
Agxt	0.272371	-1.8372	4.99331	-0.367931	0.712924	NA
Vps8	841.915	-0.142848	0.107519	-1.32858	0.183987	0.609796
H2-Ob	0.239018	1.1316	4.98039	0.227211	0.82026	NA
Mapk10	628.885	0.133066	0.125458	1.06064	0.288853	0.718537
Pccb	151.64	0.0793245	0.246214	0.322177	0.747319	NA
Bpgm	335.305	-0.0128477	0.168194	-0.0763862	0.939112	0.982205
2310057M21Rik	301.243	0.247265	0.171827	1.43903	0.150142	NA
Ubr7	1194.81	0.122708	0.0891333	1.37667	0.168613	0.588196
Grifin	0.511389	-0.300764	4.26379	-0.0705392	0.943765	NA
Lbh	103.038	-0.314425	0.30314	-1.03723	0.29963	NA
Hspa13	780.635	-0.049292	0.116039	-0.424787	0.670992	0.913714
Tspyl4	897.42	0.0308176	0.100928	0.305342	0.760106	0.941907
Atp12a	0.239018	1.1316	4.98039	0.227211	0.82026	NA
Cutc	54.8614	0.318461	0.39915	0.797849	0.424958	NA
Sprtn	1463.34	-0.117691	0.0834982	-1.40951	0.158685	0.572356
Prkd2	486.43	0.0176205	0.139953	0.125904	0.899808	0.973592
Proz	13.5479	0.29138	0.807927	0.360651	0.71836	NA
Ube2d2a	965.766	0.0667996	0.0981783	0.680391	0.496257	0.847864
Tdo2	0.974421	3.21174	3.48667	0.921148	0.356973	NA
Sult1b1	0	NA	NA	NA	NA	NA
Polr3k	416.237	-0.106011	0.161089	-0.658093	0.510478	0.853866
Tsc22d4	1235.91	-0.0189863	0.0869067	-0.218468	0.827064	0.957087
Asb3	209.942	-0.370885	0.205613	-1.80381	0.0712617	NA
Mmp10	0	NA	NA	NA	NA	NA
Gm14819	0	NA	NA	NA	NA	NA
Wdr72	0	NA	NA	NA	NA	NA
Eefsec	275.663	0.172423	0.180184	0.956927	0.338604	NA
Ccdc57	501.47	-0.327253	0.136768	-2.39276	0.0167222	0.18246
Arhgap4	63.581	-0.236677	0.380535	-0.621958	0.533969	NA
Mtf2	2361.51	0.194153	0.0651008	2.98234	0.00286053	0.0600711
Cxxc5	1457.21	-0.166462	0.0804513	-2.0691	0.0385366	0.291561
Nmnat3	0	NA	NA	NA	NA	NA
St3gal6	38.7257	-0.0324927	0.479065	-0.0678254	0.945925	NA
Rock1	2252.69	0.0105372	0.0667096	0.157956	0.874491	0.969387
Atpif1	1917.26	0.0980877	0.0791074	1.23993	0.215001	0.646239
Hyal1	50.6742	-0.162234	0.440983	-0.367891	0.712954	NA
Kitl	0.239018	1.1316	4.98039	0.227211	0.82026	NA
Krba1	506.707	0.0306573	0.135891	0.225602	0.821511	0.955067
Gm4303	0	NA	NA	NA	NA	NA
Pik3cd	457.492	0.100697	0.150547	0.668874	0.503576	0.849283
Gm16405	0	NA	NA	NA	NA	NA
Nfe2l1	4364.31	0.000729909	0.0545592	0.0133783	0.989326	0.997456
Btbd6	14.8532	-1.01528	0.78028	-1.30117	0.1932	NA
Gm16381	0	NA	NA	NA	NA	NA
Lpp	364.29	-0.252008	0.15799	-1.59509	0.110692	0.49144
Gucy2d	0.717055	2.74325	3.94324	0.695685	0.486626	NA
Wac	2664.96	-0.0535053	0.0657371	-0.813929	0.415686	0.80836
Setdb1	1440.53	0.0736707	0.0811701	0.907608	0.364085	0.77179
Chn2	1220.53	0.156003	0.089778	1.73765	0.0822718	0.428242
Rnpep	587.008	-0.0615347	0.123622	-0.497764	0.61865	0.893853
Pcdh15	56.8967	0.17518	0.395524	0.442906	0.657834	NA
Kcnt1	15.0327	-0.998705	0.799318	-1.24945	0.211501	NA
2810459M11Rik	0	NA	NA	NA	NA	NA
Gm10548	0.389769	1.89155	4.903	0.385795	0.699649	NA
Yars2	357.075	0.122015	0.163657	0.745552	0.455938	0.828943
Nudt12os	0	NA	NA	NA	NA	NA
Fam49b	1600.51	-0.124647	0.0771356	-1.61595	0.106106	0.48409
Gm15093	0	NA	NA	NA	NA	NA
Cacna1g	479.566	0.240874	0.143692	1.67633	0.0936739	0.460992
Bcar1	2323.92	-0.139044	0.0662661	-2.09826	0.0358822	0.280832
Crhr2	0	NA	NA	NA	NA	NA
Iapp	0.239018	1.1316	4.98039	0.227211	0.82026	NA
Elavl4	2396.32	0.0981522	0.0651281	1.50706	0.131794	0.532698
Gm19466	2.1961	-0.28516	2.28965	-0.124543	0.900885	NA
Gm4262	10.1476	1.30979	0.964886	1.35745	0.174637	NA
4930556M19Rik	0	NA	NA	NA	NA	NA
1700026F02Rik	0	NA	NA	NA	NA	NA
Mir7006	0	NA	NA	NA	NA	NA
Kdm6a	596.148	0.0392252	0.294859	0.133031	0.894169	0.972495
Mettl1	453.003	0.00272938	0.140182	0.0194703	0.984466	0.996213
Aanat	0.916259	-3.51896	3.58451	-0.981714	0.326241	NA
Dnajc2	2024.1	0.00184484	0.07461	0.0247265	0.980273	0.995023
Mid1	194.127	0.00362166	0.217822	0.0166267	0.986734	NA
Bcl11a	0.945292	1.23134	3.08677	0.398911	0.689959	NA
Tpx2	3098.15	0.16907	0.0590504	2.86314	0.00419468	0.078181
1700001G11Rik	4.70205	-1.04834	1.3538	-0.774374	0.43871	NA
Mad2l1bp	377.745	0.329719	0.155683	2.11788	0.0341849	0.276051
Tars2	980.416	-0.0328166	0.0968568	-0.338816	0.734748	0.935394
Mrps34	482.043	0.00144597	0.150332	0.00961854	0.992326	0.997503
Pycard	11.7158	0.493137	0.861172	0.572635	0.566892	NA
Ints12	489.905	-0.261252	0.13835	-1.88835	0.0589796	0.370509
Mybphl	11.0749	0.93575	0.917938	1.0194	0.308011	NA
Trnau1ap	588.114	0.120105	0.131322	0.914584	0.36041	0.770664
Krt20	0	NA	NA	NA	NA	NA
Rreb1	1.23963	0.0711687	2.6862	0.0264942	0.978863	NA
Ipcef1	0.194884	0.982679	4.99009	0.196926	0.843885	NA
Gnpda1	446.663	0.0330151	0.14288	0.231069	0.817261	0.954051
Ksr1	177.786	-0.147178	0.228607	-0.6438	0.519705	NA
Thbs3	452.232	0.149383	0.140516	1.0631	0.287735	0.717374
Sart1	845.571	-0.0220762	0.110815	-0.199217	0.842093	0.960395
Cuta	420.997	0.0649921	0.159803	0.406702	0.684227	0.917963
Syt17	179.799	-0.101875	0.222673	-0.457509	0.647305	NA
Amdhd2	129.349	-0.134592	0.26875	-0.500806	0.616508	NA
Dgkk	0	NA	NA	NA	NA	NA
Gprasp1	3511.01	-0.263616	0.0573804	-4.59418	4.3445e-06	0.000394263
Zfp7	1062	0.193488	0.093898	2.06062	0.0393394	0.293429
Fam178b	6.07632	0.981049	1.2358	0.793856	0.427279	NA
Syce2	28.3757	-0.422961	0.560708	-0.754334	0.450649	NA
Tekt4	0.739627	-1.38765	3.64425	-0.380776	0.703369	NA
Ccl21d	0	NA	NA	NA	NA	NA
Vezt	751.038	0.0187579	0.111884	0.167655	0.866855	0.968352
Stil	585.628	0.253341	0.143993	1.75939	0.0785107	0.420286
Tbl2	1549.92	0.0889356	0.079418	1.11984	0.262781	0.69579
Rrm2	1395.44	0.318205	0.0826459	3.85023	0.000118009	0.00613785
St6galnac2	19.9671	0.213878	0.673321	0.317647	0.750752	NA
St3gal1	23.5329	-0.167554	0.609585	-0.274866	0.783419	NA
Zfp317	446.418	-0.110166	0.14101	-0.781262	0.434648	0.81857
Pdia6	4307.13	0.0575638	0.0519594	1.10786	0.267922	0.702087
Mrpl1	524.148	0.0128415	0.134081	0.0957743	0.9237	0.978508
Dcaf7	3053.11	0.0371397	0.059013	0.629348	0.529121	0.860386
Pdilt	0	NA	NA	NA	NA	NA
Fendrr	3.57982	-0.815437	1.53374	-0.531667	0.594956	NA
Ccdc163	115.458	0.28546	0.275994	1.0343	0.300997	NA
2410004B18Rik	461.712	0.021153	0.144022	0.146874	0.883232	0.970782
Disp3	410.031	-0.0649446	0.15014	-0.432561	0.665334	0.910731
Ccdc34	531.484	-0.0811403	0.130224	-0.623081	0.533231	0.862157
Rabggtb	2018.84	-0.0485937	0.070991	-0.684506	0.493656	0.847363
Mir17	0.239018	1.1316	4.98039	0.227211	0.82026	NA
Pex11b	263.309	0.0189225	0.188938	0.100152	0.920224	NA
Dand5	45.0398	0.301713	0.441364	0.683594	0.494232	NA
Mir22hg	34.5846	-0.20597	0.533278	-0.386234	0.699323	NA
Mir467a-4	0	NA	NA	NA	NA	NA
AU019990	0	NA	NA	NA	NA	NA
Mrps12	189.799	-0.405997	0.228253	-1.77872	0.0752862	NA
Exoc1	555.885	-0.116632	0.13123	-0.88876	0.374132	0.779024
4933417G07Rik	0	NA	NA	NA	NA	NA
Gm10649	0	NA	NA	NA	NA	NA
Nkx6-2	0	NA	NA	NA	NA	NA
Lrrc75a	237.413	0.153943	0.195549	0.787238	0.431143	NA
Slc23a2	1033.69	-0.15407	0.104503	-1.47431	0.140399	0.547603
Atg13	541.14	0.327729	0.156028	2.10045	0.0356889	0.28003
Gm13289	0	NA	NA	NA	NA	NA
Setd2	2294.56	-0.050581	0.0680844	-0.742916	0.457532	0.829316
Nhsl1	510.225	-0.0860144	0.145853	-0.589732	0.55537	0.867092
Ctsj	0.500304	-0.51118	4.29786	-0.118938	0.905324	NA
Cops7a	1269.8	-0.0688632	0.0883967	-0.779025	0.435965	0.818576
Cops6	1567.73	0.114969	0.0798392	1.44001	0.149866	0.559464
Rpl21	91.9074	0.252595	0.331802	0.761283	0.446488	NA
Derl3	7.10011	-0.106387	1.10467	-0.0963062	0.923277	NA
Kctd18	223.734	0.277043	0.209411	1.32296	0.185848	NA
D330050G23Rik	27.9842	0.02467	0.582439	0.0423564	0.966215	NA
Inppl1	2087.09	0.155438	0.0756685	2.0542	0.0399564	0.295504
Trp63	0	NA	NA	NA	NA	NA
Mocs2	569.807	-0.141091	0.130266	-1.0831	0.278766	0.71012
Rnf34	390.257	0.115046	0.150909	0.762352	0.44585	0.823731
Ttc39a	106.402	-0.284723	0.294502	-0.966794	0.333647	NA
Tmc7	4.59152	-0.725421	1.35645	-0.534792	0.592794	NA
Nkd2	0.194884	0.982679	4.99009	0.196926	0.843885	NA
Matn2	32.8069	-0.172213	0.529149	-0.325453	0.744838	NA
Tmub1	160.695	-0.12445	0.23634	-0.526571	0.598491	NA
Folh1	0	NA	NA	NA	NA	NA
Stk32b	0	NA	NA	NA	NA	NA
Sdf2l1	685.732	-0.0506739	0.116364	-0.435477	0.663216	0.909902
Ulk2	369.906	-0.0948493	0.159368	-0.595158	0.551738	0.86648
Rhbg	1.63362	-1.31936	2.39816	-0.550154	0.582214	NA
Gm14204	4.90401	-0.025333	1.50512	-0.0168313	0.986571	NA
Gm19277	0.478037	2.1579	4.65965	0.463103	0.64329	NA
Mir6404	0	NA	NA	NA	NA	NA
Ralgps2	2262.05	0.107211	0.0672131	1.5951	0.110691	0.49144
Vmn2r95	0	NA	NA	NA	NA	NA
Tiam1	801.351	0.0641562	0.117287	0.547003	0.584376	0.879854
Ypel1	70.4671	0.142544	0.353903	0.402778	0.687112	NA
Klhl22	1.1294	0.108344	2.99686	0.0361525	0.971161	NA
Ndrg2	499.767	-0.14933	0.144651	-1.03235	0.301909	0.726699
Man2c1	692.319	0.0776828	0.114695	0.677299	0.498216	0.848072
Gm14430	0	NA	NA	NA	NA	NA
Setd6	534.293	0.0960275	0.134656	0.713132	0.475764	0.837171
Sis	2.29545	-0.100746	1.91872	-0.052507	0.958125	NA
Porcn	32.7779	-0.287301	0.538723	-0.5333	0.593826	NA
Gm12250	113.443	-0.509259	0.284254	-1.79157	0.0732026	NA
Satb2	355.089	-0.0271949	0.158038	-0.172078	0.863376	0.967864
Mark3	1321.07	-0.0961903	0.085709	-1.12229	0.261739	0.694721
Itgb3	362.553	0.0109904	0.169429	0.064867	0.94828	0.984138
Zkscan3	389.447	-0.0040929	0.152761	-0.0267929	0.978625	0.994614
Ripk4	36.5966	-0.9087	0.489802	-1.85524	0.0635622	NA
Pde1a	3.89572	-0.192754	1.52644	-0.126277	0.899513	NA
Enpp4	230.257	0.0476179	0.206986	0.230054	0.81805	NA
Gimap8	4.2351	-1.51792	1.45654	-1.04214	0.297346	NA
Igsf1	0	NA	NA	NA	NA	NA
Fbf1	1391.43	0.0945291	0.0872878	1.08296	0.278827	0.71012
Atraid	325.395	0.220814	0.166475	1.32641	0.184704	0.610818
Mir496b	0	NA	NA	NA	NA	NA
Dock9	677.741	0.0550927	0.117266	0.469812	0.63849	0.902916
Wdr76	981.538	0.236812	0.100154	2.36449	0.0180551	0.190629
Crtac1	15.5938	0.130327	0.764594	0.170452	0.864655	NA
Gm38402	7.37934	0.246887	1.10408	0.223613	0.823059	NA
Paqr7	490.445	-0.0534502	0.134919	-0.396165	0.691984	0.921961
Phf23	1416.37	0.173791	0.0824646	2.10747	0.0350773	0.278973
Ms4a8a	0	NA	NA	NA	NA	NA
Olfr1053	0.389769	1.89155	4.903	0.385795	0.699649	NA
Tpm1	2666.2	0.0321265	0.0616008	0.521528	0.601999	0.885726
Gramd4	1692.25	0.0182414	0.0774002	0.235677	0.813683	0.953911
Polk	583.188	0.11885	0.124691	0.95316	0.340509	0.753977
Syne1	1377.54	-0.0382557	0.0856533	-0.446634	0.655139	0.908355
Dbi	545.091	0.333988	0.128779	2.59351	0.00950017	0.129321
Daxx	910.444	0.26372	0.116917	2.25563	0.0240939	0.223985
Cyp1a1	1.83959	-0.6903	2.28662	-0.301887	0.762738	NA
Cyp11b2	0	NA	NA	NA	NA	NA
Cyp46a1	7.79265	-0.944179	1.0867	-0.868851	0.384929	NA
Oog3	0	NA	NA	NA	NA	NA
Eif4ebp3	196.574	0.00306733	0.212197	0.0144551	0.988467	NA
Mprip	3147.04	-0.0125373	0.057688	-0.217329	0.827952	0.957186
Mir6411	0	NA	NA	NA	NA	NA
Grin3a	23.8519	-1.15777	0.646965	-1.78954	0.0735279	NA
Epc1	1059.69	0.129764	0.103545	1.25321	0.210128	0.640727
Dnm1l	2479.98	-0.114395	0.0645935	-1.771	0.0765609	0.417218
Exoc3l4	53.5797	0.590039	0.422973	1.39498	0.163022	NA
Ccdc121	0	NA	NA	NA	NA	NA
Defb21	0	NA	NA	NA	NA	NA
Klk1	0.478037	2.1579	4.65965	0.463103	0.64329	NA
Rfc1	2275.01	0.045862	0.0685166	0.669356	0.503269	0.84914
Rbp4	451.327	-0.130872	0.141971	-0.92182	0.356623	0.767057
Rbp1	0.239018	1.1316	4.98039	0.227211	0.82026	NA
Gm1553	0	NA	NA	NA	NA	NA
Esp16	0	NA	NA	NA	NA	NA
Zfp850	702.807	-0.0429214	0.118304	-0.362807	0.716749	0.930005
Tnip1	677.634	0.269342	0.121764	2.212	0.0269668	0.240145
Smarcd1	2853.76	0.230562	0.0609303	3.78402	0.000154315	0.00735213
Kis2	0	NA	NA	NA	NA	NA
Lpcat1	642.876	-0.0854988	0.118443	-0.721855	0.470384	0.835426
Dnm1	1870.15	-0.139909	0.0722304	-1.93698	0.0527476	0.351772
Secisbp2l	1232.25	-0.0230925	0.0885467	-0.260795	0.79425	0.951703
Rragd	1845.15	-0.0538428	0.0726872	-0.740746	0.458847	0.829316
Lrp8	1112.72	-0.0929896	0.0960888	-0.967747	0.333171	0.747428
Hsf4	51.9636	0.107615	0.420793	0.255743	0.79815	NA
Ampd3	639.882	0.19046	0.128132	1.48644	0.137163	0.541351
Mgst2	73.8367	-0.137554	0.346211	-0.397313	0.691137	NA
Sh3bp1	439.922	0.0237562	0.145987	0.162728	0.870732	0.96879
Usf1	715.328	-0.00149683	0.11563	-0.012945	0.989672	0.997503
Wdr44	302.126	-0.0146743	0.17262	-0.0850095	0.932254	NA
Adamts10	129.268	0.292686	0.283895	1.03096	0.302558	NA
Col26a1	22.1193	0.0612092	0.645145	0.0948766	0.924413	NA
C2cd6	12.4434	0.720947	0.865846	0.832651	0.405042	NA
Gm27775	0	NA	NA	NA	NA	NA
Mir24-1	0	NA	NA	NA	NA	NA
Itpa	458.841	0.248613	0.148039	1.67938	0.0930781	0.459096
Gm2026	2.57952	-1.53459	2.04184	-0.751571	0.452309	NA
Rint1	479.349	0.106326	0.137125	0.775396	0.438106	0.820022
Vasp	2467.99	0.0304785	0.0643952	0.473303	0.635997	0.901321
Pla2g4a	0.389769	1.89155	4.903	0.385795	0.699649	NA
Igfbp7	340.37	0.0245482	0.165132	0.148658	0.881824	0.970782
Gdf5	4.00294	-0.803724	1.46918	-0.547056	0.58434	NA
Rgl2	696.77	0.087859	0.114411	0.767923	0.442533	0.822186
Ptpra	1722.05	-0.0995791	0.0749113	-1.32929	0.183751	0.609796
Rabggta	447.556	-0.231758	0.143899	-1.61056	0.107276	0.485607
Ccdc186	1230.29	-0.407029	0.0915368	-4.44661	8.7235e-06	0.000722818
Slc16a11	0.779537	2.89003	3.80113	0.760307	0.447071	NA
Timm10b	219.096	0.0102359	0.216205	0.0473435	0.962239	NA
Arvcf	1058.85	0.116092	0.0948623	1.22379	0.221031	0.650841
Syt8	0.239018	1.1316	4.98039	0.227211	0.82026	NA
Kcnj15	1.012	-1.96896	3.23734	-0.608202	0.543053	NA
Palld	206.263	0.0452133	0.210258	0.215038	0.829738	NA
Csde1	5312.33	0.0317802	0.0482539	0.658603	0.510151	0.85369
Dctn6	1034.6	0.0522261	0.100206	0.521185	0.602238	0.885754
Slc26a1	0.478037	2.1579	4.65965	0.463103	0.64329	NA
Fgd4	78.4092	0.176459	0.334419	0.527657	0.597737	NA
Tpk1	76.5191	0.0910353	0.352478	0.258272	0.796197	NA
Mgme1	261.111	0.108242	0.193229	0.560175	0.57536	NA
St7	302.269	-0.0355342	0.179208	-0.198284	0.842823	NA
Azin2	309.162	-0.201997	0.171383	-1.17863	0.238546	0.669407
Rgs21	0.30542	-1.92063	4.98762	-0.385079	0.700179	NA
Ddit3	3180.19	0.119003	0.0576352	2.06476	0.0389456	0.291919
Ltbp1	1.70002	-2.70797	2.51221	-1.07792	0.281068	NA
Cc2d2a	105.679	0.105329	0.292909	0.359596	0.719149	NA
Dmp1	0.628787	2.5709	3.78972	0.678389	0.497525	NA
Gpr135	36.3429	-0.98485	0.507809	-1.93941	0.0524516	NA
Ffar4	6.86795	0.282956	1.14084	0.248025	0.804115	NA
Aida	803.013	0.137959	0.107444	1.28401	0.199138	0.630673
Mir6418	0	NA	NA	NA	NA	NA
A730020M07Rik	0	NA	NA	NA	NA	NA
Homer3	357.827	0.143145	0.159581	0.897009	0.369714	0.775545
Hint3	54.2015	-0.038954	0.410622	-0.0948659	0.924421	NA
Etfdh	865.057	0.059777	0.106925	0.559054	0.576125	0.877301
Alg6	234.91	0.148735	0.213053	0.698113	0.485107	NA
Slc44a5	0.30542	-1.92063	4.98762	-0.385079	0.700179	NA
Tspan2	1047.81	-0.177484	0.0963268	-1.84253	0.0653983	0.389785
Rufy3	2253.06	-0.0161997	0.0662044	-0.244691	0.806695	0.952618
Als2	592.134	0.138059	0.12777	1.08053	0.279905	0.71012
Vgll1	0	NA	NA	NA	NA	NA
Nus1	1989.27	-0.171816	0.0708909	-2.42367	0.0153647	0.173248
Cttnbp2nl	1539.91	0.0104576	0.0815086	0.128301	0.897911	0.97296
Adamts18	3.88031	1.18577	1.56042	0.759903	0.447313	NA
Il19	0	NA	NA	NA	NA	NA
Asb18	0	NA	NA	NA	NA	NA
Mettl18	140.252	0.0994552	0.256566	0.38764	0.698283	NA
Zfp819	13.0863	-0.305802	0.972179	-0.314553	0.753101	NA
Tm4sf1	74.5106	0.0988739	0.34166	0.289392	0.772281	NA
Ubap1	732.404	0.0250566	0.111147	0.225436	0.82164	0.955072
1700049E22Rik	0.584653	2.47523	4.27102	0.579541	0.562224	NA
A730008H23Rik	0	NA	NA	NA	NA	NA
Iqch	6.7565	1.19351	1.17798	1.01319	0.310972	NA
Slc2a4rg-ps	19.4077	0.410328	0.698481	0.587457	0.556896	NA
Retreg1	267.836	-0.144618	0.184272	-0.784805	0.432568	NA
A330048O09Rik	0	NA	NA	NA	NA	NA
Fhl1	6.86048	0.200904	1.1139	0.180361	0.856869	NA
Npbwr1	0	NA	NA	NA	NA	NA
Hnrnpf	2521.28	0.142823	0.0648493	2.20239	0.027638	0.242724
Sfxn4	97.3608	-0.0175152	0.304621	-0.0574981	0.954148	NA
Sfxn3	331.102	-0.0305007	0.169919	-0.179502	0.857544	0.965513
2310057N15Rik	0	NA	NA	NA	NA	NA
Camsap2	1712.91	-0.0502087	0.0819807	-0.612445	0.540244	0.863102
A930033H14Rik	24.6376	0.622872	0.634917	0.981029	0.326579	NA
Psmc5	2904.01	0.0223566	0.0598356	0.373634	0.708677	0.927858
Fli1	0	NA	NA	NA	NA	NA
Peg12	0	NA	NA	NA	NA	NA
Mlip	0	NA	NA	NA	NA	NA
Ptx4	0	NA	NA	NA	NA	NA
Cldn10	0.739322	0.543967	3.40015	0.159984	0.872894	NA
Rad18	590.662	0.101722	0.124446	0.817393	0.413704	0.807078
Mrpl53	400.199	0.114972	0.159687	0.719983	0.471535	0.835742
Tspan11	0	NA	NA	NA	NA	NA
H2al2a	1.05191	1.47346	3.18814	0.46217	0.64396	NA
Nadsyn1	155.263	0.498562	0.241518	2.06429	0.0389902	NA
Trim42	0	NA	NA	NA	NA	NA
Lrrc40	1073.93	-0.0214903	0.0978618	-0.219599	0.826184	0.957087
Spag16	0.706274	0.606985	3.45325	0.175772	0.860473	NA
Gvin1	0	NA	NA	NA	NA	NA
Hmx1	0	NA	NA	NA	NA	NA
Cxcl11	1.47895	-0.431981	2.32832	-0.185533	0.852811	NA
4933439C10Rik	46.1818	0.048602	0.442018	0.109955	0.912445	NA
Pdcd4	884.276	0.108502	0.102495	1.05861	0.289778	0.718537
Pik3c2g	0	NA	NA	NA	NA	NA
Krtap4-9	0	NA	NA	NA	NA	NA
Zeb2	1915.09	0.0550037	0.0719775	0.764179	0.444761	0.823414
BC031181	402.896	-0.103258	0.151963	-0.679496	0.496824	0.848026
Scrt2	61.4846	-0.71224	0.379874	-1.87493	0.0608018	NA
Cyp39a1	83.7603	0.333815	0.339524	0.983186	0.325516	NA
Rpap3	1132.5	-0.0972843	0.0997059	-0.975712	0.329207	0.745108
Iltifb	4.92144	0.883421	1.33013	0.664164	0.506586	NA
Pmfbp1	72.8666	0.400198	0.348155	1.14948	0.250357	NA
Armcx3	1.012	-1.96896	3.23734	-0.608202	0.543053	NA
Ccdc153	2.3644	4.47771	2.32266	1.92784	0.0538754	NA
Lama1	0	NA	NA	NA	NA	NA
Fanca	646.772	-0.0396713	0.120024	-0.330528	0.741001	0.935859
Naa30	453.986	-0.0169905	0.14047	-0.120955	0.903727	0.973863
Ovch2	0.584653	2.47523	4.27102	0.579541	0.562224	NA
Nkg7	0.239018	1.1316	4.98039	0.227211	0.82026	NA
Rap1gap	44.1344	0.341567	0.472631	0.722694	0.469868	NA
Chchd6	217.031	-0.202494	0.202452	-1.0002	0.317212	NA
Olfr78	5.82631	0.492781	1.39461	0.353347	0.723828	NA
Zfp57	710.68	0.107719	0.114991	0.936757	0.348884	0.759708
Rapgef4	0.30542	-1.92063	4.98762	-0.385079	0.700179	NA
Zbed4	423.826	-0.181871	0.150912	-1.20515	0.228147	0.660712
Gtf2h3	263.216	0.157022	0.19631	0.799864	0.42379	NA
Fcgrt	56.3335	0.334018	0.429535	0.777626	0.43679	NA
Mapk1	3516.29	0.148377	0.0564579	2.62811	0.00858615	0.12261
Ahcyl1	3541.69	0.0147273	0.0592759	0.248453	0.803784	0.952033
Cox7b2	151.973	0.210021	0.240634	0.872781	0.382783	NA
Rgs17	127.016	0.0752503	0.267768	0.281028	0.778689	NA
Mzf1	22.5207	0.0823434	0.627922	0.131136	0.895667	NA
Cdk2ap1	165.93	-0.142666	0.231244	-0.616953	0.537266	NA
Adam34	0	NA	NA	NA	NA	NA
Srcin1	111.403	-0.548278	0.285074	-1.92328	0.0544443	NA
Nphs1	6.2268	1.42047	1.38977	1.02209	0.306741	NA
Tsnaxip1	15.4578	0.137377	0.765573	0.179443	0.85759	NA
Phyh	216.768	-0.0612959	0.201421	-0.304318	0.760886	NA
Vdac1	7320.15	-0.0676571	0.0424763	-1.59282	0.111201	0.491462
Grb2	2133.22	0.0576375	0.0723937	0.796167	0.425935	0.814372
Pax7	0	NA	NA	NA	NA	NA
Elane	0.30542	-1.92063	4.98762	-0.385079	0.700179	NA
Zcchc18	114.163	-0.384505	0.28022	-1.37215	0.170016	NA
Smarcd3	50.6251	0.140164	0.419895	0.333807	0.738525	NA
Khdc3	5.56269	-0.782475	1.2932	-0.605069	0.545133	NA
Rab5a	1419.08	-0.038841	0.082591	-0.470281	0.638154	0.902742
Slc25a23	613.754	0.25417	0.122966	2.06699	0.0387348	0.291561
Mir6975	0.433903	2.03014	4.42637	0.458648	0.646487	NA
Olfr15	0.194884	0.982679	4.99009	0.196926	0.843885	NA
Cd68	24.5418	0.852635	0.691383	1.23323	0.21749	NA
Sh3kbp1	343.213	-0.0363293	0.166464	-0.218241	0.827242	0.957087
Mir6980	0	NA	NA	NA	NA	NA
Mir6976	0	NA	NA	NA	NA	NA
Pan3	1066.98	0.107608	0.0940906	1.14367	0.252761	0.684539
4930550C14Rik	32.411	0.378236	0.520183	0.727122	0.467151	NA
Cobll1	626.339	-0.203242	0.128084	-1.58679	0.11256	0.495123
Tmsb15a	0	NA	NA	NA	NA	NA
Prl3c1	0	NA	NA	NA	NA	NA
Dguok	349.441	0.096376	0.164032	0.587546	0.556837	0.867659
Rpl3	680.929	-0.355019	0.116008	-3.0603	0.00221116	0.0498688
Cntn6	28.5523	0.389061	0.553718	0.702633	0.482284	NA
Ap1ar	1174.11	-0.031211	0.0924114	-0.33774	0.735559	0.935394
Barhl1	5.55023	1.14367	1.26936	0.900979	0.3676	NA
Fmn2	0	NA	NA	NA	NA	NA
Srfbp1	605.028	-0.0198818	0.124985	-0.159073	0.873611	0.969365
Actrt2	0	NA	NA	NA	NA	NA
Ccdc30	27.1141	0.371538	0.575749	0.645313	0.518725	NA
Myl12a	2291.26	0.0611498	0.0695326	0.879441	0.379162	0.783599
Stard3nl	342.828	0.165445	0.17079	0.968704	0.332693	0.747315
Xaf1	229.867	-1.17919	0.199133	-5.92163	3.18774e-09	NA
Kansl2	1298.81	0.162855	0.0881299	1.8479	0.0646167	0.388151
Otub1	1041.28	0.0192014	0.102945	0.186521	0.852036	0.963709
C2cd5	856.953	0.0115347	0.103798	0.111126	0.911516	0.9755
Capza1	694.852	-0.0331158	0.116639	-0.283918	0.776473	0.946902
Asap1	2491.6	-0.0331142	0.066982	-0.494374	0.621042	0.895421
Alyref	1527.69	0.113968	0.0893926	1.27491	0.20234	0.633371
Prkacb	1265.46	-0.127483	0.0967521	-1.31762	0.18763	0.614128
A630077J23Rik	0	NA	NA	NA	NA	NA
Scyl2	1384.82	-0.0542204	0.0825426	-0.656877	0.51126	0.853953
1700095B10Rik	0	NA	NA	NA	NA	NA
Gm12505	0.584653	2.47523	4.27102	0.579541	0.562224	NA
Fhad1os1	0	NA	NA	NA	NA	NA
Rgs19	351.456	-0.293043	0.162647	-1.80171	0.0715904	0.404467
LOC100125594	0	NA	NA	NA	NA	NA
AY702102	0.717055	2.74325	3.94324	0.695685	0.486626	NA
Ctbp1	2061.03	-0.0494094	0.0718878	-0.687313	0.491886	0.845467
Txndc16	535.144	-0.246545	0.130118	-1.89478	0.0581212	0.368294
Oxt	25.1842	0.0641003	0.598891	0.107032	0.914764	NA
Mfap2	556.635	-0.171769	0.134253	-1.27944	0.200742	0.63259
Strit1	0	NA	NA	NA	NA	NA
Ncor2	6313.77	0.0445211	0.0527653	0.843758	0.398805	0.799654
Slxl1	0	NA	NA	NA	NA	NA
Avpr1b	0	NA	NA	NA	NA	NA
Gm20556	5.83791	0.379235	1.24956	0.303495	0.761513	NA
4930452N14Rik	0	NA	NA	NA	NA	NA
Fam229a	24.2817	-0.808831	0.626778	-1.29046	0.196892	NA
Skint3	0	NA	NA	NA	NA	NA
Ckm	3.92546	-0.456449	1.47837	-0.308752	0.75751	NA
Ncan	269.253	-0.0928502	0.182765	-0.50803	0.611432	NA
A830082K12Rik	27.2542	0.254101	0.564719	0.44996	0.65274	NA
Ablim2	38.3698	-0.219513	0.506188	-0.433659	0.664536	NA
Fgf1	122.876	0.104715	0.283048	0.369956	0.711415	NA
Armt1	425.614	-0.00139644	0.14942	-0.00934571	0.992543	0.997503
Ncbp3	993.95	0.122999	0.0964864	1.27478	0.202387	0.633371
Slc15a3	8.84003	-0.108714	0.980909	-0.11083	0.911751	NA
Ccnc	413.435	0.0185658	0.151258	0.122742	0.902311	0.973825
Atp2a3	160.572	-0.176986	0.237751	-0.744419	0.456623	NA
2810004N23Rik	1138.64	-0.0559344	0.0989502	-0.565278	0.571884	0.875572
Rwdd1	579.628	0.0789845	0.130677	0.604426	0.545561	0.864797
Grtp1	3.06157	-2.50365	1.88852	-1.32572	0.184931	NA
Podxl	1476.94	-0.110097	0.0819882	-1.34284	0.179325	0.603798
A330076C08Rik	0.66214	0.480627	3.79886	0.126519	0.899321	NA
4930532M18Rik	0	NA	NA	NA	NA	NA
Zfp617	458.85	-0.16682	0.142707	-1.16897	0.242416	0.675939
C1ql1	792.898	0.147072	0.109178	1.34709	0.177952	0.601299
Bpnt1	1921.26	-0.0158133	0.0723668	-0.218516	0.827027	0.957087
Ube3a	2444.98	-0.202086	0.0673458	-3.00072	0.00269345	0.0575132
Ubb	15087.6	-0.307817	0.0803765	-3.8297	0.000128302	0.0065203
Tyr	0	NA	NA	NA	NA	NA
Nob1	1424.94	0.0272618	0.082444	0.33067	0.740894	0.935859
Med21	543.979	0.0712033	0.128335	0.554825	0.579015	0.878043
Sostdc1	0.194884	0.982679	4.99009	0.196926	0.843885	NA
Ftsj3	2428.78	0.159951	0.0648823	2.46524	0.013692	0.162324
Gdpd3	24.8616	0.685864	0.599119	1.14479	0.252297	NA
Tjap1	1203.02	0.0443539	0.0886431	0.500365	0.616818	0.892708
Mrps7	894.475	-0.0145968	0.101706	-0.143519	0.88588	0.971231
Stau2	578.103	-0.0951248	0.128275	-0.741571	0.458347	0.829316
Paqr5	49.8469	-0.634879	0.437052	-1.45264	0.146324	NA
Mir6940	0	NA	NA	NA	NA	NA
Mir6939	1.61821	2.23003	2.55142	0.874036	0.382099	NA
Mir6942	0.717055	2.74325	3.94324	0.695685	0.486626	NA
Clasp1	1966.5	-0.0321319	0.0711078	-0.451875	0.651359	0.907733
Rbm10	602.794	0.155132	0.133339	1.16344	0.244651	0.677023
Mrgprd	0	NA	NA	NA	NA	NA
Slc41a3	16.1727	-0.485699	0.738801	-0.657415	0.510914	NA
Flot2	1138.93	0.138657	0.0926022	1.49734	0.134305	0.537147
Ccnyl1	331.149	0.0223316	0.165733	0.134745	0.892814	0.972495
Ecm1	265.442	-0.274352	0.18393	-1.49161	0.135802	NA
Cd82	53.4749	-0.227399	0.402498	-0.564969	0.572095	NA
Anks1	564.75	-0.074808	0.126719	-0.590346	0.554959	0.867079
Syt6	1783.55	-0.134897	0.0736305	-1.83208	0.0669396	0.393431
Gm20609	0	NA	NA	NA	NA	NA
Dnmt3a	1551.61	0.0322462	0.0810623	0.397796	0.690781	0.921923
Mpv17l	42.8916	-0.278913	0.452014	-0.617045	0.537205	NA
Pde4dip	2110.45	-0.0964051	0.0725555	-1.32871	0.183944	0.609796
Pomgnt2	164.995	-0.295352	0.237419	-1.24401	0.213494	NA
Mir6406	0.890072	0.998227	3.38866	0.294579	0.768316	NA
Ankrd10	1235.18	0.241356	0.0910764	2.65004	0.00804834	0.118213
4930504C09Rik	0	NA	NA	NA	NA	NA
Nsg1	192.607	-0.00362925	0.217628	-0.0166764	0.986695	NA
Prkar1b	691.739	-0.116032	0.114435	-1.01396	0.310602	0.734392
Tmem159	73.2091	-0.342352	0.345251	-0.991602	0.321392	NA
Thumpd1	1031.24	0.0459984	0.0985899	0.466563	0.640812	0.904446
Brdt	75.4065	-0.454787	0.340138	-1.33707	0.181201	NA
Adgrv1	2.66788	-2.48409	1.995	-1.24515	0.213075	NA
Ctu1	202.512	-0.06813	0.213618	-0.318934	0.749777	NA
Cpa5	1.29515	-0.82291	2.84997	-0.288744	0.772778	NA
Ube2m	2864.36	0.0272773	0.062617	0.435622	0.663111	0.909902
Ccdc136	792.23	-0.0135562	0.110768	-0.122383	0.902596	0.973825
Mrps35	538.921	-0.0670685	0.130756	-0.51293	0.608	0.888615
Gpr84	11.6373	1.21863	0.9016	1.35164	0.176492	NA
Eva1a	1.45668	0.703356	2.52696	0.278341	0.780751	NA
Pcdhgb8	36.9478	0.0670628	0.496365	0.135108	0.892527	NA
Znf41-ps	78.8855	0.37873	0.342261	1.10655	0.268487	NA
Tmem141	12.5166	1.05338	0.853366	1.23438	0.217063	NA
Rsph6a	9.56858	-0.22444	0.950982	-0.236008	0.813426	NA
Thy1	0	NA	NA	NA	NA	NA
Thrb	3.32972	-1.15718	1.62474	-0.712227	0.476324	NA
Thpo	1.18431	1.66632	2.85685	0.583271	0.559711	NA
Adam17	988.563	0.100402	0.0976315	1.02838	0.303772	0.728193
Prap1	3.43563	0.434961	1.57172	0.276743	0.781978	NA
Uox	3.82941	-0.316775	1.66791	-0.189924	0.849369	NA
Patl2	3.63738	1.65775	1.61564	1.02607	0.30486	NA
Tmem86a	69.4293	0.211977	0.35767	0.592663	0.553407	NA
Plce1	322.037	-0.211	0.172905	-1.22032	0.222342	0.652141
Gpr21	5.83145	-0.801373	1.21145	-0.6615	0.508292	NA
Olfr518	0	NA	NA	NA	NA	NA
Olfr420	0	NA	NA	NA	NA	NA
Olfr1340	0.239018	1.1316	4.98039	0.227211	0.82026	NA
Aknad1	0.389769	1.89155	4.903	0.385795	0.699649	NA
Pde2a	38.0875	0.272711	0.480809	0.567193	0.570583	NA
Rhbdf2	450.081	-0.201392	0.142892	-1.4094	0.158717	0.572356
Mtmr11	165.737	0.256208	0.232117	1.10379	0.269685	NA
Rps27l	528.565	-0.0869961	0.151159	-0.575526	0.564936	0.871037
Ppa1	2298.97	0.0415429	0.0663264	0.62634	0.531092	0.86072
Mfap3l	760.927	0.0195133	0.112589	0.173315	0.862404	0.967556
Ifi30	1661.28	0.0223058	0.0794214	0.280854	0.778822	0.947481
Cpvl	7.91346	-0.804723	1.08777	-0.739791	0.459427	NA
Nipbl	2732.02	-0.249517	0.068058	-3.66623	0.000246148	0.0101978
Rbm12b1	286.318	-0.13687	0.178138	-0.768336	0.442287	NA
1700029P11Rik	8.28019	0.517098	1.03129	0.501412	0.616081	NA
Defa29	0	NA	NA	NA	NA	NA
1810012K16Rik	10.5896	-1.32635	0.96515	-1.37424	0.169367	NA
Ascl5	3.52715	1.70244	1.72817	0.98511	0.32457	NA
Nox4	0	NA	NA	NA	NA	NA
Eral1	386.231	0.214993	0.162309	1.32459	0.185306	0.611309
Insm2	0	NA	NA	NA	NA	NA
Nqo2	325.51	0.187058	0.175077	1.06843	0.285326	0.715266
4930526I15Rik	127.654	-0.0598106	0.290617	-0.205805	0.836943	NA
4930511M06Rik	0	NA	NA	NA	NA	NA
1110038B12Rik	2375.43	-0.0877409	0.0707651	-1.23989	0.215016	0.646239
1110020A21Rik	4.54698	0.00746963	1.44162	0.00518141	0.995866	NA
Angel2	1040.83	-0.132907	0.101508	-1.30933	0.190423	0.618551
Cpeb3	173.965	0.0592554	0.239095	0.247832	0.804264	NA
Armh3	393.007	-0.0115256	0.159026	-0.0724764	0.942223	0.983092
Dhx30	1158.11	-0.0363339	0.0908397	-0.399978	0.689173	0.921031
Marchf1	27.2822	-0.181657	0.57662	-0.315038	0.752733	NA
Efemp2	175.217	-0.0351647	0.246812	-0.142476	0.886704	NA
Mmaa	79.9617	-0.0439615	0.36366	-0.120886	0.903781	NA
4933406K04Rik	0	NA	NA	NA	NA	NA
Npy4r	1.73953	2.26597	2.72005	0.833063	0.404809	NA
Raet1b	0	NA	NA	NA	NA	NA
Gpr12	67.136	-0.0334402	0.372226	-0.0898383	0.928416	NA
Cstf2	1782.92	-0.135812	0.075643	-1.79544	0.0725841	0.406545
Hap1	3628.74	-0.0772192	0.0549533	-1.40518	0.159968	0.57282
Gabra6	0	NA	NA	NA	NA	NA
Ugt1a1	0	NA	NA	NA	NA	NA
Ormdl2	366.916	0.508149	0.166337	3.05494	0.00225103	0.050421
Tec	78.907	-0.191243	0.354803	-0.539011	0.589879	NA
Tom1	32.6334	0.0525545	0.530381	0.0990882	0.921068	NA
Sgpl1	2292.86	-0.0185231	0.0671386	-0.275893	0.78263	0.948667
Ang5	0	NA	NA	NA	NA	NA
Hvcn1	47.557	-0.500274	0.447	-1.11918	0.263063	NA
1700109H08Rik	83.0572	-0.0599422	0.338494	-0.177085	0.859442	NA
Nmrk2	24.3898	-0.0422262	0.59338	-0.0711621	0.943269	NA
Pi4k2b	1325.32	0.204973	0.0854306	2.39929	0.016427	0.180436
Rtn4ip1	468.101	0.203204	0.140746	1.44376	0.148807	0.55789
Sdr42e1	0.672921	2.65808	3.69565	0.719247	0.471989	NA
Ahctf1	6639.26	0.0100627	0.0444302	0.226484	0.820825	0.954941
Stk31	0	NA	NA	NA	NA	NA
Ctrb1	23.0746	-0.439146	0.656003	-0.669426	0.503224	NA
C330018D20Rik	136.496	0.0834726	0.252769	0.330233	0.741224	NA
Ankrd55	1.38998	3.7005	2.84369	1.3013	0.193154	NA
Sema3d	0	NA	NA	NA	NA	NA
Wdr82	1558.92	0.0153561	0.0799394	0.192097	0.847666	0.963004
Slc6a19	1.93934	-2.93842	2.40882	-1.21986	0.222519	NA
4933430I17Rik	26.2444	-0.116901	0.596099	-0.196109	0.844525	NA
Dao	3.04225	0.23921	1.69936	0.140765	0.888055	NA
E2f3	705.219	-0.0421835	0.114994	-0.366834	0.713743	0.928792
Usp17lc	0	NA	NA	NA	NA	NA
Zbtb39	460.448	-0.00326277	0.144268	-0.0226161	0.981957	0.995913
1810058I24Rik	675.216	-0.0271414	0.119041	-0.227999	0.819647	0.95443
Klkb1	2.39775	2.89739	2.24537	1.29038	0.196918	NA
Neurog1	0.194884	0.982679	4.99009	0.196926	0.843885	NA
Neurod2	0	NA	NA	NA	NA	NA
Hspb1	15.3082	-0.620352	0.752092	-0.824836	0.409465	NA
Neb	159.394	0.00246192	0.242984	0.010132	0.991916	NA
Ptger3	5.72453	-0.635845	1.24525	-0.510618	0.609619	NA
Ptcra	11.8672	0.0506353	0.886387	0.0571255	0.954445	NA
Pstpip1	120.691	-0.235209	0.271583	-0.866066	0.386454	NA
Scn1b	134.985	0.0731295	0.26361	0.277416	0.781461	NA
Slc20a1	1835.53	0.0305037	0.0726931	0.419623	0.674761	0.915479
Csnk1g2	1435.2	0.228055	0.0816081	2.79452	0.00519771	0.0896429
Gm12348	1.29515	-0.82291	2.84997	-0.288744	0.772778	NA
Olfr1333	0	NA	NA	NA	NA	NA
Olfr741	0	NA	NA	NA	NA	NA
Zc2hc1c	35.573	-0.724429	0.516425	-1.40278	0.160684	NA
Rap2c	254.062	-0.00788086	0.192195	-0.0410045	0.967292	NA
Nkx2-3	0	NA	NA	NA	NA	NA
Aplf	187.452	-0.0450686	0.216191	-0.208467	0.834865	NA
Fam13c	239.022	-0.0258562	0.193507	-0.133619	0.893704	NA
Tex33	0	NA	NA	NA	NA	NA
Phospho2	214.347	0.0552639	0.202169	0.273355	0.78458	NA
Col20a1	100.22	0.138291	0.300745	0.459826	0.645641	NA
Fgd6	818.192	-0.0911025	0.10928	-0.833664	0.404471	0.802937
Ccdc60	2.21797	0.528001	2.07362	0.254628	0.799011	NA
Trerf1	681.946	0.0170206	0.127833	0.133148	0.894077	0.972495
Ctnnd1	1988.4	-0.0300195	0.0727862	-0.412434	0.680021	0.916352
Stxbp1	2135.34	-0.0545089	0.0718122	-0.759048	0.447824	0.82458
Zfp275	319.277	-0.168014	0.199247	-0.843242	0.399093	0.79976
Acer2	34.2184	0.236237	0.540701	0.436909	0.662177	NA
Pdzd4	381.871	-0.266697	0.158666	-1.68087	0.0927879	0.458705
Matn4	301.933	0.402265	0.174747	2.30199	0.0213358	NA
Scn1a	30.2887	0.305582	0.560175	0.545511	0.585402	NA
C87198	0	NA	NA	NA	NA	NA
Adh5	736.928	-0.429184	0.119303	-3.59743	0.000321378	0.0120641
Tmcc2	333.839	0.122391	0.165178	0.740963	0.458716	0.829316
Hnrnph3	756.849	-0.0924275	0.112415	-0.822199	0.410964	0.805548
Il1r1	0	NA	NA	NA	NA	NA
Gm3417	0	NA	NA	NA	NA	NA
Odf2	1799.46	0.0879741	0.0761821	1.15479	0.248177	0.679739
Stx8	242.149	-0.0950468	0.200114	-0.474963	0.634813	NA
S100pbp	1297.74	0.0572639	0.0849897	0.673775	0.500455	0.848072
A930041C12Rik	7.9824	0.115657	1.06097	0.109011	0.913194	NA
BC051537	1.26149	1.67336	3.00962	0.556004	0.578208	NA
Nt5c3b	784.587	0.145997	0.119392	1.22284	0.221392	0.651107
Gpr179	3.53508	-0.0403199	1.59031	-0.0253535	0.979773	NA
2310057J18Rik	0	NA	NA	NA	NA	NA
Gm16157	0.239018	1.1316	4.98039	0.227211	0.82026	NA
Gtf2ird1	1570.87	-0.0356747	0.0791159	-0.450918	0.652049	0.907733
Zfp37	1187.83	-0.0310216	0.0986319	-0.314519	0.753127	0.939456
Pbx1	533.224	0.0433008	0.144121	0.300447	0.763836	0.942651
Lbx2	23.2861	-0.931258	0.647788	-1.4376	0.150549	NA
Lbx1	0.88321	-3.47112	3.34347	-1.03818	0.299188	NA
Lats1	1666.45	-0.120641	0.0805369	-1.49796	0.134145	0.537147
Lat	17.5204	2.16132	0.782219	2.76306	0.00572617	NA
Lasp1	1717.31	0.286726	0.0776911	3.69058	0.000223741	0.00947542
Laptm5	29.9375	-0.976888	0.54108	-1.80544	0.0710059	NA
Ing1	993.695	0.0872904	0.0968332	0.901451	0.367348	0.77399
Actn3	14.3572	0.359318	0.780028	0.460647	0.645052	NA
Slc9b1	7.27714	-0.802123	1.14498	-0.700555	0.483581	NA
Nalcn	5.25396	-0.83476	1.30408	-0.640115	0.522098	NA
Mir6981	0	NA	NA	NA	NA	NA
Aadacl3	0	NA	NA	NA	NA	NA
Bglap	13.8724	-0.113185	0.810085	-0.139719	0.888882	NA
Klk1b3	0.911939	3.09432	3.29125	0.940165	0.347133	NA
Cnga1	1.65157	0.98756	2.3743	0.415938	0.677456	NA
Ccr10	51.9178	-0.141319	0.412664	-0.342454	0.732009	NA
Ccr8	0	NA	NA	NA	NA	NA
Ccr7	13.0837	0.569356	0.846324	0.67274	0.501113	NA
Clk4	1875.05	-0.24145	0.0728492	-3.31439	0.000918443	0.0263936
Lta4h	1457.27	-0.00904498	0.082892	-0.109118	0.913109	0.975819
Tmem116	26.1024	-0.655502	0.581447	-1.12736	0.259589	NA
Mast2	2741.56	0.212589	0.0609529	3.48777	0.00048707	0.0168947
Pigv	99.3823	0.133638	0.31305	0.426889	0.66946	NA
Klrb1a	0.194884	0.982679	4.99009	0.196926	0.843885	NA
Cabyr	5.19412	0.387846	1.30377	0.297479	0.766101	NA
Mtif2	839.008	0.0364829	0.107422	0.339622	0.734141	0.934908
Blcap	742.985	-0.0145396	0.112913	-0.128768	0.897541	0.97294
Sgk1	936.317	-0.211364	0.102199	-2.06816	0.0386252	0.291561
Timp3	0.239018	1.1316	4.98039	0.227211	0.82026	NA
Sertad1	313.761	-0.0513402	0.171066	-0.300119	0.764086	0.942651
Bace1	644.642	-0.109608	0.122668	-0.893536	0.37157	0.777512
Ash2l	2832.31	-0.0848306	0.0603935	-1.40463	0.160131	0.57282
Smarcal1	930.165	0.0583829	0.099714	0.585504	0.558209	0.868075
Dusp14	62.4078	0.0818157	0.374965	0.218195	0.827277	NA
Cd248	142.157	0.157857	0.268089	0.588821	0.555982	NA
Npy5r	0.584653	2.47523	4.27102	0.579541	0.562224	NA
Npy1r	0	NA	NA	NA	NA	NA
Cbx5	5862.18	0.112728	0.0485213	2.32327	0.0201645	0.203057
Bclaf3	1081.18	0.0411558	0.102879	0.400041	0.689126	0.921031
Zbtb3	25.8834	0.935358	0.604946	1.54618	0.12206	NA
Abcc8	5.21547	0.911734	1.44862	0.62938	0.5291	NA
4930583I09Rik	0.544742	-2.78808	4.41577	-0.631393	0.527783	NA
Nr6a1	641.499	-0.06888	0.12005	-0.57376	0.56613	0.871048
Fut10	135.712	-0.420214	0.257784	-1.63011	0.103079	NA
Tmem200a	80.7854	-0.10633	0.330186	-0.322029	0.747431	NA
Rgs7bp	0.239018	1.1316	4.98039	0.227211	0.82026	NA
Ak7	74.7004	0.288289	0.362359	0.795588	0.426272	NA
Pold3	577.323	0.190405	0.130361	1.4606	0.144125	0.55237
Cds2	3274.9	-0.0311388	0.0588624	-0.52901	0.596799	0.884752
Armc9	181.176	-0.219164	0.235387	-0.931078	0.351813	NA
Asb10	15.2897	-0.815683	0.808545	-1.00883	0.313057	NA
Ppp1r3c	27.9723	-0.00291879	0.573964	-0.00508532	0.995943	NA
Slc22a5	352.172	-0.0270185	0.158678	-0.170272	0.864796	0.967896
1600023N17Rik	19.0994	0.0820116	0.711073	0.115335	0.90818	NA
Dlk1	6.84869	0.916812	1.19101	0.76978	0.44143	NA
Slc7a7	123.4	-0.17582	0.2763	-0.636336	0.524557	NA
Gm3500	3.28549	-0.554976	1.66279	-0.333762	0.738559	NA
Tcf7l2	160.801	0.0591362	0.234988	0.251657	0.801306	NA
Bcl2l2	509.855	0.167603	0.142243	1.17829	0.238682	0.669417
Anxa4	309.587	-0.213323	0.177975	-1.19861	0.230679	0.663554
Rgl1	352.626	0.0253081	0.15832	0.159854	0.872996	0.969358
Psme3	3347.81	-0.034857	0.0585003	-0.595844	0.55128	0.86641
Tmem19	289.597	-0.168712	0.177704	-0.949397	0.342419	NA
Mrpl42	907.334	0.120272	0.112699	1.06719	0.285887	0.715703
Herc4	1264.07	-0.00611745	0.0862339	-0.0709402	0.943445	0.983554
Aup1	2195.32	0.0694906	0.067977	1.02227	0.306655	0.730632
Hadhb	161.868	-0.154373	0.240019	-0.643169	0.520115	NA
Agbl5	401.818	0.115461	0.149494	0.772344	0.43991	0.820892
Pvr	654.716	0.00148801	0.120082	0.0123916	0.990113	0.997503
Zmym2	1908.53	0.0445697	0.071313	0.624987	0.53198	0.861177
Mir3084-2	0	NA	NA	NA	NA	NA
Nol8	1131.77	-0.0232593	0.0904522	-0.257145	0.797067	0.951703
Anxa6	5707.61	0.082868	0.0470879	1.75986	0.078432	0.420228
H60c	9.95108	-0.101747	0.933958	-0.108942	0.913249	NA
Sh3gl1	1001.43	0.0717103	0.0984427	0.728447	0.46634	0.833724
Cpt1c	820.947	-0.18355	0.106088	-1.73017	0.0836003	0.432351
Map2k7	1425.15	0.0795787	0.082484	0.964777	0.334656	0.748119
Lrrc73	62.0622	0.0456652	0.3976	0.114852	0.908562	NA
Zfp936	38.4981	-0.0821794	0.483108	-0.170106	0.864927	NA
Cmip	3190.09	0.0371342	0.0585274	0.634475	0.525771	0.857866
Dpy30	794.553	0.0216341	0.108828	0.198791	0.842426	0.960487
Gm4710	0	NA	NA	NA	NA	NA
Ect2	1741.53	0.258668	0.0798316	3.24017	0.00119459	0.0313228
Rpl31	196.939	-0.18495	0.22037	-0.839271	0.401317	NA
Insig2	398.474	-0.248012	0.149307	-1.66108	0.0966967	0.467122
4921509O07Rik	0.783761	-1.2697	3.56922	-0.355735	0.722039	NA
Prl7c1	0	NA	NA	NA	NA	NA
Cers3	106.734	-0.259432	0.290829	-0.892043	0.37237	NA
Ldb2	0.478037	2.1579	4.65965	0.463103	0.64329	NA
Ncoa7	396.741	-0.124598	0.150806	-0.826218	0.408681	0.803345
Cmah	0.544742	-2.78808	4.41577	-0.631393	0.527783	NA
Vps13d	1322.13	-0.123866	0.0856701	-1.44585	0.148219	0.557136
Adra2b	16.0331	-0.637476	0.750619	-0.849267	0.395733	NA
Zfp59	196.547	-0.280688	0.23307	-1.2043	0.228472	NA
Mir802	0	NA	NA	NA	NA	NA
Commd6	163.404	0.120126	0.242226	0.495926	0.619947	NA
Tmem42	25.9591	-0.434116	0.623409	-0.696358	0.486205	NA
Traf7	1006.23	0.14272	0.0959668	1.48718	0.136968	0.541351
H2al2b	0	NA	NA	NA	NA	NA
Vmn1r151	0	NA	NA	NA	NA	NA
Mynn	705.535	-0.0910596	0.12431	-0.732523	0.463849	0.832525
Rab27b	11.1702	-1.25204	0.906078	-1.38182	0.167026	NA
E230029C05Rik	7.35422	-0.511217	1.07401	-0.475989	0.634082	NA
Olfr1216	0	NA	NA	NA	NA	NA
Olfr1223	0	NA	NA	NA	NA	NA
Olfr1225	0	NA	NA	NA	NA	NA
1700125G02Rik	2.52399	-1.03226	1.84076	-0.560783	0.574946	NA
1700045H11Rik	0	NA	NA	NA	NA	NA
Bmp3	0	NA	NA	NA	NA	NA
Il6ra	15.0441	-1.09004	0.782692	-1.39268	0.163718	NA
Meis2	735.945	-0.00440066	0.113418	-0.0388004	0.96905	0.990361
Kcnd1	55.2745	-0.267129	0.398674	-0.670044	0.50283	NA
Kcnc3	277.367	0.0316595	0.181537	0.174397	0.861554	NA
Tnfrsf18	35.0905	0.0210068	0.502541	0.0418011	0.966657	NA
Foxa3	2.54586	-0.310867	1.87355	-0.165924	0.868217	NA
Foxa1	191.508	-0.157428	0.214601	-0.733582	0.463204	NA
Jpt1	2129.35	0.220505	0.0731369	3.01496	0.0025701	0.0556588
Hmgcs2	2.62991	1.0484	1.82965	0.573004	0.566642	NA
Tnnc1	36.715	-0.251856	0.496285	-0.507482	0.611817	NA
Klra6	0	NA	NA	NA	NA	NA
Serpina3c	0	NA	NA	NA	NA	NA
Klk1b8	0	NA	NA	NA	NA	NA
Gsta1	0	NA	NA	NA	NA	NA
Ankdd1a	9.34389	0.118949	1.05037	0.113245	0.909837	NA
St3gal2	753.548	-0.0172377	0.113495	-0.151881	0.879281	0.970422
Tbca	1374.03	0.0862418	0.0858472	1.0046	0.315091	0.736378
Gm11351	0	NA	NA	NA	NA	NA
Pacsin3	147.53	-0.0839748	0.254659	-0.329754	0.741585	NA
Ush1c	40.617	-0.227705	0.485081	-0.469416	0.638772	NA
Hp	28.4557	-0.165991	0.569094	-0.291676	0.770535	NA
Ceacam2	2.62599	1.90386	1.99473	0.954447	0.339858	NA
Slc25a4	9335.1	0.0465942	0.0406859	1.14522	0.25212	0.684302
Ang	0	NA	NA	NA	NA	NA
Amy1	66.3305	0.85559	0.406793	2.10325	0.0354435	NA
Bgn	0.779537	2.89003	3.80113	0.760307	0.447071	NA
Mir19b-1	0	NA	NA	NA	NA	NA
Ctnnb1	4378.09	-0.0199274	0.0529962	-0.376016	0.706905	0.927494
Ctsl	1329.83	-0.0234646	0.0840745	-0.279094	0.780173	0.948136
Ctsd	6157.5	0.00256553	0.044893	0.0571477	0.954428	0.985854
Sec61g	26.7628	-0.172595	0.57186	-0.301814	0.762794	NA
Myh6	1.60057	-1.28425	2.43941	-0.526458	0.59857	NA
Pik3c2a	1105.06	-0.134481	0.0938676	-1.43266	0.151954	0.562634
6230400D17Rik	22.6787	0.102447	0.61679	0.166096	0.868081	NA
4930584F24Rik	0	NA	NA	NA	NA	NA
Lpar5	34.4196	-0.346227	0.521225	-0.664256	0.506526	NA
Rnf20	1278.34	-0.128122	0.0860352	-1.48919	0.136439	0.54114
Gm38509	0	NA	NA	NA	NA	NA
Prxl2a	0	NA	NA	NA	NA	NA
4921525O09Rik	0	NA	NA	NA	NA	NA
Rorb	170.433	0.0455622	0.25428	0.179181	0.857796	NA
Tbx2	630.082	0.00815097	0.121118	0.0672979	0.946345	0.984138
Trpc5	2.22544	0.776161	2.11706	0.366622	0.713901	NA
Fam149b	410.522	0.00800771	0.146947	0.054494	0.956542	0.986714
Pus1	625.043	-0.0103928	0.123222	-0.0843421	0.932784	0.980353
Aldh18a1	3348.54	0.0399463	0.0605643	0.659569	0.509531	0.853472
Gdi2	7730.73	0.0227801	0.0412591	0.552123	0.580864	0.878806
Drd4	12.8026	-0.522755	0.837655	-0.624069	0.532582	NA
Drd3	3.24761	1.43352	1.68023	0.853171	0.393565	NA
Dpep1	2.62599	1.90386	1.99473	0.954447	0.339858	NA
Pkib	0.805723	-1.52347	3.53426	-0.431058	0.666426	NA
Crx	1.76642	-4.47119	2.58811	-1.72759	0.0840623	NA
Dmbt1	0	NA	NA	NA	NA	NA
Epha6	0.272371	-1.8372	4.99331	-0.367931	0.712924	NA
Inka2	36.8488	0.164396	0.50043	0.32851	0.742526	NA
Rhot1	1140.28	-0.0392875	0.0908262	-0.432557	0.665337	0.910731
Ncmap	38.9022	-0.139674	0.485729	-0.287555	0.773687	NA
Cacfd1	359.374	0.035515	0.161809	0.219488	0.82627	0.957087
Gm19276	0	NA	NA	NA	NA	NA
Jarid2	2523.09	0.0205274	0.0637145	0.322178	0.747318	0.938108
St7l	555.954	-0.0276425	0.128807	-0.214604	0.830076	0.95845
Arhgap15	0.272371	-1.8372	4.99331	-0.367931	0.712924	NA
Mag	0	NA	NA	NA	NA	NA
Zfp467	217.255	0.0335182	0.213084	0.1573	0.875008	NA
Ranbp17	524.132	-0.0470064	0.134845	-0.348597	0.727392	0.933329
Gm14391	0.857024	1.06119	3.43496	0.308939	0.757368	NA
Vmn2r89	0	NA	NA	NA	NA	NA
Pecam1	272.19	0.33651	0.181606	1.85296	0.0638878	NA
Aldh1l1	0.610839	-2.93374	4.21774	-0.695571	0.486698	NA
Stk32c	295.276	0.0306936	0.189857	0.161666	0.871569	NA
Gm16430	0	NA	NA	NA	NA	NA
Maf1	785.284	0.0742229	0.110205	0.673497	0.500631	0.848072
Lrrc63	0	NA	NA	NA	NA	NA
Krt28	0	NA	NA	NA	NA	NA
Aoc1	0	NA	NA	NA	NA	NA
Itch	1027.1	-0.279142	0.102127	-2.73327	0.0062708	0.101062
Slc30a6	325.562	0.162433	0.165108	0.983799	0.325215	0.740987
Prmt1	3089.34	-0.0102747	0.0634606	-0.161908	0.871379	0.96879
Mpl	1.82388	4.09455	2.56351	1.59725	0.11021	NA
Rhbdl3	45.8006	0.436131	0.440904	0.989174	0.322578	NA
Lin54	1026.52	0.0647265	0.0955942	0.677096	0.498345	0.848072
Ifnz	1.41224	1.90386	2.66184	0.715241	0.47446	NA
Rpain	148.06	0.353916	0.251035	1.40982	0.158592	NA
Arih2	1040.71	-0.0100562	0.0962154	-0.104518	0.916758	0.976622
Osbpl3	0.239018	1.1316	4.98039	0.227211	0.82026	NA
Cmtm7	197.565	-0.180946	0.225706	-0.80169	0.422732	NA
Cbfa2t3	798.919	0.115735	0.113722	1.0177	0.308821	0.732465
Senp6	1632.11	-0.201944	0.07913	-2.55206	0.0107089	0.139307
Wdr18	1009.27	-0.0662989	0.0970613	-0.683062	0.494567	0.847795
Thap3	144.494	-0.0961789	0.256849	-0.374456	0.708065	NA
Mtpap	596.685	0.100599	0.127221	0.790745	0.429093	0.815908
Ube2dnl2	0	NA	NA	NA	NA	NA
Peli3	21.2443	-0.015173	0.645145	-0.0235187	0.981236	NA
Gm5741	7.90634	-0.340753	1.17852	-0.289136	0.772477	NA
Defa35	0	NA	NA	NA	NA	NA
Vmn1r90	0	NA	NA	NA	NA	NA
Gm3139	0	NA	NA	NA	NA	NA
Gm39653	2.29606	-1.40562	1.97662	-0.711126	0.477006	NA
Zfp169	121.214	-0.0624394	0.274532	-0.22744	0.820082	NA
Gm2721	0.30542	-1.92063	4.98762	-0.385079	0.700179	NA
Tmem241	80.1659	-0.295354	0.331003	-0.892299	0.372232	NA
Tcf20	1630.54	0.0313563	0.0797952	0.39296	0.694349	0.923039
Cacnb1	704.851	-0.161667	0.113511	-1.42425	0.154374	0.567023
H2al1d	0	NA	NA	NA	NA	NA
H2al1c	0	NA	NA	NA	NA	NA
Podn	3.79636	-0.295941	1.55354	-0.190494	0.848922	NA
Acr	0	NA	NA	NA	NA	NA
Crhr1	111.27	-0.212935	0.307473	-0.692533	0.488602	NA
Asgr2	3.87385	-0.655711	1.50441	-0.435859	0.662939	NA
Tet3	2119.16	0.0821999	0.0696087	1.18089	0.237648	0.668659
Arhgap33	1594.77	0.0290026	0.0871767	0.332688	0.73937	0.935394
Nrap	39.9697	-0.716674	0.474347	-1.51086	0.130823	NA
1700012B07Rik	1.58526	0.71686	2.63142	0.272423	0.785297	NA
Hoxc5	7.06949	0.762403	1.20566	0.632356	0.527154	NA
Pianp	19.4961	0.35361	0.680732	0.519455	0.603443	NA
Lpar6	198.813	-0.0238227	0.218274	-0.109141	0.913091	NA
Rae1	903.784	0.0509887	0.105544	0.483103	0.629023	0.897443
4931406C07Rik	190.344	0.2074	0.216799	0.956643	0.338748	NA
Cnep1r1	893.841	-0.0649335	0.105455	-0.615743	0.538064	0.862529
Snx16	332.243	-0.163997	0.163272	-1.00444	0.315165	0.736378
Spata17	1.22168	-3.93422	3.21803	-1.22256	0.221497	NA
Tbc1d30	0.867805	3.03019	3.32089	0.912465	0.361524	NA
Asnsd1	507.183	0.066434	0.134555	0.49373	0.621497	0.895421
Kptn	96.088	0.12644	0.316968	0.398905	0.689963	NA
F9	0	NA	NA	NA	NA	NA
Ankra2	496.55	0.152576	0.135804	1.1235	0.261226	0.693841
Capzb	4242.85	0.0365338	0.0508817	0.718014	0.472749	0.835752
Nf2	2212.75	0.0158286	0.0673015	0.235189	0.814062	0.953911
Pex3	415.116	-0.170951	0.147899	-1.15586	0.247738	0.679563
Trim24	1732.77	-0.0609413	0.0754028	-0.80821	0.41897	0.811124
Kmt5a	1999.7	0.0390677	0.071049	0.54987	0.582408	0.878806
Cep57	497.344	0.136978	0.134092	1.02152	0.307009	0.730632
Csn1s1	0	NA	NA	NA	NA	NA
Tsc2	1638.42	-0.166726	0.0792593	-2.10356	0.0354172	0.279383
Mapk7	934.83	0.0732873	0.101383	0.722877	0.469755	0.835426
Egflam	1.61145	-1.5922	2.63485	-0.604284	0.545655	NA
Txk	2.92485	-0.410927	1.72608	-0.238069	0.811827	NA
Adamts13	38.9132	-0.0111729	0.473379	-0.0236024	0.98117	NA
Zfp862-ps	593.463	0.108514	0.125684	0.86339	0.387923	0.792965
D6Ertd474e	8.78451	0.0190675	1.00105	0.0190475	0.984803	NA
Gm3020	0	NA	NA	NA	NA	NA
Olfr571	0.239018	1.1316	4.98039	0.227211	0.82026	NA
Olfr639	0	NA	NA	NA	NA	NA
Olfr622	0	NA	NA	NA	NA	NA
Olfr609	0	NA	NA	NA	NA	NA
Olfr610	0	NA	NA	NA	NA	NA
Dnajb6	494.805	-0.15648	0.134899	-1.15998	0.246055	0.67812
Slc26a10	139.254	0.134484	0.253165	0.53121	0.595274	NA
Hspa14	2030.39	0.0320484	0.0701086	0.457125	0.647581	0.905385
Fkbp11	305.04	0.278169	0.184336	1.50903	0.131291	0.53151
Nubp2	392.854	0.0427402	0.151469	0.282171	0.777812	0.947369
Ndrg3	926.819	0.220764	0.101487	2.1753	0.0296074	0.253073
Gbp3	243.871	-0.674992	0.214951	-3.14021	0.00168826	NA
Fgfr1	1937.17	0.00620851	0.0745717	0.0832556	0.933648	0.980353
Lct	27.3629	0.821831	0.608254	1.35113	0.176653	NA
Fmo5	9.40594	0.429852	1.00918	0.425944	0.670149	NA
Fbxw7	738.72	-0.0545763	0.110969	-0.491817	0.622848	0.895543
D16Ertd519e	3.5242	0.0773162	1.5826	0.0488539	0.961036	NA
Septin7	3558.12	-0.0107292	0.055739	-0.192491	0.847358	0.962941
4933409K07Rik	0	NA	NA	NA	NA	NA
Gm14169	1.7621	0.0758784	2.17576	0.0348744	0.97218	NA
Gm9926	0	NA	NA	NA	NA	NA
Csf2ra	0	NA	NA	NA	NA	NA
Brd2	9144.9	0.163003	0.0407096	4.00403	6.22724e-05	0.00356919
Frk	38.3047	-0.400601	0.482701	-0.829915	0.406587	NA
Vmn1r202	0	NA	NA	NA	NA	NA
Slc15a2	0.239018	1.1316	4.98039	0.227211	0.82026	NA
Tmpo	3919.17	-0.0198045	0.0548991	-0.360744	0.718291	0.93058
Triml2	0.272371	-1.8372	4.99331	-0.367931	0.712924	NA
Abr	1272.04	0.11331	0.0873042	1.29788	0.194329	0.62505
Gins4	744.507	0.158273	0.114449	1.38291	0.166692	0.585765
Med27	596.893	-0.124167	0.124399	-0.998138	0.318212	0.738877
Mir1247	0	NA	NA	NA	NA	NA
Tmem254a	0	NA	NA	NA	NA	NA
1700012C14Rik	1.99003	0.326208	2.04338	0.159641	0.873164	NA
2510003B16Rik	1.43481	-0.511047	2.51458	-0.203234	0.838952	NA
1700025J12Rik	3.73118	-1.47053	1.74851	-0.841019	0.400337	NA
4930586N03Rik	0	NA	NA	NA	NA	NA
Lin7a	0	NA	NA	NA	NA	NA
Gxylt1	1567.12	0.0924824	0.0806606	1.14656	0.251562	0.683657
Zdbf2	3113.71	-0.154295	0.0695414	-2.21875	0.0265037	0.237126
Magoh	446.607	-0.0106032	0.142016	-0.074662	0.940484	0.982369
Tmem175	151.228	-0.14828	0.265252	-0.559016	0.576151	NA
Alkbh4	259.302	0.182004	0.199544	0.912103	0.361715	NA
Stra8	4.11709	-1.32768	1.61588	-0.821646	0.411278	NA
Adad1	0	NA	NA	NA	NA	NA
Golt1a	6.79585	-1.81589	1.18674	-1.53015	0.125979	NA
Myl4	4.31177	-1.25855	1.64733	-0.763992	0.444872	NA
E030030I06Rik	0	NA	NA	NA	NA	NA
Slc25a25	1330.54	0.0743855	0.0884263	0.841214	0.400228	0.800351
Srrm1	7710.63	0.039375	0.0426827	0.922506	0.356265	0.766528
Lce3e	0	NA	NA	NA	NA	NA
Lrrc56	29.5156	0.469029	0.551605	0.8503	0.395158	NA
Klhdc3	1616.1	0.0996599	0.0781094	1.2759	0.201991	0.633371
Slc38a4	0	NA	NA	NA	NA	NA
Tdpoz1	0	NA	NA	NA	NA	NA
Dars2	352.796	0.172348	0.165848	1.03919	0.298717	0.72338
Tmem218	55.2439	0.337563	0.399923	0.84407	0.39863	NA
Adnp	108.739	-0.120358	0.317782	-0.378744	0.704878	NA
Parp11	71.6161	0.054379	0.355055	0.153157	0.878275	NA
1700010D01Rik	0	NA	NA	NA	NA	NA
Zfp773	35.2241	-0.130017	0.495446	-0.262424	0.792994	NA
G3bp1	4937.33	0.146846	0.0484807	3.02897	0.00245392	0.0537535
Stx3	50.7641	0.201154	0.420627	0.478224	0.632491	NA
Extl3	479.135	-0.201519	0.142691	-1.41228	0.157867	0.572356
Dhx16	872.282	-0.00121267	0.111355	-0.0108901	0.991311	0.997503
Tbc1d7	119.894	-0.105788	0.270479	-0.391114	0.695713	NA
Map3k4	1106.09	-0.111779	0.0925602	-1.20764	0.227186	0.659257
Svop	243.447	-0.15138	0.198136	-0.764022	0.444854	NA
Slc27a1	580.314	-0.151457	0.12525	-1.20924	0.226572	0.659052
Aqr	2282.71	-0.0840544	0.065983	-1.27388	0.202706	0.633809
Colgalt1	2347.3	0.133594	0.07059	1.89253	0.0584199	0.369266
Acap1	47.6392	0.369753	0.459723	0.804296	0.421226	NA
[truncated: 23,794 more rows]

## Sheet: Group 2
	baseMean	log2FoldChange	lfcSE	stat	pvalue	padj
[truncated: 25,239 more rows]

[truncated: 15 more sheets: Group 3, Group 4, Group 5, Group 6, Group 7, Group 8, Group 9, Group 10, Group 11, Group 12, Group 13, Group 14, Group 15, Group 16, Common]
