# Supplementary material for: The collateral activity of RfxCas13d can induce lethality in a RfxCas13d knock-in mouse model
Source: Genome Biol. 2023 Feb 1;24:20. doi: 10.1186/s13059-023-02860-w (PMC9893547; doi:10.1186/s13059-023-02860-w)
Supplement: Supplementary file 5 — Additional file 5: Table S4. The sources, sequences and application locations of the plasmids used in this study. [file 13059_2023_2860_MOESM5_ESM.xlsx]

## Sheet: Sheet1
The sources, sequences and application locations of all plasmids used in this study
Plasmid	Source	Application location	Sequence
RfxCas13d	Addgene#109049	The RfxCas13d expression vector used for knocking down in cells.	Please refer to the sequence on Addgene
pY108_lenti Cas13d-HA-hygr	Self-made	Lentivirus vector for construction of HEK293T cell line stably expressing RfxCas13d.	gacattgattattgactagttattaatagtaatcaattacggggtcattagttcatagcccatatatggagttccgcgttacataacttacggtaaatggcccgcctggctgaccgcccaacgacccccgcccattgacgtcaataatgacgtatgttcccatagtaacgccaatagggactttccattgacgtcaatgggtggagtatttacggtaaactgcccacttggcagtacatcaagtgtatcatatgccaagtacgccccctattgacgtcaatgacggtaaatggcccgcctggcattatgcccagtacatgaccttatgggactttcctacttggcagtacatctacgtattagtcatcgctattaccatggtgatgcggttttggcagt…
dRfxCas13d	Addgene#109050	The dRfxCas13d expression vector used in Fig. 4a-b and Additional file 1: Fig. S7a-b.	Please refer to the sequence on Addgene
The backbone for RfxCas13d crRNA	Addgene#109053	The crRNA (RfxCas13d) expression vector used for knocking down in cells.	Please refer to the sequence on Addgene
LwaCas13a	Addgene#91902	The LwaCas13a expression vector used in Additional file 1: Fig. S7c.	Please refer to the sequence on Addgene
The backbone for LwaCas13a crRNA	Addgene#91906	The crRNA (LwaCas13a) expression vector used in Additional file 1: Fig. S7c.	Please refer to the sequence on Addgene
PspCas13b	Addgene#103862	The PspCas13b expression vector used in Additional file 1: Fig. S7d.	Please refer to the sequence on Addgene
The backbone for PspCas13b crRNA	Self-made	The crRNA (PspCas13b) expression vector used in Additional file 1: Fig. S7d.	gctagcgagggcctatttcccatgattccttcatatttgcatatacgatacaaggctgttagagagataattggaattaatttgactgtaaacacaaagatattagtacaaaatacgtgacgtagaaagtaataatttcttgggtagtttgcagttttaaaattatgttttaaaatggactatcatatgcttaccgtaacttgaaagtatttcgatttcttggctttatatatcttgtggaaaggacgaaacaccatgtcttcctggacgaagacaagttgtggaaggtccagttttgaggggctattacaactttttttgaattctgatgcggtattttctccttacgcatctgtgcggtatttcacaccgcatacgtcaaagcaaccatagtacgcg…
NeuN	Self-made	The NeuN expression vector used in Fig. 2f	tggaagggctaattcactcccaaagaagacaagatatccttgatctgtggatctaccacacacaaggctacttccctgattagcagaactacacaccagggccaggggtcagatatccactgacctttggatggtgctacaagctagtaccagttgagccagataaggtagaagaggccaataaaggagagaacaccagcttgttacaccctgtgagcctgcatgggatggatgacccggagagagaagtgttagagtggaggtttgacagccgcctagcatttcatcacgtggcccgagagctgcatccggagtacttcaagaactgctgatatcgagcttgctacaagggactttccgctggggactttccagggaggcgtggcctgggcgggactg…
SIK3-S	Self-made	The SIK3-S expression vector used in Additional file 1: Fig. S7a-b,	CGCCATTCTGCCTGGGGACGTCGGAGCAAGCTTGATTTAGGTGACACTATAGAATACAAGCTACTTGTTCTTTTTGCAGGATCCATGTACCCATACGATGTTCCAGATTACGCTTATCCTTATGACGTACCTGACTATGCATACCCTTATGATGTACCAGACTACGCTGGCCGGCCtATGGCCGCTCGCATCGGCTACTACGAGATCGACCGCACCATCGGCAAGGGCAACTTCGCTGTGGTCAAGCGGGCCACGCACCTCGTCACCAAGGCCAAGGTTGCTATTAAAATCATAGATAAGAGCCAGCTGGATGAAGAAAACTTGAAGAAGATTTTCCGGGAGGTTCAGATAATGAAGATGCTTTGCCATCCACACATCATCAGACTCTACCAGGTCATG…
SIK3-S-K37M	Self-made	The SIK3-S-K37M expression vector used in Additional file 1: Fig. S9a.	CGCCATTCTGCCTGGGGACGTCGGAGCAAGCTTGATTTAGGTGACACTATAGAATACAAGCTACTTGTTCTTTTTGCAGGATCCATGTACCCATACGATGTTCCAGATTACGCTTATCCTTATGACGTACCTGACTATGCATACCCTTATGATGTACCAGACTACGCTGGCCGGCCtATGGCCGCTCGCATCGGCTACTACGAGATCGACCGCACCATCGGCAAGGGCAACTTCGCTGTGGTCAAGCGGGCCACGCACCTCGTCACCAAGGCCAAGGTTGCTATTATGATCATAGATAAGAGCCAGCTGGATGAAGAAAACTTGAAGAAGATTTTCCGGGAGGTTCAGATAATGAAGATGCTTTGCCATCCACACATCATCAGACTCTACCAGGTCATG…
tdTomato	Self-made	The tdTomato expression vector used in cells.	CGCCATTCTGCCTGGGGACGTCGGAGCAAGCTTGATTTAGGTGACACTATAGAATACAAGCTACTTGTTCTTTTTGCAGGATCCATGGACTACAAAGACCATGACGGTGATTATAAAGATCATGACATCGATTACAAGGATGACGATGACAAGCTTGCGGCCGCGAATTCAGGCCGGCCTCCAAAAAAGAAGAGAAAGGTAGACCCGAAGAAAAAGCGTAAGGTCGATCCCAAAAAGAAACGGAAAGTGGGATCcGTGAGCAAGGGCGAGGAGGTCATCAAAGAGTTCATGCGCTTCAAGGTGCGCATGGAGGGCTCCATGAACGGCCACGAGTTCGAGATCGAGGGCGAGGGCGAGGGCCGCCCCTACGAGGGCACCCAGACCGCCAAGCTGAAGGTG…
Lenti-V2	Addgene#52961	For construction of PKR and ZAK knockout HEK293T cell lines used in Fig. 5i-l.	Please refer to the sequence on Addgene
ZAKα	Self-made	The ZAKα expression vector used in Fig. 5i-l.	tggaagggctaattcactcccaaagaagacaagatatccttgatctgtggatctaccacacacaaggctacttccctgattagcagaactacacaccagggccaggggtcagatatccactgacctttggatggtgctacaagctagtaccagttgagccagataaggtagaagaggccaataaaggagagaacaccagcttgttacaccctgtgagcctgcatgggatggatgacccggagagagaagtgttagagtggaggtttgacagccgcctagcatttcatcacgtggcccgagagctgcatccggagtacttcaagaactgctgatatcgagcttgctacaagggactttccgctggggactttccagggaggcgtggcctgggcgggactg…
ZAKβ	Self-made	The ZAKβ expression vector used in Fig. 5i-l.	tggaagggctaattcactcccaaagaagacaagatatccttgatctgtggatctaccacacacaaggctacttccctgattagcagaactacacaccagggccaggggtcagatatccactgacctttggatggtgctacaagctagtaccagttgagccagataaggtagaagaggccaataaaggagagaacaccagcttgttacaccctgtgagcctgcatgggatggatgacccggagagagaagtgttagagtggaggtttgacagccgcctagcatttcatcacgtggcccgagagctgcatccggagtacttcaagaactgctgatatcgagcttgctacaagggactttccgctggggactttccagggaggcgtggcctgggcgggactg…
pUCmini-iCAP-PHP.eB	Addgene#103005	For AAV-PHP.eB packaging	Please refer to the sequence on Addgene
pHelper	240071-54, Agilent	For AAV-PHP.eB packaging	Please refer to the sequence on Agilent
AAV-PHP.eB backbone carrying U6-driven crRNA and hSYN-driven Cre (NT crRNA)	Self-made	For AAV-PHP.eB packaging	ctagagagggcctatttcccatgattccttcatatttgcatatacgatacaaggctgttagagagataattggaattaatttgactgtaaacacaaagatattagtacaaaatacgtgacgtagaaagtaataatttcttgggtagtttgcagttttaaaattatgttttaaaatggactatcatatgcttaccgtaacttgaaagtatttcgatttcttggctttatatatcttgtggaaaggacgaaacaccgaacccctaccaactggtcggggtttgaaacTCACCAGAAGCGTACCATACTCtttttttgaattctgatgcggtattttctccttacgcatctgtgcggtagggccctgcgtatgagtgcaagtgggttttaggaccaggatga…
pLVX-TetO3G(rtTA)-hygr	Self-made	For construction of HEK293T cell line inducibly expressing tdTomato used in Fig. 4c-d.	tggaagggctaattcactcccaaagaagacaagatatccttgatctgtggatctaccacacacaaggctacttccctgattagcagaactacacaccagggccaggggtcagatatccactgacctttggatggtgctacaagctagtaccagttgagccagataaggtagaagaggccaataaaggagagaacaccagcttgttacaccctgtgagcctgcatgggatggatgacccggagagagaagtgttagagtggaggtttgacagccgcctagcatttcatcacgtggcccgagagctgcatccggagtacttcaagaactgctgatatcgagcttgctacaagggactttccgctggggactttccagggaggcgtggcctgggcgggactg…
Inducible-tdTomato	Self-made	For construction of HEK293T cell line inducibly expressing tdTomato used in Fig. 4c-d.	tggaagggctaattcactcccaaagaagacaagatatccttgatctgtggatctaccacacacaaggctacttccctgattagcagaactacacaccagggccaggggtcagatatccactgacctttggatggtgctacaagctagtaccagttgagccagataaggtagaagaggccaataaaggagagaacaccagcttgttacaccctgtgagcctgcatgggatggatgacccggagagagaagtgttagagtggaggtttgacagccgcctagcatttcatcacgtggcccgagagctgcatccggagtacttcaagaactgctgatatcgagcttgctacaagggactttccgctggggactttccagggaggcgtggcctgggcgggactg…
DX-Rfxcas13d-SUMO-His	Yang Hui group (Institute of Neuroscience, Chinese Academy of Science, Shanghai, China)	For purification of RfxCas13d protein	TTTCCTGTTTGGTCACTGATGCCTCCGTGTAAGGGGGATTTCTGTTCATGGGGGTAATGATACCGATGAAACGAGAGAGGATGCTCACGATACGGGTTACTGATGATGAACATGCCCGGTTACTGGAACGTTGTGAGGGTAAACAACTGGCGGTATGGATGCGGCGGGACCAGAGAAAAATCACTCAGGGTCAATGCCAGCGCTTCGTTAATACAGATGTAGGTGTTCCACAGGGTAGCCAGCAGCATCCTGCGATGCAGATCCGGAACATAATGGTGCAGGGCGCTGACTTCCGCGTTTCCAGACTTTACGAAACACGGAAACCGAAGACCATTCATGTTGTTGCTCAGGTCGCAGACGTTTTGCAGCAGCAGTCGCTTCACGTTCGCTCGCGTATCG…
