# Supplementary material for: The collateral activity of RfxCas13d can induce lethality in a RfxCas13d knock-in mouse model
Source: Genome Biol. 2023 Feb 1;24:20. doi: 10.1186/s13059-023-02860-w (PMC9893547; doi:10.1186/s13059-023-02860-w)
Supplement: Supplementary file 9 — Additional file 9: Table S7. Transcriptome profiles of mouse brain tissue through bulk RNA-seq (Linked to additional file: Fig S12a and Response Fig. 1a of first revision). [file 13059_2023_2860_MOESM9_ESM.xlsx]

## Sheet: FPKM-bulk
GeneID	external_gene_name	Day12_tdTomato-cr7-replicate 1	Day12_tdTomato-cr7-replicate 2	Day12_tdTomato-cr7-replicate 3	Day12_tdTomato-cr7-replicate 4	Day12_NT-crRNA-replicate 1	Day12_NT-crRNA-replicate 2	Day12_NT-crRNA-replicate 3
497097	Xkr4	1.86062	1.95442	1.44731	0.568424	3.60467	1.3288	0.734802
100503874	#N/A	0.169631	0.198119	0.435481	0.519741	0.267963	0.377688	0.903698
100038431	#N/A	0.0260251	0.0246966	0.0766379	0.3034	0.140645	0.115892	0.240323
19888	Rp1	0.00872578	0.00414018	0.00428256	0	0	0.00485706	0
20671	Sox17	1.97001	2.1402	2.29382	2.16464	2.98097	3.32754	2.99847
27395	Mrpl15	8.34718	8.62198	7.98493	10.1734	6.94417	8.71819	7.61456
18777	Lypla1	9.94524	9.22194	7.53177	6.36761	10.6547	9.1259	7.81178
100503730	#N/A	0.159669	0.050506	0	0.103412	0	0.47401	0.147442
21399	Tcea1	11.7851	12.9128	12.4772	12.2764	11.5432	12.7376	12.7447
58175	Rgs20	10.285	11.6327	7.22711	10.379	10.9523	10.288	9.05931
108664	Atp6v1h	100.61	96.107	95.3985	105.561	78.667	94.3721	79.3124
18387	Oprk1	1.59006	1.54319	1.75588	1.57985	1.24989	1.64947	1.37653
226304	Npbwr1	0.310991	0.316976	0.395714	0.179038	0.485522	0.307747	0.233995
12421	Rb1cc1	8.02098	7.73181	7.77259	6.64902	10.0719	7.91494	6.56522
620393	Alkal1	0	0	0.0486505	0	0	0	0
240690	St18	2.67119	3.18983	2.84559	0.610207	3.48395	3.22733	2.60687
319263	Pcmtd1	15.8819	15.3797	14.7518	11.5996	17.2536	15.7354	17.2101
71096	Sntg1	3.16428	3.76307	3.88253	2.73909	3.60643	2.28072	2.44434
59014	Rrs1	13.7044	13.655	12.1476	14.8469	11.3336	13.5692	12.5016
76187	Adhfe1	6.44853	7.17353	7.11438	6.3437	5.95949	6.01764	5.9172
72481	#N/A	1.29691	0.77729	0.703519	0.530504	1.18042	1.02587	0.945474
76982	Vxn	66.1294	62.1965	54.4992	66.1631	61.4087	67.5144	63.4435
17864	Mybl1	0.727842	0.679365	0.8667	0.359345	0.799577	0.584467	0.528871
70675	Vcpip1	7.09436	7.20752	6.25447	3.80504	8.61746	6.01485	4.82992
73331	#N/A	0.0284639	0.0270109	0	0.0829579	0	0	0.0262843
170755	Sgk3	1.89101	1.75859	3.14811	2.44704	2.24827	1.8189	2.38881
620986	#N/A	2.07439	2.50537	2.59153	3.38932	2.44591	2.62427	3.30867
240697	Mcmdc2	0.749561	0.268713	0.359705	0.67965	0.450086	0.741744	0.692163
73824	#N/A	33.017	39.1645	43.0754	59.5842	29.8137	47.8071	47.8557
266793	#N/A	0	0	0	0.558284	1.24224	0.639754	2.12263
100038398	#N/A	0.208929	0.13726	0.173531	0.0468402	0.052112	0.0536755	0.222612
100039596	Tcf24	0.0848804	0	0.0833176	0	0	0	0.0783806
69312	Ppp1r42	0.198186	0.349272	0.194537	0.137527	0.214207	0.409749	0.54903
26754	Cops5	72.2583	74.9809	72.8467	85.1582	61.1231	70.86	71.9504
211660	Cspp1	3.95559	3.1883	2.99117	3.18814	4.45482	5.09952	5.72706
211673	Arfgef1	11.516	11.7877	10.8179	8.13119	13.6152	10.0304	9.2456
329093	Cpa6	0.0881349	0.0836359	0.173024	0.321086	0.571558	0.0735883	0.162772
109294	Prex2	3.72527	4.19884	3.4925	2.0976	5.24256	3.30508	3.31013
320492	A830018L16Rik	4.17918	4.38919	4.16767	4.35398	4.68883	3.56219	3.38091
329096	#N/A	0	0	0	0	0	0	0
240725	Sulf1	5.24569	5.68312	5.37224	4.04297	6.96434	5.10014	4.55336
240726	Slco5a1	0.299754	0.241784	0.245196	0.266943	0.44818	0.28365	0.31832
383491	Prdm14	0	0	0	0	0	0	0
17978	Ncoa2	8.80222	10.1954	8.83837	5.85012	12.6086	7.64916	7.10021
72265	Tram1	8.71705	8.4677	9.61167	7.46725	8.64189	8.60611	8.56623
212442	Lactb2	4.86258	6.19521	4.88354	2.84314	5.28	3.70915	3.61713
381246	Xkr9	0.0220795	0.0209524	0	0.0214502	0	0	0.0407775
433273	#N/A	0.0341567	0	0.0335278	0.0331832	0.0369179	0.228153	0.0315411
14048	Eya1	1.49743	1.76463	1.39301	1.34065	1.88294	1.34017	1.3195
17681	Msc	1.28789	1.05763	0.923821	1.2993	1.15108	1.32347	1.1664
277328	Trpa1	0.109729	0.0662632	0.107709	0.0678375	0.140163	0.0444211	0.0552691
98741	Kcnb2	0.69687	0.82092	0.621139	0.622536	1.37655	0.526119	0.414211
21749	Terf1	5.54675	5.83197	5.80249	4.60439	6.44548	5.9141	5.38652
226866	Sbspon	0.665422	0.337754	0.36456	0.315711	0.65231	0.292871	0.300088
665434	#N/A	0	0.0705495	0	0	0	0	0
75799	4930444P10Rik	0.177929	0.168846	0.174653	0.518574	0.384626	0.528221	0.602449
19989	Rpl7	149.703	154.461	171.259	205.061	143.695	217.296	202.776
98711	Rdh10	4.48413	3.62222	4.91084	2.7362	3.72509	3.38303	3.11412
29819	Stau2	30.106	29.9236	22.7632	20.7423	25.5101	25.2763	22.3655
66799	Ube2w	18.5167	18.48	16.2784	18.0766	17.3971	20.5335	20.2015
67923	Eloc	61.6725	60.9751	56.1224	63.3755	52.027	64.6426	68.9978
329101	#N/A	0	0	0	0	0	0	0
70397	Tmem70	28.7511	27.1902	23.4257	28.027	25.6351	27.9623	27.0709
17087	Ly96	1.26941	2.00768	1.10759	0.959175	1.44825	1.33468	1.95367
57339	Jph1	3.6344	4.56493	3.69768	2.37105	3.61279	2.96317	2.31088
14545	Gdap1	27.9901	28.3751	25.1852	18.978	29.4825	27.1813	26.1459
94227	Pi15	0.0614258	0.0641192	0.0602949	0.011935	0.092948	0.102575	0.0680665
83691	Crispld1	0.838612	0.75551	0.916951	0.825023	1.17029	0.969053	0.744988
78081	Crisp4	0	0	0	0	0	0	0
654454	#N/A	0	0	0	0	0	0	0
654460	Defb18	0	0	0	0	0	0	0
77673	Defb41	0	0	0	0	0	0	0
654464	#N/A	0	0	0	0	0	0	0
226896	Tfap2d	0.873305	0.598524	0.380989	0.730578	0.707926	0.540123	0.380815
21419	Tfap2b	0.991431	1.33862	1.07768	0.226249	1.4887	1.02965	1.29646
241035	Pkhd1	0	0.00624293	0	0	0.0106659	0	0.00911248
75028	#N/A	0.0541032	0	0	0	0	0	0
387202	#N/A	0	0	0	0	0	0	0
723817	#N/A	0	0.678224	0.350774	0	0	0	0
16171	Il17a	0	0	0.0356466	0	0	0	0
257630	Il17f	0	0.10277	0	0.0350705	0	0	0.0666701
17215	Mcm3	1.1788	1.622	1.21495	0.973419	1.11483	1.11547	0.979676
77741	#N/A	0.949221	0.792674	0.260888	0.700846	0.369344	0.591772	0.841472
74229	Paqr8	32.3941	31.0874	37.5868	23.4325	39.0579	27.3661	29.2294
71877	Efhc1	0.84742	0.785885	1.32335	0.954241	0.603678	0.664672	1.01373
170829	Tram2	0.241448	0.286404	0.296254	0.117283	0.39145	0.403195	0.11148
75712	Tmem14a	28.8345	28.3787	30.4057	32.0993	24.0147	27.2471	28.6746
14859	Gsta3	1.02647	0.695764	1.66969	1.68101	1.42643	0.881537	1.00203
241041	#N/A	0	0.0703037	0.0363607	0.179935	0	0.0412385	0.102619
368204	Khdc1a	0	0	0	0	0	0	0
433278	Khdc1c	0	0	0	0	0.0544582	0.0560922	0
98582	Khdc1b	0	0	0	0	0.0818207	0	0
226922	Kcnq5	5.37961	6.65441	7.92981	5.54589	7.599	5.8126	5.74966
116837	Rims1	23.5425	31.3426	17.3703	9.23599	33.3925	18.6177	14.168
66755	Ppp1r14bl	0.0238771	0.0226582	0	0	0	0	0
387225	#N/A	0	0	0	0	0	0	0
723964	#N/A	0	0	0	0	2.73588	0.563593	0
70155	Ogfrl1	20.9202	19.9689	25.645	26.9763	23.4558	25.9383	26.9547
100503399	#N/A	0	0	0.0274258	0	0	0	0.0516014
280645	B3gat2	3.30491	3.70053	3.1675	2.74663	3.14005	3.14744	2.69173
98366	Smap1	23.3427	21.2936	17.6651	15.9839	19.2681	18.4421	16.6705
68002	Sdhaf4	30.9215	32.9732	28.9128	49.8606	25.152	35.9145	40.9172
68187	Fam135a	3.55746	3.60674	3.57587	2.24229	4.79741	4.52408	4.19587
12839	Col9a1	0.164063	0.13493	0.246931	0.27627	0.0591085	0.340939	0.272699
12823	Col19a1	1.07704	0.876602	1.06513	0.999319	1.31235	1.40112	1.81034
68421	Lmbrd1	23.7942	24.72	27.4204	22.7712	26.4934	23.4075	23.436
210933	Adgrb3	12.5989	13.6731	15.4889	12.7411	15.3653	11.0853	11.2928
100504323	Gm20172	0	0	0	0	0	0.0305234	0
210940	4931408C20Rik	0	0	0	0	0	0	0
433281	#N/A	0	0	0	0	0	0	0
665903	#N/A	10.7451	10.9743	10.9048	16.0121	7.87371	14.4965	14.8834
210962	Gm597	0.0147554	0	0	0	0	0.0492802	0
623924	#N/A	0.138971	0.131877	0	0	0	0	0
791350	#N/A	0	0	0.0359846	0.0356147	0	0.0408119	0
213109	Phf3	8.26205	7.80827	7.76765	6.2016	9.22781	7.50105	6.93344
19243	Ptp4a1	6.46785	6.13768	6.75315	6.58367	5.69943	8.50754	8.96837
70988	#N/A	0	0	0	0	0	0	0
266744	Lgsn	0	0	0	0	0.0483056	0	0
74708	Pih1d3	0	0	0	0	0	0	0.0271006
226957	#N/A	0	0	0	0	0.0502875	0	0
624262	#N/A	0	0	0	0	0	0	0
170771	Khdrbs2	5.38213	6.02791	6.26593	5.19833	5.20844	4.56348	4.62325
408192	Gm9839	0.236744	0.0280823	0.348577	0.776237	0.319852	0.823622	1.14773
408191	Gm5415	0.158845	0.118436	0.211606	0.462953	0.0613164	0.492617	0.681021
19076	Prim2	4.87381	3.75001	3.81433	5.52405	4.36611	4.13049	4.17623
67503	#N/A	0.813191	0.408536	1.03299	0.604128	0.413613	0.585782	0.309202
19335	Rab23	5.98972	5.7649	6.13992	5.92028	6.83244	6.04565	6.50248
213539	Bag2	8.10671	6.93694	5.42763	6.62374	7.24262	6.75566	7.13976
98403	Zfp451	4.25251	4.8204	4.57448	3.76911	5.33924	4.05972	5.09955
433287	Gm15455	4.42735	4.14782	4.11055	4.53402	4.61761	5.32124	4.6612
320705	Bend6	85.1986	92.2233	81.9727	69.7383	75.6621	95.4892	93.3231
13518	Dst	14.1945	14.7652	10.1958	6.41506	21.071	13.5617	11.4011
100628580	#N/A	0.538292	0	0	0	0	0.599263	0
69668	Ccdc115	11.9968	9.82231	13.5631	14.7079	9.00385	12.5227	12.437
27993	Imp4	11.6287	11.1069	8.68622	8.96432	10.2798	10.3988	8.25882
52318	#N/A	2.72428	2.16568	2.38091	2.03141	2.82828	2.55398	2.92391
19253	Ptpn18	3.34164	2.78746	3.04204	4.58161	2.47581	4.26016	4.97702
21755	Prss39	0	0	0	0	0.0737765	0	0
12627	Cfc1	0	0.116631	0	0	0	0.0456087	0.0756622
21756	Prss40	0	0	0	0	0	0	0
211383	Amer3	8.05399	9.1529	8.78731	8.07103	8.18804	7.27081	6.94144
241051	#N/A	0	0	0	0	0	0	0.0146744
226970	Arhgef4	98.4313	100.276	95.3425	104.668	92.2304	85.0373	84.9182
214469	Fam168b	60.682	63.2006	61.9641	46.1031	62.8369	53.418	52.7731
226971	Plekhb2	73.4411	73.1159	63.8077	53.0747	63.9058	60.5082	59.5026
50785	Hs6st1	16.8888	19.0432	21.1236	17.9071	21.1955	16.7778	20.062
320011	Uggt1	6.0851	5.62252	5.69568	4.8364	8.18564	6.01931	5.66697
214854	Neurl3	0.987807	0.671791	0.662573	0.815705	1.08545	0.879755	0.988179
214855	Arid5a	2.56688	2.76865	2.68808	1.98627	2.41952	2.53365	1.93622
226976	Kansl3	21.5681	19.6363	20.3742	19.3054	22.0598	19.4119	20.5228
214895	Lman2l	16.9527	14.7996	12.4195	12.9788	19.1907	15.5962	17.1017
94220	Cnnm4	3.22975	3.36433	3.30694	2.42541	4.05259	3.23396	3.33381
94218	Cnnm3	6.91445	6.3858	7.86961	6.24036	7.71701	7.23165	7.61142
78321	Ankrd23	2.15455	1.9	2.05079	2.34685	2.37576	3.51308	4.01931
109346	Ankrd39	6.09542	8.47305	10.7978	11.5427	7.25728	7.42201	9.03664
20353	Sema4c	4.71632	4.96342	4.80501	3.69157	5.65324	5.67355	5.99609
381337	Fam178b	0.297032	0.234891	0.0323959	0.160314	0.267536	0.238822	0.24381
12859	Cox5b	137.44	150.637	149.582	198.288	112.282	156.752	166.254
226977	Actr1b	154.99	155.452	148.901	149.877	139.371	134.162	134.538
71166	4933424G06Rik	0.943325	0.716137	0.703727	0.953096	0.897232	0.882145	1.25437
22637	Zap70	1.56055	1.86963	1.7233	2.38782	1.60237	2.38881	1.80132
56030	Tmem131	8.70245	8.19658	7.6625	6.79507	10.9432	8.32169	8.60577
70853	Vwa3b	0.586619	0.511045	0.415345	0.560557	0.426159	0.460357	0.310811
12790	Cnga3	0.0243139	0.103828	0.0357994	0.0472419	0.0788384	0.121806	0.0449042
269180	Inpp4a	22.5382	22.3349	21.1925	16.0537	24.6231	19.5215	19.0842
76178	Coa5	23.2886	25.4853	21.4547	18.0571	23.386	21.4644	20.6715
67387	Unc50	35.7789	32.3806	35.6523	38.475	31.575	31.9524	34.0403
269181	Mgat4a	5.25083	4.99995	5.6098	4.48036	5.94897	5.47645	5.50563
77633	#N/A	0.0154356	0	0	0	0.0333668	0.0515519	0.0142536
100861893	#N/A	0	0	0	0	0	0	0
72097	2010300C02Rik	33.1347	33.3124	46.1451	44.9224	35.6024	28.9956	26.4643
100503734	#N/A	0.0191727	0	0	0.0372525	0	0	0
211484	Tsga10	2.31386	1.79221	1.55919	1.3123	2.85239	2.6038	2.04428
623661	Lipt1	3.28168	2.49133	3.11388	4.11802	2.09862	2.95315	3.73747
69028	Mitd1	4.42898	3.67753	5.3324	4.33636	4.03904	5.81661	5.39985
107734	Mrpl30	70.4033	77.2046	80.9471	112.699	65.3855	97.2871	92.2331
332427	Lyg2	0.199025	0.0944328	0.0488402	0.0161127	0.0537786	0.166176	0.0153154
69541	Lyg1	0	0	0	0	0	0	0
98258	Txndc9	7.97577	8.33251	8.54642	10.1035	7.50045	9.08518	8.3305
226982	Eif5b	11.3553	12.0488	13.8552	16.1183	10.8172	12.1072	12.7672
56210	Rev1	4.40018	3.95779	4.5836	3.50899	5.02549	4.17656	4.1738
16764	Aff3	7.3729	7.95	6.29952	4.99743	8.5272	6.98705	5.80863
381338	Lonrf2	28.7298	28.1773	23.7857	16.3804	31.6317	20.3186	16.8151
98388	Chst10	25.3106	24.6135	22.9582	23.7285	25.0143	26.2049	24.5933
100503760	#N/A	0	0.016913	0.0349892	0	0	0.079366	0.016458
433292	Nms	0.254896	0.241884	0.0417004	0.206359	0.0459168	0	0.0784589
68833	Pdcl3	19.9165	19.4202	17.9839	20.7534	15.2491	19.9246	22.2584
18143	Npas2	5.90061	7.08614	7.28989	7.11612	7.89504	5.7535	5.86212
114641	Rpl31	7.59619	8.49564	7.38975	13.3757	7.77042	9.13614	9.64494
54610	Tbc1d8	6.963	6.19857	6.8066	5.38744	8.21947	6.95199	6.96047
52846	Cnot11	9.1221	9.34387	9.94174	10.7388	7.97461	8.40802	8.67132
100217461	#N/A	4.07155	3.00511	4.44065	6.15301	7.33448	5.54	10.8616
67702	Rnf149	8.38621	8.52182	8.6434	7.29852	9.66842	7.79953	8.58297
263764	Creg2	14.9743	14.544	16.419	18.0313	16.494	12.262	12.4937
619289	Rfx8	0.191363	0.100886	0.229582	0.227222	0.0459628	0.118354	0.274881
100042065	Gm3646	0.118454	0	0	0	0	0	0
73426	#N/A	0.16017	0	0	0	0	0	0
26921	Map4k4	22.8571	23.5952	18.9146	13.416	26.5359	22.1335	21.6721
100047133	#N/A	1.09039	0.329231	0.535155	1.10746	1.2321	0.7173	0.320374
16178	Il1r2	0.411635	0.540862	0.466219	0.430665	0.342239	0.246755	0.292395
16177	Il1r1	0.98817	0.833535	1.26843	0.976415	1.2415	0.921449	0.904701
107527	Il1rl2	0.0654232	0.269029	0.192656	0.105931	0.141424	0.291334	0.221516
17082	Il1rl1	0.0488303	0.0521299	0.0539227	0.0118596	0.0461805	0.0407709	0.0563639
16182	Il18r1	0.0266838	0.00844056	0	0.0172822	0.00961363	0.00990207	0.0246405
16174	Il18rap	0.0512968	0.0324522	0.100705	0.0332232	0	0.0951785	0.0473688
110895	Slc9a4	0.289286	0.422337	0.42594	0.659366	0.793705	0.309666	0.42125
226999	Slc9a2	1.43658	1.42101	2.04349	2.14076	2.03957	1.38244	2.33836
211798	Mfsd9	1.75389	1.3699	1.58917	1.3238	1.45821	1.59208	1.20846
381339	Tmem182	0.0776005	0.220918	0	0.0753887	0.0838737	0	0.0358291
74897	#N/A	0	0	0	0	0	0	0
66297	#N/A	46.3414	44.641	43.1947	81.7938	42.6797	56.7061	55.307
18993	Pou3f3	15.2064	14.2326	15.1579	15.6221	20.6495	12.5884	13.6319
73100	#N/A	2.05066	2.86926	2.58593	3.03922	2.58854	3.2661	2.72296
69527	Mrps9	24.0646	25.8791	27.8869	36.8586	23.613	30.2934	34.2875
93690	Gpr45	2.55591	2.17453	2.27094	2.29041	2.50056	2.40388	2.44158
73122	Tgfbrap1	10.0592	10.6824	10.0398	7.97465	11.8268	9.28371	9.21091
98404	AI597479	10.7143	11.1596	9.16467	7.26593	9.83872	10.0654	9.57579
14200	Fhl2	28.4317	26.1025	25.0773	38.0355	19.6731	24.2312	26.7319
666642	#N/A	8.61018	10.9774	10.5162	15.5802	5.54111	11.9269	10.7428
17974	Nck2	12.0603	10.7175	10.0783	11.0764	11.8758	10.9185	9.26883
100861934	#N/A	0	0.056797	0.0587504	0.0290732	0.0323454	0	0
78896	Ecrg4	23.1302	27.4482	27.9221	21.0752	24.3271	26.763	27.4173
67883	Uxs1	22.2895	20.1292	17.6156	21.4906	20.161	18.5169	18.7793
100503192	#N/A	3.19847	3.86298	3.99583	2.11862	1.80708	2.10408	2.68504
22019	Tpp2	9.68683	8.81909	9.58031	7.74008	9.85693	8.96124	7.2895
433294	Mettl21c	0	0.0371587	0	0	0.084646	0	0
75623	Tex30	3.0255	3.28577	3.10179	3.52712	2.8704	3.21849	3.69405
72050	Poglut2	3.58645	2.98664	3.61023	2.93315	3.97526	4.01305	4.32564
246229	Bivm	4.3704	4.82534	5.80953	4.00289	4.99399	4.998	5.31134
22592	Ercc5	4.81456	4.10587	5.35049	4.82157	4.94014	4.9703	5.12158
100861960	#N/A	0	0	0	0	0	0	0
403183	Mettl21e	0	0	0	0.0519497	0	0	0
70676	Gulp1	1.17173	1.15259	1.34652	1.0828	0.988446	1.28854	0.831293
75066	#N/A	0	0	0	0	0	0	0
12825	Col3a1	1.56679	1.21121	1.10282	0.905857	2.1891	1.50602	1.55974
12832	Col5a2	0.822859	0.585641	0.618402	0.568327	0.771257	0.787241	1.07447
73674	Wdr75	9.63815	8.96076	9.28491	9.30018	8.95676	10.2042	9.27595
433297	#N/A	352.938	360.104	338.365	508.389	299.511	468.026	451.682
53945	Slc40a1	1.76139	2.61467	2.54405	1.49118	2.6109	2.6052	3.09038
100042453	#N/A	0	0.337693	0.232871	0.172858	0.192313	0	0.164304
212225	#N/A	0	0	0	0	0	0	0
227058	Dnah7b	0.417725	0.452094	0.369369	0.271664	0.645523	0.614928	0.691777
100101919	Dnah7c	0.33652	0.303048	0.542675	0.61716	0.363723	0.493144	0.65321
227059	Slc39a10	28.6129	30.8453	29.2893	21.9181	39.8665	30.9855	24.6409
442837	#N/A	0	0	0	0	0	0	0
56363	Tmeff2	26.7708	24.1352	18.7146	22.8403	23.6352	24.0466	25.8263
442821	#N/A	0.183298	0.0316256	0.0981398	0.145696	0.162094	0.148407	0.0307748
20324	Cavin2	4.48219	3.46083	5.47908	4.31387	4.09227	3.57969	2.51937
109019	Nabp1	2.71214	2.27508	1.80912	1.67407	2.26737	2.71907	1.72959
100045066	#N/A	0	0.0264532	0	0	0	0.0155168	0
17912	Myo1b	4.15805	5.2984	4.84315	4.32632	5.29638	4.6478	4.82097
20849	Stat4	0.413696	0.541487	0.46209	0.429622	0.585906	0.381148	0.39519
100042634	#N/A	0	0.373651	0.0966253	0.191264	0.212791	0	0.272699
20846	Stat1	7.24895	6.56247	11.5422	4.65119	9.66282	6.78837	7.01646
14660	Gls	37.5616	35.4986	34.0716	28.5572	39.9166	40.0332	39.0484
17936	Nab1	5.20698	5.79776	5.42287	3.14232	6.30543	5.74094	6.30553
227094	Nemp2	1.42836	1.49813	1.85712	1.60675	1.74696	2.16204	2.34872
98682	Mfsd6	15.7596	15.7058	15.7084	13.8695	19.3026	13.6919	13.9488
16329	Inpp1	14.0074	14.0422	11.0231	11.0494	13.9493	14.1812	12.0725
227095	Hibch	10.232	10.3964	9.11272	9.38271	10.0072	10.4741	10.2781
67080	1700019D03Rik	4.53805	4.93542	3.25328	2.62541	4.79468	4.71147	2.73092
17700	Mstn	0.0792787	0.150463	0.0155638	0.0154038	0	0.123562	0.0292831
69397	1700019A02Rik	0	0.901053	0.399446	0.06589	0	0.226516	0.438407
227099	Pms1	1.02386	1.67699	1.44556	0.844792	1.45529	1.12421	0.777085
227102	Ormdl1	7.44074	6.60184	7.10023	6.26633	7.14589	7.05254	6.80714
72085	Osgepl1	6.05372	5.88611	7.25871	6.20691	5.4962	7.34078	7.121
70396	Asnsd1	7.84968	8.57657	8.28834	9.47996	8.09505	8.77888	8.34585
627872	Dnah7a	0.138608	0.170993	0.0714297	0.141391	0.116105	0.104158	0.153593
98267	Stk17b	3.65835	5.68752	4.55878	1.87787	4.20648	5.04036	5.66629
329152	Hecw2	2.91478	3.96922	3.13729	1.96069	3.84375	2.94842	2.70544
78016	Ccdc150	0.0781916	0.0212001	0.0657874	0.0325556	0.108659	0.0994837	0.0515743
98488	Gtf3c3	7.91066	7.76199	7.51497	6.32413	8.33601	7.02644	5.16178
241062	Pgap1	2.7053	2.41081	2.76203	1.83154	3.66694	2.55527	2.07127
329154	Ankrd44	1.62759	1.7351	1.60442	1.33224	1.96876	1.44955	1.66924
81898	Sf3b1	34.9706	32.273	37.5086	32.3859	37.0627	37.6013	43.689
67876	Coq10b	12.9072	10.9443	11.0076	9.46409	9.60099	11.0364	10.2874
15510	Hspd1	53.5575	51.9657	45.5011	49.2851	49.9441	52.3155	46.7958
15528	Hspe1	102.326	95.2109	80.0057	107.371	84.8635	114.039	102.876
19070	Mob4	20.6606	19.863	20.0144	20.5249	17.9557	20.3372	21.0656
74013	Rftn2	10.1426	10.6894	7.92385	7.64016	10.1626	8.97396	8.9815
212679	Mars2	2.99535	3.2205	2.66501	2.00688	3.76378	2.74326	1.71681
75388	Boll	0	0	0	0	0	0	0
227120	Plcl1	5.90356	4.48176	5.89038	4.07773	7.13808	4.73779	4.0377
626009	#N/A	31.2803	28.5929	25.5819	30.5397	23.7368	27.665	24.2382
329159	#N/A	0.0446223	0.0635167	0.0438008	0	0.0723443	0.0496766	0.061808
71066	Hsfy2	0	0	0	0	0	0	0
212712	Satb2	4.0546	4.05375	3.55353	2.97773	4.91278	2.83012	2.91952
329160	#N/A	2.40686	2.03503	2.5417	2.34935	2.04663	1.93024	1.41148
407809	#N/A	0.0386124	0.0122138	0.0631691	0.0250079	0.0834675	0.143286	0.190163
75323	#N/A	0	0	0.0406843	0	0.044798	0	0
73467	1700066M21Rik	8.2562	7.9689	7.32708	7.80113	7.2428	8.49886	7.84591
68736	Tyw5	5.5147	5.82087	8.22106	8.48035	5.45051	7.15708	7.4616
68115	Maip1	10.6232	10.7205	11.1522	13.189	10.0251	12.2195	10.0172
67198	Spats2l	6.94909	5.9858	5.43834	6.99615	6.20412	5.53589	4.90252
51960	Kctd18	3.8744	3.79475	4.39873	4.05119	3.88489	4.81559	5.04329
68549	Sgo2a	0.125628	0.201175	0.24663	0.129675	0.186703	0.131117	0.130509
11761	Aox1	1.79533	1.94312	1.91469	1.61217	1.89851	2.09592	2.1328
71724	Aox3	0.438906	0.360967	0.392529	0.31269	0.632515	0.445187	0.612448
71872	Aox4	0.316394	0.194752	0.243419	0.240917	0.277274	0.152316	0.157928
213043	Aox2	0	0	0.00873998	0	0	0	0.0164442
66882	Bzw1	36.0255	39.6848	33.8151	25.6365	35.7416	34.1569	29.358
12747	Clk1	24.9807	22.4379	29.5493	27.2923	27.2234	34.5558	40.3369
70225	Ppil3	10.7226	10.4971	11.1142	11.0506	8.68499	11.1529	11.5397
65102	Nif3l1	11.2323	10.9656	11.0056	10.7355	10.6992	11.3575	9.21555
18393	Orc2	9.15847	7.94876	8.64313	7.72092	8.30357	8.5527	9.47062
100504455	#N/A	0.0200024	0.151851	0.0589023	0.0194323	0	0.178144	0.0369414
213056	Fam126b	7.68337	6.67389	6.50976	4.06716	9.24013	6.81134	5.27045
66495	Ndufb3	203.273	218.308	205.808	274.903	158.969	257.532	246.315
100504501	#N/A	0.636059	1.55209	1.56087	1.23586	0.785688	1.01158	1.46838
108812	Flacc1	0.0538633	0.0511137	0.237922	0.026164	0.0291088	0.0599643	0.0248693
12633	Cflar	2.0517	1.84368	2.38252	1.54911	2.69989	2.02357	2.03027
12370	Casp8	1.07193	1.36597	1.02213	1.13064	1.9696	1.29563	1.04641
70827	Trak2	25.1811	28.2933	23.3127	18.9616	32.9989	24.6648	26.6574
227154	Stradb	13.9427	13.5965	14.2802	15.2741	14.2568	14.7458	14.4844
73463	C2cd6	0	0	0.0391761	0	0	0	0
381259	Tmem237	11.3213	11.8689	12.1289	11.669	10.4652	9.67482	9.47865
227157	Mpp4	0.812757	0.666689	0.743705	0.294424	0.923126	1.30355	1.33567
74018	Als2	9.85485	10.596	9.61409	3.58657	12.6107	9.30289	8.18516
271697	Cdk15	0.489456	0.382505	0.254353	0.279709	0.31119	0.192316	0.186108
14369	Fzd7	3.62555	3.66705	4.18376	1.29721	3.85173	3.48492	2.88248
381260	Gm973	1.73886	1.75112	1.43978	2.01107	2.22462	1.89631	1.51832
22218	Sumo1	42.9451	44.6056	48.5102	60.7285	39.2291	56.7712	52.5199
55989	Nop58	10.8895	10.497	10.2665	11.2064	10.5835	10.5177	9.53895
100217459	#N/A	0	0	0	0	0	0	0
100217421	#N/A	0	0	0	0	0	0	0
12168	Bmpr2	6.49941	7.19174	4.30871	0.859952	11.5202	3.68529	1.55642
100504533	#N/A	35.889	29.6874	49.1866	64.9957	38.6439	72.2189	80.6634
72750	Fam117b	9.94712	9.97915	9.84698	7.35599	10.6432	8.47223	7.4108
70375	Ica1l	8.49337	8.60155	8.16545	9.19074	8.03404	8.87172	9.54283
57750	Wdr12	11.4248	10.5428	10.1512	11.7478	8.82224	11.569	9.59617
241066	Carf	1.69839	2.46403	1.84345	1.06297	2.54172	1.65442	1.50801
100504573	#N/A	3.45331	4.40059	5.61727	8.33929	2.66605	4.39367	7.74441
269198	Nbeal1	0.934231	0.719898	0.486095	0.153542	1.47667	0.719433	0.265943
77951	Cyp20a1	7.62108	6.26419	4.61638	4.45884	6.03242	5.61415	6.35729
329165	Abi2	18.2799	18.0763	19.1382	15.0135	19.2268	19.4312	18.5103
77300	Raph1	4.10465	3.88626	2.75167	2.58291	5.59095	3.38044	2.95043
100043027	#N/A	0.821741	1.75453	2.21818	1.39706	1.99838	3.20186	3.41467
100042533	#N/A	8.87059	10.6115	7.38799	5.95409	9.58768	6.16461	7.09915
12487	Cd28	0.049253	0.0560866	0.0580155	0.0382794	0.0532346	0.0877309	0.0727703
100504618	#N/A	0	0	0	0	0	0	0
12477	Ctla4	0.0440446	0.0417963	0.0216168	0	0	0.0245167	0.0406719
54167	Icos	0.0522742	0.0372043	0	0.0888725	0.127125	0.0436464	0.0603391
77341	#N/A	0	0	0	0.0463151	0	0	0
72823	Pard3b	0.364848	0.456823	0.25865	0.339681	0.503882	0.208728	0.355627
18187	Nrp2	3.53416	3.54255	3.44339	2.78235	4.20467	3.13008	2.2192
74992	#N/A	0.190056	0.0901772	0	0	0.051355	0.158688	0
227195	Ino80d	2.1217	2.14165	1.94071	1.34361	2.81301	2.4425	2.0405
100380944	#N/A	1.25074	1.50041	1.66783	1.46728	1.68343	1.47122	1.87409
100504668	#N/A	0.326865	0.341197	0.705862	0.476322	0.459274	0.436665	0.664036
227197	Ndufs1	52.4481	53.8517	52.1099	50.8544	49.7158	49.0724	43.7496
55949	Eef1b2	96.9079	88.412	88.1919	123.469	74.1634	95.3694	102.265
100217464	#N/A	1.12898	0	2.5858	1.09681	1.22025	0.837908	2.08506
241070	Gpr1	0.609014	0.326654	0.675775	0.874622	0.400672	0.677996	0.684635
73884	Zdbf2	1.82958	2.0911	1.29648	1.10967	2.29431	1.81175	1.59925
23792	Adam23	17.7605	19.7108	18.7442	14.4737	20.8132	18.3063	20.014
241073	Dytn	0	0.0498817	0	0.119156	0.0946905	0.0585189	0
76668	Mdh1b	1.14328	0.731142	0.902664	0.676075	1.07452	0.830072	0.550817
75619	Fastkd2	6.60764	5.94297	5.63942	5.37521	5.79375	7.37084	5.53805
74426	4933402D24Rik	0.774945	0.643463	0.332796	0.352902	0.523494	0.2696	0.737965
433315	#N/A	0	0.225443	0.145748	0.0288499	0	0.0330599	0.191956
93691	Klf7	3.79688	3.84327	2.04984	1.38325	7.18168	2.99409	1.89916
12912	Creb1	4.81759	4.30331	4.50583	3.12509	5.7201	4.90227	3.77718
67099	Mettl21a	4.89692	4.7075	4.88505	4.26147	4.68937	4.65249	6.08326
69941	#N/A	0.417497	0.735773	0.468355	0.579425	0.32232	0.199194	1.04643
227210	Ccnyl1	3.99535	3.86034	3.19448	4.02262	3.98857	4.57729	6.41286
14367	Fzd5	0.399787	0.525295	0.410539	0.334615	0.485288	0.328667	0.323737
241075	Plekhm3	4.69852	4.7556	4.49501	3.52237	5.92652	4.51743	3.3022
70861	Akr1cl	0	0	0.0308515	0	0	0.0349902	0
667276	#N/A	0	0	0.0818473	0	0	0	0.0384987
12968	Cryge	0	0	0	0	0	0	0
12967	Crygd	0	0	0	0	0	0	0
12966	Crygc	0	0	0	0	0	0	0
12965	Crygb	0	0	0	0	0	0	0
12964	Cryga	0.691465	0.590551	1.42534	1.67939	0.672626	0.923742	1.72399
98303	D630023F18Rik	2.49689	2.499	2.71898	4.11235	2.04513	2.10649	2.4678
15926	Idh1	19.6404	20.773	16.3852	16.8438	19.0035	18.059	16.4613
18711	Pikfyve	3.37405	3.14803	3.59379	2.10328	4.22261	3.29773	2.70746
213527	Pth2r	0.669409	0.752255	0.484167	0.496304	0.361762	0.29417	0.715751
12969	Crygf	0	0	0	0	0	0	0
17756	Map2	75.7362	83.7206	78.2514	70.5914	82.3499	91.9563	83.7803
100038569	#N/A	0	0.024266	0.0251005	0.0745274	0.0552769	0.0569354	0.0472263
329178	Unc80	15.3691	16.8866	13.5069	7.74791	23.9544	15.8611	13.6003
66646	Rpe	7.09829	6.18357	4.84082	4.72822	6.22158	5.92222	5.6738
68691	Kansl1l	2.20666	1.92446	2.00818	1.36264	2.81956	2.42676	1.85619
11363	Acadl	21.7345	22.9712	22.5257	20.6784	19.7261	19.9176	19.2815
100862127	#N/A	0	0.156716	0.0810527	0	0.0892481	0	0.0762499
17901	Myl1	0.114829	0.254258	0.601147	1.18993	0.124112	0.596566	0.53018
14768	Lancl1	45.9282	48.9299	50.725	52.0835	39.8942	46.2275	44.4975
227231	Cps1	0.244085	0.231625	0.177475	0.0790428	0.146565	0.12077	0.166959
13869	Erbb4	1.86803	2.53103	1.38258	0.320256	4.15684	1.20106	0.442776
100502712	#N/A	0	0	0	0	0	0	0
22779	Ikzf2	0.329407	0.304028	0.318913	0.232342	0.477966	0.296389	0.32085
66722	Spag16	0.299736	0.31999	0.147109	0.309393	0.242975	0.417108	0.0864949
320460	Vwc2l	1.61696	1.61244	1.52442	1.68625	1.86616	1.48483	1.18945
12021	Bard1	0.156113	0.125922	0.0689573	0.14408	0.227789	0.191175	0.0864949
74591	Abca12	0.0408748	0.0193941	0.0300916	0.0248186	0.0220895	0.0284403	0.00471809
108147	Atic	15.1305	15.0846	12.9815	13.4335	13.8364	12.8735	11.1143
14268	Fn1	6.2263	6.05412	7.21649	4.98023	10.6391	7.06824	6.33061
100042814	#N/A	0	0	0	0.103889	0.038527	0.039683	0
667931	#N/A	0	0	0	0	0	0	0
71134	#N/A	0	0	0	0.0377978	0	0	0
433319	#N/A	0	0.0835493	0	0	0	0.294048	0
381269	Mreg	4.74207	4.93705	5.2073	2.86689	4.99635	4.10182	4.96175
111175	Pecr	4.98397	6.1246	5.80729	6.47911	4.61178	4.19131	4.99964
271711	Tmem169	4.32049	4.38665	3.57366	3.66901	4.97998	3.8008	4.72898
22596	Xrcc5	8.8178	8.6045	8.57379	9.30998	8.61352	7.74213	8.68029
381270	Marchf4	4.85479	5.01176	5.90192	4.88415	6.43281	5.66473	5.5991
54380	Smarcal1	10.8102	11.31	10.0392	8.97628	11.9578	9.79972	9.48531
319695	Ankar	0	0	0	0	0	0.0103525	0
19981	Rpl37a	11.0652	12.971	17.6765	21.4996	9.06748	18.357	15.8945
16008	Igfbp2	66.3136	50.1243	55.6771	55.0116	48.4164	54.5677	69.0893
16011	Igfbp5	26.1369	26.2503	23.3596	15.6459	29.8515	20.5735	19.4935
21958	Tnp1	0	0	0	0	0	0	0
69449	#N/A	0	0	0	0	0	0	0
723792	#N/A	0	0	0	0	0	0	0
78718	#N/A	0	0	0	0	0	0	0
109198	#N/A	0.259731	0.268879	0.278126	0.183512	0.204166	0.105146	0.28345
21961	Tns1	5.64953	5.7944	5.8387	4.43972	6.93638	4.91659	5.17357
435626	Rufy4	0.145634	0.017275	0.0536072	0.0884269	0.0590275	0.182396	0.134482
100862357	#N/A	0	0	0	0	0	0	0
12765	Cxcr2	0	0	0	0.0543057	0.0604177	0.0622304	0
227288	Cxcr1	0	0	0	0.146891	0	0	0
100316687	#N/A	0	0	0	0	0	0	0
76709	Arpc2	122.969	118.208	129.252	137.624	103.639	112.826	104.208
227289	Gpbar1	0	0	0.0421638	0	0.0928541	0	0.198327
227290	Aamp	125.239	125.52	135.501	157.557	105.765	116.69	116.512
56695	Pnkd	73.4259	70.5307	67.6983	61.7984	65.9049	56.848	57.4505
69660	Tmbim1	24.4211	24.0833	21.0247	19.7887	22.5534	21.9794	22.1258
241112	Catip	2.06452	1.26767	1.58942	2.22198	1.94702	2.14063	1.85036
18173	Slc11a1	1.71651	1.59385	2.50018	1.95448	1.55603	1.15067	1.84072
227292	Ctdsp1	12.4695	13.7228	14.6458	11.9207	13.6431	13.7796	13.4243
387219	#N/A	0.500295	0.474756	0.491084	0	1.08148	0	2.30992
22349	Vil1	0.900435	0.686166	0.723155	0.848262	0.766783	0.789789	0.944868
319651	Usp37	2.67702	2.78151	2.64514	2.11273	2.99563	3.19077	2.66848
58184	Cnot9	9.98675	11.0585	9.77732	8.57631	10.0763	11.1324	10.1959
18802	Plcd4	6.33584	6.63305	5.38996	5.4934	8.02618	6.06752	5.57387
77264	Zfp142	4.33105	5.07129	4.97196	3.79293	5.46238	4.61253	5.06625
66821	Bcs1l	12.3692	9.88449	7.55421	9.39651	10.9567	11.6996	10.3056
57751	Rnf25	25.2556	25.9088	26.5169	35.8793	23.9006	29.368	34.2104
269209	Stk36	1.20224	0.917318	0.773445	0.718144	1.41356	1.10329	1.11768
67534	Ttll4	2.04976	1.8028	1.54092	0.796536	2.91793	1.92573	1.51424
104086	Cyp27a1	8.14502	7.40896	6.16193	5.96744	7.78205	8.09069	9.61979
241113	Prkag3	0.240255	0.113995	0.0736973	0.0729397	0.194757	0.0167167	0.138661
22420	Wnt6	1.60394	1.22936	2.07903	2.09762	1.80028	2.28926	1.95584
22409	Wnt10a	4.65999	4.58665	3.42532	5.64317	2.50663	4.07786	3.98291
12570	Cdk5r2	119.696	122.093	110.901	125.91	105.15	118.985	129.99
260298	Fev	0.402536	0.518412	0.0846696	0.111732	0.0310769	0.384112	0.451364
12958	Cryba2	1.21154	0.862271	1.18923	0.765056	0.65474	2.02315	0.727198
723900	#N/A	0	0	0	0	0	0	0
241116	Cfap65	1.04862	0.952751	0.978217	1.47392	1.72019	1.41578	1.504
16147	Ihh	0.156598	0.148604	0.30743	0.202846	0.112838	0.116224	0.160674
75570	Nhej1	3.21411	2.34618	1.11636	3.84307	1.97747	2.47719	3.10497
22626	Slc23a3	0.598945	0.666365	0.669009	1.34433	0.200906	0.52883	0.648439
69171	Cnppd1	11.8816	10.4055	11.8	14.5607	11.113	11.9651	12.6784
227298	Retreg2	92.3511	91.2983	99.2375	112.032	88.1687	86.0003	97.4116
68818	Zfand2b	18.1034	19.882	23.4257	29.8001	15.7455	25.6207	25.0909
74104	Abcb6	7.56581	7.61973	7.41229	8.04013	7.0965	7.14806	9.40896
245860	Atg9a	38.7064	40.8689	45.8897	42.9155	45.8407	36.5377	42.555
52231	Ankzf1	5.9849	4.81799	5.57266	6.33746	6.73478	7.1595	8.04127
74577	Glb1l	1.2569	1.4383	1.31843	1.23305	1.39846	1.55017	1.69546
20872	Stk16	26.2226	22.2403	18.7369	25.4465	21.4918	26.6164	26.3924
22145	Tuba4a	322.325	328.633	244.089	298.79	253.433	260.806	251.526
381272	A630095N17Rik	0.16633	0.315679	0.21769	0.107726	0	0.308617	0.358384
56812	Dnajb2	47.3445	46.8301	45.4172	44.8085	44.0399	46.4106	43.8539
19275	Ptprn	134.661	138.449	142.962	186.3	140.684	127.173	153.909
19711	Resp18	216.159	179.378	186.899	260.912	145.462	193.035	179.032
13437	Dnpep	33.8933	31.23	30.2877	32.5452	25.2016	31.4801	29.2598
13346	Des	2.21526	2.04587	2.25213	2.55564	1.77438	2.90657	2.46571
100503248	#N/A	0.188721	0.119391	0.617487	0	0.0679923	0.0700322	0.290449
11790	Speg	11.9026	12.7086	13.3205	11.9961	13.5774	14.3934	16.2498
69080	Gmppa	18.0064	15.6611	15.544	17.4931	16.6946	19.5502	20.7137
100862164	#N/A	0.189421	0	0.0929669	0	0	0.105438	0.0874581
241118	Asic4	10.8319	10.553	11.2783	18.2245	10.8923	8.98601	9.91349
74241	Chpf	31.6802	35.1525	38.426	41.8622	36.5997	31.888	35.53
319998	Tmem198	29.6411	29.0514	31.4069	40.6513	27.0097	28.0367	31.2532
98733	Obsl1	4.91581	4.53199	4.21038	3.53703	5.64776	4.97212	4.1991
16322	Inha	16.8589	13.5434	16.8623	24.7652	21.0492	22.1985	28.4248
71728	Stk11ip	8.12727	6.81624	6.89148	7.3952	8.57807	8.7611	8.56195
20536	Slc4a3	36.052	35.1839	34.8713	36.8478	37.7865	37.1294	47.7308
100862333	#N/A	0	0	0	0	0	0	0
620079	#N/A	0.0194356	0.0737739	0.0190778	0.151053	0.0210067	0.0865481	0.0538419
13838	Epha4	12.3987	13.6534	15.2113	12.7504	17.8607	11.7532	10.0033
18505	Pax3	0.362804	0.396449	0.442458	0.0106807	0.439664	0.281505	0.365479
100039210	#N/A	0.633652	0.501088	0.587431	0.444594	0.266341	0.470283	0.552622
433323	Sgpp2	10.2962	11.2039	9.80387	5.24938	13.5313	10.1717	10.7061
23874	Farsb	32.0334	29.4329	27.8999	34.9766	27.3362	29.6441	26.0625
68393	Mogat1	2.22146	1.33845	0.726853	0.650869	1.41013	0.82436	0.358172
74205	Acsl3	36.0656	35.3585	37.4939	34.0963	34.6873	31.4493	30.2319
195434	Utp14b	1.20707	1.32791	0.775915	0.487745	1.69719	1.14163	0.700346
57814	Kcne4	0.587029	0.720905	1.13549	1.24124	0.317242	0.518972	0.55802
20254	Scg2	121.825	110.767	105.573	119.068	109.552	106.209	106.365
100862182	#N/A	0	0	0	0	0	0	0.047198
252903	Ap1s3	0.576661	0.729633	0.537016	0.402213	0.4315	0.592596	0.559811
69368	Wdfy1	6.95521	7.17372	7.5444	5.78418	8.35598	7.42164	7.08902
100038695	#N/A	0	0	0.0233066	0	0	0	0
69163	Mrpl44	19.7395	18.6752	18.7605	22.5133	16.3646	22.2746	22.0059
100862198	#N/A	0	0	0	0.0860688	0	0	0.16362
20720	Serpine2	95.7073	94.0422	84.9264	87.5113	93.8938	79.8706	84.5376
241128	Fam124b	0.0148585	0.0282001	0.0145849	0.014435	0.128477	0.033083	0.0137207
26554	Cul3	31.7092	32.3535	30.8082	22.4651	31.2627	29.2546	26.8516
72208	#N/A	0	0	0	0	0	0	0
210293	Dock10	6.3645	6.00645	4.26967	3.9599	7.70976	5.25084	4.59201
241134	Nyap2	1.08928	1.66536	1.27288	0.361143	2.02763	0.625578	0.375204
16367	Irs1	1.72644	2.13156	2.01353	1.16775	2.46793	2.18032	2.12136
100503073	#N/A	0.0139931	0.0265576	0	0	0	0	0
76867	Rhbdd1	2.43356	3.03973	2.45542	1.57247	2.61805	2.19257	2.47716
100503095	#N/A	0	0.0142444	0	0	0	0.0167108	0
12829	Col4a4	0.234193	0.103367	0.101575	0.116405	0.164825	0.0666957	0.115674
12828	Col4a3	0.143249	0.0796867	0.0533353	0.0239941	0.170845	0.137478	0.109472
75734	Mff	111.987	109.147	104.333	110.168	101.409	110.743	99.8132
66261	Tm4sf20	0.480989	0.375888	0.249953	0.302358	0.152903	0.34648	0.261269
100044526	#N/A	0	0.0617038	0	0.0631698	0	0	0
15463	Agfg1	14.7218	13.5715	11.6298	9.64015	16.3954	13.8841	9.76397
80721	Slc19a3	0.900834	0.881987	1.09478	1.08353	1.32912	1.49634	1.04312
71386	Krtap28-13	0	0.0813595	0.0420788	0	0.0926669	0.524959	0.118756
20297	Ccl20	0	0	0.0520475	0	0	0	0
71227	Daw1	0.483818	0.434957	0.299943	0.173168	0.412839	0.595316	0.305684
77629	Sphkap	25.6509	26.1882	27.6593	13.2402	34.1686	22.0497	17.771
98496	Pid1	14.1112	13.3304	12.8811	13.0894	13.9422	13.3132	11.5436
227325	Dner	56.786	58.4537	64.7279	40.0277	63.4646	51.4998	59.5734
100628595	#N/A	0	0	0	0	0	0	0
14897	Trip12	13.7218	13.3607	13.1051	9.94224	16.358	13.5361	13.1725
66153	Fbxo36	2.59876	3.54221	4.03507	4.68214	2.45135	2.31449	2.53065
71781	Slc16a14	1.30345	1.44307	0.781887	0.4221	2.26977	1.37047	0.802425
100503433	#N/A	0	0	0.0468486	0	0.0515856	0	0.0440726
381287	A530032D15Rik	0	0	0.0237171	0	0.0261152	0	0.0446235
621875	#N/A	0.0956336	0.0907518	0.0625819	0.0929079	0.0689097	0.24842	0.412115
100040135	#N/A	0.0946404	0	0.030966	0	0.170485	0.03512	0.0291311
665378	Gm7609	0.104935	0.0248947	0	0	0	0	0
620078	C130026I21Rik	0	0.020474	0	0	0	0	0.0398465
100040213	#N/A	0	0	0	0	0	0	0
100039794	#N/A	0.19816	0	0.0389023	0	0	0.044121	0.0365971
665338	#N/A	0	0	0	0	0	0.106267	0
109032	Sp110	0.949317	0.40948	0.974195	0.607853	1.00274	1.1289	1.01609
434484	Sp140	0.598201	0.567665	0.725349	0.324761	0.551477	0.763893	0.552394
100503502	#N/A	0	0.0473642	0	0.0484895	0	0	0
100503045	#N/A	0	0	0	0	0	0	0
20684	Sp100	1.83264	0.991093	1.70218	0.899774	3.32261	1.64534	1.74689
319997	A630001G21Rik	0.439309	0.229286	0.301854	0.448127	0.474822	0.489068	0.527369
12283	Cab39	45.3675	46.7898	45.9822	39.3778	45.4789	47.5162	44.6836
64294	Itm2c	494.753	487.84	574.717	663.458	450.408	464.179	476.463
71141	#N/A	3.18568	3.83155	4.58145	4.35442	3.32309	4.37128	4.34419
227326	Gpr55	0.38356	0.585533	0.31102	0.567042	0.648886	0.556962	0.230992
70060	Spata3	0.238905	0.428229	0.260563	0.335249	0.34429	0.206862	0.343172
72792	2810459M11Rik	2.69372	3.39214	3.13285	2.76578	3.39443	3.80895	3.37161
70247	Psmd1	51.2626	46.8735	45.101	50.7404	45.0593	39.0832	36.0244
15559	Htr2b	0.0615711	0.058428	0.120875	0.0598162	0.110914	0.114242	0.0758083
78795	Armc9	6.03342	5.41844	4.94586	5.81431	5.34105	5.72639	5.57887
100861644	#N/A	0.0651226	0.494387	0	0.126533	0	0	0.481087
227327	B3gnt7	0.688267	0.715336	0.836451	0.62089	0.673058	0.437843	0.711225
383538	#N/A	0	0	0	0	0	0	0
17975	Ncl	28.2848	28.5759	32.2178	33.5578	24.7655	24.7689	23.2892
100303740	#N/A	0.366596	0.347882	0	1.78073	0.396231	0.816238	1.69262
80828	#N/A	0	0	0	0	0	0	0
319336	#N/A	1.17565	1.43439	0.923207	1.8927	0.943943	1.38361	1.30275
14767	Nmur1	0.45388	0.231921	0.479795	0.169594	0.452835	0.155474	0.257922
71863	Tex44	0	0	0	0	0	0	0
19231	Ptma	60.5412	66.9976	60.302	57.1173	54.0602	65.5716	57.783
18582	Pde6d	45.4847	42.6085	39.7162	41.6914	37.1659	43.4834	43.7278
26895	Cops7b	10.4835	9.7856	8.70017	10.0181	7.89051	9.67632	9.83918
18159	Nppc	8.61113	7.51318	6.16918	6.50224	4.14635	7.81458	7.12263
208718	Dis3l2	9.3472	9.55726	8.89867	8.87234	8.42143	7.40509	6.46429
11650	Alppl2	0	0	0	0	0	0	0.0371687
76768	Alpi	0.0181964	0	0	0.0176778	0.0393348	0	0
11648	Akp3	0.0506251	0	0	0.0245911	0	0	0.0233742
13599	Ecel1	11.3169	12.3097	10.3504	15.8943	12.0444	10.1422	9.76623
69453	Prss56	0.659469	0.343183	0.480275	0.475338	0.758765	0.426289	0.353595
11447	Chrnd	0	0	0	0	0	0	0
11449	Chrng	0	0	0	0	0	0	0
26987	Eif4e2	11.8653	11.5052	9.68167	10.9822	11.9384	10.4329	10.7336
98363	Efhd1	24.4313	22.6252	16.5118	12.9547	18.7161	18.7269	18.4922
227331	Gigyf2	11.7883	10.006	8.6566	8.60358	12.7092	10.0075	8.71118
100040591	Kcnj13	5.16984	5.8931	6.74558	3.95062	6.13291	5.01844	4.74485
73234	Snorc	0.276137	0.349388	1.53597	1.16249	0.795892	0.512357	1.95494
53972	Ngef	96.6491	92.6336	82.9662	109.118	77.9085	91.34	89.0624
319977	#N/A	0.126865	0.313011	0.0249058	0.0246498	0.0548482	0.0564938	0.11715
620454	#N/A	0.079635	0.0503799	0.104225	0.0773652	0	0.0295517	0.0980492
23956	Neu2	1.7069	2.1597	2.85452	2.90706	1.95877	1.99408	2.37402
16331	Inpp5d	3.05719	2.87661	3.34749	2.97842	2.96924	2.55021	2.47318
77040	Atg16l1	22.3056	19.7964	22.9713	24.8138	20.0762	21.8249	21.536
100217415	#N/A	0.857361	0.325438	0.504945	0.499754	0.185334	0	0.475025
20215	Sag	1.18813	1.45633	2.08954	3.31851	0.936378	1.57071	2.12572
100503175	#N/A	0.404145	0.213064	0.308548	0.305376	0.291211	0.599896	0.456131
227333	Dgkd	21.2775	19.8299	20.3066	13.8291	25.1447	20.6861	19.1516
227334	Usp40	2.99979	2.55061	3.01523	3.02309	3.65731	3.83828	3.97415
394430	Ugt1a10	0	0	0	0	0	0	0
394434	Ugt1a9	0	0	0	0	0	0	0
394432	Ugt1a7c	0.129099	0.14701	0.17741	0.112877	0.181395	0.0574885	0.143055
394435	Ugt1a6b	0	0.0527967	0.0364083	0.108102	0	0	0.0171255
94284	Ugt1a6a	0.0901501	0.268866	0.543583	0.325299	0.180956	0.0573492	0.118924
394433	Ugt1a5	0	0	0	0	0	0	0
22236	Ugt1a2	0	0	0	0	0	0.0147666	0
15504	Dnajb3	2.25797	2.18239	1.4776	2.39672	1.89817	1.86202	1.77617
394436	Ugt1a1	0.0131697	0	0.0129273	0.0127944	0.0142344	0	0.0121613
100040766	Mroh2a	0.039553	0.0214479	0.0110928	0.0109787	0.0183216	0.0125809	0.0104355
381280	Hjurp	1.25978	1.3724	1.18712	0.528713	1.76466	1.31271	0.888769
78605	#N/A	0	0	0	0	0	0	0
171382	Trpm8	0.12169	0.188964	0.119449	0.0859793	0.107613	0.184736	0.112371
75396	Spp2	0.488794	0.742148	0.719692	0.807266	0.264154	0.707406	0.63191
14659	Glrp1	0.0869189	0.144343	0.063989	0.0422208	0.070459	0.096764	0.0802631
100503197	#N/A	0	0.0153907	0	0.0315126	0	0	0.0299532
320982	Arl4c	19.9494	20.406	19.4558	14.2466	19.5692	16.242	15.2838
78650	#N/A	0	0	0	0	0	0	0.0824973
73475	#N/A	0	0	0	0.0685125	0	0	0
98402	Sh3bp4	7.58343	7.56986	7.4438	7.36728	7.64586	6.04501	4.62928
77331	#N/A	0	0.0682814	0	0	0.155542	0.160209	0.132889
347722	Agap1	13.8037	14.7459	15.9414	9.55534	17.323	12.3926	11.8245
74403	#N/A	0.0235531	0	0.0231194	0	0.101828	0.0393313	0.0108747
14472	Gbx2	2.62031	1.7273	2.14012	2.81768	1.38364	2.04866	1.93942
208372	Asb18	0.393751	0.546105	0.327039	0.235402	0.229159	0.236035	0.167815
74918	Iqca	0.384183	0.465143	0.312091	0.553414	0.300691	0.309713	0.232432
12778	Ackr3	5.29296	5.63302	4.41861	5.19016	6.4159	4.03846	3.83703
108679	Cops8	63.13	60.6519	60.2237	67.1141	55.5643	59.158	59.9577
433332	#N/A	0	0	0	0	0	0	0
12835	Col6a3	0.60016	0.506243	0.38889	0.381081	0.572362	0.467261	0.717203
171531	Mlph	0.919923	1.00796	0.95884	0.801569	1.01479	0.812961	0.831964
623503	Prlh	1.95518	1.0823	0.159932	0.316575	0.352205	0.181386	0.30091
19329	Rab17	0.0436155	0	0.0642187	0.0423723	0.0471413	0	0.0604134
16978	Lrrfip1	9.15219	7.67315	8.5185	10.2293	9.93205	7.9796	11.1044
329207	Rbm44	0	0	0	0	0.0596764	0	0
51801	Ramp1	40.0625	42.6645	40.0432	55.9954	35.1185	48.4697	48.4686
67921	Ube2f	15.0694	18.2675	17.1807	17.4285	15.2085	17.5752	18.8709
665783	#N/A	9.58245	7.60036	8.89126	8.70723	5.10125	6.15656	5.41485
50880	Scly	11.349	10.4406	8.85153	7.93689	8.37201	9.91025	10.7468
227357	Espnl	0.101585	0.185384	0.115055	0.174605	0.0422297	0.113091	0.0865903
100503326	#N/A	0	0	0	0	0	0	0
70788	Klhl30	0.0985681	0.160348	0.0829314	0.0410394	0.410925	0.0470283	0.299066
227358	Erfe	0.181279	0.186361	0.133456	0.293521	0.228589	0.235448	0.251096
67444	Ilkap	37.1473	28.1713	32.6187	41.0412	32.0194	38.8632	45.7274
67086	#N/A	0	0.516417	0.305244	0.302106	0.672216	0.43274	0
55927	Hes6	14.4617	16.4138	19.0106	20.8267	10.6386	14.7522	17.1194
18627	Per2	5.49322	4.58367	4.81282	4.75627	8.00825	5.0286	5.16003
74019	Traf3ip1	6.77971	5.56889	5.10447	4.80412	6.36913	6.24912	6.10348
65247	Asb1	8.061	9.15814	7.85071	6.96715	8.25846	6.9313	7.1527
13345	Twist2	0.583423	0.645915	0.668129	1.29103	0.840782	1.47943	0.448956
208727	Hdac4	4.8324	4.65705	3.5523	1.67965	7.26583	2.90506	1.79486
67273	Ndufa10	148.908	154.669	131.932	152.892	127.377	128.871	123.857
259040	Olfr1416	0	0	0	0	0	0	0
258228	Olfr1415	0	0	0	0	0	0	0
259041	Olfr1414	0	0	0	0	0	0	0
259039	Olfr1413	0	0	0	0	0	0	0
258274	Olfr1412	0	0	0	0	0	0	0
258483	Olfr1411	0	0	0	0	0	0	0
258484	Olfr1410	0	0	0	0	0	0	0
257890	Olfr12	0	0	0	0	0	0	0
66915	Cops9	137.564	147.114	136.44	203.369	113.129	193.029	181.984
260301	Otos	0.724859	0.286607	0.177878	0.469466	0.522304	0.336234	0.780912
14733	Gpc1	25.3091	24.8352	28.0044	28.4725	25.8023	25.0037	28.3681
100504295	#N/A	0	0.0743173	0	0	0	0	0
387167	#N/A	1.93296	4.89143	0	0	2.08922	2.8692	1.78494
241158	Ankmy1	0.144242	0.136879	0.102972	0.0382174	0.255112	0.116785	0.0726525
67446	Dusp28	27.6085	24.4399	34.6311	38.0989	23.5825	32.9583	30.2877
108657	Rnpepl1	12.132	11.4065	11.3043	12.8602	14.0051	14.0982	16.9531
100037260	#N/A	0.251777	0.0716773	0.197713	0.17122	0.163278	0.196206	0.0929987
23830	Capn10	11.411	12.5818	12.6518	14.1587	11.5027	11.4035	12.5436
64095	Gpr35	0.183798	0.119337	0.18991	0.075183	0.177745	0.193847	0.12506
208760	Aqp12	0	0	0	0.0759431	0	0	0.0360926
16560	Kif1a	136.068	148.696	138.512	100.858	171.148	115.789	112.185
11611	Agxt	0	0	0	0	0	0	0
71874	Mab21l4	0	0.0512544	0.0353447	0.0524721	0.077837	0.0601293	0.0166252
381284	Crocc2	0.306727	0.324021	0.232911	0.174293	0.362798	0.418783	0.240486
208777	Sned1	1.93901	1.63257	1.02629	0.57251	3.32855	2.56073	1.18491
69821	Mterf4	6.14465	4.89364	5.79227	6.59264	6.12837	7.59754	8.44603
269224	Pask	0.473516	0.58336	0.603422	0.60529	0.763203	0.693619	0.629036
66385	Ppp1r7	21.897	22.7456	20.9111	22.7318	19.3892	18.8175	19.5752
404545	Ano7	0.171845	0.213249	0.207608	0.154105	0.228599	0.132445	0.146479
110611	Hdlbp	33.7038	32.4038	28.2987	24.0871	34.2694	26.2057	24.1353
18000	Septin2	17.8899	17.1218	16.6593	14.6423	16.6348	18.4967	18.1919
227377	Farp2	2.06538	1.93932	1.39781	1.41512	2.31459	1.4522	1.85703
59041	Stk25	84.1746	87.207	85.3956	97.5059	79.326	85.9107	87.8176
51800	Bok	32.0126	37.2826	43.9575	62.8927	35.5955	37.8536	39.9543
67026	Thap4	14.5097	11.7326	12.8705	13.5797	11.5332	12.3615	11.9806
66615	Atg4b	26.5997	23.2949	21.1527	20.0711	24.6872	21.291	20.84
21915	Dtymk	22.983	26.7694	21.7314	30.559	20.6306	27.5739	27.0984
66262	Ing5	2.78254	3.12059	3.84406	2.67593	2.81508	3.18115	3.56438
98314	D2hgdh	3.89373	3.84012	3.90394	3.33693	4.56922	4.39669	3.63409
381334	Gal3st2	0.0747103	0.0708965	0.0733347	0.0435485	0.0322999	0.033269	0.0827871
100041596	Gal3st2b	0	0.0340543	0.0352254	0	0.0387871	0.199754	0.0994144
666009	#N/A	0.96987	0.70797	0.219695	0.217437	0.725728	0.249167	0.482247
619597	Gal3st2c	0	0.0198839	0.0205677	0.0203563	0	0	0.019349
241159	Neu4	2.87523	2.67478	3.22944	3.27867	3.1586	2.73913	2.32426
18566	Pdcd1	0.0881349	0.229999	0.756982	0.107029	0.261964	0.0981177	0.183118
74689	#N/A	0	0	0	0	0	0	0
67698	Fam174a	32.575	29.4948	30.1328	35.5484	31.02	33.0516	32.112
20452	St8sia4	1.6255	1.53541	1.63969	1.4409	2.32364	1.59279	1.18283
75381	#N/A	0	0	0	0	0	0	0
100504401	#N/A	18.3767	16.8691	22.1628	20.8584	16.2691	24.1592	26.307
73454	#N/A	0	0	0	0	0	0	0
75159	#N/A	0	0	0	0	0	0	0
227394	Slco4c1	0.461843	0.151708	0.366159	0.155312	0.479979	0.177977	0.295253
329217	#N/A	0.386692	0.587124	0.368728	0.450805	0.64484	0.50429	0.561127
67854	#N/A	0	0	0	0.0333843	0	0	0
74441	Slco6c1	0	0.0165862	0	0	0	0	0.01614
634331	Gm7133	0	0	0	0	0	0	0
634346	Gm7135	0	0	0	0	0	0	0
52392	D1Ertd622e	15.7178	16.7283	17.1207	16.8541	13.5135	15.1812	15.8337
227399	Ppip5k2	3.97359	4.14058	3.43538	2.73935	5.02989	4.27054	4.06447
252876	Gin1	2.72944	3.18326	3.90629	4.12928	3.17528	3.85044	3.69407
18484	Pam	39.1048	36.8923	37.8558	36.8021	39.7231	31.4535	30.2148
78603	#N/A	2.02157	3.01458	1.70087	3.22648	2.14597	2.65243	2.73347
69030	#N/A	0	0	0	0	0	0	0
70866	Slco6d1	0	0	0	0	0	0	0
100504494	#N/A	2.60466	2.52214	2.50453	2.22058	2.70031	3.19557	3.33784
241175	Cntnap5b	1.17941	1.27684	0.872345	0.427654	2.01087	1.00786	0.590564
100504525	#N/A	0	0	0	0	0	0	0
23836	Cdh20	6.47816	6.91726	5.93272	4.61747	8.06386	6.32157	6.14035
320311	Rnf152	3.01649	2.88144	2.47644	1.2158	3.69685	2.80865	2.40336
100504568	#N/A	0.8611	0.597143	0.942774	1.19048	0.680134	1.03238	1.55974
27392	Pign	1.6503	1.8757	2.01412	1.396	2.29237	1.71149	1.59346
227446	Relch	10.0138	10.3162	11.5127	8.15409	12.2941	10.9291	10.4455
100042023	#N/A	34.4251	30.7461	30.9	22.1767	25.6675	25.208	27.7091
21934	Tnfrsf11a	0.736695	0.956225	0.922616	0.806188	0.768792	0.72587	0.82103
635504	#N/A	1.09742	1.82245	1.61582	0.977298	0.889602	1.73078	2.53346
227449	Zcchc2	3.82413	4.72547	3.54065	2.67936	4.49208	3.86638	3.38391
626049	#N/A	0.702249	0.740446	0.306364	0.60643	0.759018	0.260597	0.648474
98432	Phlpp1	19.1516	18.7888	15.3866	11.5398	21.5582	15.7366	13.7608
12043	Bcl2	1.86586	1.77582	1.83689	1.40749	2.52086	1.93057	2.17399
320761	#N/A	0	0	0	0	0	0	0
70750	Kdsr	6.33839	5.4654	6.70776	5.35841	6.43907	5.32616	6.18366
20479	Vps4b	12.6198	12.0496	12.6681	10.1767	11.7857	12.0525	12.1094
20724	Serpinb5	0.16579	0.0629307	0.113916	0.128852	0.0537576	0.184568	0.0918566
71869	Serpinb12	0	0.0465179	0	0.0476231	0	0	0.0226333
241196	Serpinb13	0	0	0	0	0	0	0
20248	Serpinb3a	0	0	0	0	0	0	0
394252	Serpinb3d	0	0	0	0	0	0	0
383548	Serpinb3b	0	0	0	0	0	0	0
381286	Serpinb3c	0	0	0	0	0	0	0
66957	Serpinb11	0.0250295	0.0712554	0.0491373	0.0486322	0	0	0.0231128
116872	Serpinb7	0.0450716	0.0855417	0.0221209	0.0218935	0	0	0.0416202
18788	Serpinb2	0	0.0197139	0.0203919	0	0.0673612	0	0
241197	Serpinb10	0.0487394	0.0115628	0.0119605	0	0	0.02713	0.0112518
20725	Serpinb8	1.53861	0.969288	1.19299	1.41939	1.42542	0.993185	0.823819
241201	Cdh7	3.25945	3.1051	3.07495	1.81122	4.20834	2.92268	2.89274
227485	Cdh19	2.2279	1.63849	3.47168	2.51612	3.11535	2.23223	2.14731
319901	Dsel	1.68979	1.67355	1.86873	1.87102	2.56811	2.09477	1.53995
636808	Cntnap5a	1.96604	2.48413	1.39674	0.495967	3.73337	1.06413	0.63191
634762	#N/A	0	0	0	0	0	0	0
22099	Tsn	24.9835	22.8188	25.2924	25.1004	21.787	22.1447	24.3233
67949	Nifk	11.2487	12.656	13.2235	13.4584	10.4108	13.4977	11.9838
76707	Clasp1	10.821	11.7298	11.4568	9.0691	13.2378	10.3626	8.38667
68204	#N/A	0.0712313	0	0	0.0692011	0	0	0
81879	Tfcp2l1	0.605535	0.561565	0.84655	0.632843	0.728859	0.515806	0.449027
14633	Gli2	0.58957	0.806123	0.752951	0.517337	1.21964	0.656349	0.907372
16324	Inhbb	2.26867	2.64603	2.04051	1.45639	3.01377	1.90257	1.84577
100502628	#N/A	0	0	0	0	0	0	0
64143	Ralb	7.71316	9.76514	6.41623	5.64267	7.87241	6.6948	6.72586
226351	Tmem185b	5.39452	5.16193	4.83796	5.31376	5.29465	6.02228	4.38477
226352	Epb41l5	1.07054	1.20344	0.883773	0.848021	1.02654	0.892319	0.912518
19258	Ptpn4	4.25522	4.71529	2.72251	1.01812	6.59122	2.86646	1.65184
66343	Tmem177	3.61998	3.36184	3.24984	3.2665	3.94046	3.72883	3.03348
226356	Cfap221	0.15242	0.289278	0.0664948	0.197434	0.0915228	0.207391	0.328412
319229	Sctr	0.176819	0.0838967	0.195259	0.193252	0.334448	0.12303	0.285739
170706	Tmem37	2.71793	2.02367	2.33953	2.92482	1.49142	1.81547	1.62172
13167	Dbi	320.337	316.226	314.887	361.17	273.124	391.761	430.585
73103	3110009E18Rik	0.820043	1.11169	0.958267	2.16239	1.13957	1.08682	1.08178
68428	Steap3	1.67316	1.34641	1.15622	1.20935	1.98203	1.51994	1.50796
226359	C1ql2	8.07977	9.22096	8.41104	11.7949	8.57206	6.36747	7.22544
17167	Marco	0.107116	0	0	0.0416252	0	0.119249	0
13798	En1	1.06562	0.774221	0.539346	0.744088	0.827834	0.667308	1.15315
98452	#N/A	1.23807	1.02163	1.1096	0.889015	0.84362	1.01875	1.09356
72999	Insig2	22.5767	23.039	22.8391	21.2294	22.7082	21.5139	21.8125
70829	Ccdc93	4.76473	4.14332	3.57247	2.55075	5.3146	3.80379	3.65303
15564	Htr5b	1.30587	1.07931	1.15778	1.04357	1.06996	1.03172	0.797433
66942	Ddx18	3.68715	4.44992	3.11813	2.25945	3.51516	2.58917	2.44447
100502702	#N/A	0	0	0.092146	0.273596	0	0	0
269109	Dpp10	23.5955	24.0557	28.9941	23.6903	28.2328	23.0267	23.4594
74117	Actr3	61.0466	63.6763	61.8987	56.1472	54.3318	57.2205	55.2422
74150	Slc35f5	6.38613	7.78495	6.5418	6.90406	6.81389	7.52875	8.21059
71111	Gpr39	0.0158086	0	0	0.015358	0	0	0.014598
72585	Lypd1	6.89708	6.44644	6.89245	7.2656	6.69121	6.26753	5.21792
210356	Nckap5	0.436844	0.430488	0.192411	0.190433	0.405572	0.280572	0.320645
107895	Mgat5	6.53494	7.74844	4.80088	1.71694	9.84705	3.75196	1.75849
667090	#N/A	8.52259	9.08806	12.7641	14.9376	6.64751	10.0748	12.0889
72160	Tmem163	13.6682	11.9604	12.5541	10.3898	13.1113	13.0909	14.1505
266645	Acmsd	0	0	0.0543753	0	0.0399156	0.0205566	0.0511533
100502745	#N/A	0.82484	1.04365	0.899615	0.53422	0.495288	0.612178	1.26946
72949	Ccnt2	12.0532	9.8187	8.56462	5.92538	15.9706	14.348	11.9907
22625	Map3k19	1.06961	0.809957	0.689339	0.482825	1.10937	0.661534	0.46891
226407	Rab3gap1	24.7088	24.1499	23.8414	19.2425	25.4412	21.5716	18.5674
226409	Zranb3	1.88363	2.0012	1.90925	1.83989	2.02484	1.60693	1.93791
226412	R3hdm1	30.4357	31.7333	23.031	25.7906	34.6918	36.9034	44.8342
387147	#N/A	0	0	0	0	0	0	0
67812	Ubxn4	16.7898	16.9088	15.8891	14.6559	17.5182	16.6558	15.2738
226413	Lct	0.662084	0.909706	0.575427	0.596312	0.969049	0.660298	0.382115
17219	Mcm6	2.99039	3.21332	3.25189	3.27542	2.88357	3.26383	2.39592
226414	Dars	23.3896	24.2866	20.6631	20.3519	19.6015	20.7557	18.9379
12767	Cxcr4	0.679839	1.00107	1.19658	0.865433	1.29223	1.09612	0.88755
210417	Thsd7b	0.795688	0.993853	0.881171	0.819257	0.911464	0.832816	0.634278
100042740	#N/A	125.217	132.781	138.164	184.123	105.347	167.202	167.581
13137	Cd55b	0	0.274312	0	0.0936096	0.0694302	0.0715133	0.0296591
13136	Cd55	1.91842	1.43723	1.86659	1.76565	1.78249	2.17319	1.92692
22789	Zp3r	0.0209071	0	0.0410444	0	0.135583	0.0232752	0.0386123
12269	C4bp	0.0225837	0.0857234	0.0221679	0	0.122047	0.0251417	0.0208543
12270	#N/A	0.225597	0.267601	0.0553609	0.438335	0.0609586	0.313938	0.260403
18640	Pfkfb2	4.19461	3.95112	3.66182	3.13036	5.04965	4.62051	4.22442
226418	Yod1	1.28361	1.85863	1.08619	0.677263	1.92558	0.899285	0.848114
212439	AA986860	1.18409	1.06816	1.29144	1.29236	1.18501	0.992729	1.48489
64435	Fcamr	0	0	0.0655292	0	0	0	0.0205488
100502856	#N/A	0.0798593	0.0378914	0	0.0387916	0	0.0444524	0
18703	Pigr	1.46943	1.24764	1.8111	1.47048	1.4688	1.50057	1.45893
69169	Fcmr	0.228169	0.108261	0.167976	0.193958	0.123307	0.571531	0.131686
93672	Il24	0	0	0	0	0	0	0
58181	Il20	0	0	0	0	0	0	0
329244	Il19	0	0.039447	0	0	0	0.0462774	0.0767716
16153	Il10	0	0.0308992	0	0.0316333	0.0703871	0	0
17164	Mapkapk2	15.2905	15.7833	16.7489	14.9512	14.36	16.0265	15.8023
226419	Dyrk3	5.8903	4.59634	4.71412	6.77917	3.83762	4.04416	3.82832
16865	Eif2d	12.1261	12.5292	11.9211	13.9815	11.4606	11.9285	12.981
54354	Rassf5	8.8672	8.31974	7.5761	6.44265	9.28704	7.04913	6.44676
56489	Ikbke	0.557619	0.57955	0.495223	0.348252	0.516597	0.620779	0.686559
14270	Srgap2	9.80616	10.0032	8.70147	6.55151	11.7194	9.98064	10.2909
108900	Fam72a	0.808078	0.728486	0.67422	0.922429	0.524041	1.55182	1.06333
26361	Avpr1b	0	0	0.0201264	0	0.0221614	0	0.0189338
13034	Ctse	0.120354	0.0380701	0.0787587	0	0.0867222	0.133986	0.111138
226421	Rab7b	0.977588	0.623788	0.397071	0.507612	0.546525	0.394046	0.54475
320718	Slc26a9	0.0116827	0	0.0573381	0	0.0252543	0.013006	0.0107881
212933	Pm20d1	0.852904	0.775167	0.636744	0.303429	0.843949	0.74891	0.676664
98396	Slc41a1	18.1142	19.4064	17.7897	12.9081	18.7007	15.2896	15.0333
226422	Rab29	5.794	4.20852	4.38836	5.24665	4.71611	5.57431	5.21821
98415	Nucks1	17.2305	17.185	19.5495	14.2454	15.3435	16.6659	17.8693
212980	Slc45a3	0.943347	0.70673	0.560461	0.349702	0.697625	0.77383	0.905495
13714	Elk4	3.34779	3.24285	3.45672	2.67843	4.11925	2.95322	2.4817
213006	Mfsd4a	7.58844	8.02429	8.42068	6.76774	7.29267	7.18955	6.48949
18557	Cdk18	16.809	14.8778	13.1558	16.5605	15.3461	13.5218	14.0908
723818	#N/A	0.438403	0	0	0	0.473843	0	0
213409	Lemd1	2.35264	1.47432	1.65574	1.5956	2.06305	2.42145	2.1315
213417	Klhdc8a	11.3659	11.5798	10.1202	10.3065	9.16241	10.9233	11.4614
74137	Nuak2	0.950433	1.09518	0.959589	0.804628	0.557658	0.513928	0.752274
68875	Tmcc2	70.8336	75.9868	77.7677	60.5278	80.9538	71.4292	63.3481
213452	Dstyk	10.2167	10.2008	9.55133	6.83913	12.8206	8.979	7.97674
213464	Rbbp5	13.3359	13.3551	14.9178	10.988	15.7681	13.9992	11.5038
74626	Tmem81	1.75764	2.45554	3.78603	3.81825	2.26911	2.93508	3.76457
21367	Cntn2	19.8911	21.2077	18.4961	11.9758	26.5895	21.9257	22.6181
269116	Nfasc	24.3826	24.8837	20.8731	16.5109	31.4906	23.7827	23.8359
100038653	#N/A	0	0	0	0.0219867	0.0244613	0	0.0208987
16980	Lrrn2	32.2179	33.6125	42.9398	44.6097	38.6274	29.2172	33.2716
17248	Mdm4	8.44409	7.40022	4.74832	2.09525	11.2866	7.94908	5.52462
240752	Pik3c2b	2.99805	3.17582	2.19529	1.76632	4.56208	3.41525	2.6397
108954	Ppp1r15b	8.95705	10.0886	9.3748	7.3636	9.94434	9.25995	8.98092
240753	Plekha6	15.5798	14.1405	12.7628	9.55679	18.8548	15.4018	15.7454
100502933	#N/A	1.89942	1.60795	1.05965	0.398262	2.0825	1.49084	1.05995
68338	Golt1a	0.346295	0.394342	0.203952	0.650422	0.274479	0.411221	0.405052
280287	Gm28040	1.88619	1.54583	1.26236	2.41548	1.112	2.57707	1.26673
19701	Ren1	0.119536	0.0850758	0.205337	0.087097	0.0645998	0.033269	0
214253	Etnk2	3.76923	4.74548	4.48742	4.45941	3.06553	4.19616	4.89351
20668	Sox13	3.74548	3.86286	3.03816	2.73782	4.45179	3.31165	3.33634
20643	Snrpe	23.0776	21.0794	25.4525	33.4199	22.7945	35.9875	34.0808
70579	Zc3h11a	18.9452	16.1784	16.6684	14.8896	21.146	23.644	25.1606
667118	Gm38394	3.23588	2.86921	1.60066	0.462059	5.37012	3.62131	1.01172
240754	Lax1	0.0896775	0.0680798	0.0880264	0.0348486	0.155083	0.379373	0.182183
381290	Atp2b4	14.734	14.999	14.4225	13.0635	21.5236	12.0695	10.7501
269120	Optc	0.492094	0.408602	0.72455	0.637424	0.775649	0.730442	0.435477
116847	Prelp	7.15441	6.99086	7.09222	5.64298	7.04371	6.28245	5.89794
100502984	#N/A	0	0.136949	0.0944392	0	0	0	0
14264	Fmod	7.71966	5.16603	9.69457	9.50821	5.3374	4.80207	7.23841
100502999	#N/A	0.159869	0.37927	0.470776	0.465936	0.172792	0.53393	0.590507
12227	Btg2	3.5587	3.96606	6.9999	7.43715	3.59294	3.97714	5.12034
667414	#N/A	0	0.0934127	0.0966253	0	0.106395	0	0.1818
71884	Chit1	0.0745618	0.0471704	0.170774	0.289747	0.0268631	0.0553382	0.137704
12654	Chil1	10.3228	9.91536	9.88564	9.27036	9.14357	10.5391	10.5321
53311	Mybph	0.162753	0.353017	0.114112	0.0451755	0.17591	0.207072	0.0429401
11539	Adora1	30.1189	33.0172	34.2825	27.2183	33.7293	27.7783	27.2763
17928	Myog	0	0	0.112817	0.0837426	0	0.0959631	0.0795987
68507	Ppfia4	23.3758	23.8587	21.4937	14.8514	25.4852	23.9635	23.0615
57439	Tmem183a	22.1415	23.7363	19.6	17.2605	20.0879	22.6625	22.5154
240755	Mgat4f	0	0	0	0	0.0259677	0	0
72017	Cyb5r1	14.9596	13.5011	13.1182	14.8381	12.5224	12.8108	14.7076
72674	Adipor1	37.5666	34.8514	30.1104	27.5556	35.5394	28.5595	29.4903
100861791	#N/A	0	0	0	0	0	0	0
240756	Klhl12	15.3814	15.7452	14.3276	13.4565	14.8415	12.8427	13.024
98710	Rabif	17.5741	16.8212	15.5468	14.3542	17.8692	15.6035	17.8312
100503055	#N/A	2.25562	2.45525	2.93041	2.64249	1.79262	2.95425	2.63425
71001	Mgat4e	0	0	0	0.113419	0	0.0324927	0.0269517
75605	Kdm5b	7.82327	7.78262	7.30156	6.24942	8.82047	7.13133	6.32039
20980	Syt2	16.5654	20.8446	14.3989	3.36751	23.4701	10.64	7.74704
329251	Ppp1r12b	3.96717	4.06479	2.27439	1.04869	6.00451	1.82938	1.13647
67196	Ube2t	1.06411	1.34639	1.27664	1.91441	1.32052	1.14077	2.00165
329252	Lgr6	0.95074	0.813101	0.691286	0.547344	1.90296	0.757887	0.964646
13924	Ptprv	0.384116	0.404272	0.603269	0.922741	0.475555	0.513148	0.780344
100038590	#N/A	0	0	0	0.0903017	0.0502325	0	0
320139	Ptpn7	0.573255	0.543992	0.28135	0.417687	0.267553	0.65269	0.360926
68724	Arl8a	114.908	107.216	111.59	118.211	99.811	109.454	108.739
171469	Gpr37l1	154.453	160.056	139.011	108.499	137.705	142.257	153.188
13710	Elf3	0.680401	0.403543	0.521777	0.537069	0.735404	0.757469	0.333784
215615	Rnpep	21.2163	17.2747	14.3494	20.5398	19.3759	19.3194	17.9704
21854	Timm17a	63.6253	61.8737	57.2646	71.4531	52.3785	68.8702	64.1917
93689	Lmod1	0.668837	0.593747	0.751824	0.555452	0.827843	0.648518	0.687352
77552	Shisa4	115.104	101.564	96.1121	133.035	99.4186	116.087	127.904
226432	Ipo9	24.4199	24.6099	26.2796	22.4187	25.4358	20.8088	21.895
215690	Nav1	5.53589	5.02888	5.01546	4.65649	7.38385	5.59558	6.21619
13007	Csrp1	279.512	289.958	262.763	290.078	245.005	290.844	279.717
27280	Phlda3	51.3374	42.0873	43.5632	48.7195	35.2788	50.5689	52.3047
21952	Tnni1	4.04637	6.62912	5.5831	5.59988	3.42451	6.24708	6.52128
16763	Lad1	0.838563	0.795757	0.78127	1.35317	1.07533	0.822785	0.826848
21956	Tnnt2	8.36968	4.83305	8.84486	15.2588	5.00432	6.38361	7.20255
18772	Pkp1	0.18959	0.0809605	0.120965	0.147349	0.133196	0.126639	0.0787825
226438	Igfn1	1.90503	2.19804	2.65876	3.50398	2.65681	2.46287	3.09924
66241	Tmem9	57.2509	61.2002	67.5745	72.0735	50.6904	52.6711	55.1108
12292	Cacna1s	0.203794	0.199838	0.166702	0.204585	0.286349	0.151252	0.238372
329253	#N/A	0.251132	0	0	0.0813249	0.271434	0.465963	0.154601
16565	Kif21b	7.31213	8.20008	6.17961	5.79896	11.4516	8.61798	8.19479
76422	Mroh3	0.189194	0.0966735	0.128569	0.127248	0.0786495	0.0972111	0.13439
67313	Inava	1.0162	1.03129	1.24686	1.16549	1.49497	0.785626	1.17298
100042513	#N/A	0	0	0	0	0	0	0
383563	Gpr25	4.9034	5.80608	5.92057	6.00725	4.87768	4.73418	5.54971
67886	Camsap2	13.8561	14.6086	13.5797	9.43181	17.1325	12.9081	10.5212
320054	#N/A	0.182511	0.230926	0.278679	0.236412	0.153428	0.0903039	0.205987
67997	Ddx59	2.97752	4.1115	4.06555	3.48602	3.46577	3.54851	3.20777
381293	Kif14	0.0242446	0.0092028	0.0237982	0.00942144	0.0209636	0.0485834	0.0537314
71084	#N/A	0	0	0	0	0	0	0
226442	Zfp281	5.58671	5.85998	6.10108	4.64429	5.95991	5.96821	5.13657
100503460	#N/A	0.695707	1.15534	1.45116	1.43624	0.751947	0.871321	2.0076
100503474	#N/A	0.0354671	0.0673133	0.0696282	0	0.0383342	0.0394844	0.0327512
667686	#N/A	1.43591	0.209633	1.62632	1.6096	0.716303	1.22966	0.815973
26424	Nr5a2	0	0.0209252	0.0324673	0.0535559	0.0715003	0.0368228	0
320138	#N/A	0	0	0	0	0.0456131	0	0.02598
735252	#N/A	0	0	0	0	1.05662	0	0
723890	#N/A	0	0	0	0.516413	0	0	0
19264	Ptprc	0.900955	0.691096	0.869628	0.539754	1.04682	1.31226	0.998357
338375	Atp6v1g3	0	0	0	0	0.0243576	0	0.0208101
59125	Nek7	10.7892	11.4973	11.4462	6.82414	12.508	9.8031	9.53135
545363	#N/A	0	0	0	0.0214057	0	0	0
16876	Lhx9	1.05018	1.07378	1.1833	0.890925	1.32692	1.25147	0.908302
69549	2310009B15Rik	17.725	12.9332	17.3986	22.3568	11.1083	18.3232	19.1186
75546	#N/A	0	0	0	0	0	0	0
329260	Dennd1b	0.987171	1.03385	1.14974	0.745364	1.4042	1.24704	1.04855
170788	Crb1	0.0271321	0.214559	0.177551	0.149367	0.205278	0.0805475	0.100218
71209	#N/A	0.0382764	0	0	0	0	0	0
226470	Zbtb41	1.91724	2.00758	1.94683	1.27467	2.23713	1.79471	1.89252
12316	Aspm	0.0344821	0.0122707	0.0296163	0.0376867	0.0838567	0.0479848	0.0597031
14060	F13b	0	0	0	0	0	0	0
50702	Cfhr1	0	0	0	0	0	0	0
624286	#N/A	0	0	0	0	0	0	0
214403	Gm4788	0	0.0698897	0.0289173	0.01431	0.0159206	0.0163983	0.0272038
545366	Cfhr2	0	0.02519	0	0.0257884	0.0286909	0	0.0245123
12628	Cfh	7.04367	6.36054	7.59296	5.71663	6.98129	6.05194	5.70363
240776	Kcnt2	1.82696	2.13143	2.03594	1.32594	2.86904	1.663	1.45881
75910	#N/A	0	0.0732383	0	0.0749783	0	0.0859198	0
226472	#N/A	0	0	0	0	0	0	0.0664445
214498	Cdc73	4.79558	4.9275	3.83442	2.88482	5.21758	4.01292	2.58077
26878	B3galt2	5.04393	5.24483	6.40994	5.9921	6.69663	5.62559	4.82924
69367	Glrx2	12.6549	11.9981	10.1837	12.9699	10.5973	14.0502	12.9703
20822	Ro60	4.57872	4.63188	4.65237	3.38709	5.97658	4.68478	3.90391
56207	Uchl5	20.3091	20.5587	20.5666	23.5692	16.8356	22.9931	24.5032
19735	Rgs2	15.6448	13.0223	11.9164	15.2813	13.4268	14.6478	12.5023
100861894	#N/A	0	0	0	0	0	0	0
246709	Rgs13	0.0568137	0.0539136	0.111535	0.386361	0.245626	0.0632489	0.131158
50778	Rgs1	0.127895	0.0606832	0.25108	0.310624	0.172792	0.106786	0.177152
624910	Rgs21	0	0	0	0	0	0	0
64214	Rgs18	0.091501	0.0217075	0.179633	0.0222233	0.0741734	0.152798	0.0422471
215378	Brinp3	6.93111	8.10394	7.38251	8.19228	6.50608	6.41771	6.46225
100043240	#N/A	0.83745	0.639889	0.896762	0.707922	0.846373	0.871767	1.0244
791353	#N/A	0	0	0	0	0	0	0
100503781	#N/A	0	0	0	0	0	0	0
18783	Pla2g4a	1.62868	1.55972	1.14402	0.87097	1.6473	1.46384	1.37979
320019	#N/A	0.193648	0.183763	0.0380165	0.150503	0.125581	0.215582	0.143055
19225	Ptgs2	1.17841	1.16687	1.63951	1.52311	1.59485	1.15217	0.965158
100043257	#N/A	56.5136	81.3913	206.043	165.718	43.7165	53.749	92.931
100043261	#N/A	8.62828	7.95389	6.77553	10.8971	5.59547	8.23336	6.37405
20028	Pdc	0	0	0	0	0	0	0
75584	#N/A	0	0	0	0	0	0.155219	0
226499	Odr4	14.3762	14.0033	15.8625	13.7753	14.4041	15.8293	16.8969
108989	Tpr	13.8896	13.8968	14.3195	10.8399	15.0794	12.3089	10.0798
96875	Prg4	1.62029	1.41495	3.54193	2.16319	1.76201	1.63782	1.50539
545370	Hmcn1	0.220566	0.282013	0.139019	0.103756	0.273528	0.307582	0.306586
402734	#N/A	0.0644319	0	0.0158114	0	0	0	0.029749
73176	Gm47985	0	0	0	0	0	0	0
117198	Ivns1abp	30.7646	29.1621	27.538	24.0398	30.7148	31.4014	30.4046
66875	Swt1	2.00568	1.66126	2.08255	1.77957	2.05504	2.16833	2.16256
98685	Trmt1l	11.0581	10.3876	9.3352	9.50277	11.0897	11.3336	11.5964
19821	Rnf2	7.24668	7.3432	8.58829	6.80819	7.45301	6.73855	6.70473
100503012	#N/A	7.75256	7.14044	8.72892	11.0759	4.55931	8.88452	9.89613
63913	Fam129a	0.485816	0.655668	0.540454	0.146835	0.968497	0.348543	0.289107
66967	Edem3	5.32529	5.35898	4.7848	2.446	7.26607	4.73131	3.56177
69399	1700025G04Rik	7.53802	7.48007	7.37356	6.26853	8.73641	7.34346	6.32873
66637	Tsen15	14.6379	14.8168	13.7421	17.8671	12.2108	16.7556	16.9483
269132	Colgalt2	1.67752	1.57199	1.55401	1.83342	1.98311	1.89087	1.77174
19731	Rgl1	19.2769	17.3689	18.5031	16.2616	22.5853	16.6859	13.588
100861876	#N/A	19.031	17.1006	12.8946	7.77176	21.9347	10.5933	4.43231
71281	Apobec4	0	0	0	0	0	0	0
67771	Arpc5	25.9365	25.038	25.767	33.2334	23.7688	29.5481	27.1797
100503084	#N/A	0	0	0.080428	0	0.17712	0	0
17970	Ncf2	1.76915	1.19695	1.76873	1.49593	1.54035	1.60481	1.40678
226517	Smg7	13.8037	13.365	12.7723	9.73433	16.5402	11.9505	11.129
226518	Nmnat2	42.5345	42.219	42.4251	32.4622	39.4184	36.1736	35.9261
16782	Lamc2	2.2399	2.40688	2.7079	2.53606	2.27856	2.05356	2.19765
226519	Lamc1	3.93895	3.83318	3.41188	2.63423	4.58904	3.29194	2.99848
626058	#N/A	0.210595	0.128471	0.0738276	0.219206	0.178843	0.167463	0.0972341
71836	Shcbp1l	0.748608	0.631461	0.79606	0.969695	0.854076	0.995451	0.633676
13211	Dhx9	25.646	24.2056	21.4185	17.9922	26.4737	18.7705	12.9988
74091	Npl	4.06155	3.99804	3.6	4.94696	3.964	4.55534	4.25434
67792	Rgs8	38.1949	48.5239	42.598	15.1329	45.8281	36.7135	37.0157
329271	#N/A	0.025487	0.012093	0.0250178	0	0.0550947	0.0141869	0.0235353
19734	Rgs16	11.1275	10.836	8.16966	8.35107	10.0783	8.96149	9.13186
24014	Rnasel	1.92158	1.65386	2.12308	1.79735	2.26046	1.69149	1.93125
240816	Rgsl1	0.502357	0.321504	0.401367	0.465339	0.416695	0.429198	0.679651
240817	Teddm2	0.462788	0.585552	0.302845	0.249777	0.694721	0.486584	0.308642
433365	Teddm1b	0.0336566	0	0	0	0	0.0562032	0
240819	Teddm1a	0.0601061	0	0	0	0	0.0334571	0
14645	Glul	618.509	621.387	612.298	556.271	576.434	482.488	499.638
100861882	#N/A	0	0	0	0	0	0.0826209	0
207678	#N/A	0.521085	0.601982	0.289104	0.352162	0.808083	0.529663	0.460262
78112	#N/A	0.208116	0	0.408569	0	0	0.0772297	0
12290	Cacna1e	8.44339	8.89594	6.91702	3.08131	14.5052	7.56156	4.1814
15939	Ier5	20.4953	17.092	14.08	18.3698	19.6782	21.6585	18.6256
15064	Mr1	2.35591	2.63775	3.26084	2.18997	2.17998	2.49068	2.70765
58244	Stx6	38.0114	38.3358	38.5338	39.6498	38.0188	36.5027	36.2026
207792	BC034090	3.08032	3.08061	2.13644	1.61274	3.04026	2.79266	3.02329
100503411	#N/A	0.060946	0.144587	0.0448679	0	0.0658728	0	0.0281395
19775	Xpr1	11.0662	11.4982	11.0043	9.63845	13.9793	10.2035	9.52077
433367	#N/A	0.31572	0.138279	0.357585	0.11797	0.0262494	0.351481	0.0224264
72482	Acbd6	29.2114	27.0968	31.4463	40.1643	26.0345	31.5937	32.8183
16872	Lhx4	0.183595	0.0871113	0	0.0445904	0.0992181	0.102195	0
100861926	#N/A	0	0	0	0	0	0	0
104009	Qsox1	8.5784	8.20053	8.92966	8.22327	8.20519	7.59215	8.20191
74081	Cep350	3.01673	3.12051	2.70397	1.53368	4.50751	2.93507	2.98639
208263	Tor1aip1	7.40525	8.63631	8.47255	5.92845	9.11179	7.07087	7.62551
240832	Tor1aip2	6.51611	6.42724	6.13885	4.98588	6.20996	6.82814	6.23013
329274	Fam163a	2.31829	2.8676	2.16239	1.89365	3.51546	2.8762	2.63069
214575	Tdrd5	0.308779	0.35162	0.412208	0.515963	0.587384	0.577507	0.307945
170484	Nphs2	0.273649	0.142824	0.0671527	0.0930474	0.118308	0.0761612	0.113712
77352	Axdnd1	0.0386943	0.0979176	0.151928	0.0626525	0.0836447	0.0861543	0.0952835
20652	Soat1	3.05718	3.45774	2.69557	1.90808	4.28409	2.56249	1.96959
11352	Abl2	5.04474	5.3635	5.39601	3.90611	7.68334	4.53799	3.98038
30935	Tor3a	3.91678	4.0132	5.8628	3.61552	4.40219	4.20108	4.1696
100503836	#N/A	0	0	0	0	0	0	0
215015	Fam20b	19.0249	17.8728	16.9116	12.9554	20.129	15.6279	15.0663
78255	Ralgps2	4.41169	4.64473	4.08468	3.87473	6.00551	4.67909	4.48124
72713	Angptl1	0.368939	0.423812	0.457448	0.962084	0.545677	0.281024	0.430342
73435	Tex35	0.0473553	0.044938	0.13945	0	0	0	0.262374
226525	Rasal2	6.43845	5.82056	5.67171	3.99313	7.20599	5.28743	3.99488
69953	#N/A	15.5284	13.1811	13.4596	18.3729	11.6639	15.2652	17.1348
226527	Cryzl2	14.5819	14.3071	11.7875	12.0189	11.7314	13.8096	15.0799
89867	Sec16b	0.219437	0.295	0.323095	0.16877	0.395294	0.223935	0.548799
100504090	#N/A	1.92375	3.07461	2.48465	3.93457	2.84531	2.70525	2.71141
240843	Brinp2	17.908	15.7048	22.179	23.0491	20.5885	17.593	17.9347
11899	Astn1	23.5466	24.1936	26.7996	21.5658	28.9749	22.6682	22.2925
735253	#N/A	0	0	0	0	0	0	0
23850	Pappa2	0.183276	0.206825	0.17504	0.105869	0.235569	0.176463	0.141797
72025	#N/A	0	0	0	0	0	0	0
26374	Cop1	2.54007	2.76957	2.88133	3.08867	3.03631	3.03377	3.09893
100217414	#N/A	1.08115	0	0.707494	0.700221	0.389515	0	0
21960	Tnr	5.50974	6.46267	4.03107	2.77207	10.8027	3.88738	2.27096
67647	4930523C07Rik	0.433849	0.53147	0.387146	0.199247	0.358085	0.58837	0.415195
75255	#N/A	0.19177	0	0	0	0.0518182	0	0
329278	Tnn	0.102435	0.0555462	0.136459	0.0426494	0.0711743	0.105892	0.101347
64659	Mrps14	22.2123	19.0095	19.8964	23.0472	17.1252	24.8244	24.0197
12301	Cacybp	41.6806	37.9693	32.624	38.0119	35.1838	44.902	44.9501
29809	Rabgap1l	7.33624	8.30561	8.34931	7.0183	9.2468	8.69604	7.70973
100316784	#N/A	0	0	0	0	0	0	0
620246	Gpr52	3.79828	4.60767	4.45864	3.04332	5.58663	4.70802	3.6159
620750	#N/A	0	0	0.089768	0	0	0	0
381305	Rc3h1	2.5644	2.88428	2.87733	1.87224	3.40202	2.42492	2.393
11905	Serpinc1	0.0983466	0.0186653	0.0579215	0.15287	0.0425187	0.0875889	0.217958
240869	Zbtb37	0.54758	0.665124	0.365499	0.148952	1.02981	0.524259	0.313502
14455	#N/A	34.6994	33.0071	44.9128	63.0857	25.6628	42.9302	45.9877
100628588	#N/A	0	0	0	0	0	0	0
100217446	#N/A	3.92539	0.620835	5.13749	6.99144	1.41424	2.18501	9.06201
226539	Dars2	4.98758	5.20628	5.45527	6.46057	5.35227	4.61388	5.3294
70454	Cenpl	0.324319	0.251806	0.424464	0.219598	0.424893	0.503287	0.299484
226541	Klhl20	5.42492	5.32793	5.1596	3.24405	5.9204	4.55007	4.49397
73844	Ankrd45	10.28	10.1021	10.0347	10.6639	11.8271	9.0411	10.2206
100502590	Tex50	0.356604	0.338401	0.131265	0.216525	0.674506	0.148874	0.123486
11758	Prdx6	100.355	92.1544	97.9706	102.362	79.913	93.9128	93.3262
22164	Tnfsf4	0	0	0	0	0	0	0.0244057
240873	Tnfsf18	0.0206032	0	0.121343	0	0	0.0229369	0.0190255
14103	Fasl	0.0659304	0.0834197	0.107861	0.0854016	0.190027	0.146796	0.162351
226551	Suco	3.99768	4.42695	5.33357	4.02782	4.95477	4.20282	4.2954
75368	4930558K02Rik	0	0	0.179305	0.177461	0.0789738	0.203358	0.067472
67292	Pigc	3.67151	3.80194	3.56597	3.45423	3.71768	3.34161	4.13981
103967	Dnm3	20.3779	21.3599	18.5767	13.0644	23.9803	18.6586	15.5603
72753	#N/A	0.13882	0.219556	0.0454212	0.0899087	0.750208	0.206058	0
474332	#N/A	0	0.0152703	0.0210606	0.0364772	0.0289876	0	0.029719
723821	#N/A	0	0	0	0	0	0	0
387210	#N/A	0	0	0	0	0	0	0
71449	Eef1aknmt	4.37288	4.59787	4.95043	3.73016	4.41348	3.79956	4.17872
53330	Vamp4	23.3955	22.9025	22.124	23.8545	19.9862	21.072	21.0302
17926	Myoc	12.3077	10.2632	9.41205	11.9768	11.9326	9.87805	11.2709
100038657	Myocos	0	0.272296	0.0563322	0	0.248112	0.127778	0.105988
226562	Prrc2c	11.2868	10.6295	9.75608	6.67322	15.7991	9.75031	7.85073
226564	Fmo4	0.0475938	0.0225821	0.0233588	0.231187	0.0514413	0.105969	0.0219746
14261	Fmo1	2.94348	2.56769	3.12258	3.44571	3.29999	2.56452	2.87003
55990	Fmo2	0.701103	0.544348	1.21372	1.30032	0.620001	0.581839	0.411992
226565	Fmo6	0.0227407	0	0	0	0	0	0
14262	Fmo3	0	0	0.0415345	0	0	0	0
78258	Mroh9	0	0	0	0	0	0	0
18933	Prrx1	0.793634	0.780212	0.784626	0.67117	1.20955	0.915309	0.811947
98376	Gorab	4.61013	4.93773	4.99109	3.6719	3.99358	3.94358	4.71099
240879	Mettl11b	0.323078	0.459878	0.396411	1.02007	0.349195	0.899179	0.484799
16579	Kifap3	70.1495	67.6841	63.0245	57.2905	65.1267	67.735	57.4004
240880	Scyl3	4.87016	5.12735	5.40627	4.79227	4.92499	5.43343	4.92186
381306	BC055324	0.481912	0.526601	0.186349	0.269556	0.505085	0.552755	0.310158
69962	Mettl18	3.18135	2.54811	3.72442	3.99804	2.61833	3.31425	2.93774
20339	Sele	0	0.0138579	0.028669	0	0.0789196	0.032515	0.0134851
20343	Sell	0.0549656	0.0173866	0.0179845	0	0.079212	0.163177	0.169189
20344	Selp	0	0	0.0242828	0.0120166	0.13369	0.0275403	0.0571098
100503816	#N/A	0.1028	0.0975527	0	0.0998703	0.0370369	0.0381481	0
14067	F5	0.95891	1.01349	1.16107	0.635928	1.50809	0.645628	0.567344
116914	Slc19a2	6.21207	5.54217	5.34431	3.9612	5.56064	4.79292	5.19374
74895	Ccdc181	10.2724	10.8122	9.75304	14.0107	9.84224	11.2612	12.344
66352	Blzf1	4.22616	3.88041	4.10697	3.80879	3.97547	3.95395	4.14584
171567	Nme7	6.77916	6.91558	8.01294	10.8942	6.47234	8.06587	8.0598
11931	Atp1b1	637.367	615.645	666.806	605.487	638.127	557.292	609.946
56429	Dpt	0.805793	0.41933	0.331692	0.277777	0.309041	0.202563	0.360043
433374	#N/A	1.23183	1.21978	0.683435	0.338205	1.41825	0.864554	0.840766
16963	Xcl1	0.254134	0.241161	0	0	0.457796	0.377225	0
69476	#N/A	0	0	0	0	0	0	0
75857	#N/A	0	0	0	0	0	0.0474367	0
83993	Tbx19	0.0638994	0.0151594	0.0156807	0.0155195	0.0517988	0.0355686	0
108735	Sft2d2	5.79468	6.85716	6.4056	4.47072	8.35913	6.52813	5.32252
226591	Tiprl	11.0304	11.8171	11.4067	11.8158	10.3429	11.5258	12.4284
240888	Gpr161	2.14486	2.05614	1.78312	0.914287	3.14619	1.02334	0.727572
74106	Dcaf6	24.1181	22.2156	24.0529	22.0811	22.9258	22.9549	19.6225
70456	Mpc2	133.8	122.67	119.312	153.4	107.856	147.181	145.579
271639	Adcy10	0.163275	0.240158	0.120202	0.0396554	0.158827	0.163592	0.0527704
68481	Mpzl1	11.8587	11.7329	9.83314	9.48657	13.1489	12.5789	11.934
100503268	#N/A	0.0694854	0	0.204618	0.337525	0	0.154712	0.384987
226594	Rcsd1	4.47549	2.96234	3.15802	3.37312	3.73555	3.04973	3.17679
100503283	#N/A	0.0561758	0.0266541	0.0275708	0.0272873	0.0303585	0	0
433375	Creg1	21.0124	22.6174	24.9274	20.5885	20.375	24.239	23.2471
12503	Cd247	0.0646559	0.0438253	0.0815984	0.0987062	0.0499161	0.0925448	0.221761
18986	Pou2f1	1.12769	1.03015	1.02741	0.635924	1.63565	0.887456	0.721158
240892	Dusp27	0.20074	0.0902332	0.176302	0.17449	0.182709	0.164667	0.117074
59290	Gpa33	0.649096	0.510368	0.65535	0.522494	0.641434	0.701972	0.582266
98558	Mael	0.165039	0	0	0.0801676	0.0891904	0	0.101601
100039795	Ildr2	10.1422	10.3475	9.70277	9.34795	13.5496	9.49129	9.27046
100503318	#N/A	0.727358	0.60997	0.796986	0.427263	0.877571	0.564938	0.43736
27878	Tada1	19.3098	17.2893	15.7433	17.1801	17.4209	17.8773	18.0874
71592	Pogk	8.96995	10.1762	7.30431	4.96519	10.4994	8.65664	9.00751
226601	Gm4846	0	0	0	0	0	0	0
226604	Gm4847	0	0	0.0138586	0.0411484	0	0	0.0521497
240894	Fmo9	0	0	0	0	0	0	0
100503962	#N/A	2.95313	3.96645	3.38932	2.11862	3.43739	3.43936	4.36319
226610	Fam78b	4.4265	4.52428	4.32826	3.29775	5.28212	4.10182	4.53646
80914	Uck2	10.2022	8.74645	8.64168	5.89745	10.5804	9.23484	7.66004
68944	Tmco1	8.15524	9.0017	7.67854	8.18135	8.4652	8.83558	8.85608
100862084	#N/A	0.113099	0	0.222033	0	0.122241	0	0.104438
56752	Aldh9a1	17.2172	17.3639	15.2057	12.8037	13.8553	14.4883	16.273
66447	Mgst3	245.842	257.378	261.233	342.67	192.682	278.608	263.379
240899	Lrrc52	0.0374011	0.0354919	0.073425	0	0.121274	0	0.103611
100503977	#N/A	0	0	0	0	0	0	0
20183	Rxrg	10.4558	8.89741	5.79408	10.4375	8.77241	9.4363	8.22599
110648	Lmx1a	0.40767	0.253877	0.537721	0.160896	0.358008	0.297836	0.223519
18514	Pbx1	12.1729	12.4232	12.4806	11.1852	15.0969	12.4189	11.1451
66977	Nuf2	0.937143	0.721511	0.312415	0.463805	0.840899	1.35825	0.947021
19737	Rgs5	6.98173	8.81147	5.63023	2.78617	10.9508	6.67339	4.73221
100862094	#N/A	9.24589	9.57414	7.42017	5.23728	12.6951	12.2713	10.3456
19736	Rgs4	88.7807	94.8827	63.3583	72.0344	83.4706	86.9248	84.7595
78465	Ccdc190	12.2555	13.2272	10.8703	9.84054	14.491	17.5559	15.1348
15490	Hsd17b7	3.33767	4.08484	2.6374	1.76127	3.79841	3.02226	3.11643
67303	#N/A	0.524538	0.568871	0.294218	0.618786	0.48595	0.375398	1.00334
18214	Ddr2	0.96951	0.915152	0.84592	0.637885	1.31401	0.890871	0.928428
107652	Uap1	21.4022	20.3981	19.3261	19.3627	19.2065	20.0731	20.7266
16589	Uhmk1	17.2075	18.1634	11.2399	2.83721	24.5256	9.19236	4.73397
545378	Sh2d1b2	0	0	0	0	0	0	0
622708	#N/A	0.125739	0.262506	0.345588	0.513054	0.298989	0.615919	0.53411
26904	Sh2d1b1	0.0593511	0.140804	0.203904	0	0.128298	0.0330368	0.164419
665574	Gm7694	1.34243	1.32654	1.25237	0.916151	1.49892	1.75386	2.08996
76925	Spata46	0.178927	0	0.0585444	0.0579425	0.580175	0.464786	0.0550753
70729	Nos1ap	13.2285	14.733	15.489	9.46477	19.3133	10.8074	8.38883
320078	Olfml2b	3.2014	2.97279	3.16943	3.28369	2.59886	2.4321	2.51218
226641	Atf6	8.27367	8.26228	8.64151	6.76464	9.23813	7.94211	6.47726
80915	Dusp12	13.2775	12.3354	11.6659	12.6886	11.2064	14.299	14.3471
435653	Fcrlb	2.05339	2.01143	1.39791	1.51224	1.18129	1.17986	1.25391
98752	Fcrla	0.0984947	0.0701001	0.0241703	0.0717655	0	0.0274127	0.0227381
14130	Fcgr2b	3.18869	2.19118	4.26326	3.36486	4.01097	3.9783	4.31524
246256	Fcgr4	0.748441	0.451968	1.0686	0.528807	1.17665	0.984709	0.816789
14131	Fcgr3	14.7093	9.75304	17.5237	20.6718	13.9961	16.4804	13.6991
75472	Cfap126	4.03042	3.51246	3.22957	4.55482	2.88934	4.48694	3.26606
66052	Sdhc	133.166	131.434	122.536	125.831	110.638	129.778	133.56
17528	Mpz	0.469419	0.344216	0.125666	0.207291	0.622677	0.403819	0.0985166
66425	Pcp4l1	145.071	137.384	111.471	137.841	126.39	136.194	140.644
12355	Nr1i3	0.631561	0.684939	0.590412	0.350606	0.292549	0.669615	0.944226
641376	Tomm40l	32.7094	33.4443	23.1726	30.4896	29.2934	37.4843	39.968
11807	Apoa2	2.77515	2.63349	2.64394	4.99563	1.85263	4.08902	2.71338
14127	Fcer1g	16.3508	13.799	22.9645	18.1451	15.2278	22.16	24.8861
226646	Ndufs2	195.335	191.721	188.022	192.777	151.855	194.29	189.864
240913	Adamts4	7.01612	8.74545	5.17089	3.41932	9.08493	6.92147	5.02485
57370	B4galt3	21.9649	19.0057	20.5368	23.7167	21.7852	17.2497	23.9582
19044	Ppox	11.4661	9.2631	11.5759	12.8862	11.8882	14.9747	15.7635
30941	Usp21	19.4428	16.6219	15.8372	17.9811	19.3948	17.8534	20.5958
66155	Ufc1	61.582	59.2338	61.8338	77.012	48.9666	61.3381	66.4391
100862110	#N/A	0	0	0	0	0	0	0
100504072	#N/A	0.665254	0.145683	0.452081	0	0.470137	0.484242	0.425293
21945	Dedd	14.1283	13.3481	13.8071	12.5919	13.5719	14.6547	15.7477
27045	Nit1	24.4813	23.7015	19.747	24.1444	22.8476	25.118	25.4075
18637	Pfdn2	213.241	205.859	223.072	251.731	171.437	229.554	206.887
68874	Klhdc9	18.6782	18.9704	23.7031	33.0239	13.4785	21.1896	22.046
71740	Nectin4	3.38599	3.59319	3.58573	2.91219	3.26619	3.2561	2.90257
226652	Arhgap30	0.928578	1.01605	0.799871	0.745623	1.17774	0.991562	0.988717
22278	Usf1	33.9827	28.7043	32.8759	42.0386	27.4969	32.947	34.3547
226654	Tstd1	1.3892	1.9042	1.28787	1.12467	1.50151	1.46064	1.49663
16456	F11r	4.79735	4.63375	4.33903	3.97817	5.03702	4.4824	3.82878
56009	Alyref2	6.48065	4.69162	4.22996	5.74423	3.97164	5.02054	5.30575
16429	Itln1	0.223816	0.849564	1.53787	0.652311	0.564455	0.705974	0.861156
18106	Cd244a	0.0226318	0.0214765	0.0555377	0	0	0.0503904	0.0731455
17085	Ly9	0.382014	0.296602	0.681782	0.438603	0.356591	0.560601	0.432934
75345	Slamf7	0.0641565	0.0811754	0.125951	0.020776	0.0809	0.202366	0.128361
12506	Cd48	1.15436	0.742067	1.79104	0.976753	0.925695	1.11929	1.71929
100041098	#N/A	263.001	211.291	238.679	301.055	206.007	296.918	307.303
27218	Slamf1	0	0.0900766	0.0310581	0.107586	0.119695	0.0352246	0.0584356
12523	Cd84	0.578064	0.50338	0.854469	0.469091	0.42633	0.567829	0.678238
100038548	#N/A	0.049563	0	0.0324337	0.0160501	0.0178566	0.0367846	0
100862186	#N/A	0	0	0	0	0	0	0
30925	Slamf6	0.0348138	0.049555	0.0854321	0.0676431	0.131698	0.0968928	0.0321479
93840	Vangl2	3.31169	3.85687	3.50929	3.4001	3.86413	3.58206	2.76271
18071	Nhlh1	0.153891	0.0811305	0.167841	0.481736	0.129368	0.0951785	0.221054
59287	Ncstn	18.5293	18.6153	21.7849	19.6508	20.9931	15.5042	17.6056
12847	Copa	45.8139	43.4665	35.7906	27.0601	44.1656	31.3464	23.3118
100504176	#N/A	0	0	0	0	0	0	0.0537927
19298	Pex19	28.8888	33.2011	30.6633	28.3557	30.0791	28.2599	28.0939
98193	Dcaf8	46.6492	49.1303	49.6489	44.8009	45.9136	44.711	41.8286
18611	Pea15a	307.152	325.246	295.869	305.753	289.619	303.106	300.944
12372	Casq1	1.42961	1.03362	1.40328	1.52113	1.00559	1.11155	1.29918
27222	Atp1a4	0.0244046	0.0347383	0.0119777	0.0948362	0.0791324	0.0135844	0
98660	Atp1a2	209.737	212.529	197.456	210.698	227.378	202.429	206.881
140559	Igsf8	116.459	110.044	135.821	160.222	103.653	109.899	135.208
16524	Kcnj9	44.3457	46.3149	47.1801	44.2315	51.6976	39.1909	41.3342
16513	Kcnj10	48.1484	50.3029	30.7411	25.4434	56.886	42.9552	44.2944
67556	Pigm	1.42144	1.68476	1.7427	1.30997	2.16788	1.87641	1.69651
100862199	#N/A	0	0	0	0	0	0	0
98365	Slamf9	1.55987	1.37451	3.86434	1.01028	0.963412	1.48848	2.19493
93842	Igsf9	0.790652	0.740794	0.559967	0.982023	0.72476	0.869066	1.1922
21346	Tagln2	5.56949	6.24878	6.61471	4.15522	5.12175	4.86435	5.39874
71870	Cfap45	1.56377	1.63898	1.74116	2.35815	1.89199	1.94876	1.2716
71319	#N/A	0.632679	0.38596	0.221797	0.307323	0.195378	0.10062	0.250385
240916	Vsig8	0.814743	0.451006	0.821958	0.813508	0.317997	0.529099	0.81505
74748	Slamf8	0.270993	0.138471	0.306927	0.263269	0.270369	0.232068	0.269491
677296	Fcrl6	0	0.0421675	0	0	0	0	0.0410331
68440	Dusp23	6.27222	5.86661	5.39083	6.70571	5.44936	6.98266	6.37389
100040320	#N/A	0.157306	0.39807	0.46323	0.356586	0.226697	0.350248	0.532621
12944	Crp	0.0751327	0	0.0245831	0	0	0	0
20219	Apcs	0	0	0	0	0	0	0
18313	Olfr16	0	0	0	0	0	0	0
258759	Olfr1408	0	0	0	0	0	0	0
258758	Olfr1406	0	0	0	0	0	0	0
258880	Olfr218	0	0	0	0	0	0	0
258881	Olfr1404	0	0	0	0	0	0	0
14125	Fcer1a	0	0	0	0	0	0	0
258645	Olfr418	0	0	0	0	0	0	0
100504232	Mptx2	0.122551	0.0581474	0.120294	0.238115	0.198686	0.341079	0.452665
13349	Ackr1	34.5562	34.674	54.1422	52.8721	42.2715	46.8512	63.1419
94332	Cadm3	119.211	127.127	123.119	95.2713	130.141	108.275	110.092
383619	Aim2	0.552274	0.635251	1.24849	1.04055	0.759715	0.763878	1.03542
240921	#N/A	0.144104	0.0136748	0.381917	0.0699984	0.280356	0.0962558	0.199604
545384	Ifi214	0	0.0311857	0.129033	0	0.248639	0.0365856	0
623121	Ifi213	0	0.0150576	0.0934525	0	0.0857514	0	0.102567
236312	Ifi209	0.26753	0.103857	0.72813	0.0708831	0.420591	0.392597	0.123522
100033459	Ifi208	0	0.0540399	0.139746	0.0414928	0.215426	0.0158493	0.144612
100504251	#N/A	0	0	0	0	0	0	0
226691	Ifi207	0.268528	0.220072	0.515187	0.142295	0.461738	0.24459	0.29305
15951	Ifi204	0.40747	0.439398	2.0362	0.557798	1.02095	0.412385	0.547299
100504287	#N/A	0.028968	0	0.0284347	0.0562848	0.187859	0.0322492	0.187249
666028	#N/A	0	0	0	0	0	0	0
100040462	Mndal	0.490331	0.676802	0.787587	0.433051	1.46946	1.26543	1.58474
381308	Ifi211	0.257572	0.122212	1.23886	0.150138	0.41759	0.258072	0.451911
15950	Ifi203	0.448459	0.414927	0.352161	0.217838	0.666478	0.636549	0.414118
26388	Ifi202b	0	0	0	0	0	0.0263596	0
226695	Ifi205	0.0790919	0.175127	0.414057	0.179288	0.256457	0.322852	0.267796
258712	Olfr433	0	0	0	0	0	0	0
258711	Olfr432	0	0	0	0	0	0	0
258713	Olfr430	0	0	0	0	0	0	0
258717	Olfr429	0	0	0	0	0	0	0
259162	Olfr427	0	0	0	0	0	0	0
404222	Olfr231	0	0	0	0	0	0	0
258716	Olfr424	0	0	0	0	0	0	0
258715	Olfr421-ps1	0	0	0	0	0	0	0
258302	Olfr420	0	0	0	0	0	0	0
20739	Spta1	0.020238	0.00960245	0.00496634	0	0.043748	0	0.00467206
258710	Olfr419	0	0	0	0	0	0	0
66289	Mptx1	0.847324	0.603053	0.57181	0.926071	0.400672	0.648518	0.537927
258238	Olfr417	0	0	0	0	0	0	0
258709	Olfr248	0	0	0	0	0	0	0
258756	Olfr414	0	0	0	0	0	0	0
546747	Olfr220	0.130445	0	0	0	0	0	0
54418	Fmn2	9.13609	9.47781	7.60715	5.48318	10.6666	6.90799	6.79674
23893	Grem2	5.64352	5.02139	4.90428	5.51576	6.76248	4.90484	4.85485
24012	Rgs7	29.1024	30.4888	30.631	30.1002	28.3132	28.4774	29.2423
14194	Fh1	75.1745	79.6948	68.8285	80.7781	66.156	74.7258	63.7635
98256	Kmo	0.0170237	0.113083	0.0668409	0.0330769	0.165598	0	0.12576
13603	Opn3	3.36049	4.29102	2.52248	1.72838	4.5669	3.9612	4.56347
12663	Chml	1.23745	1.38539	1.10548	0.62135	1.63804	1.455	1.45083
75820	Wdr64	0.011141	0	0	0.0108234	0	0	0
26909	Exo1	0.0308936	0.0659624	0.151624	0.0525229	0.0417388	0.14617	0.0641878
319455	Pld5	3.77855	5.07797	3.60179	1.77177	4.26106	4.10928	3.66064
545389	Cep170	8.17979	7.73312	6.04147	3.714	10.9767	7.00905	6.02913
723921	#N/A	0	0	0	0	0	0	0
76816	Sdccag8	11.4797	10.1541	12.5593	18.0301	12.0742	14.6056	14.6789
15365	#N/A	0.844869	1.12244	0.691095	1.5595	1.0958	1.4422	1.7944
23797	Akt3	23.6021	24.0507	21.1576	16.6735	28.5775	21.4763	19.4643
30928	Zbtb18	43.6578	52.1539	52.7867	33.5294	58.7452	49.7061	45.5443
75589	#N/A	0	0.173443	0.119605	0	0.0658492	0	0.281294
69428	1700016C15Rik	0	0.0538776	0.111461	0	0	0.0632067	0.209713
11566	Adss	22.9865	25.2432	23.0048	23.7069	26.357	21.9185	24.7948
631584	Catspere1	0.015242	0.0867834	0.0299227	0.0296151	0.0329482	0	0.0140748
545391	Catspere2	0.38357	0.145596	0.150603	0.248425	0.304023	0.199274	0.165292
78825	Desi2	4.43012	4.66363	4.49713	3.23524	5.43176	5.01055	4.56613
791357	#N/A	0.177336	0.538506	0.452584	0.206737	0.191671	0.35536	0.524019
75164	#N/A	0.391936	0.433917	0	0.190383	0.141207	0.290887	0.542885
666295	#N/A	10.3518	10.7458	10.5906	12.1342	11.1886	9.9012	11.2196
320110	#N/A	2.78853	3.11872	1.17308	2.4188	3.76744	3.7696	1.74732
66359	Cox20	40.9114	38.6428	41.4626	43.434	39.807	51.7801	63.0228
51810	Hnrnpu	91.2146	82.4679	84.5875	73.688	94.9313	83.6802	78.944
68226	Efcab2	4.60591	5.14958	4.53755	3.43326	5.17737	4.64282	4.16041
269152	Kif26b	1.56182	1.76543	1.28507	0.546675	2.71209	1.24651	0.620367
69726	Smyd3	6.99537	7.78392	7.35388	6.82887	7.35355	5.55189	5.21985
15278	Tfb2m	4.93347	3.93982	3.85364	3.78028	3.90533	4.98945	4.86046
226744	Cnst	12.2663	13.7622	12.4813	8.0899	15.3816	11.0516	10.6531
109232	Sccpdh	54.4728	51.2092	43.5664	52.2969	45.4127	53.1302	48.2584
226747	Ahctf1	5.71592	4.30915	4.9962	4.19633	6.83898	5.12499	5.00252
100503705	#N/A	0	0	0	0	0	0	0
226751	Cdc42bpa	24.5148	26.1026	23.9477	15.9935	33.1764	24.4694	24.3343
67426	Coq8a	13.6986	14.7022	18.3415	16.886	11.9305	12.091	12.6207
19165	Psen2	10.8149	11.231	12.759	11.1609	10.4762	10.5179	9.94907
277333	#N/A	2.13754	1.93827	2.21475	2.24966	2.01512	2.49863	2.90595
320404	Itpkb	12.0798	12.4124	11.0063	4.98089	13.8041	8.67763	7.398
381310	Stum	29.7552	32.7167	41.9522	37.268	37.6212	29.1112	26.4826
11545	Parp1	23.6349	22.6077	17.6916	16.8512	21.7383	17.9001	15.4941
72568	Lin9	1.17111	0.884281	0.964136	0.90529	0.843853	1.31778	0.848864
27217	Mixl1	0.0370751	0	0.0181962	0.0180092	0	0	0.034236
170760	Acbd3	10.7323	10.7542	9.3562	6.98668	10.6862	9.56111	8.37189
100504581	#N/A	0	0	0	0	0	0	0
15078	H3f3a	9.12946	8.4759	8.80619	10.9426	8.07338	11.7035	10.4741
208768	Sde2	7.72092	8.2632	6.80649	5.06535	6.90378	6.73979	5.73823
100504598	#N/A	0.720764	0.911962	1.17916	1.16703	0.259677	2.13974	1.553
320202	Lefty2	0.345452	0.37699	0.339091	0.58731	0.186689	0.365351	0.191399
100862334	#N/A	0	0	0	0	0	0	0
69051	Pycr2	20.5312	21.9564	19.2395	22.4522	18.5116	18.09	18.8362
13590	Lefty1	1.90886	1.93721	2.65442	3.94071	1.94855	3.06954	2.05647
208795	Tmem63a	16.4113	16.6201	12.926	11.9768	15.8791	17.1302	16.6822
13849	Ephx1	24.7744	23.1462	24.4436	24.3908	23.4921	24.1401	26.6272
619326	9130409I23Rik	0	0	0.0219927	0	0.0242164	0	0
67459	Nvl	7.47663	7.71479	6.07034	5.30589	10.8148	8.40085	6.44212
98417	Cnih4	11.0737	11.4592	11.3807	12.3636	11.8142	10.2275	12.4006
226757	Wdr26	12.8474	13.0506	13.6297	9.90176	14.7013	13.2748	11.9305
329307	#N/A	0.39045	0.177205	0.0999811	0.44529	0.568801	0.396877	0.266494
72978	Cnih3	17.7149	19.4742	19.3939	27.133	18.911	19.7561	21.6863
403180	Ccdc121	0.81824	0.488067	0.573696	0.613223	0.202145	0.520526	0.215881
240960	Dnah14	0.0941896	0.0461324	0.20877	0.268611	0.0656799	0.0913281	0.101006
98386	Lbr	4.03462	3.48783	4.44215	3.08219	3.66201	4.90478	4.97492
433384	#N/A	0	0	0	0	0	0	0
13800	Enah	15.4907	15.2552	13.132	8.79636	18.2543	11.2503	9.5516
27058	Srp9	64.8906	68.9047	75.3343	88.2218	54.6387	75.2421	79.7822
625823	Vmn1r1	0	0	0	0	0	0	0
13244	Degs1	40.998	37.3151	36.8913	34.0807	36.7702	35.0164	34.9403
67330	#N/A	6.94287	8.94148	7.66692	7.829	10.1172	11.2489	10.59
67948	Fbxo28	9.73758	9.28979	9.22694	7.3494	10.1038	9.64566	10.1828
209456	Trp53bp2	8.98184	9.14205	8.64454	7.68593	9.17152	7.36669	8.22216
12334	Capn2	32.5781	32.1821	29.3702	24.7619	33.581	29.5793	31.6739
170725	Capn8	0.0229555	0	0.0112664	0.0223012	0.0372168	0.0255556	0
433386	Ccdc185	0	0	0.0203125	0.0201037	0	0.0230374	0
96935	Susd4	39.4532	39.7594	38.6038	32.8677	42.2135	30.3127	33.7692
53791	Tlr5	0.132932	0.138761	0.078291	0.0258287	0.244254	0.266381	0.196405
68897	Disp1	1.21742	1.51629	1.57674	1.37984	1.26101	1.54355	1.76436
71678	Brox	11.8617	12.2137	12.7183	13.771	13.193	12.6848	14.2258
108909	Aida	10.2923	11.3845	10.9141	10.4129	9.85415	11.4724	12.6285
338366	Mia3	13.6083	13.7536	13.414	11.6862	16.6975	12.0729	12.5545
21339	Taf1a	5.329	4.88784	4.28618	5.09054	5.72127	6.0715	6.00716
78772	Hhipl2	0.0621712	0.132744	0.13731	0.241597	0.117595	0.294156	0.487988
73363	1700056E22Rik	0.439763	0.333852	0.604333	0.170892	0.237656	0.489574	0.284262
63953	Dusp10	5.51948	4.98477	5.20237	3.18378	5.37249	4.92271	4.45972
73590	#N/A	0	0	0	0	0	0	0
74971	#N/A	0	0	0	0	0	0	0
15284	Hlx	0.336401	0.319229	0.660415	0.538281	0.470535	0.506683	0.785739
66112	Mtarc1	0.216463	0	0.231793	0.0382351	0.191423	0.109537	0.0181715
67247	Mtarc2	31.6397	24.7098	34.0499	41.5544	28.8274	34.2178	37.1416
100316821	#N/A	0	0	0	0	0	0	0
226777	C130074G19Rik	13.8024	17.5109	20.9954	22.4449	16.8514	15.2828	16.9573
226778	Mark1	18.7148	18.6965	16.7243	17.6203	21.1842	18.8019	18.2709
98732	Rab3gap2	14.0878	12.6179	11.7019	9.48875	14.1414	12.0793	11.2558
100217449	#N/A	0	0	0	0	0	0	0
381314	Iars2	14.5114	14.4888	15.2347	14.6229	14.9574	11.354	12.7235
387189	#N/A	1.26941	0	0	0	0	0.706594	0
387211	#N/A	1.13906	0.360306	0	0	0	0	0
23827	Bpnt1	37.5554	32.6422	28.0832	26.3555	28.3318	28.6177	26.671
107508	Eprs	19.7895	17.7226	16.6108	16.6104	19.0864	15.2372	14.3068
319562	#N/A	0.112368	0.17772	0.122555	0.0849064	0.148441	0.152895	0.115293
100039138	#N/A	1.30917	1.22773	1.33043	1.46638	0.782416	1.286	1.32271
226781	Slc30a10	2.6815	2.69674	2.25304	2.54136	3.42594	3.51251	3.62004
114668	#N/A	0.539811	0.39842	0.529872	0.815772	0.453793	0.801272	0.664632
226791	Lyplal1	4.1797	4.09429	3.70571	4.37494	3.23517	3.24218	3.93434
21808	Tgfb2	2.59201	2.62196	2.59729	2.41321	2.62644	2.51488	2.23561
67223	Rrp15	7.60754	6.75344	6.9857	7.52694	6.36582	6.28362	8.25517
110957	D1Pas1	0.0397183	0	0	0	0	0	0
74717	Spata17	0.542873	0.294378	0.456753	0.226029	0.363232	0.546805	0.167101
69308	#N/A	0.516708	0.343232	0.0507195	0.0501981	0.0558478	0.230094	0.0954282
67769	Gpatch2	4.10812	3.84537	4.10563	2.57924	4.19857	3.94083	3.74192
100862400	#N/A	1.02607	1.22614	1.04449	0.627633	1.39655	0.930759	1.19315
26381	Esrrg	4.7936	7.05839	5.01953	2.81343	7.27332	4.65782	4.3843
320272	#N/A	0.0384494	0.0547301	0.0188708	0	0	0	0
22283	Ush2a	0.0133802	0.00253944	0.00262678	0.00259978	0	0.0148958	0.00988451
226823	Kctd3	30.7655	25.8821	27.3697	26.3297	28.9331	26.8479	27.0841
16526	Kcnk2	12.127	13.516	14.2022	16.7485	11.7954	12.544	14.7196
100042424	#N/A	66.5897	66.0059	61.8042	107.206	50.6837	79.8205	79.8311
100039307	#N/A	0.927338	1.88572	1.88555	1.86617	1.0739	0.66367	1.95732
108000	Cenpf	0.0611322	0.0362572	0.0712579	0.0445424	0.0495555	0.0808171	0.056451
19250	Ptpn14	1.23468	1.23924	1.26244	0.907303	1.86914	1.26439	1.08897
226830	Smyd2	49.5199	49.5566	48.192	56.2938	41.3808	48.6986	52.1136
19130	Prox1	2.46582	3.90966	2.40025	1.16782	3.4758	2.18465	1.41364
100504619	#N/A	2.45337	3.24969	3.41162	3.8731	1.82304	3.07266	3.49265
320119	Rps6kc1	13.5293	11.8184	11.8905	12.2233	14.2088	11.3407	9.23969
52477	Angel2	14.5517	15.2669	16.7766	16.3574	14.9046	15.3377	16.1108
226841	Vash2	0.832233	1.52171	1.24529	1.46913	1.02018	0.915199	1.44329
226844	Flvcr1	3.21513	2.36972	3.46234	2.05201	2.84526	3.63722	3.78563
100125339	#N/A	0.0515768	0.073416	0.151882	0.125267	0.111492	0.0287094	0.142882
75558	Spata45	0.894219	0.66	0.487642	0.67568	1.28868	0.774282	1.10099
68972	Tatdn3	9.87069	9.2385	10.1867	11.4941	12.3858	13.3219	12.9543
381318	Nsl1	0.500632	0.407208	0.435253	0.250129	0.324661	0.382174	0.435879
381319	Batf3	2.56823	0.623451	1.87605	3.82958	0.968317	1.32983	1.48912
619288	Fam71a	0	0	0	0	0	0	0
11910	Atf3	0.645297	0.571533	2.2803	0.940357	0.441726	0.64655	0.595883
100504360	#N/A	6.88787	8.38346	8.01037	9.45545	3.72234	9.75174	9.88631
100861628	#N/A	0.104742	1.19274	0.308439	0.101756	0.452835	0.583027	0.193442
66208	Nenf	67.536	43.2981	63.7551	107.552	60.1428	92.0215	87.9667
66950	Pacc1	2.65023	2.48615	2.50214	2.57469	2.941	2.5788	2.83026
226849	Ppp2r5a	6.96793	7.05742	5.90512	4.82566	7.88913	6.95841	6.06486
100504379	#N/A	0	0.0500053	0.0344834	0.0341289	0	0	0.0324401
76843	Dtl	1.43707	1.48856	1.30134	1.21914	1.64075	1.74631	1.64476
77065	Ints7	8.36902	7.99144	6.82866	6.64413	9.56851	7.9922	7.99381
226856	Lpgat1	22.718	24.2259	21.1994	14.8809	28.9376	21.064	19.6777
18005	Nek2	0.8513	1.38848	1.54069	0.387673	0.805103	0.725602	0.773828
98736	#N/A	0.467951	0.41631	0.267946	0.492498	0.484706	0.36901	0.567155
22782	Slc30a1	4.63466	5.26998	5.48314	4.99232	4.78083	4.67987	4.75279
74023	Rd3	0.297218	0.68342	0.347851	0.410909	0.42009	0.68722	0.306127
22033	Traf5	1.55777	1.36306	1.27093	1.43475	1.02771	1.10359	1.96157
100628582	#N/A	0	0	0	0	0	0	0
100042625	#N/A	128.697	124.594	132.647	195.835	91.0318	131.176	138.968
214742	Rcor3	6.33749	6.03925	6.45605	3.33712	6.76346	5.30631	4.91781
100038712	#N/A	1.26989	1.9621	1.56613	1.56585	2.04123	1.93935	1.95441
16510	Kcnh1	7.18574	8.79625	7.62029	5.90517	10.4756	5.9053	5.32159
226861	Hhat	0.405001	0.384327	0.353373	0.40803	0.275614	0.53437	0.290879
320952	#N/A	0.166683	0.158175	0.22497	0.242899	0.157638	0.115977	0.173159
73455	#N/A	0.526301	0.499434	0.51661	1.22712	0.227538	0.585913	1.1664
214791	Sertad4	4.76391	4.56819	4.97076	3.76567	4.21652	4.78847	4.01808
100503471	#N/A	0.545193	1.03473	0.60205	1.9862	1.03122	1.74497	1.76206
329324	Syt14	1.69511	1.44539	1.13338	0.405732	2.38974	1.03928	0.521768
215193	Utp25	3.42623	3.06221	2.94181	3.00838	3.38839	3.14019	3.24172
54139	Irf6	0.268037	0.430446	0.404772	0.260397	0.456842	0.32135	0.380787
319266	A130010J15Rik	0.998241	1.03149	1.65488	0.959014	1.35467	0.827308	0.860347
215243	Traf3ip3	0.400991	0.361495	0.610092	0.623299	0.368396	0.624974	0.388799
15483	Hsd11b1	18.0276	22.9958	20.6113	15.7424	17.2917	22.8197	22.7031
14373	G0s2	0	0	0	0	0	0	0
100503531	#N/A	0	0	0	0	0	0	0
16780	Lamb3	1.04871	1.36339	1.07057	1.17164	0.70276	0.78222	0.852194
215303	Camk1g	14.2848	12.6508	12.6945	17.1955	13.5096	11.4639	11.0458
387201	#N/A	0	0	0	0	0	0	0
74942	#N/A	0	0	0	0	0	0	0
18845	Plxna2	6.77796	7.15232	7.77653	6.05321	10.4537	5.95848	5.83551
100628615	#N/A	0	0	0	0	0	0	0
12490	Cd34	17.4903	16.9516	22.7583	21.2476	17.9572	19.4352	19.2823
320400	#N/A	0.648717	0.324001	0.335144	0.265359	0.553546	0.836226	0.378342
320977	#N/A	9.94571	6.36969	5.72096	5.54287	11.6787	11.7648	11.4518
723963	#N/A	0	0	0	0	0	0	0
387224	#N/A	0	0	0	0	0	0	0
17221	Cd46	0.525867	0.632095	0.516185	0.578996	0.606269	0.702516	0.679837
12946	Cr1l	7.31779	6.60431	6.32913	5.31949	8.15825	6.35212	5.85959
12902	Cr2	0.0548092	0.0390085	0.020175	0.0266235	0.0962648	0.0305086	0.0442856
215728	9230019H11Rik	0	0	0	0	0	0	0
619314	#N/A	0	0	0	0	0	0	0
670558	H60c	0	0	0	0	0.0163162	0	0
76142	Ppp1r14c	5.72842	5.96361	5.32526	5.28689	4.98962	5.68327	5.28976
70337	Iyd	0.138068	0.419265	0.298158	0.670666	0.775995	0.276673	0.586481
213783	Plekhg1	2.64957	3.30345	2.7753	2.18962	4.59318	3.66476	2.89153
270685	Mthfd1l	3.55357	3.12997	4.48063	3.43322	2.82227	2.91788	2.32965
83397	Akap12	9.08772	9.61863	6.89577	4.19281	9.91065	7.08573	5.30539
381990	Zbtb2	3.03092	3.42643	3.06566	2.95733	3.24745	3.35955	3.0787
66084	Rmnd1	6.25572	7.4423	4.2442	6.09976	7.68118	9.44788	7.36952
73419	Armt1	10.3063	10.9432	12.2128	12.2315	11.0592	11.2463	9.92864
100504234	Ccdc170	0.197699	0.206368	0.232871	0.134445	0.341889	0.26411	0.0912801
13982	Esr1	0.265843	0.467172	0.376926	0.153047	0.691729	0.350761	0.163657
64009	Syne1	23.6981	23.2636	22.2479	14.2287	34.3293	28.8023	25.8634
68632	Myct1	0.0306266	0.247037	0.165345	0.0595074	0.26482	0.272765	0.367658
22353	Vip	16.8764	15.4863	24.3291	29.1924	15.4714	19.966	17.2813
67141	Fbxo5	0.611872	0.692298	1.27051	0.708746	0.890258	1.12656	1.21696
108853	Mtrf1l	3.86149	3.04851	2.77113	2.52197	3.03379	3.70281	3.38601
56533	Rgs17	8.03154	7.62648	8.64298	7.63618	8.50684	8.09741	7.41652
100041224	#N/A	0	0.0773071	0	0.0791437	0.0880513	0	0
18390	Oprm1	0.27394	0.397579	0.126539	0.0156548	0.679253	0.233211	0.0892809
320495	Ipcef1	6.79163	6.16089	6.99586	4.64772	8.11042	6.40034	5.23265
215748	Cnksr3	5.42663	6.79984	6.23469	2.25257	5.14548	5.12137	4.8972
77777	Ulbp1	0.0233783	0.155294	0.114739	0	0.101073	0	0.0431761
237253	Lrp11	48.7733	49.2956	49.4331	40.876	52.3919	46.2149	44.6692
18537	Pcmt1	86.7805	78.3299	73.1413	78.9409	73.0561	72.8031	76.0588
320642	#N/A	0.576956	0.579711	1.26592	1.31885	0.403504	0.869003	1.19091
69912	Nup43	4.71402	3.56619	4.59487	4.06725	3.42048	4.77088	4.47481
407824	#N/A	2.5655	2.48987	3.24322	1.98257	2.68886	2.14206	2.11778
16798	Lats1	3.66606	3.59078	3.97461	2.74848	4.5485	3.88446	3.9568
23924	Katna1	6.80401	5.70644	5.03257	5.95839	6.137	6.37447	6.50422
215751	Ginm1	7.10117	6.73868	9.32965	9.49908	7.11434	9.85147	9.18035
100503695	#N/A	0	0	0.22785	0	0.100355	0.0516832	0.128609
67418	Ppil4	9.92644	10.0189	12.1075	12.3112	10.2051	11.9989	12.4071
237256	Zc3h12d	0.0311691	0.029578	0.0203968	0.0807487	0	0.0809657	0.0383764
100628581	#N/A	0	0	0	0	0	0	0
68652	Tab2	11.5905	12.6213	12.1089	9.68606	12.9035	11.1991	12.2084
338362	Ust	6.58126	7.95029	7.94114	4.05994	8.7119	7.81294	6.76478
70097	Sash1	11.1478	11.8484	8.89701	5.38916	14.0902	10.1564	9.08051
791352	#N/A	0.0134957	0	0	0.0131111	0	0	0
320825	Samd5	1.26126	1.58506	0.5521	0.579542	1.73166	0.929759	0.692514
620417	#N/A	0	0	0	0.0138634	0	0	0
78808	Stxbp5	8.3513	8.40529	8.72656	7.17082	10.237	7.95639	7.4781
215772	Adgb	0.179293	0.162407	0.127994	0.110844	0.193787	0.335693	0.195666
67844	Rab32	1.49066	1.29668	1.50385	1.40794	1.32025	1.5673	1.10885
382450	#N/A	0	0	0.0110283	0.0327448	0	0.0125077	0
14816	Grm1	8.49893	9.98177	9.85926	4.97057	12.0923	7.99189	8.18519
78056	#N/A	0	0	0	0	0	0	0
268281	Shprh	3.11628	3.16998	3.01399	1.75602	4.13976	2.72038	2.01562
71865	Fbxo30	1.52172	1.62554	1.6896	0.92094	1.53689	1.43488	1.48966
13853	Epm2a	12.4146	14.2493	14.3138	9.26576	15.1221	9.82814	8.26135
22288	Utrn	5.10356	5.84033	3.62403	2.22547	6.31422	4.24784	3.91989
320273	#N/A	0.179886	0.307266	0.353148	0.38447	0.233314	0.160209	0.232556
74732	Stx11	0.230729	0.117897	0.261324	0.120698	0.326113	0.0987934	0.262228
66125	Sf3b5	110.948	107.263	117.72	154.952	81.8438	120.031	124.815
22634	Plagl1	3.42788	2.87697	3.53142	2.16776	3.86227	2.89811	2.70252
100862331	#N/A	0	0	0	0	0	0	0
75122	Zc2hc1b	0	0	0	0	0	0	0
353258	Ltv1	9.44735	7.642	7.48008	7.37983	8.98989	8.72438	7.94697
215789	Phactr2	3.80259	3.92541	3.79346	2.59568	4.81132	3.47375	3.03558
66848	Fuca2	12.8522	11.0428	13.1012	11.0335	12.6822	11.8175	11.4112
56535	Pex3	8.57574	9.19508	8.76498	9.17304	8.48543	10.118	9.63349
66757	Adat2	3.36572	3.05504	2.87282	2.30307	3.60616	3.22563	2.02695
66253	Aig1	33.5278	29.8254	27.9205	24.9289	29.0865	25.1082	26.0053
15273	Hivep2	14.0357	13.9224	13.4995	10.5566	20.6192	15.1845	14.9308
100504211	#N/A	0.129914	0.113008	0.138149	0.0946582	0.105312	0.144629	0.079977
215798	Adgrg6	0.451073	0.32879	0.39785	0.234986	0.536998	0.254721	0.495009
100039571	#N/A	173.658	164.401	170.867	227.624	130.645	230.262	200.393
66201	Vta1	41.145	38.6792	36.1345	39.6293	29.3468	40.7318	39.9503
69412	#N/A	0.233654	0.133036	0	0.0907979	0	0.052024	0.129457
76743	Gje1	0.0287915	0	0.141307	0	0.031119	0	0
18101	Nmbr	2.03018	1.58252	2.2419	2.18364	1.9592	1.73546	1.57343
100504235	#N/A	0	0.0237308	0.0122735	0	0	0.01392	0.0115462
17684	Cited2	21.3597	23.1796	28.0471	19.3661	22.0126	21.3988	22.7754
378431	Txlnb	0.438895	0.425545	0.337159	0.278077	0.443437	0.318657	0.343612
380629	Heca	4.89381	5.86551	4.90615	2.57995	5.62784	3.88598	3.91937
73112	Abracl	8.71502	6.57626	9.6883	13.261	7.88744	10.2282	9.98685
19707	Reps1	15.22	15.4142	17.2677	13.7921	15.6955	15.9855	17.5494
100045792	Ect2l	0.19063	0.180899	0.302271	0.256426	0.41208	0.261196	0.162491
215814	Ccdc28a	28.8485	24.1572	26.6706	32.3135	22.3113	29.1116	29.0642
215819	Nhsl1	3.85276	4.52784	3.56868	2.83966	4.89234	3.7685	3.60914
56016	Hebp2	4.98723	3.71851	3.25632	2.98492	4.3075	4.26324	4.72869
215821	Arfgef3	4.5496	5.35863	3.09408	1.13138	8.0446	3.35357	1.30481
237300	Gm4922	0.0180574	0.0342712	0.0531747	0.0701708	0.0585513	0	0.133397
73968	#N/A	0	0.0275644	0.0142562	0	0.0627907	0.0161686	0
64058	Perp	4.09368	3.96962	6.76306	4.80283	4.64221	4.98073	4.44123
21929	Tnfaip3	0.795899	1.02752	1.1537	1.12386	1.31036	1.18483	1.07679
100504265	#N/A	0.0273473	0	0	0	0	0	0.0063133
94222	Olig3	0.0823332	0.117195	0.101022	0.0399933	0	0.0687441	0.0950356
15979	Ifngr1	8.81296	8.57457	9.20753	10.9827	9.02175	9.74352	9.11094
237310	Il22ra2	0	0	0	0	0.0186235	0	0
237313	Il20ra	0.366596	0.386535	0.119949	0.316575	0.242141	0.113366	0.244489
76157	Slc35d3	2.47483	3.05459	1.82592	2.65573	2.44762	2.05286	2.38988
18634	Pex7	18.6805	16.7681	16.0004	20.6783	16.599	16.8221	17.3537
26408	Map3k5	6.43435	6.51745	5.86696	4.80313	7.80677	6.23265	5.16253
17761	Map7	22.6873	17.9134	23.0091	20.3542	24.5331	22.5709	24.771
73811	#N/A	0.405645	0.0641563	0.0663627	0	0.0730728	0	0
621697	Rpl32l	74.9217	68.0979	68.395	86.883	53.882	71.0927	67.9242
72567	Bclaf1	15.6175	14.2579	17.9857	14.2104	15.8518	15.6417	14.148
71804	Mtfr2	0.0368661	0.174921	0.108562	0.107446	0.139462	0.143647	0.391495
29863	Pde7b	7.99599	8.81986	7.80832	6.27654	9.49994	7.72014	5.49971
52906	Ahi1	51.4408	48.8545	42.7664	45.2708	47.9568	45.5202	41.7586
100038717	#N/A	0.0257416	0.0122138	0	0.0375118	0.0139112	0	0
100504283	#N/A	0.0765298	0	0.0500805	0.247829	0.0551443	0.170396	0.188452
17863	Myb	0.258956	0.288474	0.187878	0.229699	0.304228	0.338424	0.301507
56422	Hbs1l	7.99572	7.29066	7.81439	8.45174	8.13484	9.38515	10.3529
73990	#N/A	0.334843	0.0794376	0.0821695	0.203312	0.316673	0.0931925	0.193251
237320	Aldh8a1	0.018959	0.0179912	0.01861	0.0184187	0	0	0.105043
76924	#N/A	0	0	0	0	0	0.097612	0
67692	#N/A	0.0801604	0.114103	0.0393423	0.155751	0	0	0
432436	#N/A	0	0	0	0	0	0	0
20393	Sgk1	44.0899	31.3479	43.4186	50.136	15.0004	10.9986	10.9174
114671	4930444G20Rik	0	0.0455723	0	0	0	0	0
319887	E030030I06Rik	0.204091	0.158459	0.0182121	0.108149	0.100268	0.0206552	0.0513988
379043	Raet1e	0	0.0316753	0.0327646	0.0648556	0	0	0.0308232
667281	H60b	0.670038	0.339112	0.219234	0.303772	0.579363	0.298373	0.0412486
606736	#N/A	0	0.00893783	0	0.0274505	0.02036	0.0104854	0.0434869
56554	Raet1d	0	0.0952501	0	0	0.144651	0.0372477	0.15448
100038752	#N/A	0.0374011	0.00887298	0	0	0.0303184	0.0208187	0.0172686
353169	Slc2a12	1.61645	1.53394	2.10819	1.22995	1.56386	1.53527	1.46136
237336	Tbpl1	20.131	20.9702	22.6496	21.3678	18.0334	20.5505	22.1134
100504411	#N/A	0	0	0	0	0	0	0
100038582	#N/A	0	0	0	0	0	0	0
21412	Tcf21	0.274577	0.26056	0.0673804	0.0333439	0.370967	0.343887	0
14051	Eya4	0.663968	0.689144	0.590642	0.362837	0.515806	0.404236	0.383203
20042	Rps12	21.0984	19.7876	19.2594	29.1105	16.2378	25.5902	24.5619
100529074	#N/A	1.62	2.30596	1.98772	0.786915	0.875481	0.450874	1.49595
100529075	#N/A	1.25074	0	1.84156	5.4679	4.05554	0.696203	3.46489
76306	Slc18b1	5.80092	5.71816	5.06144	4.61623	6.56148	5.18974	4.0556
26464	Vnn3	0.0704446	0.0891315	0.138295	0.0912491	0	0.0261412	0.0216834
22361	Vnn1	0.140812	0.100218	0.0172774	0.0512993	0.0760973	0.0587853	0.0650144
111174	Taar1	0	0	0	0	0	0	0
209512	Taar2	0	0	0	0	0	0	0
493809	Taar3	0	0	0	0	0	0	0
209513	Taar4	0	0.115961	0.0399829	0	0	0	0
215854	Taar5	0	0	0	0	0	0	0
215855	Taar6	0	0	0	0	0	0	0
215856	Taar7a	0	0	0	0	0	0	0
209517	Taar7b	0	0	0	0	0	0	0
435206	Taar7d	0	0	0	0	0	0	0
276742	Taar7e	0	0	0	0	0	0	0
435207	Taar7f	0	0	0	0	0	0	0
215859	Taar8a	0	0	0	0	0	0	0
382348	Taar8b	0	0	0	0	0	0	0
494546	Taar8c	0	0	0	0	0	0	0
503558	Taar9	0	0	0	0	0	0	0
53331	Stx7	41.8957	40.774	32.8594	26.7378	37.8733	35.5821	30.8495
100862153	#N/A	0	0	0	0	0	0	0
59012	Moxd1	2.0966	1.97648	2.03092	1.71523	1.9381	1.70449	1.80868
14219	Ccn2	13.6618	12.7629	17.2319	18.0003	12.7005	12.9436	12.8608
18605	Enpp1	1.62239	1.22665	0.945154	0.33317	1.55395	0.998524	1.05967
209558	Enpp3	0.271919	0.114684	0.118628	0.102732	0.195934	0.0504531	0.0836988
70208	Med23	7.05026	6.47823	6.04273	5.17875	7.44363	6.72893	5.48618
11846	Arg1	0.518247	0.218574	0.508706	0.195796	0.280071	0.737211	0.451976
432442	Akap7	10.1581	11.8104	10.9067	7.58001	11.568	12.3395	12.9261
13822	Epb41l2	20.2242	19.1647	14.0356	13.6692	19.2232	16.0775	16.2124
100504474	Smlr1	0	0	0.0619319	0.183886	0.136388	0	0
73803	#N/A	0	0	0	0	0	0	0.0907947
215866	#N/A	0.02756	0	0.0811577	0	0.119152	0.0306817	0
77220	Tmem200a	1.96349	2.37321	2.41425	2.52998	2.64719	2.04783	1.98491
100040851	#N/A	0.0356455	0.0338259	0.0349892	0.0346295	0.154108	0.079366	0.16458
268288	Samd3	0.478617	0.476894	0.317118	0.395229	0.478509	0.586111	0.596654
237339	L3mbtl3	4.52554	4.75592	4.16075	3.22171	5.49774	3.78901	2.99322
667572	#N/A	0.0705225	0	0.034612	0	0.0381117	0	0
73910	Arhgap18	2.10509	1.93067	2.13559	2.30786	2.42779	2.02931	2.2371
16773	Lama2	1.40101	1.22563	1.24199	0.795381	1.74614	1.10641	1.06733
100040961	#N/A	27.0056	24.4622	24.0125	25.8952	22.3654	23.3293	20.6464
19272	Ptprk	7.80005	7.21896	8.14975	7.4841	9.68812	7.21202	6.98661
210757	Themis	0.010682	0.0101367	0	0	0.0461821	0.0237839	0.0197281
100504516	#N/A	0	0	0	0	0	0	0
114676	#N/A	0	0.0522386	0	0	0.0297494	0.0612839	0
67719	2310057J18Rik	0.0322404	0	0.0316468	0	0	0	0
67412	Soga3	16.9109	16.8858	13.4594	10.1294	21.0022	13.3104	8.31526
212448	9330159F19Rik	9.5915	7.67904	8.97855	8.56418	10.8311	10.0656	10.3599
52665	Echdc1	3.06234	3.00754	2.08711	1.66291	2.48604	1.86092	1.65472
68031	Rnf146	13.026	12.4985	13.5444	13.1144	12.3361	13.6199	12.403
72780	Rspo3	3.15789	2.71049	3.15199	2.82659	3.394	3.47608	3.0799
100504540	#N/A	0	0	0	0	0	0	0
66311	Cenpw	1.49063	2.37535	2.23619	3.60669	1.82392	2.31699	2.31145
73681	Trmt11	2.019	2.20674	2.67192	2.11907	2.26014	2.95008	2.77994
100504586	#N/A	9.66704	8.63394	9.57399	10.2442	8.21718	10.8583	10.9473
66847	Hint3	14.6027	11.712	9.1161	7.71651	12.8115	11.3593	9.30939
211329	Ncoa7	11.5275	10.5686	9.12571	7.2828	11.7878	9.25906	7.08426
15214	Hey2	1.52835	1.80096	1.61561	1.46847	2.45062	1.55188	1.61293
69692	Hddc2	19.3673	22.0319	24.4755	35.0988	13.6992	20.9016	22.6971
21987	Tpd52l1	26.5152	30.0667	30.6065	36.4872	22.7456	32.4704	27.7701
100041294	#N/A	43.4235	43.4803	43.2707	54.8707	33.9218	55.2766	45.8504
268291	Rnf217	2.89944	2.24347	3.24012	2.45567	3.40703	3.06232	2.52638
432450	Nkain2	11.1962	11.7453	12.6285	12.234	11.3403	12.3	10.7268
76757	Trdn	0.0471035	0.0268194	0.036989	0.0274566	0.132369	0.0629266	0.104392
442820	#N/A	0	0	0	0	0	0	0
100862254	#N/A	0	0	0	0	0.113629	0	0
215890	Clvs2	11.9581	10.3468	12.5393	12.7409	10.5714	9.75241	8.74907
215895	Sult3a2	0	0	0	0	0	0	0
57430	Sult3a1	0	0	0	0	0	0	0
212892	Rsph4a	0.955358	1.26038	1.05213	0.905491	1.17111	1.19327	0.527169
72580	Zup1	3.04008	2.45813	2.38375	2.34177	3.18862	3.36439	2.49167
414093	#N/A	2.34864	2.17213	2.45448	1.80745	2.73783	2.32482	1.87328
66521	Rwdd1	20.6337	14.9557	20.8325	21.3438	16.567	23.5396	20.6505
692132	Trappc3l	0	0.0340543	0.0704508	0	0	0	0.0662763
270711	Calhm4	0	0	0	0	0	0	0
103511	Calhm5	1.71434	1.51385	2.75788	2.91458	2.31615	2.75675	2.37459
215900	Calhm6	0.51093	0.522144	0.655837	0.152728	0.807109	0.350032	0.290342
212898	Dse	1.24807	1.38494	1.14606	1.03649	1.29457	1.26618	1.24545
22110	Tspyl1	82.2267	76.2331	73.3739	62.6285	66.3357	68.9406	62.5299
72480	Tspyl4	162.566	162.876	150.775	126.333	163.191	129.207	109.258
319638	Nt5dc1	0.641947	0.846905	0.614759	0.578017	0.829225	0.73209	0.795206
12813	Col10a1	0.0135863	0.051571	0.0666807	0.0527962	0.132161	0.0151252	0.125459
14302	Frk	0.053101	0.218358	0.0694978	0.0515876	0.133919	0.108379	0.106242
100041585	Amd2	13.5772	13.0102	12.7143	11.2801	12.6358	14.5531	12.6357
319415	Hs3st5	2.07272	1.74547	1.96719	1.57358	1.92871	1.58927	1.45768
15182	Hdac2	38.854	32.2794	36.5973	41.6635	35.6877	40.7744	33.1158
17118	Marcks	20.6327	20.3314	18.398	20.469	19.6654	21.0018	21.3698
215919	Rfpl4b	0	0	0	0	0	0	0
16775	Lama4	0.991736	0.834318	0.994189	0.758476	0.980681	1.0101	1.06518
66337	Fam229b	10.7187	12.4932	10.3498	16.1291	9.12959	12.5812	16.622
71924	Tube1	1.04534	0.49599	1.01184	0.691136	1.16123	1.2284	0.817819
327743	Ccn6	0.149947	0.369962	0.088312	0.320482	0.194483	0.200318	0.443088
14360	Fyn	32.2163	34.1132	29.7124	29.3063	31.7706	26.992	28.6113
100504626	#N/A	0.744918	0.522485	0.508663	0.283181	0.630106	0.540843	0.0598152
103213	Traf3ip2	2.29905	2.36467	2.62071	2.17589	2.62919	3.02182	2.79415
327744	#N/A	9.96682	9.09427	11.0627	10.651	8.67326	12.3191	13.1682
19714	Rev3l	2.42408	2.79975	3.00953	1.86308	3.93868	2.79186	2.41149
100504659	#N/A	0.0898101	0	0	0	0	0	0
213332	#N/A	2.39578	2.99686	2.88614	1.16375	3.76647	2.78838	2.06148
75299	#N/A	0.318938	0.2354	0.243496	0.13771	0.114907	0.157806	0.376325
72045	#N/A	0.0372211	0	0.0182679	0	0.060345	0.0207185	0.0171854
100041085	#N/A	0.0238637	0.0226455	0	0	0	0	0.0440726
215928	Mfsd4b5	0	0	0.00697912	0.0138148	0.0076848	0.0158307	0
215929	Mfsd4b1	0.539699	0.241011	0.467437	0.262158	0.20588	0.282743	0.439739
72472	Slc16a10	0.304863	0.486271	0.502994	0.340284	0.448691	0.411605	0.473189
67239	Rpf2	8.21252	8.02816	7.24414	8.76536	7.10113	9.76894	8.45628
67371	Gtf3c6	18.4692	17.6451	16.1648	17.1328	14.4197	21.2574	21.2513
19850	#N/A	0.408895	0	0	0	0	0.45521	0.377584
11702	Amd1	25.4806	23.0093	21.2617	21.623	23.0244	27.9532	27.0814
78334	Cdk19	12.0391	12.9534	12.6657	9.56169	14.8249	12.1228	12.7537
70840	Slc22a16	0	0	0	0	0	0	0
70503	Ddo	4.76281	4.82906	3.2698	2.25845	4.91802	4.37123	3.92687
327747	Mettl24	0.778746	0.765386	1.33771	0.945688	0.751517	1.14562	0.667748
71713	Cdc40	10.5997	10.5981	10.8138	9.62252	9.96816	7.97469	9.33302
83767	Wasf1	70.9585	72.9542	72.6313	71.6579	63.5368	62.4169	58.6259
100504721	#N/A	3.68327	4.84569	5.58753	5.44877	4.88581	4.47324	7.18895
140741	Gpr6	12.5784	13.8579	12.1174	16.0031	10.9435	9.40767	9.49353
103199	Fig4	14.0621	13.0598	12.5495	11.395	11.5365	11.9116	10.9755
633979	Ak9	0.0226197	0.0572401	0.088813	0.0952251	0.0977931	0.0839394	0.0417752
268294	Zbtb24	5.46773	5.58774	4.8215	4.58223	5.26031	5.1673	5.00742
171580	Mical1	3.85507	4.73424	4.53388	4.09304	4.20541	4.95607	5.15794
20598	Smpd2	11.4143	9.79889	10.3443	14.8541	11.2468	11.0819	13.0651
73075	Ppil6	1.7487	2.45143	2.18463	3.0116	3.47942	2.92015	3.30297
53599	Cd164	23.4714	22.7439	20.8858	19.2843	24.703	21.1114	21.3966
75973	Ccdc162	0.556895	0.484428	0.409981	0.691306	0.334396	0.430537	0.371403
70538	#N/A	0.137845	0	0.270613	0	0	0	0
629461	#N/A	0.198994	0.188836	0.136731	0.0386645	0.10754	0.0664602	0.0367512
100628609	#N/A	0	0	0	0	0	0	0
103268	Cep57l1	1.93781	1.24842	2.25114	2.19346	1.65251	1.6625	1.97
140742	Sesn1	25.5354	22.7816	29.9033	29.2124	22.4927	23.2385	21.4514
213402	Armc2	1.38108	1.37694	1.07251	1.42664	1.46438	1.4402	1.26725
624784	#N/A	2.18793	1.39345	1.72965	1.36949	1.88866	1.50395	1.35596
56484	Foxo3	11.5255	14.3035	9.99846	3.33193	13.6186	6.94805	3.45249
215951	Afg1l	8.52871	7.38678	7.30861	9.25557	7.93786	8.36441	7.89124
666540	#N/A	0.151875	0	0	0	0.0410382	0	0
54198	Snx3	138.6	136.126	120.619	141.7	119.73	129.683	137.569
21907	Nr2e1	2.73592	3.85694	2.28529	2.67072	3.0566	3.01652	2.64787
14628	Ostm1	20.0683	19.5938	22.7646	21.4323	18.437	19.9814	20.7371
140740	Sec63	10.9767	10.9984	12.2002	10.4858	12.9156	10.8308	11.6986
268297	Scml4	0.64527	0.850459	0.501433	0.644292	0.649	0.508837	0.653789
109205	Sobp	9.86275	9.69962	11.0558	11.3818	11.5276	9.56342	8.95768
74530	#N/A	0.869259	1.06367	1.30234	0.933377	1.0137	0.687589	0.992807
71365	Pdss2	6.53266	6.69591	5.83691	6.46851	6.54025	5.40783	6.01308
331623	Bend3	0.949064	0.787206	1.09721	0.915184	1.08657	0.907861	1.37625
67851	Mtres1	18.2792	20.9411	20.2203	26.5912	16.9417	24.0927	26.1937
100862325	#N/A	0	0	0	0	0	0	0
12484	Cd24a	7.63391	6.9109	5.9763	4.0949	7.49173	7.45581	6.4655
414125	#N/A	0	0	0	0	0	0.0774825	0.0214232
69443	#N/A	0	0	0	0	0	0	0
76563	Qrsl1	7.9006	6.92373	7.60681	7.71736	7.58269	7.13732	6.43847
170728	Rtn4ip1	4.72184	4.64325	4.50888	4.21307	5.1498	5.35196	5.40093
11630	Crybg1	0.315383	0.2884	0.275804	0.222832	0.322285	0.223431	0.270052
70365	#N/A	0	0	0	0	0	0	0
11793	Atg5	9.29332	9.26502	9.01573	9.13383	9.43878	11.1511	8.99908
100316688	#N/A	0	0	0.44884	0.444226	0	0	0
12142	Prdm1	0.0744168	0.156929	0.15421	0.0883615	0.241298	0.147282	0.21379
19072	Prep	11.4172	12.1107	8.71994	8.88861	10.2271	7.97446	8.44876
78977	Popdc3	1.14871	0.850253	0.563778	0.64726	0.57112	0.613832	0.615231
23828	Bves	0.344011	0.452008	0.363653	0.488455	0.486227	0.294597	0.439849
380669	Lin28b	0.669005	0.351037	0.726219	0.795217	0.808155	0.867451	1.51173
209462	Hace1	9.15666	8.78519	8.54694	8.36084	10.2369	8.93053	8.7356
320363	#N/A	0.0674288	0.0639867	0.0220624	0.109178	0.0485864	0.0250221	0.0415103
100418235	#N/A	2.12331	1.95895	2.89474	2.80768	2.54995	3.41439	3.59464
14806	Grik2	7.8207	8.55624	8.5849	6.65655	9.92464	9.67825	9.75269
100504076	#N/A	0	0	0	0	0	0	0
77987	Ascc3	2.43423	2.67158	2.42291	1.86757	3.22729	2.10844	2.20581
20464	Sim1	0.0635997	0.0713264	0.0567534	0.05617	0.0562427	0.0321834	0.0160171
14727	Lilr4b	0.162931	0.123691	0.671712	0.063315	0.422646	0.217663	0.210637
14728	Lilrb4a	0.479156	0.397859	2.17529	0.436405	0.51789	0.700125	0.387156
77296	Fam162b	0	0	0	0	0.0828158	0	0
210198	Gprc6a	0	0	0	0	0	0	0
320995	Rfx6	0	0	0	0	0.012419	0	0
71090	#N/A	0	0	0	0	0	0	0
215031	Vgll2	0.0870227	0.0825804	0.0284735	0.281808	0.12541	0.0322932	0.187504
19886	Ros1	0	0	0	0	0	0	0
66686	Dcbld1	3.55664	3.12162	3.86373	3.85133	3.9961	3.44304	3.24535
94221	Gopc	11.7321	11.6941	11.9705	9.80909	11.0622	10.3303	9.73303
66650	Nepn	0.046654	0	0	0	0	0.0259692	0.0646221
52014	Nus1	17.1888	15.9616	16.4291	16.1975	17.5025	17.884	15.9151
629689	#N/A	0	0	0	0.026164	0	0.0299821	0
22639	#N/A	0.136777	0.141594	0.0976424	0.0362395	0.107515	0.110741	0.103339
215085	Slc35f1	7.67897	8.97484	9.41779	7.66779	8.577	8.26316	8.95449
100862347	#N/A	0	0	0	0	0.089596	0	0
100038725	Cep85l	1.86472	2.12944	1.48913	0.214932	2.86947	1.46019	0.846371
100502820	#N/A	0.0646278	0.0613287	0.0634379	0	0.139704	0	0
18821	Pln	0.703036	0.650876	0.706923	0.732973	0.852535	0.916293	0.665034
432460	#N/A	0.0843752	0.0800681	0	0.0819703	0.091196	0	0.155828
100502868	#N/A	0.0232547	0.0514911	0.0532619	0.0677757	0.0167564	0.0517774	0.0501059
71567	Mcm9	1.44934	1.38578	1.31488	0.896022	1.51904	1.27125	1.07474
66403	Asf1a	4.83063	3.81083	4.87499	3.46788	4.50821	5.44258	4.72944
100042554	#N/A	0.134431	0.042523	0	0	0.242164	0.049886	0.0827581
75906	Fam184a	5.88892	5.36355	5.59027	4.56012	8.86674	4.86602	4.5333
17155	Man1a	5.19399	4.93923	4.29335	2.76199	6.54754	4.1876	3.20087
100502920	#N/A	0.172866	0.0656168	0.373304	0.268703	0.18684	0.230936	0.191555
544696	Tbc1d32	1.36856	1.34886	1.20499	0.975764	1.71408	1.49741	1.10104
73390	Msl3l2	10.3133	9.29657	11.0792	12.0271	8.61265	9.88868	9.02813
14609	Gja1	44.374	46.4887	42.5487	28.6863	47.295	33.4061	26.508
100862378	#N/A	0	0	0	0	0	0	0
791298	#N/A	0	0.0259097	0	0	0	0	0
74928	#N/A	0	0.0558151	0.0577346	0.0571411	0.317861	0	0.108627
15500	Hsf2	7.79816	7.40008	8.21157	5.92211	6.78139	6.96681	7.63516
56442	Serinc1	300.26	297.086	335.387	272.746	284.35	279.463	270.625
18768	Pkib	2.49278	2.30539	2.92382	1.79235	2.34418	3.10438	3.17973
12140	Fabp7	47.0455	61.8025	16.2148	19.1385	46.0834	53.9274	53.7497
100502970	#N/A	0.134786	0.0639529	0.198457	0	0.0728411	0	0
57319	Smpdl3a	13.2728	14.4203	13.7276	13.9786	13.7298	18.0803	16.7731
100504180	AW822073	0	0	0	0	0	0	0
74399	Duxf3	0	0	0	0.0142705	0	0	0
245263	Gm4981	0	0	0.0690714	0	0	0	0
791309	#N/A	0.0701734	0.0887883	0.0229605	0.0340867	0.0758461	0.0781218	0
70297	Gcc2	9.18949	8.4229	8.19969	6.97962	9.07113	8.66709	6.88755
110829	Lims1	5.15534	4.58999	4.30854	3.82946	5.33953	4.66615	4.55393
19386	Ranbp2	8.57502	7.99251	8.10882	5.11781	11.1306	7.47818	6.14907
76138	Ccdc138	0.689782	0.932764	0.694009	1.02194	0.689628	0.921495	1.11468
13608	Edar	0.115557	0.0986926	0.0794008	0.0449055	0.199838	0.0514585	0.0853667
103505	#N/A	0	0	0	0	0	0	0
237353	Sh3rf3	3.22193	3.05746	2.53442	3.0229	4.43647	3.32482	3.40994
103080	Septin10	2.40345	2.31117	2.12328	1.80569	1.81842	1.92649	1.76073
268301	Sowahc	3.02472	2.8882	2.69155	1.82169	3.24886	2.97919	2.26232
18451	P4ha1	10.4866	8.92326	6.08116	8.13385	12.6531	10.9836	9.13971
69836	Pla2g12b	0	0	0.0783154	0.0387552	0.043117	0	0.0368374
18302	Oit3	0.0469717	0.029716	0.0307379	0.045633	0.0507689	0.0522921	0.0289166
215999	Mcu	9.49115	8.88019	9.54895	7.88285	10.5945	9.00022	10.1727
216001	Micu1	52.675	52.097	50.4575	54.9146	48.1447	48.1118	44.913
56709	Dnajb12	18.6736	17.8796	16.0474	14.4386	17.4368	14.4107	11.9533
100503588	#N/A	3.08236	3.08751	3.52987	5.48992	3.20814	3.68567	3.32071
74747	Ddit4	58.8032	60.7111	74.1697	95.1793	37.8613	42.2002	39.3619
52717	Anapc16	45.5009	46.0021	42.2761	52.0998	37.1437	48.0186	45.0305
69090	Ascc1	17.1933	16.5458	18.6226	20.8398	13.1364	15.2706	15.9016
94214	Spock2	165.116	174.69	159.624	109.792	210.213	113.894	97.6904
53374	Chst3	0.542607	0.534713	0.327764	0.270329	0.774442	0.565345	0.59099
19156	Psap	692.656	707.981	848.92	868.436	678.317	636.54	759.377
22295	Cdh23	0.388995	0.333299	0.281741	0.190788	0.465342	0.298514	0.38362
74048	Vsir	8.41551	7.61119	7.75236	9.38623	8.32755	7.53209	6.62852
100302688	Gm17455	1.04082	0.564396	0.729757	0.818557	0.642836	0.551769	0.503445
71279	Slc29a3	3.43285	3.35002	3.4732	2.70427	3.98227	3.15311	2.78028
107449	Unc5b	8.70507	9.51253	6.83726	2.80255	10.3332	8.48069	7.93138
100503834	#N/A	0	0	0	0	0	0	0
73616	#N/A	0	0	0.0978713	0.193731	0	0	0
327760	#N/A	0	0	0	0.0730558	0	0	0
13180	Pcbd1	19.2675	16.6399	16.9545	21.6256	14.9805	19.1121	16.5801
20397	Sgpl1	9.36521	8.68161	8.50434	6.85378	8.86257	9.13996	9.34334
65971	Tbata	1.95493	2.1743	3.42521	1.63373	1.97665	2.83162	2.36816
237360	Adamts14	0.0655745	0.038892	0.201147	0.0716687	0.132892	0.19163	0.0908297
100862379	#N/A	0	0	0	0	0	0	0
18646	Prf1	0.0414071	0	0.0609671	0.0201135	0.0447544	0	0.0764726
27355	Pald1	4.71617	4.53207	5.64505	3.89545	4.95761	5.02882	4.46528
18119	Nodal	0.304621	0.250528	0.119605	0.118375	0.460945	0.519991	0.300047
13688	Eif4ebp2	10.0717	11.4556	9.23188	3.28469	15.6469	7.34248	4.99104
100503821	#N/A	0.0429438	0.0916912	0.115921	0.0730097	0.0580191	0.0478079	0.059483
216011	Lrrc20	9.82838	10.5365	12.8315	8.63889	10.9369	7.77951	7.6451
237362	Npffr1	1.4316	0.741012	1.022	1.23275	1.688	1.01421	1.17175
67895	Ppa1	89.0328	88.8607	74.4703	91.3875	72.2526	81.7122	84.0994
20224	Sar1a	46.235	48.9618	52.8274	57.5874	47.8882	49.8162	49.6216
71767	Tysnd1	13.1147	10.0268	10.9742	12.018	12.2045	12.3842	12.9178
71361	Aifm2	3.66638	3.75849	3.73127	3.60953	3.39287	3.22164	3.82723
404634	Macroh2a2	12.6685	11.4936	11.0147	11.2908	12.2728	12.0709	12.788
100628583	#N/A	0	0	0	0	0	0	0
12817	Col13a1	0.454578	0.52878	0.546966	0.783523	0.538874	0.636666	0.406228
432466	#N/A	36.8459	35.5899	32.5858	39.3673	27.2218	27.9164	25.9933
69894	Fam241b	27.957	28.3483	28.9132	30.5015	24.4816	27.1306	27.5856
11925	Neurog3	0	0	0	0.0268266	0.119384	0.0614829	0.0509983
70423	Tspan15	8.48142	9.05593	7.07474	6.16544	8.15982	7.7743	8.14785
21337	Tacr2	0.24483	0.142974	0.147891	0.0731852	0.142489	0.125798	0.139127
15275	Hk1	98.9611	107.245	97.4724	102.334	90.1824	79.6485	76.2034
70162	#N/A	1.29789	0.724494	0.74941	1.55758	1.23778	1.10493	0.775504
216019	Hkdc1	3.22326	2.95445	2.44484	3.13139	2.58648	2.56893	3.2132
338359	Supv3l1	9.0566	8.62805	7.63235	8.85032	8.28868	7.74504	8.34665
74706	#N/A	0.213207	0.312681	0.380512	0.35777	0.188544	0.151045	0.178982
30930	Vps26a	14.3058	14.0595	13.4006	13.5677	14.0206	14.3831	14.7197
19073	Srgn	8.16046	6.06605	12.0598	10.1741	7.54613	10.3466	10.3823
72320	Kifbp	74.8662	68.3999	72.0693	72.983	65.6717	62.1648	56.0278
56200	Ddx21	4.78777	4.15199	4.18037	2.88311	4.33172	3.33379	3.39451
100862011	#N/A	0	0	0	0	0	0	0
94213	Ddx50	20.2702	19.6218	22.7276	24.6527	19.6905	22.3585	22.5713
216021	Stox1	0.945916	1.09277	0.847761	0.945592	0.889028	1.12937	0.696254
67500	Ccar1	9.41098	7.21836	9.0606	8.59843	10.5105	9.30344	8.39217
100217463	#N/A	0	0	0	0	4.92458	1.69078	5.60981
52463	Tet1	0.610003	0.659103	0.459454	0.28164	0.884527	0.722801	0.515886
73132	Slc25a16	11.034	10.4708	13.0104	10.7722	9.57009	9.46535	8.27631
327762	Dna2	0.371398	0.460129	0.415193	0.300677	0.36797	0.447921	0.400118
70432	Rufy2	5.16811	4.97203	4.59182	3.5044	5.85336	5.7323	5.35243
432467	Hnrnph3	12.1808	10.6098	7.54747	7.66044	10.1551	10.2414	8.83908
67307	Pbld2	0.365435	0.438039	0.81181	0.42976	0.498917	0.299767	0.852509
68371	Pbld1	0.0653562	0	0.106921	0.105822	0.047093	0.121265	0.120703
53404	Atoh7	4.06351	4.57349	7.42082	2.20336	3.47274	8.10071	5.75941
68802	Mypn	0.34046	0.369235	0.453546	0.496134	0.394267	0.225609	0.553924
641387	#N/A	0.0556611	0.10564	0	0.0540747	0	0	0
67345	Herc4	5.6062	4.83094	4.5428	4.64938	5.54782	5.72598	5.04092
100502721	#N/A	0	0	0	0	0	0.059775	0
93759	Sirt1	2.72987	2.97239	3.18137	2.02867	3.52655	3.63236	3.77622
30045	Dnajc12	14.985	17.6495	14.0058	15.3751	14.3781	16.0234	14.3841
216033	Ctnna3	0.57437	0.771298	0.329767	0.200038	0.515383	0.301617	0.300219
791346	#N/A	0.811105	0.722576	0.90991	0.771906	0.912457	0.718696	1.13113
216028	Lrrtm3	10.83	9.98381	10.8256	10.457	10.7628	9.22993	8.81813
100502808	#N/A	0	0	0	0	0	0	0
69433	#N/A	0	0.116969	0	0	0	0	0
28193	Reep3	5.51677	5.96953	4.48258	2.98496	6.5176	5.62984	4.19574
108829	Jmjd1c	7.27209	6.7836	5.9485	4.17886	9.08262	7.01634	6.46505
641340	Nrbf2	9.1278	7.1731	7.88644	9.42187	7.21942	9.52658	8.51663
13654	Egr2	1.14739	2.1368	0.858776	1.05895	0.883601	0.862212	0.834377
211488	Ado	14.0538	14.9252	13.5228	10.3073	14.8074	14.0375	14.3205
100038508	#N/A	0	0	0	0	0	0	0
216049	Zfp365	60.7858	68.3094	58.3527	56.6756	71.9295	60.2643	57.1827
170799	Rtkn2	0.832765	0.687624	0.700656	0.588385	0.677986	0.493645	0.739034
71371	Arid5b	2.64008	2.81959	2.39641	1.13992	3.87625	1.60124	1.10973
100503521	#N/A	0	0	0	0	0	0	0
75148	#N/A	0	0	0	0.0537231	0.0597695	0.0615628	0
73287	Cabcoco1	1.85489	0.880102	1.41613	2.30258	1.03955	1.91203	1.33222
327766	Tmem26	0.0925922	0.0559145	0.123937	0.0572429	0.0818814	0.112451	0.0932748
69288	Rhobtb1	1.02846	0.932393	0.874322	1.26678	1.57808	1.08362	1.14474
320700	A930033H14Rik	0.501306	0.516492	0.463958	0.389614	0.681159	0.478361	0.687764
12534	Cdk1	0.26764	0.352747	0.321093	0.187787	0.160709	0.148978	0.219685
11735	Ank3	13.7147	15.3826	13.1145	10.2964	19.396	13.8636	13.5061
76551	Ccdc6	9.49117	8.92613	9.92995	7.91627	9.76636	8.04063	7.9592
69563	Mrln	1.15192	2.00405	1.50762	0.559544	1.45255	2.56479	2.57064
66859	Slc16a9	1.20545	1.32513	1.04267	0.834841	1.2771	1.11611	0.936806
71721	Fam13c	12.1518	10.9681	8.88358	8.20376	11.6937	8.84793	7.1601
70911	Phyhipl	82.818	74.3672	63.0015	65.2499	70.9445	78.515	68.0744
319646	#N/A	0	0.0193825	0.0801962	0.0396859	0.0441525	0.0227386	0.018861
83675	Bicc1	1.39427	1.18041	0.791638	0.517907	1.66949	0.928271	0.706862
319572	#N/A	0	0	0	0	0	0	0
21780	Tfam	9.95291	10.2997	10.6007	10.0067	9.05647	9.64236	9.6518
216080	Ube2d1	30.1628	28.4539	29.5783	25.7521	26.4021	28.1867	29.3898
52637	Cisd1	160.273	152.552	137.338	182.89	118.646	158.166	170.097
69718	Ipmk	5.07129	5.27429	4.91628	4.55305	5.92247	5.43596	5.70509
622812	#N/A	0	0	0	0	0	0	0
108950	#N/A	0	0	0	0	0	0	0
100040505	#N/A	3.75078	3.72881	1.91258	1.59321	3.86094	2.80182	1.37943
52696	Zwint	238.814	224.045	218.85	223.439	198.485	188.606	141.74
327768	#N/A	0.726925	0.547796	0.629595	0.373874	0.970556	0.52364	0.493573
100861952	#N/A	0.448921	0.580916	0.200298	0.237887	0.573432	0.0454336	0.113058
11994	Pcdh15	0.741948	0.661174	0.616043	0.467617	1.04049	0.894079	0.960169
71236	Rsph14	0.62588	0.42895	0.204786	0.10134	0.413402	0.193548	0.353194
14687	Gnaz	21.6031	22.9531	21.8225	20.9365	26.2375	17.498	14.3206
76877	Rab36	8.97571	8.10167	8.93791	8.34145	9.22764	9.17925	10.2219
110279	Bcr	21.0836	20.3284	20.8806	19.7243	24.0677	17.5766	16.4596
74392	Specc1l	10.3902	11.1009	11.0093	7.55288	11.7656	9.4713	10.1801
11540	Adora2a	17.4195	18.0591	16.4069	22.7597	18.1384	19.0563	17.8987
544707	#N/A	0.0468854	0.133476	0.4142	0.136647	0.101351	0.156588	0.259771
103149	Upb1	1.03575	0.786305	1.19097	0.833736	0.255882	0.593008	0.655845
71125	#N/A	0	0.0319765	0	0	0	0	0
68778	Gucd1	5.83076	6.5177	5.82382	5.28125	5.84406	6.65388	6.65274
67332	Snrpd3	95.7518	86.9889	87.2162	97.8791	75.108	89.7456	101.097
192734	Lrrc75b	6.52526	7.7095	5.39808	3.5737	7.0028	5.43283	5.52203
14598	Ggt1	0.69403	0.997881	1.32121	1.2872	1.27295	1.10043	1.51482
23887	Ggt5	1.15127	0.858395	0.565037	1.11846	0.855483	0.972698	1.13905
100503432	#N/A	0	0.0951752	0	0.0974364	0.216805	0	0.277845
71733	Susd2	6.58453	5.14502	5.42455	6.43493	5.25289	5.07597	5.79078
104248	Cabin1	11.7086	11.468	11.0287	10.5221	12.5936	11.5118	12.6281
13202	Ddt	77.5088	84.7507	83.3472	90.7666	65.8875	80.3023	96.9144
103140	Gstt3	4.72249	3.27488	3.27608	3.22034	2.99384	3.03311	3.73189
14871	Gstt1	21.4061	20.8971	25.158	24.2619	18.128	21.0459	24.0838
75886	Gstt4	0	0	0	0	0.286075	0	0.0814703
14872	Gstt2	3.72482	2.94557	4.29609	5.30737	3.28785	4.0085	3.55425
17319	Mif	249.854	274.176	227.924	267.714	180.864	234.744	251.844
70377	Derl3	2.13262	1.05719	1.59345	0.74215	1.51374	2.23244	1.91053
20587	Smarcb1	50.0959	49.3165	51.6172	62.356	42.1348	48.3989	49.1984
100861975	#N/A	0	0	0	0	0	0	0
17385	Mmp11	1.34369	0.862041	0.76165	0.735435	1.43186	1.11665	0.66409
103172	Chchd10	341.502	305.041	298.359	399.098	267.631	352.067	398.818
333670	Gm867	0.175	1.09604	1.03067	1.25809	0.6431	1.12997	0.969597
22364	Vpreb3	0.141279	0	0.624052	0	0.0763501	0.629127	0.260922
333669	Gm5134	0.0449525	0	0	0.0291142	0.032391	0.11677	0.0415103
64453	Zfp280b	4.08325	4.23911	4.16222	2.82258	4.19644	3.48701	3.49664
64454	Slc5a4b	0.0199461	0.0378558	0.0195789	0	0.043117	0	0.0736749
64452	Slc5a4a	0.0206935	0.0392743	0	0.0201037	0.0670989	0	0
15468	Prmt2	59.9537	52.3701	45.1189	51.5406	45.3804	48.5646	44.1869
751554	#N/A	0	0	0	0	0	0	0
20203	S100b	180.008	193.997	153.197	142.743	158.67	204.844	212.964
64451	Dip2a	20.0949	19.8628	14.2863	9.58878	20.3957	16.3592	15.4603
18541	Pcnt	3.58764	3.70938	4.75676	3.29897	4.4757	3.27369	3.10276
67523	#N/A	0	0.0404757	0.0837355	0	0	0	0.0393869
76964	2610028H24Rik	0.120604	0.137337	0.142061	0.0703001	0.0260708	0.161118	0.0222738
216119	Ybey	1.22253	1.25828	1.30156	1.142	1.07741	1.03645	1.12023
54387	Mcm3ap	8.97404	8.63606	8.41644	7.39143	9.56267	8.58872	8.62521
16987	Lss	6.04564	6.95988	4.62904	2.35732	6.35655	4.92953	4.4307
74953	#N/A	0.928195	0.946059	1.65349	0.667955	1.70921	1.26296	1.49202
76573	Spatc1l	0.127799	0.0303188	0	0	0.069065	0.0355686	0.0590063
14317	Ftcd	0.0313838	0.0148909	0.046209	0.091468	0	0.104816	0.173884
12834	Col6a2	4.32207	3.76597	4.02981	5.51727	3.80866	3.51667	6.41315
100861980	#N/A	0	0	0	0	0	0	0
12833	Col6a1	7.10177	5.50101	7.75841	11.4816	10.9127	9.70412	17.8566
59093	Pcbp3	34.9977	35.4747	36.5412	34.8359	38.9257	32.7801	36.2355
100038479	#N/A	0	0.0260687	0	0	0	0	0.0761021
20509	Slc19a1	7.43744	7.53055	9.79805	7.38103	7.71174	6.99232	8.08377
12822	Col18a1	2.77577	2.68285	3.48151	1.7621	3.17477	3.3109	5.03827
100169878	#N/A	0.887171	1.40314	0.754726	0.919344	1.15067	1.71194	1.80232
80294	Pofut2	15.0246	15.1306	13.5253	14.9874	14.1472	14.0383	17.3249
110532	Adarb1	44.3263	50.1661	38.552	27.2888	54.838	40.3126	39.2273
100045653	#N/A	0.331709	0.566597	0.341882	0.338367	0.161336	0.332353	0.352254
108707	Fam207a	19.8614	21.2409	21.0602	23.3449	19.4036	21.6041	19.7961
16414	Itgb2	3.10543	2.73541	3.96711	2.69935	3.08346	2.67972	2.59322
108705	Pttg1ip	33.8005	30.6563	33.3268	32.304	32.5442	29.7071	35.6512
20610	Sumo3	74.0479	83.4118	92.5761	89.2216	67.46	74.5163	83.4834
22213	Ube2g2	39.0064	36.0583	38.0776	44.7732	32.3734	36.2349	35.5637
100316811	#N/A	0	0	0.99386	0	0.547176	0	0
100502831	Gm19402	0	0	0	0	0	0	0
670895	Gm9508	0	0	0	0	0	0	0
16697	#N/A	0	0	0	0	0	0	0
100009614	Gm10024	0	0	0	0	0	0	0
100502921	Gm10142	0	0	0	0	0	0	0
16694	Krtap12-1	0	0	0	0	0	0	0
100502953	Gm10100	0	0	0	0	0	0	0
77763	Gm9736	0	0	0	0.0609337	0	0	0.0579184
100041250	Gm3233	0	0	0	0	0	0	0
100041261	Gm3238	0	0	0	0	0	0	0
634517	#N/A	0	0	0	0	0	0	0
100041281	Gm3250	0	0	0	0	0.0663243	0	0
634504	Gm7137	0	0	0	0	0	0	0.0552302
675294	Gm9639	0	0	0	0	0	0	0
100503388	Gm19668	0	0	0	0	0	0	0
670880	Gm9507	0	0	0	0	0	0.0431557	0
100040299	Gm49918	0	0	0	0	0	0	0
100191037	Krtap10-4	0	0	0	0	0	0	0
544710	Krtap10-10	0	0.0618457	0	0	0	0	0
[truncated: 25,180 more rows]
