# Supplementary material for: The collateral activity of RfxCas13d can induce lethality in a RfxCas13d knock-in mouse model
Source: Genome Biol. 2023 Feb 1;24:20. doi: 10.1186/s13059-023-02860-w (PMC9893547; doi:10.1186/s13059-023-02860-w)
Supplement: Supplementary file 10 — Additional file 10: Table S8. Transcriptome profiles of HEK293T transfected of RfxCas13d, NeuN and crRNA (Linked to Response Fig. 8 of first revision). [file 13059_2023_2860_MOESM10_ESM.xlsx]

## Sheet: gene_fpkm(1)
Transcriptome profiles (FPKM) of WT HEK293T cells transfected of the plasmids encoding RfxCas13d, NeuN and crRNA
	RfxCas13d+NeuN+Rbfox3 crRNA 3			RfxCas13d+NeuN+Rbfox3 crRNA 5			RfxCas13d+NeuN+NT crRNA
Geneid	Rbfox3 crRNA 3 replicate 1	Rbfox3 crRNA 3 replicate 2	Rbfox3 crRNA 3 replicate 3	Rbfox3 crRNA 5 replicate 1	Rbfox3 crRNA 5 replicate 2	Rbfox3 crRNA 5 replicate 3	NT crRNA replicate 1	NT crRNA replicate 2	NT crRNA replicate 3
A1BG	1.011	1.196	1.192	1.832	1.932	1.71	0.769	1.243	1.207
A1BG-AS1	0.357	0.647	0.416	0.869	0.722	0.382	0.774	0.504	0.502
A1CF	0.06	0.145	0.083	0.042	0.008	0.068	0.218	0.066	0.112
A2M	0.075	0.091	0.058	0.032	0	0.016	0.085	0.071	0.077
A2M-AS1	0.124	0.12	0.128	0.105	0.134	0.177	0.075	0.117	0.042
A2ML1	0	0.035	0.019	0	0.058	0.031	0.016	0	0.037
A2MP1	0	0	0	0.201	0	0.136	0.072	0	0.081
A3GALT2	0.371	0	0	0.157	0.075	0	0.254	0.612	0.095
A4GALT	0.295	0.25	0.229	0.5	0.627	0.379	0.471	0.382	0.491
A4GNT	0	0.052	0.166	0	0	0	0.049	0.05	0.109
AA06	0	0	0	0	0	0	0	0	0
AAAS	37.099	42.545	38.42	42.874	36.04	39.719	44.25	43.53	41.997
AACS	7.175	7.228	7.672	7.983	7.531	7.03	6.899	7.612	6.957
AACSP1	0	0	0	0	0	0	0	0	0
AADAC	0	0	0	0	0	0	0	0	0
AADACL2	0	0	0	0	0	0	0	0	0
AADACL2-AS1	0	0	0	0	0	0	0	0	0
AADACL3	0	0	0	0	0	0	0	0	0
AADACL4	0	0	0	0	0	0	0	0	0
AADACP1	0	0	0	0	0	0	0	0	0
AADAT	16.201	16.711	17.053	16.686	16.706	15.621	13.375	14.549	14.333
AAGAB	39.752	41.736	38.027	38.138	42.508	40.586	49.997	50.032	45.338
AAK1	2.024	2.133	1.943	2.313	1.468	1.748	1.984	1.924	2.321
AAMDC	9.962	7.954	8.359	8.01	13.478	10.603	7.903	9.455	7.817
AAMP	97.664	100.114	108.896	108.498	123.213	115.557	90.127	92.826	79.964
AANAT	0.227	0.132	0.047	0.077	0.037	0.195	0.083	0.085	0.186
AAR2	19.338	19.981	20.915	21.071	18.987	16.203	21.173	20.322	21.449
AARD	0.083	0.241	0.343	0.351	0.336	0.32	0.379	0.43	0.255
AARS1	74.607	76.835	79.499	85.285	70.063	96.123	88.6	93.062	89.259
AARS2	17.795	19.466	18.736	19.808	15.043	17.775	15.691	17.996	16.373
AARSD1	0.216	0.418	0.298	0	0.116	0.123	0.131	0.136	0
AASDH	10.481	10.031	8.606	9.781	8.56	8.808	12.31	11.743	12.325
AASDHPPT	78.255	78.937	77.701	81.548	85.867	75.394	79.711	90.77	86.192
AASS	9.751	8.823	10.572	10.308	8.17	9.805	9.114	8.88	10.116
AATBC	0.165	0.26	0.321	0.315	0.017	0.248	0.132	0.175	0.148
AATF	66.461	62.28	60.862	64.159	70.268	83.71	54.513	58.016	51.017
AATK	0.483	0.384	0.339	0.307	0.433	0.311	0.929	0.666	0.724
ABALON	0.349	0.773	0.569	0.592	0.364	0.471	0.41	0.376	0.358
ABAT	1.512	1.012	1.05	0.9	0.573	0.8	0.764	1.016	1.367
ABCA1	0.237	0.344	0.34	0.348	0.148	0.196	0.483	0.636	0.532
ABCA10	0.06	0.116	0.031	0.089	0.121	0.09	0.055	0.071	0.123
ABCA11P	5.713	5.579	5.917	5.733	6.084	4.385	7.277	6.422	7.439
ABCA12	0.04	0.058	0.062	0.05	0.008	0.017	0.018	0.056	0.132
ABCA13	0	0.005	0	0	0	0	0	0	0
ABCA17P	0.317	0.241	0.094	0.231	0.312	0.136	0.083	0.171	0.046
ABCA2	4.092	3.95	4.072	4.048	2.766	3.529	3.841	3.683	4.283
ABCA3	3.265	3.022	3.367	3.157	1.677	2.357	5.045	4.093	5.714
ABCA4	0.039	0.038	0	0.011	0.021	0.011	0.012	0.012	0
ABCA5	2.521	2.256	2.871	2.349	2.138	2.309	2.211	2.735	2.56
ABCA6	0	0	0	0	0	0.077	0.033	0.034	0.11
ABCA7	3.094	4.02	3.608	3.2	3.305	3.825	3.068	2.626	2.568
ABCA8	0.032	0.046	0.016	0	0.026	0.014	0.058	0	0
ABCA9	0	0	0	0	0.012	0.051	0.054	0.028	0.046
ABCA9-AS1	0	0	0	0	0	0	0	0	0
ABCB1	0.808	0.782	1.058	1.006	0.667	1.075	0.753	0.916	0.709
ABCB10	29.358	33.193	30.479	31.469	36.874	26.591	31.653	35.707	32.367
ABCB11	0	0	0	0	0	0	0	0	0
ABCB4	0.263	0.339	0.204	0.278	0.213	0.131	0.38	0.598	0.56
ABCB5	0.012	0	0	0	0	0.053	0	0.012	0.013
ABCB6	4.43	4.905	3.828	5.131	4.488	5.166	5.006	5.885	6.362
ABCB7	13.166	13.044	14.084	14.676	13.316	12.728	14.364	13.611	14.113
ABCB8	6.478	5.494	6.439	7.138	5.243	5.419	7.016	6.822	6.468
ABCB9	1.796	2.349	1.835	2.344	1.689	1.998	2.283	2.264	2.51
ABCC1	10.63	12.127	11.462	11.247	8.675	8.517	13.415	13.51	13.992
ABCC10	3.623	3.424	3.875	4.15	2.409	3.122	3.728	3.173	3.865
ABCC11	0.257	0.179	0.118	0.121	0.173	0.159	0.117	0.296	0.277
ABCC12	0	0	0	0	0	0	0	0	0
ABCC13	0	0	0	0	0	0	0	0	0
ABCC2	0.785	1.267	1.033	0.942	0.834	1.122	1.628	1.834	1.842
ABCC3	0.066	0	0.017	0.028	0.027	0.112	0.045	0.031	0.067
ABCC4	11.254	11.348	12.078	10.152	8.238	8.73	10.596	10.332	11.382
ABCC5	8.617	8.443	7.379	7.905	5.746	7.006	8.062	8.205	8.619
ABCC5-AS1	0	0.196	0	0.172	0	0	0.185	0	0.207
ABCC6	0.919	0.989	0.74	0.692	0.896	0.686	1.275	1.251	1.272
ABCC6P1	1.255	0.405	0.686	0.473	0.649	0.449	0.923	0.591	0.571
ABCC6P2	1.603	0.776	1.107	1.132	1.297	1.604	0.488	0.503	0.547
ABCC8	0.271	0.377	0.386	0.431	0.22	0.32	0.588	0.591	0.503
ABCC9	0.034	0.033	0.046	0.029	0.018	0.01	0.02	0.011	0.011
ABCD1	1.527	1.328	1.555	1.645	1.446	2.242	2.577	2.366	2.411
ABCD2	0.196	0.117	0.094	0.115	0.098	0.078	0.152	0.085	0.031
ABCD3	41.72	39.197	37.766	38.827	40.387	34.905	38.238	38.34	39.663
ABCD4	13.072	12.541	13.327	14.555	14.563	17.58	16.299	15.717	15.618
ABCE1	90.084	88.522	94.127	87.946	87.763	85.964	81.444	84.711	81.692
ABCF1	0.351	0.39	0.421	0.466	0.342	0.574	0.455	0.327	0.412
ABCF2	9.755	8.894	10.559	11.163	12.259	10.652	9.905	9.369	9.106
ABCF3	13.635	12.775	13.104	13.802	14.067	16.435	11.356	12.538	11.762
ABCG1	0	0.102	0.218	0.246	0.149	0	0.385	0.174	0.405
ABCG2	1.257	1.15	0.82	0.919	1.338	1.019	0.975	0.957	0.793
ABCG4	0.74	0.647	0.569	0.526	0.734	0.307	0.262	0.99	0.733
ABCG5	0.138	0.233	0.071	0.146	0.167	0.03	0.126	0.065	0
ABCG8	0	0.064	0.014	0.034	0.064	0.034	0	0.012	0.014
ABHD1	0.201	0.194	0.554	0.51	1.083	0.918	0.977	0.63	0.411
ABHD10	35.614	31.704	31.402	31.419	37.825	33.307	27.626	27.557	27.198
ABHD11	7.411	7.634	7.675	7.085	8.536	9.006	5.163	5.998	4.815
ABHD11-AS1	0	0	0	1.021	0.325	0.172	0.367	0	0
ABHD12	17.025	15.539	17.763	15.894	19.114	16.089	22.879	21.056	19.549
ABHD12B	1.622	1.165	1.192	1.773	1.355	0.628	1.864	1.972	1.768
ABHD13	3.575	3.495	4.11	4.271	4.123	3.358	3.249	2.897	3.166
ABHD14A	4.187	2.673	5.997	3.322	5.696	3.439	5.533	4.197	5.381
ABHD14A-ACY1	0	0	0	0	0	0	0	0	0
ABHD14B	8.885	9.506	11.341	9.741	9.147	9.526	9.68	7.894	8.458
ABHD15	2.42	2.106	1.887	2.189	3.192	2.636	2.509	2.819	2.645
ABHD16A	0.064	0.073	0.048	0.074	0.09	0.055	0.069	0.055	0.114
ABHD16B	2.567	2.743	2.658	4.803	3.03	3.807	1.123	1.26	0.328
ABHD17A	9.911	11.868	11.957	12.813	19.31	15.599	16.889	16.557	14.749
ABHD17B	10.533	11.824	10.067	11.802	12.893	11.299	11.474	12.821	11.11
ABHD17C	10.297	11.291	11.331	10.021	13.088	13.111	16.384	15.235	13.425
ABHD18	4.357	4.302	4.191	4.734	4.29	3.833	4.025	3.942	3.749
ABHD2	8.612	9.514	8.919	8.939	5.55	6.565	8.337	8.469	10.249
ABHD3	7.911	6.84	7.636	6.866	10.754	5.995	7.54	7.598	6.526
ABHD4	4.542	3.957	4.077	4.17	3.952	3.377	5.531	5.849	5.425
ABHD5	4.904	4.416	4.563	4.736	4.864	4.447	3.867	4.166	4.272
ABHD6	3.089	4.246	5.214	3.91	4.384	3.86	5.19	6.073	5.154
ABHD8	1.395	2.296	2.264	2.522	2.635	3.151	4.46	5.39	2.857
ABI1	16.096	17.016	15.838	17.553	15.586	15.912	21.183	19.677	20.734
ABI2	14.288	14.868	13.937	13.794	12.246	12.649	14.121	14.989	16.326
ABI3	0	0.044	0.047	0	0	0.116	0.082	0	0
ABI3BP	0.105	0.102	0.054	0.145	0.276	0.056	0.204	0.445	0.134
ABITRAM	20.932	21.616	20.488	21.081	20.46	17.654	20.394	22.451	22.197
ABL1	10.727	11.534	11.828	12.202	6.821	8.844	10.572	10.368	11.93
ABL2	10.044	10.195	8.735	9.313	5.257	6.674	8.616	8.244	10.759
ABLIM1	11.369	10.708	10.594	10.39	8.432	8.519	6.038	6.08	7.509
ABLIM2	0.152	0.257	0.157	0.096	0.23	0.065	0.087	0.197	0.097
ABLIM3	0.428	0.197	0.274	0.328	0.214	0.21	0.168	0.173	0.334
ABO	0	0.014	0.031	0.013	0	0	0	0	0
ABR	3.743	3.752	3.582	3.902	2.738	3.414	4.829	4.044	5.171
ABRA	0.034	0.033	0	0.029	0	0.03	0.031	0.097	0.035
ABRACL	59.994	51.724	58.609	60.097	81.88	73.854	45.695	52.862	50.229
ABRAXAS1	3.384	3.756	3.201	3.536	3.049	2.806	2.39	2.295	2.309
ABRAXAS2	22.079	18.852	20.935	19.444	18.339	18.635	21.72	20.53	20.498
ABT1	30.882	30.674	31.113	28.793	36.566	33.464	39.373	38.673	36.472
ABTB1	0.798	1.318	0.924	0.876	1.521	1.047	1.029	1.018	1.443
ABTB2	2.594	2.099	2.506	2.805	1.551	1.976	2.688	2.536	2.438
ACAA1	11.471	13.417	12.721	13.486	12.959	15.332	13.226	12.969	11.254
ACAA2	17.267	17.091	17.479	16.336	22.487	22.216	19.208	20.825	18.176
ACACA	22.375	21.061	20.886	19.778	11.046	15.87	19.734	19.229	23.767
ACACB	3.812	3.592	3.801	3.703	2.191	3.252	4.37	4.155	5.46
ACAD10	4.124	4.53	5.039	4.299	3.3	4.253	5.48	5.828	5.313
ACAD11	0.16	0.221	0.142	0.367	0.258	0.176	0.437	0.387	0.303
ACAD8	12.211	11.11	10.948	11.7	13.271	10.696	9.26	11.993	13.826
ACAD9	21.956	20.15	23.095	20.476	20.146	20.846	18.759	21.792	21.099
ACADL	1.208	1.097	1.212	1.408	1.742	1.976	1.897	1.245	1.044
ACADM	57.788	60.478	63.805	59.419	64.266	58.955	60.995	61.255	56.528
ACADS	4.086	5.932	5.609	5.515	5.729	5.053	4.556	5.147	3.94
ACADSB	11.028	11.16	11.22	11.921	8.952	10.472	11.327	9.568	10.529
ACADVL	27.371	31.092	31.743	33.352	29.63	35.151	26.822	26.854	24.895
ACAN	0.042	0.041	0.055	0	0.009	0.027	0.087	0.08	0.033
ACAP1	0.227	0.476	0.157	0.353	0.367	0.195	0.242	0.249	0.116
ACAP2	9.721	9.552	9.679	10.245	7.835	8.188	10.137	10.407	10.952
ACAP3	9.239	8.628	10.424	10.947	9.282	10.287	10.747	10.686	10.381
ACAT1	91.196	90.729	99.377	85.819	112.22	108.363	102.214	109.528	103.432
ACAT2	59.611	59.518	56.17	55.504	67.242	62.223	40.675	49.824	35.505
ACBD3	43.245	39.423	41.3	41.426	41.157	42.093	36.614	39.995	38.44
ACBD3-AS1	0.646	2.085	2.899	3.102	1.046	0.739	0.787	1.217	0.22
ACBD4	0.927	0.695	0.65	0.836	0.678	0.872	1.256	1.409	0.918
ACBD5	5.759	5.943	5.632	6.106	5.771	5.044	5.996	5.268	5.895
ACBD6	40.838	41.804	44.042	41.512	53.384	48.258	44.003	46.088	38.123
ACBD7	2.254	1.964	2.276	3.2	2.691	2.586	2.496	2.974	2.077
ACBD7-DCLRE1CP1	0.191	0	0	0	0	0	0	0	0
ACCS	1.236	1.351	1.775	1.993	1.42	2.052	1.821	1.991	2.204
ACCSL	0	0	0	0	0	0	0	0	0
ACD	13.136	14.601	14.58	15.285	16.075	15.58	14.982	14.153	13.255
ACE	0.311	0.337	0.152	0.248	0.133	0.126	0.218	0.259	0.338
ACE2	0.423	0.435	0.109	0.403	0.257	0.385	0.41	0.348	0.135
ACER1	0	0	0	0	0	0.057	0	0	0
ACER2	0.959	1.161	0.852	1.829	1.303	0.999	1.189	1.485	1.719
ACER3	6.011	5.856	5.5	5.547	4.463	4.708	5.885	5.868	5.267
ACHE	0.676	0.419	0.392	0.665	0.613	0.719	0.543	0.586	0.554
ACIN1	116.173	114.954	109.733	114.824	105.583	141.625	104.865	98.682	103.786
ACKR1	0	0	0	0	0	0	0	0	0
ACKR2	0.032	0.154	0	0.054	0.026	0.054	0	0.15	0.325
ACKR3	0.047	0	0.049	0.04	0.038	0	0.086	0	0.097
ACKR4	0.705	0.683	1.191	0.409	0.39	0.35	0.475	0.28	0.836
ACLY	144.836	146.675	142.407	143.244	113.127	121.544	153.117	153.865	161.315
ACMSD	0.14	0	0	0.237	0	0.42	0	0.066	0.215
ACO1	9.09	8.373	8.632	8.682	7.917	8.206	6.923	7.664	8.623
ACO2	31.541	35.271	32.232	33.819	22.211	28.99	30.582	30.796	32.681
ACOD1	0	0	0	0	0	0	0	0	0
ACOT1	4.337	3.926	4.842	4.916	5.38	3.14	1.852	2.388	2.595
ACOT11	0.086	0.142	0.292	0.135	0.308	0.126	0.146	0.035	0.151
ACOT12	0	0	0	0	0	0	0	0	0.047
ACOT13	10.593	11.739	10.746	9.874	13.893	10.773	8.272	10.836	8.808
ACOT2	8.311	7.435	8.281	7.944	10.011	7.94	5.936	5.604	4.839
ACOT4	0.174	0	0	0	0.141	0.05	0.053	0	0
ACOT6	0.056	0.054	0	0	0.045	0	0	0	0
ACOT7	24.344	25.024	25.633	23.185	26.502	24.308	29.718	30.197	26.842
ACOT8	8.559	8.285	8.352	7.95	9.325	9.318	12.551	11.708	10.7
ACOT9	8.912	7.242	7.748	8.241	9.688	8.889	8.581	8.085	5.947
ACOX1	4.669	4.243	4.912	5.135	4.563	4.356	4.74	4.364	4.36
ACOX2	0.165	0	0.257	0.035	0.033	0	0	0	0
ACOX3	3.529	3.721	5.547	4.886	3.213	4.378	4.316	4.72	4.419
ACOXL	0.058	0.113	0	0.066	0.031	0	0.053	0.037	0.04
ACOXL-AS1	0.03	0	0	0	0.024	0.076	0	0	0
ACP1	98.856	98.131	108.752	97.105	110.848	99.464	119.269	119.096	114.532
ACP2	11.605	9.486	11.636	12.439	13.906	14.209	8.538	9.89	10.075
ACP3	0.101	0.073	0.261	0.107	0.122	0.194	0.092	0.047	0.155
ACP4	0.849	0.959	0.513	1.259	0.515	0.607	2.327	1.267	2.246
ACP5	0.392	0.142	0.152	0.083	0.278	0.126	0.09	0.462	0.151
ACP6	4.131	4.09	3.62	3.7	3.534	3.846	4.837	4.258	4.663
ACP7	0	0	0	0	0	0	0	0	0
ACR	0.266	0.193	0.206	0.169	0.108	0	0.303	0.375	0
ACRBP	0	0.386	0	0.042	0.04	0.043	0.091	0.282	0.204
ACRV1	0.392	0.712	1.016	0.416	0.318	0.547	0.941	1.433	1.758
ACSBG1	0.061	0.015	0.158	0.091	0.099	0.092	0.056	0.086	0.047
ACSBG2	0.477	0.33	0.459	0.318	0.414	0.468	0.156	0.225	0.349
ACSF2	4.623	3.641	3.327	3.652	4.091	4.436	4.651	3.765	2.888
ACSF3	3.649	3.629	3.779	3.924	4.235	3.869	4.925	5.534	5.029
ACSL1	7.449	7.753	8.523	7.516	6.92	5.461	8.54	8.791	9.696
ACSL3	22.414	21.515	21.519	20.84	20.54	16.143	27.034	27.135	27.828
ACSL4	19.795	17.869	20.021	18.674	17.635	19.956	19.801	22.34	22.744
ACSL5	0.1	0.073	0.078	0.021	0	0.086	0.16	0.142	0.103
ACSL6	1.388	1.397	1.224	1.537	1.168	0.778	1.017	1.256	1.294
ACSM1	0	0.041	0	0.071	0.068	0.036	0.153	0.355	0.257
ACSM2A	0	0	0	0	0	0	0	0	0
ACSM2B	0	0	0	0	0	0	0	0	0
ACSM3	0.77	0.643	0.254	0.474	0.34	0.57	0.383	0.461	0.609
ACSM4	0	0	0	0	0	0	0	0	0
ACSM5	0	0	0	0	0	0	0	0	0.031
ACSM6	0	0	0	0	0	0	0.051	0.052	0
ACSS1	5.953	5.9	5.162	4.624	4.513	5.653	4.811	4.897	5.297
ACSS2	5.027	4.952	5.514	4.738	5.585	5.153	4.862	4.344	4.293
ACSS3	0.54	0.501	0.384	0.429	0.282	0.357	0.555	0.636	0.564
ACTA1	3.888	1.604	3.036	3.024	3.302	2.843	7.8	7.146	8.026
ACTA2	3.362	3.661	3.59	3.116	3.486	4.911	7.627	6.533	7.26
ACTA2-AS1	0	0.09	0.048	0.039	0.075	0	0.127	0	0.428
ACTB	1295.78	1342.33	1337.69	1305.98	1415.12	1308.5	1149.06	1131	1070.34
ACTBL2	0.034	0	0.141	0	0	0.029	0	0	0.104
ACTC1	0.069	0.266	0	0.058	0.167	0.413	0.565	0.712	0.774
ACTG1	814.749	805.468	832.663	815.579	840.515	708.303	714.585	708.567	675.52
ACTG1P17	0.172	0.556	1.072	0.779	0.512	0.789	0.893	0.921	1.354
ACTG1P20	3.545	3.432	3.226	2.579	1.797	2.611	2.518	1.619	3.263
ACTG1P4	0.144	0.417	0.248	0.243	0.078	0	0.875	1.173	0.833
ACTG2	0	0	0.066	0.054	0.205	0.109	0.231	0	0.194
ACTL10	0.06	0	0.062	0	0	0	0.11	0.283	0
ACTL6A	38.173	39.923	39.179	36.394	45.299	36.38	37.133	37.619	34.139
ACTL6B	0.186	0.12	0.449	0.105	0.05	0.159	0.113	0.175	0.127
ACTL7A	0.064	0	0.264	0.054	0.052	0.055	0	0.18	0.065
ACTL7B	0.068	0.066	0.141	0.058	0.055	0.058	0.31	0.256	0
ACTL8	0.464	0.25	0.267	0.568	0.418	0.531	0.518	0.875	0.475
ACTL9	0	0	0	0	0	0	0	0	0
ACTN1	21.043	20.224	21.066	22.989	16.87	19.833	23.725	22.918	25.005
ACTN1-AS1	0	0	0	0.269	0	0	0.29	0	0
ACTN2	5.464	5.217	6.313	5.37	5.581	6.01	6.603	6.339	6.203
ACTN3	0.085	0.028	0.029	0.024	0.092	0.024	0.078	0.027	0.087
ACTN4	36.847	36.828	35.443	38.248	25.458	32.555	36.13	33.323	37.948
ACTR10	30.42	33.227	29.297	30.323	36.022	34.045	28.25	31.337	26.255
ACTR1A	54.432	61.426	61.826	57.809	61.982	74.694	68.712	68.293	65.859
ACTR1B	15.512	17.685	16.243	16.978	15.624	14.488	20.07	20.461	20.689
ACTR2	123.167	122.585	123.703	119.972	116.003	122.146	106.332	114.791	110.25
ACTR3	34.45	34.713	34.981	31.143	40.17	36.289	38.864	40.184	34.65
ACTR3-AS1	0.966	1.091	0	0	0.651	0.414	1.617	0.758	0
ACTR3B	12.889	11.549	13.802	13.187	14.76	12.15	15.16	16.241	15.646
ACTR3BP2	0	0	0	0	0	0	0	0	0
ACTR3BP5	0	0	0	0	0	0	0.053	0	0
ACTR3C	0.324	0.527	0.275	0.346	0.247	0.361	0.396	0.665	0.67
ACTR5	5.744	6.932	7.262	7.617	8.303	7.391	5.212	7.661	5.995
ACTR6	20.488	21.06	20.692	19.88	28.939	23.078	18.347	22.343	18.376
ACTR8	20.491	20.22	19.846	20.647	15.919	18.19	16.362	18.18	17.038
ACTRT1	0	0	0	0	0	0	0	0	0
ACTRT2	0	0	0	0	0	0	0	0	0
ACTRT3	2.618	2.038	1.179	2.121	1.658	1.952	1.663	2.734	1.573
ACVR1	2.472	2.609	2.56	2.378	2.632	2.56	2.4	3.315	2.85
ACVR1B	8.095	6.777	8.177	7.466	5.988	6.738	8.973	7.027	8.776
ACVR1C	0.262	0.315	0.348	0.267	0.323	0.27	0.163	0.208	0.183
ACVR2A	3.845	3.518	3.018	3.972	4.164	3.885	4.025	4.367	4.116
ACVR2B	9.495	9.503	9.9	9.774	6.23	8.877	8.083	8.627	10.447
ACVR2B-AS1	2.377	1.388	1.719	2.174	1.649	1.618	1.137	0.604	1.159
ACVRL1	0.267	0.043	0.254	0.132	0.036	0.172	0.142	0.105	0.091
ACY1	1.269	0.582	0.415	0.509	0.216	0.057	0.427	0.755	0.205
ACY3	0	0.201	0	0	0	0	0.063	0	0
ACYP1	17.378	16.723	20.089	18.577	23.142	22.011	11.626	9.995	9.412
ACYP2	3.349	3.606	3.89	2.785	4.687	3.92	1.058	1.032	0.961
ADA	11.947	9.972	13.383	10.175	13.814	17.045	9.853	9.246	9.361
ADA2	0.04	0.058	0.021	0	0.016	0	0.055	0.076	0.041
ADAD1	0	0	0	0	0	0	0	0	0
ADAD2	0	0	0	0	0	0	0	0	0.086
ADAL	5.182	3.785	4.293	4.507	4.051	4.679	4.321	4.882	4.724
ADAM10	6.196	5.643	6.426	6.534	5.47	5.862	8.053	7.386	9.236
ADAM11	3.437	3.925	3.858	4.325	3.349	3.301	3.722	3.025	3.688
ADAM12	0.021	0.021	0.067	0.009	0.009	0.028	0.088	0.01	0.033
ADAM15	13.435	13.576	14.874	15.528	14.946	15.019	17.66	16.577	14.128
ADAM17	9.819	9.693	10.415	10.263	7.44	8.645	9.402	11.024	13.684
ADAM18	0	0	0	0	0	0	0	0	0
ADAM19	1.392	1.248	1.836	1.763	1.364	1.471	1.445	1.422	1.8
ADAM2	0	0	0	0	0	0	0	0	0
ADAM20	0	0.033	0	0.058	0	0.059	0.031	0	0
ADAM20P1	0.282	0.091	0.162	0.133	0.279	0.322	0.286	0.648	0.448
ADAM21	0.179	0.104	0.149	0.243	0.174	0.154	0.197	0.372	0.257
ADAM21P1	0	0.135	0.096	0	0	0	0	0	0
ADAM22	3.689	3.277	3.071	3.234	2.297	2.552	2.538	2.572	2.905
ADAM23	3.838	4.369	3.401	3.875	2.876	3.459	3.588	3.362	3.73
ADAM28	0	0	0	0	0	0	0	0	0
ADAM29	0	0	0	0	0	0	0.025	0	0
ADAM30	0	0	0	0	0	0	0.145	0.03	0.13
ADAM32	0.418	0.371	0.324	0.619	0.282	0.119	0.763	0.623	0.392
ADAM33	0	0	0	0	0	0	0	0	0.024
ADAM3A	0	0	0	0	0	0	0	0	0
ADAM3B	0	0	0	0	0	0	0.092	0	0
ADAM5	0	0	0	0	0	0	0	0	0
ADAM6	0	0	0	0	0	0	0	0	0
ADAM7	0	0	0	0	0	0	0	0	0.029
ADAM8	1.719	1.58	1.207	2.148	1.462	1.7	3.406	3.048	2.297
ADAM9	29.501	27.236	28.709	27.679	26.009	24.352	30.36	28.055	29.941
ADAMDEC1	0	0	0	0	0	0	0	0	0
ADAMTS1	19.423	20.131	19.261	23.258	21.282	21.343	11.898	11.135	10.861
ADAMTS10	0.284	0.381	0.453	0.408	0.46	0.394	0.559	0.68	0.56
ADAMTS12	0	0.073	0.022	0.055	0.009	0	0.059	0.061	0.1
ADAMTS13	2.782	2.78	2.937	2.725	2.383	2.867	3.118	3.336	3.274
ADAMTS14	0.068	0.05	0.088	0.087	0	0.059	0.094	0.064	0.105
ADAMTS15	0.435	0.534	0.589	0.425	0.528	0.402	0.443	0.41	0.24
ADAMTS16	0	0.092	0.02	0.016	0.046	0	0.017	0	0
ADAMTS17	1.411	1.118	1.538	1.246	0.85	0.862	1.549	1.145	1.26
ADAMTS18	0.065	0.031	0.051	0.028	0.013	0.014	0.045	0.031	0.05
ADAMTS19	0.823	1.115	1.364	1.286	1.155	0.925	0.685	0.999	1.311
ADAMTS19-AS1	2.054	0.819	0.876	0.717	0.196	0.415	0.552	0.342	0.742
ADAMTS2	0.897	1.019	0.767	1.145	0.484	0.892	1.851	1.665	2.115
ADAMTS20	0.956	1.258	1.238	0.772	0.52	0.743	1.173	1.506	1.177
ADAMTS3	3.468	4.166	3.985	3.957	3.25	3.222	5.348	4.643	4.702
ADAMTS4	0.029	0.056	0.08	0.074	0.094	0.058	0	0.119	0.109
ADAMTS5	0.02	0.067	0.02	0.059	0.088	0.025	0.027	0.019	0
ADAMTS6	0.547	0.517	0.488	0.55	0.288	0.415	1.197	1.067	1.107
ADAMTS7	0.533	0.433	0.552	0.671	0.446	0.428	0.644	0.648	0.528
ADAMTS7P1	0.01	0	0	0	0	0	0.017	0	0
ADAMTS8	0.131	0	0.108	0.067	0.127	0.022	0.12	0.247	0.188
ADAMTS9	1.956	1.544	1.768	1.499	1.049	1.208	1.547	1.479	2.015
ADAMTS9-AS1	0.072	0.047	0.025	0.061	0	0.041	0.022	0.046	0.049
ADAMTS9-AS2	0	0	0	0	0	0	0.039	0	0
ADAMTSL1	0.048	0.058	0.037	0.041	0.01	0.01	0.022	0.056	0.086
ADAMTSL2	0	0	0	0	0	0	0	0	0
ADAMTSL3	0.351	0.276	0.215	0.187	0.179	0.145	0.249	0.416	0.505
ADAMTSL4	0.73	0.582	0.578	0.819	0.243	0.461	0.608	0.405	0.638
ADAMTSL4-AS1	0.367	0.532	0.285	0.621	0	0.629	0.921	0.345	0.469
ADAMTSL5	0.682	0.429	0.565	0.26	0.524	0.468	0.56	0.771	0.349
ADAP1	1.909	3.135	2.648	2.369	2.621	2.719	3.891	4.271	4.153
ADAP2	2.984	2.317	2.072	2.668	2.23	2.335	2.665	1.916	1.679
ADAR	56.494	56.106	58.255	58.57	36.901	41.278	41.945	43.945	50.041
ADARB1	3.994	3.891	3.816	4.29	3.253	3.978	4.518	4.855	5.381
ADARB2	0	0.022	0	0	0	0	0	0	0
ADARB2-AS1	0	0	0	0	0	0	0	0	0
ADAT1	6.842	6.53	6.687	7.182	3.839	5.497	7.785	8.288	9.891
ADAT2	8.896	9.151	8.542	8.882	7.693	7.869	7.046	7.831	8.925
ADAT3	9.681	12.188	11.133	13.186	13.364	12.124	4.177	5.82	2.067
ADCK1	2.606	2.522	2.999	2.556	2.402	3.042	3.658	2.887	2.569
ADCK2	11.253	11.25	11.387	9.973	12.841	11.741	13.781	15.434	12.918
ADCK5	1.02	2.068	1.559	1.646	1.808	2.332	1.818	1.235	1.193
ADCY1	3.214	3.364	3.344	3.295	1.638	2.608	3.837	3.685	4.695
ADCY10	0.177	0.171	0.274	0.389	0.229	0.288	0.403	0.432	0.705
ADCY10P1	1.684	1.086	1.27	1.286	1.262	1.391	0.835	0.96	1.064
ADCY2	0	0	0	0	0	0	0	0	0
ADCY3	9.877	9.17	10.228	10.725	5.79	7.123	10.736	10.769	12.821
ADCY4	0	0.025	0	0.022	0	0.044	0	0.072	0.052
ADCY5	0.349	0.323	0.33	0.296	0.27	0.221	0.444	0.543	0.746
ADCY6	5.38	5.736	5.62	5.973	4.418	4.2	5.312	5.054	6.003
ADCY6-DT	1.371	0.332	1.065	0.436	1.11	0.882	0	0.808	0.351
ADCY7	1.197	0.869	1.1	1.446	0.921	0.911	1.367	0.973	1.563
ADCY8	0	0	0	0	0	0	0	0	0
ADCY9	5.297	5.185	4.425	4.841	2.688	3.614	5.522	5.506	7.348
ADCYAP1	0	0	0	0.025	0	0	0	0	0
ADCYAP1R1	0.819	0.888	1.053	1.34	1.028	0.714	1.25	1.636	1.431
ADD1	25.357	23.469	24.388	22.235	21.163	22.815	30.962	30.097	33.359
ADD2	5.303	5.322	5.413	5.838	3.983	5.757	6.362	6.427	6.819
ADD3	21.031	20.996	20.64	20.991	20.456	20.253	23.191	24.358	24.501
ADD3-AS1	0.148	0.215	0.615	0.314	0.661	0.191	0.136	0.419	0.38
ADGB	0	0	0	0	0	0	0	0	0
ADGRA1	0	0	0	0.056	0	0	0	0	0
ADGRA1-AS1	0	0	0	0	0	0	0	0	0
ADGRA2	1.299	1.138	1.374	1.391	0.753	1.056	1.436	1.276	1.806
ADGRA3	8.404	8.074	10.443	7.841	6.281	6.033	7.94	7.937	8.497
ADGRB1	1.01	0.779	0.817	1.016	0.587	1.096	1.052	1.189	1.001
ADGRB2	3.985	4.484	3.215	4.122	3.05	3.204	4.776	5.178	5.235
ADGRB3	1.248	1.117	1.47	1.136	0.644	0.869	1.51	1.748	1.389
ADGRD1	0.035	0.017	0.054	0.044	0.028	0.015	0.016	0.016	0.035
ADGRD1-AS1	0	0	0	0	0	0	0	0	0
ADGRE1	0	0.029	0	0	0	0	0.081	0	0
ADGRE2	0.112	0.014	0.159	0.047	0.023	0.12	0.026	0.066	0.043
ADGRE3	0	0	0	0	0	0	0.036	0	0
ADGRE4P	0	0	0	0	0	0.06	0	0	0
ADGRE5	1.958	2.817	2.648	2.189	1.805	1.82	2.807	2.204	2.729
ADGRF1	0	0	0	0	0	0	0	0.03	0
ADGRF2	0	0	0.016	0	0.012	0	0.027	0	0.015
ADGRF3	0.386	0.732	0.539	0.413	0.476	0.677	0.153	0.127	0.155
ADGRF4	0	0	0	0	0.098	0.026	0.055	0.086	0.218
ADGRF5	0	0	0.016	0	0	0	0.029	0	0
ADGRF5-AS1	0	0	0	0	0	0	0	0	0
ADGRG1	0.019	0.019	0.02	0.049	0.016	0	0.036	0.018	0
ADGRG2	0.235	0.208	0.426	0.481	0.443	0.487	0.59	0.572	0.641
ADGRG3	0	0.07	0	0	0.029	0	0.033	0	0.037
ADGRG4	0	0	0	0	0.031	0	0.009	0	0.01
ADGRG5	0	0	0	0.063	0	0.064	0.023	0	0
ADGRG6	0.941	1.162	0.933	1.11	0.652	0.737	1.109	0.771	1.048
ADGRG7	0	0	0	0	0	0	0.027	0	0
ADGRL1	13.055	12.824	13.143	13.814	10.684	12.351	15.62	14.698	15.611
ADGRL2	12.649	12.798	12.528	13.046	8.855	8.055	12.404	13.346	14.633
ADGRL3	1.307	0.978	1.244	1.317	0.869	1.109	1.336	1.199	1.577
ADGRL3-AS1	0	0	0	0	0	0	0	0	0
ADGRL4	0.027	0	0.028	0	0	0	0	0	0.082
ADGRV1	1.729	1.556	1.544	1.539	0.841	0.862	1.965	2.095	2.511
ADH1A	0	0	0	0	0	0	0.179	0.123	0.334
ADH1B	0	0	0.047	0	0	0	0	0	0
ADH1C	0	0	0.068	0	0	0	0	0	0
ADH4	0	0.085	0	0.037	0	0.227	0	0	0.045
ADH5	66.239	62.522	67.04	62.927	76.461	64.251	54.899	62.542	58.79
ADH6	0.191	0.264	0.226	0.162	0.044	0.234	0.374	0.36	0.056
ADH7	0	0	0	0	0	0	0	0	0
ADHFE1	0.578	0.886	0.349	0.857	0.546	1.199	1.584	2.134	2.22
ADI1	30.785	30.032	32.054	27.641	33.442	33.197	24.44	24.776	22.232
ADIG	0	0	0	0	0	0	0	0.116	0
ADIPOQ	0	0	0	0	0	0.018	0	0	0
ADIPOQ-AS1	0	0	0	0	0	0	0	0	0
ADIPOR1	54.599	55.695	59.953	57.954	53.296	44.78	63.43	64.218	64.482
ADIPOR2	27.042	25.224	25.877	27.001	23.098	25.608	27.143	26.698	27.638
ADIRF	0	0	0	0	0	0	0	0	0
ADK	32.513	28.871	31.655	26.131	36.621	29.825	28.591	29.312	25.711
ADM	29.917	30.437	32.894	40.937	46.728	52.631	16.451	14.933	15.118
ADM2	0.111	0	0.069	0.038	0.036	0	0.101	0.042	0.091
ADM5	3.238	3.7	1.77	3.391	3.567	2.391	2.669	2.923	2.348
ADNP	23.006	22.467	22.752	22.325	17.384	18.224	25.905	25.491	27.294
ADNP-AS1	2.671	1.605	1.813	1.639	1.417	2.449	0.757	1.302	1.132
ADNP2	10.775	11.607	10.835	12.548	9.69	9.084	11.203	11.124	12.087
ADO	15.736	17.652	17.473	16.394	17.642	13.822	13.84	14.611	14.894
ADORA1	0.508	0.289	0.186	0.506	0.652	0.666	0.436	0.225	0.367
ADORA2A	0	0.094	0.034	0.138	0	0.028	0.059	0.184	0.333
ADORA2A-AS1	0.071	0.114	0.147	0.12	0.038	0.101	0.129	0.222	0.242
ADORA2B	6.096	6.486	4.957	7.172	6.973	6.482	6.212	6.645	4.642
ADORA3	0	0.05	0	0	0	0	0	0	0
ADPGK	23.768	23.886	25.416	26.215	24.06	21.801	21.798	23.281	22.574
ADPGK-AS1	0.487	0.168	0.216	0.177	0.338	0.358	0.127	0.033	0.107
ADPRH	0	0.025	0	0.065	0.021	0.066	0.024	0.073	0.158
ADPRHL1	2.029	1.494	1.599	1.532	2.214	2.081	2.014	3.242	2.122
ADPRM	3.343	2.457	4.937	4.459	3.959	4.885	4.127	3.908	3.486
ADPRS	18.695	16.537	20.612	23.396	22.813	22.35	24.586	21.407	17.137
ADRA1A	0	0	0	0	0	0	0	0	0
ADRA1B	0	0.037	0.196	0.064	0.123	0.13	0.173	0.178	0.078
ADRA1D	0.065	0	0	0	0	0	0	0	0
ADRA2A	0.074	0	0.025	0	0.02	0	0.045	0	0
ADRA2B	0.052	0.025	0.08	0.022	0.021	0.088	0.047	0.049	0
ADRA2C	2.527	2.618	4.178	4.17	4.45	3.651	4.737	4.303	3.495
ADRB1	0.25	0.393	0.485	0.106	0.253	0.214	0.171	0.412	0.32
ADRB2	0.558	0.36	0.722	0.867	0.678	0.678	0.595	0.394	0.571
ADRB3	0	0	0	0	0	0	0	0	0
ADRM1	83.612	86.026	87.254	92.108	99.719	97.585	103.962	97.578	92.167
ADSL	41.933	42.621	38.931	41.868	48.65	44.338	38.5	41.062	38.006
ADSS1	1.021	0.473	1.287	0.564	1.042	0.647	1.054	0.502	0.818
ADSS2	62.776	59.712	61.67	65.02	75.22	64.944	50.444	54.882	48.074
ADTRP	0	0	0	0.087	0	0	0.047	0	0
AEBP1	0.185	0.18	0.168	0.196	0.038	0.099	0.191	0.218	0.095
AEBP2	12.67	11.724	11.289	12.073	14.318	12.576	13.754	13.619	13.346
AEN	35.336	35.909	35.409	44.637	39.359	34.445	40.995	44.127	44.973
AFAP1	3.355	3.488	3.519	3.494	1.804	2.153	2.52	2.773	3.157
AFAP1-AS1	0	0.027	0.014	0.012	0	0	0	0	0
AFAP1L1	1.345	1.435	1.409	1.619	1.658	1.455	1.298	1.512	2.222
AFAP1L2	0.084	0.386	0.239	0.214	0.255	0.288	0.326	0.079	0.323
AFDN	25.248	25.383	24.877	25.258	16.772	20.107	22.837	23.161	26.466
AFDN-DT	0.822	0.398	0.511	0.836	0.898	0.458	0.676	0.31	0.715
AFF1	6.379	6.42	6.475	6.655	4.143	5.128	5.255	4.961	6.31
AFF1-AS1	1.221	1.276	0.86	0.496	0.751	0.461	1.07	0.368	0.75
AFF2	0.089	0.04	0.113	0.052	0.022	0.018	0.094	0.045	0.084
AFF3	1.284	1.544	1.251	1.32	1.085	0.891	1.483	1.156	1.72
AFF4	18.265	18.692	17.111	17.553	10.664	14.411	15.853	16.458	19.045
AFG1L	2.446	2.094	2.474	1.658	2.193	2.291	1.89	2.411	1.656
AFG3L1P	10.025	9.727	10.231	9.752	8.409	11.959	10.333	10.821	10.711
AFG3L2	28.401	26.24	28.945	29.388	26.417	27.454	26.898	31.685	26.829
AFM	0	0	0	0	0	0	0	0	0
AFMID	10.201	10.129	11.065	11.661	12.669	9.541	9.838	8.948	10.668
AFP	0	0	0.04	0	0.032	0	0	0.147	0.04
AFTPH	8.859	8.357	9.385	8.71	8.484	8.778	9.717	10.747	12.6
AGA	10.251	9.879	9.821	9.987	11.952	11.504	11.672	12.339	9.524
AGAP1	4.311	4.31	4.672	4.351	2.715	3.227	4.788	5.167	5.308
AGAP1-IT1	0	0	0	0.364	0.116	0	0.261	0.404	0.146
AGAP10P	0.377	0.973	0.521	0.533	0.509	0.162	0.804	0.651	0.579
AGAP11	0.64	0.516	0.663	0.836	0.669	0.549	0.56	0.603	0.765
AGAP12P	0.133	0.516	0.368	0.226	0.18	0.114	0.162	0.335	0.091
AGAP2	0.172	0.111	0.312	0.194	0.116	0.271	0.131	0.162	0.117
AGAP2-AS1	0.434	0.66	0.128	0.578	0.151	0.692	0.34	0.175	0.191
AGAP3	15.828	16.645	17.623	17.565	17.688	21.678	20.077	19.209	16.304
AGAP4	0.131	0.19	0.305	0.056	0.212	0.084	0.269	0.34	0.168
AGAP5	0.078	0	0	0.066	0	0.134	0.393	0.221	0.08
AGAP6	0.547	0.412	0.504	1.031	0.492	0.652	0.889	0.831	0.996
AGAP7P	0.434	0.306	0.286	0.267	0.16	0.406	0.432	0.297	0.687
AGAP9	0	0.039	0.021	0.017	0	0.051	0.036	0	0.02
AGBL1	0	0	0	0	0	0	0	0	0
AGBL1-AS1	0	0	0	0	0	0	0	0	0
AGBL2	0.265	0	0	0.022	0	0.023	0	0.025	0
AGBL3	1.84	2.039	1.538	2.097	2.804	1.97	2.098	2.044	1.897
AGBL4	0	0	0	0	0	0.026	0	0	0
AGBL4-AS1	0	0	0	0	0	0	0	0	0
AGBL4-IT1	0	0	0	0	0	0	0	0	0
AGBL5	20.637	21.577	23.226	24.289	19.579	18.794	26.624	25.652	25.264
AGBL5-AS1	0.467	0	0	0.198	0	0	0	0.22	0.717
AGER	0.007	0	0.038	0.031	0.078	0.057	0.081	0.063	0.03
AGFG1	11.206	10.142	10.952	11.558	8.348	8.791	11.405	13.056	13.163
AGFG2	1.498	1.354	0.898	1.336	1.164	1.149	1.206	1.485	1.715
AGGF1	18.871	18.799	17.243	19.074	17.192	16.604	18.085	17.501	18.063
AGK	30.307	28.528	29.684	29.432	25.39	23.088	33.801	32.416	34.627
AGL	15.139	15.592	14.726	14.543	12.464	14.359	13.792	14.252	16.414
AGMAT	0.89	1.158	1.525	1.222	1.043	0.763	1.009	0.723	0.88
AGMO	0	0	0	0.065	0	0	0	0	0
AGO1	8.541	9.438	8.924	9.002	4.955	7.992	6.859	6.409	8.547
AGO2	12.786	12.881	13.343	12.417	6.636	8.824	14.328	14.051	19.252
AGO3	3.391	3.456	3.027	3.324	2.338	2.735	3.613	3.432	4.421
AGO4	4.646	4.297	3.141	4.68	2.946	3.465	4.585	5.022	5.219
AGPAT1	0.461	0.438	0.416	0.394	0.548	0.562	0.645	0.721	0.559
AGPAT2	22.238	17.065	17.558	20.769	26.799	22.024	17.447	19.909	15.471
AGPAT3	9.069	9.048	9.103	8.264	7.329	8.114	10.652	10.7	11.584
AGPAT4	4.976	5.432	5.178	5.03	4.6	5.307	6.658	5.886	6.506
AGPAT4-IT1	0.359	0.894	0.584	0.391	0.166	0.308	0.141	0.387	0.893
AGPAT5	13.373	13.822	13.661	14.268	14.892	12.824	23.083	24.856	22.049
AGPS	22.209	21.22	21.699	22.224	18.67	18.953	20.703	20.643	21.004
AGR2	0.336	0	0.058	0	0	0.384	0.511	0.316	0.344
AGR3	0.129	0	0	0	0	0.221	0	0.242	0
AGRN	5.251	5.536	6.384	6.197	5.018	5.469	6.272	5.908	5.723
AGRP	0.191	0.369	0	0	0.154	0	0	0	0.39
AGT	0	0	0	0.038	0	0.039	0	0.085	0.092
AGTPBP1	22.702	22.663	19.783	21.984	18.34	21.554	24.229	25.548	26.732
AGTR1	0.332	0.429	0.421	0.845	0.538	0.824	0.337	0.452	0.492
AGTR2	0	0	0	0	0	0	0	0	0
AGTRAP	15.729	18.385	15.982	18.358	18.616	11.837	22.157	19.503	15.799
AGXT	0.033	0	0	0	0	0	0	0	0
AGXT2	0.086	0	0	0	0	0	0	0.04	0.175
AHCTF1	13.148	11.937	11.784	12.117	11.133	10.703	13.299	13.798	15.54
AHCTF1P1	8.405	8.313	8.916	8.087	4.628	6.158	8.334	8.405	10.189
AHCY	77.928	74.296	77.062	74.255	78.434	88.363	89.105	88.54	85.072
AHCYL1	33.74	35.046	32.25	33.87	29.366	31.236	42.86	42.667	43.544
AHCYL2	6.564	5.471	6.279	5.956	4.661	5.2	5.586	5.864	6.262
AHDC1	1.803	1.548	2.032	2.525	1.718	1.845	2.098	1.931	2.128
AHI1	6.596	7.006	6.695	6.652	4.972	5.62	7.796	7.521	8.725
AHNAK	5.647	5.798	5.559	4.885	2.089	3.823	2.67	3.11	3.841
AHNAK2	0.263	0.29	0.23	0.171	0.109	0.195	0.25	0.292	0.492
AHR	2.845	2.798	2.552	2.526	2.339	1.683	2.376	2.279	2.258
AHRR	5.436	5.392	5.213	5.687	3.028	4.202	6.942	7.398	6.476
AHSA1	163.665	167.342	168.613	159.227	184.998	181.585	199.311	200.321	182.005
AHSA2P	7.532	8.598	7.84	8.107	7.205	9.74	8.564	8.942	7.419
AHSG	0	0	0	0	0	0.052	0	0	0
AHSP	0	0	0	0	0	0	0	0	0
AICDA	0	0	0	0	0	0	0	0	0
AIDA	9.449	10.63	10.348	11.144	10.8	10.432	10.495	10.737	10.196
AIF1	0	0	0	0	0	0	0	0	0
AIF1L	9.559	9.045	9.482	8.759	8.106	9.834	10.373	9.689	10.39
AIFM1	66.359	66.946	65.487	63.452	68.549	65.808	65.429	65.106	61.27
AIFM2	0.234	0.481	0.454	0.223	0.52	0.476	0.667	0.606	0.538
AIFM3	0.358	0.308	0.453	0.236	0.064	0.205	0.291	0.412	0.041
AIG1	5.006	5.007	4.753	4.359	5.722	5.047	5.273	5.204	5.38
AIM2	0	0	0	0	0	0	0	0	0
AIMP1	30.702	31.851	28.83	29.258	36.171	30.751	28.617	28.278	27.682
AIMP2	26.378	28.901	31.391	28.078	30.738	27.773	30.584	28.226	28.553
AIP	26.057	24.774	24.999	24.545	34.365	33.922	36.179	31.217	28.707
AIPL1	0	0	0	0	0	0	0	0.048	0
AIRE	0	0	0	0	0	0	0	0	0
AIRN	0	0	0	0.037	0	0	0	0	0
AJAP1	0	0	0	0	0	0	0	0	0
AJM1	0.328	0.519	0.587	0.505	0.41	0.205	0.354	0.786	0.824
AJUBA	3.877	4.394	4.306	4.97	4.91	4.324	5.118	4.864	4.668
AK1	13.352	14.755	13.748	12.164	18.147	18.106	14.661	16.143	12.563
AK2	67.737	70.46	68.026	66.825	70.392	68.45	72.319	68.828	71.128
AK3	15.124	16.899	15.466	16.326	19.289	16.057	19.133	19.719	17.895
AK4	12.284	10.976	12.131	11.813	12.153	11.757	15.108	16.72	17.227
AK5	0.05	0.29	0.491	0.233	0.283	0.278	0.296	0.4	0.332
AK6	34.092	30.899	30.591	32.7	44.303	35.871	21.659	24.938	20.269
AK7	1.047	0.836	0.867	0.554	0.783	1.212	1.386	1.232	1.714
AK8	0.837	0.682	0.684	0.522	0.855	0.831	1.327	1.286	1.082
AK9	0.516	0.978	0.919	0.761	0.463	0.674	1.179	1.259	1.138
AKAIN1	0	0	0	0	0	0	0	0	0
AKAP1	24.117	27.147	25.382	26.539	22.033	21.424	20.179	19.743	20.782
AKAP10	8.545	8.496	9.186	8.972	8.664	7.409	11.494	13.039	11.387
AKAP11	13.247	12.294	12.747	13.197	8.132	10.368	10.838	12.075	14.189
AKAP12	20.946	19.211	17.87	18.426	13.06	18.203	18.827	18.579	21.64
AKAP13	6.66	5.866	7.547	6.163	3.003	6.167	6.114	5.538	7.289
AKAP14	0	0.185	0.198	0.487	0	0	0	0	0.098
AKAP17A	0.015	0.07	0.045	0.025	0.012	0.037	0	0.041	0.03
AKAP3	0.852	0.742	0.529	0.939	0.828	0.828	1.427	1.231	1.308
AKAP4	0	0	0.033	0	0	0	0	0	0
AKAP5	1.771	1.644	1.895	1.737	1.623	1.846	2.915	3.6	3.387
AKAP6	0.456	0.466	0.532	0.446	0.267	0.348	0.342	0.376	0.558
AKAP7	3.666	3.143	3.66	3.238	4.254	3.883	3.469	3.766	4.16
AKAP8	21.844	19.539	21.254	21.035	21.309	22.515	23.428	24.365	21.859
AKAP8L	32.457	31.376	32.458	33.061	35.778	41.593	48.359	44.88	43.279
AKAP9	9.66	9.667	9.917	9.301	5.231	7.476	8.37	9.065	11.128
AKIP1	17.938	13.546	17.655	16.871	24.095	22.915	21.088	19.957	18.69
AKIRIN1	55.184	54.293	51.341	58.155	59.017	40.849	69.838	71.949	71.617
AKIRIN2	54.69	54.585	54.721	59.23	65.243	60.042	74.577	66.659	62.956
AKNA	0.354	0.368	0.328	0.536	0.287	0.304	0.566	0.751	1.024
AKNAD1	0	0.085	0	0	0	0	0.027	0.028	0.03
AKR1A1	28.671	32.349	28.51	30.61	40.136	36.089	32.333	37.15	29.598
AKR1B1	99.168	104.423	100.83	93.897	119.538	112.818	99.429	105.339	93.621
AKR1B10	0.176	0.057	0.121	0.199	0.095	0	0.107	0	0.18
AKR1B15	0	0	0.029	0	0	0	0	0	0.029
AKR1C1	0.029	0.014	0.03	0.049	0.023	0.025	0.04	0.068	0.015
AKR1C2	0.069	0	0.024	0	0.018	0.078	0.063	0.086	0.047
AKR1C3	0.147	0	0.051	0.083	0.04	0.042	0.223	0.138	0.3
AKR1C4	0	0	0	0	0	0	0	0	0
AKR1C6P	0	0	0	0	0	0	0	0	0
AKR1C8P	0	0	0	0	0	0	0	0	0
AKR1D1	0	0	0.11	0	0.029	0	0	0	0
AKR1E2	0	0	0	0	0	0	0	0	0
AKR7A2	17.224	16.813	19.227	19.48	19.341	17.044	16.095	16.672	14.998
AKR7A2P1	0.932	1.111	1.634	0.851	0.174	0.492	0.131	0.811	1.322
AKR7A3	1.172	1.589	1.538	0.927	0.063	1.14	1.642	1.62	1.04
AKR7L	1.246	1.868	1.874	2.078	2.148	2.242	1.909	2.197	1.605
AKT1	29.565	30.567	29.802	30.715	28.701	26.235	31.452	29.285	30.357
AKT1S1	30.51	29.075	30.551	31.708	29.725	29.85	34.952	26.843	29.426
AKT2	18.705	19.191	18.397	20.923	14.993	18.247	23.393	23.264	23.445
AKT3	13.94	13.857	14.839	14.318	10.308	12.978	18.18	17.692	21.252
AKTIP	3.707	3.148	3.368	2.724	5.969	4.736	4.179	5.844	4.995
ALAD	6.795	6.265	7.51	6.987	7.217	6.128	8.045	8.426	7.809
ALAS1	28.894	29.205	31.367	33.639	30.565	30.862	24.442	21.347	21.61
ALAS2	0.139	0.18	0.048	0.079	0	0.239	0.297	0.306	0.19
ALB	0.083	0.443	0.387	0.458	0.303	0.178	0.797	1.645	1.319
ALCAM	14.066	12.445	13.284	13.602	11.457	13.435	11.101	11.832	12.321
ALDH16A1	7.876	7.505	9.013	8.465	8.508	8.7	8.732	8.373	6.808
ALDH18A1	77.549	72.853	76.063	74.532	68.461	70.124	69.732	79.961	74.527
ALDH1A1	0.045	0.044	0	0.154	0	0	0.041	0.171	0.139
ALDH1A2	19.427	19.99	19.644	17.412	14.321	15.548	24.844	22.747	25.553
ALDH1A3	0.63	0.636	0.34	0.325	0.443	0.399	0.775	0.619	0.505
ALDH1B1	32.661	33.953	32.069	34.401	35.043	32.266	29.455	32.456	27.301
ALDH1L1	0	0.028	0.03	0	0.023	0	0.105	0	0
ALDH1L1-AS1	0	0	0	0	0	0	0.397	0	0
ALDH1L1-AS2	0	0	0	0	0	0	0	0	0
ALDH1L2	10.382	11.98	10.791	11.354	6.519	9.146	9.236	9.119	12.579
ALDH2	3.994	4.106	4.444	4.461	4.832	4.081	4.808	4.82	5.075
ALDH3A1	0.448	0.52	0.417	0.152	0.544	0.538	0.654	0.591	0.504
ALDH3A2	17.059	17.896	17.326	18.088	17.922	15.335	17.034	16.911	16.432
ALDH3B1	1.061	0.685	0.566	0.708	0.598	0.993	0.558	0.212	0.296
ALDH3B2	0	0	0	0	0	0	0	0	0
ALDH4A1	4.164	3.594	3.296	3.978	3.713	4.049	4.941	4.622	4.887
ALDH5A1	10.379	10.615	8.618	10.086	9.01	9.265	8.304	8.982	9.271
ALDH6A1	3.849	4.282	3.917	4.492	3.157	3.374	4.225	3.595	4.027
ALDH7A1	18.695	17.286	18.783	18.155	20.455	19.283	20.404	20.562	19.588
ALDH8A1	1.124	0.979	1.087	0.857	1.122	0.997	1.746	2.295	1.65
ALDH9A1	55.544	60.34	56.287	58.456	62.359	53.686	48.68	52.91	47.614
ALDOA	8.68	9.522	9.288	10.215	8.625	9.802	17.285	12.289	10.786
ALDOB	0.353	0.114	0	0.166	0.095	0.135	0.287	0.407	0.362
ALDOC	6.32	3.602	5.015	5.055	4.493	5.775	7.066	6.622	7.679
ALG1	4.921	5.74	4.55	5.635	6.121	5.621	5.7	5.225	4.129
ALG10	7.697	7.45	7.599	7.019	5.649	6.574	5.063	5.838	7.212
ALG10B	5.727	5.424	4.903	6.077	4.36	3.931	3.849	4.256	4.673
ALG11	1.532	1.68	1.783	1.496	1.145	1.189	1.386	1.333	1.359
ALG12	5.648	5.433	5.37	5.39	4.312	3.897	5.679	4.784	5.709
ALG13	17.634	15.999	17.088	16.128	14.884	15.869	17.344	16.39	18.31
ALG14	2.533	1.807	2.435	2.471	3.218	2.484	2.027	1.892	1.673
ALG14-AS1	0.087	0	0	0.073	0	0.149	0.079	0	0
ALG1L	4.331	3.593	5.339	5.941	5.842	3.892	3.767	3.595	2.956
ALG1L2	0.294	0.095	0	0.332	0.159	0	0	0	0
ALG1L9P	0.515	0.214	0.585	0.499	0.079	0.126	0.202	0.208	0.427
ALG2	17.285	14.81	15.116	17.44	16.451	17.736	11.927	9.62	10.879
ALG3	17.657	18.277	19.66	21.707	18.752	16.414	19.481	13.318	15.778
ALG5	53.43	48.841	47.203	45.338	62.061	50.993	54.016	56.802	50.329
ALG6	26.6	24.973	24.736	24.863	27.079	24.531	22.022	21.131	19.773
ALG8	52.798	54.639	54.621	56.326	53.846	45.239	62.798	61.345	65.765
ALG9	4.311	4.376	4.302	4.186	3.84	3.934	3.985	4.976	4.709
ALK	0	0	0	0.037	0.023	0	0	0.027	0.044
ALKAL1	5.998	5.564	5.867	6.282	6.271	8.646	6.695	5.494	5.202
ALKAL2	0.16	0.155	0.415	0.34	0.13	0.482	0.586	0.227	0.328
ALKBH1	12.69	12.177	13.634	12.581	11.247	12.703	12.825	11.473	13.478
ALKBH2	42.685	39.397	44.534	40.807	58.115	53.897	35.432	35.88	32.896
ALKBH3	20.114	16.552	21.403	21.629	23.598	22.95	16.964	19.356	17.443
ALKBH3-AS1	0.592	0.191	0.357	0.836	0.439	0.127	0.315	0.093	0.252
ALKBH4	7.554	8.325	7.493	8.676	10.534	8.782	7.314	9.003	6.569
ALKBH5	39.666	41.073	38.805	43.472	37.07	32.14	45.591	42.415	41.039
ALKBH6	12.548	15.904	13.463	19.124	17.609	15.332	15.005	15.65	10.721
ALKBH7	13.413	15.163	14.195	11.78	22.664	18.895	12.16	10.147	10.524
ALKBH8	14.595	14.014	13.663	14.048	13.835	14.141	11.281	11.044	10.925
ALLC	0.528	0.702	0.205	0.224	0.267	0.339	0.783	0.684	0.945
ALMS1	7.21	7.036	7.451	6.688	2.95	5.043	5.484	4.882	7.464
ALMS1-IT1	0.647	1.618	0.335	1.965	1.048	0.971	1.428	0.508	1.325
ALMS1P1	0.119	0	0.185	0.051	0	0.051	0.163	0.169	0.427
ALOX12	1.271	1.422	1.069	1.144	0.611	1.328	0.399	0.973	0.813
ALOX12-AS1	2.042	1.977	2.266	2.719	1.653	1.251	1.066	0.825	1.942
ALOX12B	0.038	0	0	0.064	0	0	0	0.107	0.077
ALOX12P2	0.063	0.061	0.099	0.027	0	0	0.029	0.06	0.065
ALOX15	0.035	0.068	0	0.269	0.143	0.091	0.515	0.066	0.108
ALOX15B	0.07	0.034	0.072	0.089	0.085	0	0.032	0.033	0.036
ALOX15P1	0.565	0.137	0.146	0.24	0.343	0.242	1.033	0	0.289
ALOX5	0.036	0	0.113	0.123	0.118	0.031	0.199	0.103	0.373
ALOX5AP	0	0	0	0.127	0	0.064	0	0	0
ALOXE3	0.192	0.24	0.114	0.14	0.223	0.542	0.251	0.337	0.338
ALPG	0.076	0.037	0	0.129	0	0	0.07	0	0
ALPI	0	0	0	0	0	0	0	0	0
ALPK1	1.996	1.101	1.577	1.439	1.233	1.562	1.791	2.936	2.706
ALPK2	0.038	0.124	0.026	0.011	0.052	0.044	0.058	0.072	0.052
ALPK3	0.074	0.189	0.125	0.071	0.015	0.072	0.288	0.262	0.266
ALPL	1.85	2.475	2.648	2.252	1.035	1.443	2.151	1.997	1.86
ALPP	0.103	0	0	0.146	0	0	0	0	0
ALS2	8.04	7.499	6.797	7.746	5.881	5.921	8.178	8.425	8.759
ALS2CL	0.274	0.206	0.189	0.271	0.173	0.248	0.306	0.244	0.218
ALX1	6.993	10.429	7.463	7.86	8.432	7.222	5.995	6.722	5.917
ALX3	5.684	6.019	5.131	6.545	4.6	5.875	5.679	4.851	5.272
ALX4	3.051	3.307	3.211	3.583	2.819	3.414	2.62	2.578	3.463
ALYREF	125.217	120.901	126.916	144.677	181.829	166.21	164.09	178.805	155.464
AMACR	0.509	0.671	0.311	0.313	0.674	0.476	0.507	0.523	0.663
AMBN	0.284	0.321	0.245	0.402	0.268	0.244	0.173	0.491	0.34
AMBP	0.151	0.146	0	0	0	0	0.069	0	0.308
AMBRA1	8.48	7.499	7.775	7.654	5.302	7.915	8.55	9.089	9.478
AMD1	88.749	87.582	89.082	86.611	91.335	91.027	96.825	103.796	106.12
AMDHD1	0.512	0.289	0.486	0.687	0.691	0.915	0.74	0.724	0.393
AMDHD2	1.892	1.775	2.261	2.788	1.744	3.421	2.34	2.085	1.848
AMELX	0	0	0	0	0	0	0.104	0.214	0
AMELY	0	0	0	0	0	0	0	0	0
AMER1	4.846	4.374	4.609	4.508	2.24	2.829	3.611	2.959	4.314
AMER2	0.072	0.035	0.019	0.023	0.08	0.061	0.065	0.059	0.055
AMER3	0	0	0	0	0.024	0.013	0	0	0
AMFR	22.274	20.904	21.22	21.512	21.178	21.431	27.542	29.218	27.713
AMH	18.9	13.72	17.017	23.532	20.056	22.74	25.938	22.604	19.026
AMHR2	0.664	0.459	1.081	0.563	1.076	1.099	1.257	1.252	0.68
AMIGO1	2.407	2.15	1.63	1.773	1.528	1.699	2.147	1.727	1.933
AMIGO2	0.862	0.487	0.422	0.365	0.737	0.37	0.481	0.271	0.638
AMIGO3	5.52	6.277	5.338	8.228	5.948	5.533	6.742	4.574	4.97
AMMECR1	14.636	13.884	14.349	14.358	12.359	13.167	11.035	12.303	12.286
AMMECR1L	13.681	14.359	13.756	14.035	11.121	11.632	12.803	12.346	14.962
AMN	0.122	0.059	0.063	0.052	0.099	0.209	0.111	0.287	0.187
AMN1	1.539	1.834	1.512	1.304	1.533	1.354	2.848	2.492	2.142
AMOT	55.338	57.939	54.918	56.846	40.094	49.152	31.264	29.653	36.034
AMOTL1	9.899	10.923	10.142	9.508	5.487	7.057	8.422	7.603	9.928
AMOTL2	4.06	4.426	4.167	6.044	4.115	4.612	4.142	3.343	3.539
AMPD1	0.197	0.191	0.082	0.201	0.16	0.135	1.045	0.781	0.566
AMPD2	15.133	14.976	14.317	16.779	12.504	13.096	14.582	13.875	14.869
AMPD3	0.159	0.017	0.037	0.195	0.029	0.151	0.226	0.233	0.217
AMPH	2.55	2.147	2.526	2.396	2.042	3.234	2.278	1.724	2.668
AMT	1.379	1.749	1.527	2.216	1.039	1.672	1.781	2.106	1.363
AMTN	0	0	0	0	0.076	0	0	0	0
AMY1A	0	0	0	0	0	0	0	0	0
AMY1B	0	0	0	0	0	0	0	0	0
AMY1C	0	0	0	0	0	0	0	0	0
AMY2A	0	0	0.059	0	0	0	0.052	0	0.116
AMY2B	2.838	2.788	2.15	2.836	3.566	3.016	4.217	4.39	4.77
AMZ1	0.063	0.046	0.082	0.013	0.026	0.027	0.058	0.03	0.016
AMZ2	50.342	50.973	53.909	45.532	53.692	52.057	50.241	59.809	53.876
AMZ2P1	4.691	4.54	4.715	3.764	6.365	4.71	5.896	5.979	5.395
ANAPC1	21.032	20.512	18.93	19.843	13.854	16.886	18.314	17.937	23.173
ANAPC10	11.4	12.09	11.006	11.43	14.741	10.635	8.918	8.387	8.276
ANAPC11	48.54	49.32	49.582	47.261	75.89	69.821	37.061	45.448	32.841
ANAPC13	39.648	38.777	38.177	37.222	48.282	42.277	37.433	38.569	37.212
ANAPC15	5.244	5.076	5.471	5.032	5.212	6.747	4.014	5.631	3.829
ANAPC16	17.941	19.048	19.252	17.971	22.768	18.524	22.376	23.45	22.057
ANAPC1P1	1.823	2.232	0.944	1.59	0.174	1.104	1.028	0.657	1.537
ANAPC2	13.521	15.027	13.484	15.094	13.926	15.555	14.308	15.031	14.099
ANAPC4	18.9	19.828	20.282	18.089	20.688	19.67	18.017	18.689	17.654
ANAPC5	85.052	89.458	86.026	84.914	86.93	83.129	86.085	87.474	83.807
ANAPC7	39.849	41.448	38.299	40.104	40.395	48.687	41.986	47.12	42.129
ANG	0.997	0.759	1.328	1.147	0.807	1.406	0.716	1.41	1.094
ANGEL1	9.992	9.79	10.186	10.225	7.128	6.776	9.747	9.776	12.086
ANGEL2	15.816	16.676	17.657	16.476	16.056	14.072	16.338	18.64	18.406
ANGPT1	0.087	0.021	0.068	0.129	0.035	0.093	0.04	0.062	0
ANGPT2	0.054	0.052	0.037	0.076	0.029	0.093	0	0	0.055
ANGPT4	0	0	0	0.017	0	0	0	0	0
ANGPTL1	0.188	0.026	0.139	0.068	0.065	0.161	0.098	0.025	0.247
ANGPTL2	0	0	0.029	0	0	0	0	0	0.056
ANGPTL3	0.13	0	0.034	0.138	0.026	0.139	0.089	0.061	0.233
ANGPTL4	0	0.246	0.105	0.043	0.041	0.261	0.139	0.382	0.104
ANGPTL5	0.281	0.155	0.083	0.068	0.065	0.103	0.037	0	0.041
ANGPTL6	0.254	0.196	0.105	0.172	0.328	0	0.185	0	0
ANGPTL7	0.043	0	0	0	0	0	0	0.08	0
ANGPTL8	0	0.211	0	0	0	0	0	0	0
ANHX	0	0	0	0	0	0	0	0	0
ANK1	0.832	0.666	0.734	0.948	0.582	0.581	1.013	0.929	1.272
ANK2	2.001	2.118	2.196	1.816	1.021	1.516	2.149	2.458	3.078
ANK3	2.369	2.444	2.448	2.046	1.599	1.911	3.056	2.616	3.049
ANKAR	1.871	1.374	1.492	1.148	1.236	1.107	2.023	2.006	2.4
ANKDD1A	0.948	1.037	0.982	1.296	0.991	1.443	1.369	1.211	1.66
ANKDD1B	0.074	0.18	0.385	0.221	0.241	0.096	1.291	0.666	0.838
ANKEF1	2.516	2.704	2.246	2.882	2.458	2.277	3.312	2.877	2.7
ANKFN1	0	0.068	0	0.008	0.016	0.009	0	0.038	0.041
ANKFY1	15.521	15.331	15.959	16.022	10.335	12.861	16.419	16.017	19.057
ANKH	4.513	4.279	4.614	4.04	3.484	3.236	4.206	4.426	4.928
ANKHD1	1.404	1.088	1.21	1.171	1.564	1.368	1.344	1.524	1.127
ANKHD1-EIF4EBP3	0.25	0.176	0.271	0.145	0.203	0.273	0.405	0.236	0.477
ANKIB1	9.018	8.99	8.532	8.796	7.25	7.246	8.591	9.173	9.661
ANKK1	0.074	0	0.039	0.063	0.241	0.064	0.612	0.386	0.305
ANKLE1	0.962	1.241	0.697	1.195	1.116	1.045	2.255	1.873	1.313
ANKLE2	27.649	29.848	28.076	30.74	30.452	31.383	33.869	34.395	35.149
ANKMY1	2.041	1.55	1.838	2.062	1.728	1.939	1.721	2.382	2.042
ANKMY2	12.635	11.048	10.752	9.865	11.709	11.656	9.9	12.443	10.942
ANKRA2	8.178	8.384	6.648	10.916	10.391	10.748	8.713	8.865	8.102
ANKRD1	3.127	2.701	3.239	3.914	4.05	4.787	2.944	1.858	2.561
ANKRD10	12.482	11.992	13.056	13.32	13.882	13.136	17.085	19.268	18.483
ANKRD11	18.385	19.789	19.001	19.55	9.45	17.016	18.662	17.716	24.717
ANKRD12	3.456	3.488	3.105	3.061	2.082	3.007	4.563	3.72	5.132
ANKRD13A	12.607	13.482	13.451	13.301	11.6	10.583	15.604	12.427	15.543
ANKRD13B	6.875	7.043	6.289	7.163	6.821	5.53	6.352	4.991	6.19
ANKRD13C	16.97	18.083	16.583	17.366	17.593	16.513	18.211	19.357	18.455
ANKRD13D	6.96	7.914	7.556	8.172	8.145	8.416	12.675	11.14	9.916
ANKRD16	4.147	3.68	3.042	3.983	3.524	3.409	4.356	3.321	3.75
ANKRD17	23.016	23.419	24.324	24.006	12.447	18.918	24.144	22.079	29.156
ANKRD18A	5.365	5.193	6.714	5.165	3.344	4.719	3.294	2.818	4.768
ANKRD18B	6.898	6.362	6.91	6.844	4.264	5.659	5.544	4.419	8.577
ANKRD18CP	2.277	1.946	1.254	1.355	0.627	1.517	1.682	1.004	1.736
ANKRD18DP	0.492	0.604	0.578	0.473	1.009	0.591	0.839	0.495	0.302
ANKRD19P	21.736	20.242	20.762	20.964	19.858	19.208	14.136	16.91	18.206
ANKRD2	0	0.061	0	0	0.153	0.054	0.115	0	0
ANKRD20A1	0	0	0	0	0	0	0	0	0
ANKRD20A11P	0	0	0	0	0	0	0	0.165	0
ANKRD20A12P	0.163	0.053	0.056	0.046	0.22	0.093	0	0	0.167
ANKRD20A19P	0	0	0	0	0	0	0	0	0
ANKRD20A2	0	0	0	0	0	0	0	0	0
ANKRD20A3	0	0.023	0	0	0	0	0	0	0
ANKRD20A4	0.135	0.157	0.084	0	0.022	0	0.049	0.102	0.055
ANKRD20A4-ANKRD20A20P	0.13	0.293	0.224	0.349	0.175	0.297	0.237	0.245	0.31
ANKRD20A5P	0.717	0.992	0.531	0.369	0.56	0.659	0.538	0.434	0.603
ANKRD20A8P	0.414	0.476	0.375	0.439	0.209	0.333	0.378	0.146	0.424
ANKRD20A9P	0	0.083	0.03	0	0	0	0	0	0
ANKRD22	0.049	0	0	0	0	0	0	0	0
ANKRD23	1.323	1.53	1.37	1.682	1.249	1.797	1.678	1.489	0.941
ANKRD24	0.849	0.868	1.148	0.979	0.668	0.789	1.443	1.289	0.942
ANKRD26	7.173	7.079	8.342	7.134	5.624	6.705	5.463	7.339	7.171
ANKRD26P1	0.047	0.15	0.112	0.131	0.226	0.133	0.567	0.57	0.556
ANKRD26P3	0	0	0	0	0	0.066	0	0	0
ANKRD27	13.757	15.121	13.803	14.399	11.828	13.252	15.421	16.555	16.979
ANKRD28	11.567	11.008	11.307	10.131	9.178	9.819	10.346	10.561	10.645
ANKRD29	0.813	0.977	0.813	0.784	0.704	0.409	0.794	0.793	1.263
ANKRD30A	0	0	0	0	0	0	0	0	0
ANKRD30B	0	0	0	0	0	0	0	0	0
ANKRD30BL	0	0	0	0	0	0	0	0	0
ANKRD30BP2	0	0	0	0	0	0	0	0	0
ANKRD30BP3	0	0.14	0	0	0	0	0	0.136	0.074
ANKRD31	0.536	0.903	0.602	0.557	0.359	0.63	1.258	0.807	1.582
ANKRD33	0	0	0	0	0	0	0	0	0
ANKRD33B	1.427	1.525	1.518	1.419	0.778	0.969	0.796	0.849	0.903
ANKRD34A	1.185	1.53	1.773	1.63	1.002	1.13	1.949	1.167	1.915
ANKRD34B	0.789	1.01	1.213	1.079	0.659	0.895	1.023	0.672	0.652
ANKRD34C	0	0	0.018	0	0	0	0	0	0
ANKRD34C-AS1	0	0	0	0	0	0	0	0	0
ANKRD35	0	0.082	0.029	0	0.023	0	0	0.027	0.087
ANKRD36	6.56	6.93	6.384	5.235	3.929	5.732	6.837	5.885	7.972
ANKRD36B	2.87	3.151	2.927	2.683	1.904	2.589	2.865	2.425	3.771
ANKRD36BP1	0	0	0	0	0	0	0	0	0
ANKRD36BP2	0.329	0.266	0.284	0.558	0.222	0.612	0.351	0.414	0.393
ANKRD36C	3.547	3.378	2.965	2.986	1.633	2.774	3.07	3.058	3.193
ANKRD37	0.487	0.825	0.378	0.413	0.591	0.94	1.001	1.491	1.496
ANKRD39	8.837	8.76	9.152	10.555	10.513	11.05	10.015	10.833	9.592
ANKRD40	26.854	27.869	27.763	27.14	21.901	20.433	29.355	29.768	33.35
ANKRD40CL	0	0	0.115	0	0	0	0	0	0
ANKRD42	3.045	3.173	3.298	3.436	2.829	3.358	2.185	2.547	2.147
ANKRD44	1.213	1.068	1.184	0.985	0.845	0.605	1.171	1.124	1.536
ANKRD44-AS1	0	0	0	0	0	0	0	0	0
ANKRD44-IT1	0.267	0	0	0	0.216	0	0	0	0.091
ANKRD45	0	0.069	0.111	0.091	0.202	0.061	0.163	0.303	0.329
ANKRD46	9.354	10.439	10.941	10.369	11.971	10.685	10.854	11.612	10.342
ANKRD49	19.064	17.2	18.454	19.654	18.491	20.493	14.774	16.226	16.102
ANKRD50	5.646	5.381	5.388	5.817	3.783	4.842	4.702	4.109	5.603
ANKRD52	20.381	20.406	20.393	19.856	11.927	18.457	17.354	16.873	21.571
ANKRD53	0.179	0.39	0.139	0.152	0.145	0.269	0.491	0.253	0.459
ANKRD54	9.249	9.135	8.378	9.368	10.869	9.159	10.17	11.61	8.999
ANKRD55	0	0	0	0	0	0	0	0	0
ANKRD6	2.405	3.269	2.343	2.565	2.218	2.377	2.779	2.791	3.425
ANKRD60	0	0	0	0	0	0	0	0	0
ANKRD61	2.002	1.227	1.728	1.47	0.216	2.461	1.341	1.132	1.776
ANKRD62	0	0	0	0.017	0	0	0	0	0.021
ANKRD62P1-PARP4P3	0	0.179	0.064	0	0	0.159	0.226	0	0.126
ANKRD63	0.586	0.698	0.56	0.668	0.784	0.502	0.638	0.488	0.969
ANKRD65	0.123	0.119	0.085	0	0	0.035	0.224	0.077	0
ANKRD66	0	0	0	0	0	0	0	0	0
ANKRD7	0.942	0.701	0.6	0.982	1.349	1.553	0.794	0.614	0.89
ANKRD9	2.236	2.137	2.287	2.291	2.52	2.416	2.624	1.947	1.478
ANKS1A	9.048	8.744	9.309	9.238	6.404	7.299	9.315	9.3	10.09
ANKS1B	0.012	0.035	0.074	0.04	0.039	0.01	0.098	0.011	0.073
ANKS3	8.812	7.907	9.992	9.729	9.839	10.206	9.076	8.939	8.099
ANKS4B	0	0	0	0	0.018	0	0	0	0
ANKS6	10.369	9.5	9.931	11.203	8.521	8.86	11.46	10.839	11.67
ANKUB1	0	0	0	0.059	0	0	0	0	0
ANKZF1	9.87	10.969	10.297	12.018	9.557	12.322	13.587	14.327	14.146
ANLN	43.842	43.525	40.393	40.908	34.103	41.874	46.4	44.294	44.944
ANO1	0.079	0.019	0.061	0.067	0.032	0.051	0	0.074	0.081
ANO10	6.88	6.859	6.241	7.254	6.468	6.345	5.645	5.897	6.381
ANO2	0.075	0.024	0	0.064	0.041	0.065	0.161	0.142	0.051
ANO3	0	0.014	0	0	0.012	0	0.027	0.014	0.06
ANO3-AS1	0	0	0	0	0	0	0	0	0
ANO4	0.915	0.613	0.364	0.556	0.513	0.523	0.728	1.061	0.984
ANO5	4.417	4.03	4.472	4.577	3.427	4.307	3.237	3.764	4.665
ANO6	9.583	8.924	9.24	8.921	6.347	5.87	10.897	11.051	13.445
ANO7	0.409	0.396	0.464	0.709	0.221	0.601	0.356	0.624	0.717
ANO8	2.228	2.332	3.06	3.274	2.41	2.028	2.657	2.356	3.723
ANO9	0.064	0	0.033	0	0	0	0.029	0.03	0
ANOS1	0	0	0.016	0	0	0	0.028	0	0
ANP32A	273.93	269.525	275.459	245.771	326.438	325.165	268.092	254.379	243.88
ANP32A-IT1	0.868	0.672	0.54	0.564	0.141	0.894	0.608	0.436	1.393
ANP32AP1	19.174	15.944	13.593	16.029	15.936	16.888	11.987	7.032	10.935
ANP32B	333.293	331.174	339.521	334.431	455.494	425.65	305.436	301.334	277.046
ANP32C	9.834	9.519	8.928	11.414	8.395	9.012	7.135	4.696	7.999
ANP32D	1.16	1.814	1.571	0.983	2.312	1.684	1.141	0.589	1.188
ANP32E	128.07	124.36	122.092	124.664	134.259	161.431	122.869	127.47	120.943
ANPEP	0.052	0.176	0.295	0.176	0.084	0.311	1.137	1.271	0.876
ANTKMT	7.423	7.608	11.192	10.545	15.462	14.138	11.365	9.05	6.146
ANTXR1	7.493	7.421	7.097	7.072	5.709	5.707	6.965	6.947	7.494
ANTXR2	1.386	1.553	1.525	1.23	1.095	1.46	1.754	1.501	1.497
ANTXRL	0	0	0	0	0	0.033	0	0	0
ANTXRLP1	0	0	0	0	0	0	0	0	0
ANXA1	3.796	3.674	3.37	3.159	4.06	1.802	3.281	2.235	2.221
ANXA10	0	0	0	0	0	0	0	0	0
ANXA11	9.33	9.943	9.872	10.413	10.342	10.387	11.539	12.219	11.555
ANXA13	0.06	0	0	0	0	0.103	0	0.057	0
ANXA2	30.084	28.055	28.605	27.446	35.379	30.345	29.772	23.801	27.472
ANXA2P1	0	0.479	0.073	0.3	0.572	0.121	0.323	0.2	0.217
ANXA2P2	43.425	40.911	42.494	42.693	46.589	47.631	46.478	40.982	41.117
ANXA2P3	0	0.136	0.073	0	0.057	0	0.064	0.199	0.072
ANXA2R	0.75	0.581	1.321	1.462	0.911	1.029	0.754	0.212	0.538
ANXA3	1.328	1.093	0.619	1.238	1.129	0.854	1.092	1.815	0.68
ANXA4	5.966	6.117	5.492	5.636	6.456	6.33	5.206	4.767	4.23
ANXA5	187.041	175.043	182.054	172.784	211.969	212	219.743	212.329	190.889
ANXA6	36.445	41.837	39.393	38.423	39.861	42.725	43.323	40.104	39.613
ANXA7	46.823	48.07	47.745	44.325	48.252	39.901	51.922	49.392	46.191
ANXA8	0	0.021	0.045	0.018	0.088	0	0.04	0.062	0.022
ANXA8L1	0	0	0	0	0	0	0	0	0
ANXA9	2.818	2.432	2.411	1.713	2.678	3.416	2.518	3.29	2.133
AOAH	0	0.036	0.038	0.063	0	0.127	0.068	0.14	0.038
AOAH-IT1	0	0	0	0	0	0	0	0	0
AOC1	0	0	0	0	0	0	0	0	0
AOC2	1.845	2.61	2.278	2.405	1.665	2.221	4.439	4.445	5.666
AOC3	1.235	0.73	0.734	1.182	0.722	1.137	2.004	2.046	2.481
AOC4P	0.092	0	0	0.078	0	0	0	0.043	0.188
AOPEP	2.311	2.379	1.634	1.989	1.87	2.139	1.809	2.264	1.746
AOX1	0.116	0.037	0.1	0.098	0.187	0.05	0.264	0.109	0.257
AOX3P-AOX2P	0	0.018	0	0	0	0	0	0.071	0
AP1AR	13.615	13.179	12.338	11.727	13.827	14.281	18.021	16.579	16.306
AP1B1	31.937	33.642	34.699	32.358	29.326	32.716	40.211	37.007	34.161
AP1B1P1	0	1.223	0.357	0.097	0.093	0.295	0	0	0.118
AP1G1	26.469	27.123	27.397	28.09	19.004	24.688	23.832	24.275	26.436
AP1G2	9.046	10.03	8.324	8.923	8.863	7.783	9.259	8.074	9.089
AP1M1	5.54	5.077	5.417	5.612	4.967	4.891	8.039	7.128	7.18
AP1M2	0.487	0.157	0.112	0.138	0.307	0.372	0.346	0.051	0.055
AP1S1	32.767	32.242	31.928	32.885	38.182	39.4	43.649	33.426	31.483
AP1S2	14.346	14.28	15.085	13.896	15.28	14.096	12.187	12.124	12.288
AP1S3	5.781	5.299	5.425	5.578	4.411	4.068	4.051	4.224	3.889
AP2A1	15.842	14.341	16.866	18.431	14.17	14.255	15.963	15.527	16.105
AP2A2	18.011	17.908	18.188	18.251	14.99	17.775	20.882	20.178	20.109
AP2B1	56.219	53.627	51.075	54.754	38.797	41.787	53.336	52.276	54.789
AP2M1	108.591	102.283	111.189	102.477	107.537	108.18	108.685	99.29	101.52
AP2S1	119.311	129.784	128.858	123.05	185.789	183.723	113.935	119.25	100.435
AP3B1	15.999	15.533	16.686	15.522	13.093	14.196	15.367	16.724	15.581
AP3B2	0.661	0.7	0.852	0.782	0.595	0.717	0.638	0.458	0.485
AP3D1	60.901	61.835	63.555	64.06	48.017	60.487	75.585	71.44	73.404
AP3M1	22.311	21.815	25.322	22.754	17.748	17.107	21.266	20.791	23.518
AP3M2	11.8	10.145	10.291	10.525	9.844	10.809	10.682	9.411	10.835
AP3S1	57.203	51.315	57.794	47.534	65.28	54.755	58.14	56.307	54.808
AP3S2	0.939	0.909	1.007	0.895	0.896	0.748	1.149	0.806	0.962
AP4B1	6.294	6.318	6.156	6.148	7.288	5.749	5.083	6.562	6.474
AP4B1-AS1	0.177	0.599	0.504	0.712	0.143	0.607	0.485	0.333	0.498
AP4E1	6.12	5.815	5.698	5.911	4.647	5.466	5.999	5.25	7.07
AP4M1	3.142	2.377	2.133	2.685	3.312	2.831	3.545	2.637	2.162
AP4S1	1.682	1.948	1.835	1.744	1.884	1.778	1.495	1.387	1.307
AP5B1	4.83	4.86	4.847	4.842	4.064	5.088	5.082	5.205	4.931
AP5M1	5.71	6.134	5.779	5.576	4.892	5.114	6.693	6.622	6.496
AP5S1	2.11	2.444	2.114	2.755	2.212	2.151	2.227	2.477	1.434
AP5Z1	2.252	2.824	2.456	3.18	2.61	2.575	3.381	2.925	2.794
APAF1	6.568	6.638	6.733	6.504	4.419	5.204	7.636	7.145	9.424
APBA1	0.59	0.376	0.447	0.427	0.315	0.383	0.894	0.556	0.398
APBA2	4.991	5.724	5.787	5.24	4.683	4.948	6.028	7.462	6.905
APBA3	5.805	5.112	6.011	5.991	5.758	4.193	5.979	5.469	4.557
APBB1	9.69	11.322	10.254	11.097	10.535	12.138	15.094	16.219	15.001
APBB1IP	0.036	0	0.112	0.061	0	0.031	0.066	0.102	0.111
APBB2	2.824	2.421	2.687	2.676	1.847	1.975	2.76	2.867	3.617
APBB3	6.117	7.071	6.107	6.451	6.162	5.7	7.596	7.422	8.02
APC	9.998	9.444	10.388	9.555	6.109	7.55	11.254	10.734	13.406
APC2	0.552	0.58	0.475	0.753	0.439	0.738	0.76	0.714	0.393
APCDD1	0.949	0.87	0.776	0.868	0.303	0.45	1.209	0.776	1.048
APCDD1L	0.043	0.021	0.089	0.018	0	0.055	0	0.02	0.022
APCDD1L-DT	0.091	0	0.047	0.038	0.037	0	0.166	0.128	0.093
APCS	0	0	0	0	0	0	0	0	0
APEH	23.091	22.543	23.538	25.492	22.828	22.098	26.782	25.081	25.666
APELA	0	0	0.121	0	0	0	0	0	0
APEX1	179.025	190.308	184.25	184.648	226.314	223.632	171.614	171.071	154.235
APEX2	14.133	13.453	14.848	15.528	14.666	16.573	17.593	15.415	16.479
APH1A	55.951	57.282	58.334	56.785	63.094	58.703	65.872	64.481	63.072
APH1B	1.404	2.039	1.548	1.727	1.723	1.302	1.179	1.195	0.904
API5	80.805	79.89	78.1	76.053	73.742	84.834	83.71	85.744	85.727
APIP	46.608	41.275	41.158	44.276	56.06	50.314	31.488	33.491	34.283
APLF	0.845	0.89	1.441	1.074	0.744	1.023	1.248	2.06	1.475
APLN	0.707	0.627	0.244	0.424	0.262	0.91	0.242	0.555	0.603
APLNR	0.073	0	0	0.062	0.02	0.063	0	0.138	0
APLP1	3.451	2.57	2.16	2.828	2.425	2.212	2.321	2.144	2.369
APLP2	145.787	144.166	144.128	137.761	132.648	162.168	148.39	144.021	143.866
APMAP	42.223	40.286	40.332	40.565	44.158	44.502	54.631	56.4	48.701
APOA1	0.51	0.352	0.075	0.432	0.531	0.999	0.133	0.069	0.149
APOA1-AS	0	0.163	0	0.143	0.137	0.289	0.308	0	0
APOA2	0	0	0	0.34	0	0.859	0	0.189	1.231
APOA4	0	0	0	0	0	0	0	0	0.132
APOA5	0	0	0.559	0.125	0.04	0.084	0	0	0
APOB	0	0	0	0	0	0	0	0	0
APOBEC1	0	0	0	0	0	0	0	0	0
APOBEC2	0.058	0.169	0.12	0.148	0.235	0	0.372	0.493	1.369
APOBEC3A	0	0	0	0	0.057	0	0	0	0
APOBEC3A_B	0	0	0	0	0	0	0	0	0
APOBEC3B	2.509	2.37	3.402	2.682	2.804	2.869	1.8	2.645	2.079
APOBEC3B-AS1	0	0	0	0	0	0.116	0	0	0
APOBEC3C	17.888	17.975	19.157	18.718	16.6	17.376	19.945	18.579	19.342
APOBEC3D	0.227	0.366	0.235	0.224	0.061	0.227	0.759	0.463	0.657
APOBEC3F	1.198	0.875	0.814	1.098	0.89	0.927	2.063	1.777	2.051
APOBEC3G	0	0.027	0	0.046	0	0.024	0.05	0.026	0
APOBEC3H	0.083	0.321	0.172	0.562	0.067	0.853	0.53	0.312	0.255
APOBEC4	0.034	0.033	0	0	0	0.059	0.031	0	0
APOBR	0.225	0.17	0.182	0.17	0.223	0.344	0.023	0.071	0.026
APOC1	50.361	47.797	44.455	43.505	61.084	52.461	26.007	24.979	25.707
APOC1P1	0.506	0.979	1.571	0.514	0.655	0.694	0.462	0.191	0.932
APOC2	0	0	0	0	0	0	0	0	0
APOC3	0	0	0	0	0	0	0	0	0.363
APOC4	0	0	0	0	0	0	0	0	0
APOC4-APOC2	0	0	0	0	0	0	0	0	0
APOD	0.22	0	0.114	0.093	0.089	0.094	0	0	0.564
APOE	2.756	2.017	4.107	3.873	5.766	4.497	2.455	2.026	1.927
APOF	0.109	0.315	0.393	0.322	0	0.093	0.05	0	0
APOH	0	0	0	0	0	0	0	0	0
APOL1	0.031	0.06	0	0	0.05	0.027	0.085	0	0.064
APOL2	2.51	3.046	3.369	3.625	4.436	4.367	4.714	2.832	4.416
APOL3	0	0.022	0	0	0	0	0	0	0
APOL4	0	0	0	0.024	0	0	0.076	0	0
APOL5	0.132	0	0	0	0	0	0.06	0.125	0.068
APOL6	0.009	0.009	0.01	0	0	0	0.026	0.009	0.01
APOLD1	1.711	1.367	1.587	1.264	1.304	0.956	1.563	1.968	1.854
APOM	0	0	0	0	0	0	0.041	0	0.015
APOO	25.615	24.959	22.561	22.281	31.132	23.941	25.802	21.728	21.17
APOOL	7.826	7.136	7.376	7.637	5.872	7.58	6.451	6.379	7.352
APOOP5	0.633	1.225	0.468	0	1.024	1.163	0.66	1.022	0.555
APP	92.719	86.618	86.52	84.714	77.235	87.889	99.004	99.609	98.868
APPBP2	10.533	10.209	11.392	11.004	9.967	8.633	12.474	12.91	13.221
APPL1	19.595	19.3	19.58	18.686	15.404	15.102	16.523	16.279	17.048
APPL2	10.129	8.205	8.309	9.102	7.745	7.887	9.469	9.015	8.459
APRT	131.693	144.753	140.503	142.792	180.401	149.442	155.112	165.978	119.469
APTR	4.908	4.727	4.431	4.863	5.99	4.685	4.161	4.079	3.427
APTX	22.058	21.183	21.543	22.24	25.085	25.057	20.209	19.96	19.581
AQP1	0.554	0.379	0.371	0.331	0.343	0.643	0.774	0.921	0.701
AQP10	0.105	0.253	0	0	0.042	0	0	0.099	0
AQP11	1.147	1.58	1.553	1.42	1.785	1.059	0.927	0.665	1.174
AQP12A	0	0	0	0	0	0	0	0	0
AQP12B	0	0	0	0	0	0	0	0	0
AQP2	0	0	0	0	0	0	0	0	0.116
AQP3	0.313	0.706	1.726	0.574	0.885	0.626	1.142	0.736	0.907
AQP4	0.102	0.033	0.088	0.101	0.097	0.073	0.093	0.209	0.087
AQP4-AS1	0	0	0	0	0	0	0	0	0.041
AQP5	0	0	0	0	0	0.056	0	0.062	0
AQP6	0.075	0.072	0.155	0.348	0.091	0.288	0.273	0.211	0
AQP7	0.046	0.089	0.166	0.039	0.019	0.039	0	0.065	0.164
AQP7P1	0.09	0	0.062	0	0	0.026	0	0	0.214
AQP7P3	0.18	0	0	0.076	0	0.077	0.41	0.085	0.184
AQP8	0	0	0.074	0	0	0.123	0.065	0.068	0.147
AQP9	0	0	0	0	0	0	0	0	0
AQR	11.489	10.374	10.904	9.391	7.048	8.87	10.221	9.901	12.339
AR	0.152	0.051	0.157	0.18	0.092	0.072	0.062	0.1	0.202
ARAF	13.506	14.249	15.433	15.662	13.634	15.282	17.962	18.559	19.576
ARAP1	8.545	9.72	11.149	10.12	9.721	10.691	9.97	9.303	9.092
ARAP1-AS2	0.104	0	0.216	0.044	0.084	0.357	0.19	0	0.053
ARAP2	0.887	0.787	0.774	0.807	0.809	0.641	0.503	0.836	1.176
ARAP3	0.704	0.839	0.879	0.811	0.263	0.403	0.445	0.511	0.832
ARC	4.797	5.36	6.268	6.165	4.456	4.225	0.441	0.91	0.626
ARCN1	86.762	86.936	89.852	88.95	57.377	61.961	78.956	75.815	90.3
AREG	0	0	0	0.065	0.062	0	0	0	0
AREL1	9.818	10.114	9.296	10.533	6.868	7.91	8.582	7.615	9.261
ARF1	376.063	386.103	384.035	386.658	391.762	383.744	325.736	324.322	303.313
ARF3	44.371	45.088	44.734	46.499	38.842	38.683	42.003	35.87	42.73
ARF4	111.572	108.861	111.725	113.901	120.068	103.711	163.846	160.957	159.666
ARF4-AS1	7.813	5.546	3.956	6.473	8.431	6.403	1.903	0.818	0.533
ARF5	84.939	92.105	92.729	86.242	103.904	106.243	111.525	112.886	96.001
ARF6	36.812	37.15	34.138	37.754	40.923	42.232	39.707	42.256	33.671
ARFGAP1	14.96	16.789	16.596	18.857	15.951	18.81	15.523	17.367	14.272
ARFGAP2	23.444	23.849	23.27	23.7	22.409	25.715	24.194	24.338	23.486
ARFGAP3	20.896	17.698	18.466	16.643	19.957	19.446	19.21	22.148	17.719
ARFGEF1	9.302	9.657	9.889	9.344	6.259	7.3	7.725	7.359	8.912
ARFGEF2	12.966	13.233	12.121	12.992	8.401	9.624	12.11	12.395	15.147
ARFGEF3	1.24	1.336	1.264	1.24	0.75	0.795	1.541	1.144	1.852
ARFIP1	14.313	12.604	13.217	13.573	14.721	14.138	14.581	15.602	15.208
ARFIP2	21.467	20.321	21.154	22.517	23.575	21.779	18.612	18.866	18.322
ARFRP1	4.688	4.882	4.083	5.477	6.324	5.422	4.022	4.919	2.545
ARG1	0.258	0.562	0.067	0.875	0.052	0.443	0.118	0.365	0.661
ARG2	7.616	4.914	6.443	8.013	7.09	6.916	8.182	6.894	7.643
ARGFX	0	0	0	0	0	0	0.034	0	0
ARGFXP2	0.237	0.84	1.144	0.134	0.064	0.406	0.36	0.52	0.727
ARGLU1	30.104	30.26	30.064	31.466	37.37	30.132	30.871	30.118	29.026
ARHGAP1	8.003	7.259	8.027	8.868	5.73	6.072	4.958	4.983	5.701
ARHGAP10	6.651	6.944	6.828	6.374	5.736	7.299	9.495	9.495	9.366
ARHGAP11A	14.019	12.75	14.22	14.505	14.394	12.699	12.968	12.923	12.865
ARHGAP11A-SCG5	0	0	0	0	0	0	0	0	0.031
ARHGAP11B	6.547	6.337	5.554	6.108	2.734	4.481	7.57	6.037	8.414
ARHGAP12	6.288	4.988	5.78	5.328	4.833	5.585	6.303	5.819	6.133
ARHGAP15	0	0	0	0.048	0	0	0	0	0
ARHGAP17	20.5	21.107	21.85	22.232	15.778	19.286	26.916	24.258	25.19
ARHGAP18	3.593	4.561	4.367	4.904	4.232	5.13	4.618	4.602	5.33
ARHGAP19	12.567	11.2	12.196	12.016	10.88	11.029	11.743	12.001	14.921
ARHGAP19-SLIT1	0.05	0	0	0.042	0.04	0.043	0	0.047	0
ARHGAP20	0.758	0.775	0.888	0.836	0.602	0.527	0.914	0.66	0.849
ARHGAP21	14.602	13.472	13.086	13.543	7.384	8.801	11.752	11.041	15.616
ARHGAP22	2.18	2.063	1.992	1.792	2.426	2.735	2.591	2.612	2.494
ARHGAP22-IT1	0.083	0.161	0	0	0.067	0	0.152	0.157	0.17
ARHGAP23	0.129	0.295	0.033	0.054	0.13	0.055	0.176	0.03	0.099
ARHGAP24	0.487	0.738	0.571	0.55	0.499	0.807	0.726	0.718	0.714
ARHGAP25	0.055	0.027	0.086	0.023	0.09	0	0.328	0.208	0.255
ARHGAP26	1.801	1.792	1.69	1.754	1.111	1.656	1.363	1.566	1.691
ARHGAP26-AS1	0	0	0	0	0	0	0	0	0.1
ARHGAP26-IT1	0	0	0	0.207	0	0	0	0	0
ARHGAP27	0.019	0.018	0.049	0.064	0	0.049	0.052	0.018	0
ARHGAP27P1	1.289	0.864	0.856	1.036	0.909	1.219	0.905	0.903	1.658
ARHGAP27P1-BPTFP1-KPNA2P3	7.798	7.741	7.835	8.351	10.448	6.945	7.425	7.284	7.406
ARHGAP27P2	0.058	0	0	0.049	0.327	0.347	0.053	0	0
ARHGAP28	1.058	1.365	1.413	1.104	0.881	0.881	0.98	1.184	1.648
ARHGAP29	3.015	3.261	3.22	2.916	2.558	3.077	3.115	2.655	3.406
ARHGAP30	1.181	1.291	1.223	1.612	0.991	1.294	0.32	0.268	0.493
ARHGAP31	0.653	0.958	0.75	0.934	0.487	0.735	1.23	0.798	1.348
ARHGAP31-AS1	0	0.884	0.788	0.516	0.493	0	0.973	0.143	0.312
ARHGAP32	2.938	3.425	3.438	3.191	1.789	2.762	2.833	2.802	3.706
ARHGAP33	2.924	2.091	2.848	2.7	2.208	2.826	2.431	3.372	2.949
ARHGAP35	10.152	10.223	11.244	8.732	5.892	7.989	11.55	11.28	14.643
ARHGAP36	0	0.03	0.032	0.026	0	0	0.028	0.059	0.127
ARHGAP39	3.08	3.345	3.375	4.036	3.246	3.317	3.434	2.75	2.97
ARHGAP4	0.479	0.572	0.292	0.453	0.501	0.266	0.411	1.034	0.72
ARHGAP40	0.064	0.031	0.033	0.081	0.104	0	0.029	0.272	0.23
ARHGAP42	1.381	1.696	1.372	1.427	1.082	0.877	1.292	1.079	1.391
ARHGAP44	4.043	4.594	3.8	4.115	2.899	4.391	3.472	4.327	3.869
ARHGAP45	0.841	1.195	1.007	1.202	1.308	1.6	1.799	1.918	1.56
ARHGAP5	16.173	15.818	14.708	15.374	10.75	12.895	16.688	16.665	19.042
ARHGAP5-AS1	2.966	2.942	4.146	2.324	3.72	4.324	2.641	1.676	1.897
ARHGAP6	0.028	0.028	0.015	0.096	0.035	0.061	0.026	0	0.131
ARHGAP8	0.055	0	0.057	0.047	0	0	0	0.156	0.056
ARHGAP9	0.246	0.053	0.085	0.116	0.066	0.117	0.1	0.18	0.112
ARHGDIA	86.629	96.85	95.487	101.366	97.944	102.154	134.298	120.26	114.679
ARHGDIB	0.105	0.254	0.327	0.178	0.128	0	0.048	0.149	0
ARHGDIG	13.103	12.015	11.019	11.603	17.622	15.464	11.516	9.375	10.186
ARHGEF1	12.566	13.004	13.703	12.611	13.194	14.901	13.697	13.149	11.649
ARHGEF10	5.443	5.189	5.106	5.51	4.339	4.953	6.18	5.456	6.25
ARHGEF10L	1.139	1.464	1.214	1.483	1.279	1.501	2.313	2.242	2.192
ARHGEF11	12.033	11.546	12.231	10.784	5.357	8.358	9.64	8.996	10.163
ARHGEF12	20.124	19.9	19.096	19.232	11.868	12.864	17.138	16.409	22.16
ARHGEF15	0.022	0	0	0.019	0	0	0	0.063	0
ARHGEF16	0.74	0.814	0.976	0.798	0.518	1.097	1.26	0.983	1.585
ARHGEF17	0.861	0.788	0.867	1.035	0.527	0.699	0.988	0.932	1.31
ARHGEF18	4.34	5.054	4.521	5.073	3.936	3.788	4.255	4.762	4.626
ARHGEF19	0.629	0.719	1.095	0.848	0.787	0.785	0.574	0.835	0.293
ARHGEF2	11.434	10.681	12.09	12.67	10.727	12.242	15.444	13.861	15.205
ARHGEF25	10.444	9.987	10.358	11.068	10.777	12.232	8.385	9.156	8.786
ARHGEF26	7.285	8.332	7.161	7.473	6.51	5.689	6.943	7.046	8.126
ARHGEF26-AS1	0.548	0.283	0.038	0	0.059	0.094	0.167	0.276	0.412
ARHGEF28	0.366	0.539	0.546	0.472	0.38	0.427	1.713	1.464	1.29
ARHGEF3	3.422	3.979	3.229	3.723	3.294	3.231	3.329	4.102	3.856
ARHGEF3-AS1	0	0	0	0	0	0	0	0	0
ARHGEF33	0.18	0.244	0.243	0.092	0.219	0.217	0.461	0.527	0.369
ARHGEF34P	0	0	0	0	0	0	0	0	0
ARHGEF35	0	0	0	0	0	0	0	0	0
ARHGEF35-AS1	0	0	0	0	0	0	0	0	0
ARHGEF37	0.307	0.558	0.139	0.195	0.342	0.494	1.053	0.851	0.905
ARHGEF38	0.031	0.015	0.032	0	0	0.013	0	0.015	0.032
ARHGEF38-IT1	0	0	0	0	0	0	0	0	0
ARHGEF39	8.34	8.498	7.461	8.511	7.921	7.109	9.22	7.59	8.829
ARHGEF4	2.173	2.103	1.797	2.299	1.342	1.875	1.926	1.744	1.737
ARHGEF40	0.879	1.439	1.473	1.192	0.608	0.932	1.752	1.431	1.293
ARHGEF5	0	0	0	0	0	0	0	0	0
ARHGEF6	3.848	3.076	3.575	3.144	2.725	3.285	4.267	3.253	4.678
ARHGEF7	6.135	5.481	5.604	6.277	4.083	4.128	6.466	6.161	6.32
ARHGEF7-AS1	0	0	0.235	0	0	0	0	0	0
ARHGEF7-AS2	0	0	0	0.065	0	0	0.14	0	0
ARHGEF9	4.185	4.25	4.227	3.946	3.65	3.248	5.033	5.067	5.627
ARHGEF9-IT1	0.475	0	0	0.604	0	0	0.434	0.224	0
ARID1A	16.221	16.332	17.142	19.044	10.75	15.581	18.971	18.582	23.483
ARID1B	8.049	8.164	8.141	8.4	5.4	6.361	8.616	8.01	9.142
ARID2	8.1	7.444	7.718	7.761	4.607	6.114	8.246	7.469	9.255
ARID3A	4.712	4.066	5.045	5.914	3.646	4.411	6.71	5.658	6.688
ARID3B	11.71	11.765	10.447	12.784	8.363	10.387	20.05	17.271	21.315
ARID3C	0.051	0.297	0.317	0.216	0.083	0.263	0.56	0.578	0.052
ARID4A	6.345	7.137	6.987	6.084	4.993	6.848	7.599	7.931	7.91
ARID4B	18.679	18.01	18.876	20.115	16.806	19.348	27.033	26.583	26.84
ARID5A	3.778	3.163	3.842	4.211	4.105	5.226	4.539	3.271	3.311
ARID5B	3.976	3.825	4.376	4.383	2.754	4.02	5.669	4.78	5.653
ARIH1	6.957	7.094	6.814	7.005	6.577	6.437	6.249	6.104	6.933
ARIH2	28.83	28.888	27.29	29.597	28.248	27.918	32.337	31.542	31.101
ARIH2OS	3.209	2.071	2.954	3.173	2.934	3.415	0.706	0.616	0.973
ARL1	31.579	31.162	34.491	32.114	35.437	34.717	35.789	35.046	35.145
ARL10	5.223	6.588	4.96	5.964	2.985	3.232	4.33	4.202	5.553
ARL11	0	0	0	0	0	0	0	0	0
ARL13A	0.371	0.239	0.192	0.262	0	0.053	0.113	0.058	0.316
ARL13B	9.349	9.876	9.156	8.489	9.342	10.791	8.243	8.634	8.744
ARL14	1.032	0.785	0.916	1.624	2.208	1.518	0.135	0.069	0.302
ARL14EP	15.768	16.774	15.004	17.295	19.435	17.953	13.194	13.687	16.061
ARL14EPL	0	0.286	0	0	0	0	0.135	0	0.303
ARL15	10.33	9.778	9.014	9.793	9.123	8.714	9.226	8.926	9.787
ARL16	21.087	19.918	20.781	21.849	24.961	20.321	20.144	20.397	19.341
ARL17A	0.424	0.416	0.455	0.476	0.369	0.474	0.399	0.42	0.499
ARL17B	0.118	0.152	0.129	0.205	0.206	0.118	0.245	0.308	0.321
ARL2	46.976	47.049	47.91	55.864	60.207	56.112	52.672	56.451	45.379
ARL2-SNX15	0	0.075	0	0.131	0.125	0	0.106	0.145	0.118
ARL2BP	58.12	62.234	56.644	53.008	63.984	56.264	61.36	66.71	57.278
ARL3	9.016	8.392	8.158	8.585	10.064	10.411	9.841	10.549	8.47
ARL4A	6.106	6.416	6.295	6.409	8.326	8.044	5.476	5.312	4.843
ARL4C	7.428	6.53	6.865	7.051	6.412	7.037	5.947	7.707	6.594
ARL4D	10.833	9.554	10.471	9.281	13.152	10.995	8.464	8.902	6.654
ARL5A	19.611	18.022	20.104	19.491	17.523	16.295	17.515	18.409	17.953
ARL5B	25.18	25.655	24.334	25.298	19.533	18.837	21.254	22.875	25.9
ARL5C	0	0.391	0	0.257	0	0.173	0.184	0.475	0
ARL6	6.229	6.363	5.501	6.039	6.125	5.638	6.143	6.337	5.849
ARL6IP1	113.678	117.796	115.64	120.774	132.009	130.327	126.703	140.601	126.528
ARL6IP4	75.123	78.563	76.8	78.02	108.542	93.3	53.402	60.257	50.561
ARL6IP5	59.1	62.29	58.486	58.186	69.59	58.135	76.734	80.168	74.992
ARL6IP6	11.003	11.667	11.439	11.686	13.575	10.357	16.688	18.247	16.314
ARL8A	13.28	17.31	13.972	16.229	17.043	15.566	14.447	13.06	10.725
ARL8B	37.431	39.115	33.298	34.735	35.144	31.161	45.421	47.682	46.309
ARL9	0.434	0.157	0.506	0.368	0.176	0.605	2.576	1.686	1.111
ARLNC1	0.285	0.158	0.253	0.207	0.231	0.14	0.446	0.23	0.875
ARMC1	28.535	26.623	24.54	26.295	28.882	28.251	29.709	33.414	31.226
ARMC10	9.05	11.622	12.471	11.06	12.14	11.504	8.034	7.881	7.973
ARMC12	0.068	0.331	0.212	0.232	0.111	0.41	0.187	0.257	0.35
ARMC2	1.169	0.738	1.184	0.861	1.131	0.893	0.766	0.79	1.405
ARMC2-AS1	0.397	0	0.137	0	0	0.682	0	0	0
ARMC3	0.023	0.067	0.048	0.039	0	0.039	0.063	0.022	0.024
ARMC4	3.105	2.004	1.92	2.407	2.669	2.189	2.177	2.427	2.415
ARMC4P1	0.096	0	0.099	0.041	0.019	0.062	0.066	0.225	0.147
ARMC5	2.027	2.035	2.06	2.986	3.312	3.006	2.837	3.516	2.308
ARMC6	19.72	19.797	20.741	19.914	22.457	21.879	21.11	20.397	19.556
ARMC7	4.982	4.003	5.23	4.337	5.651	5.233	3.683	3.96	4.546
ARMC8	8.759	9.004	9.5	10.094	9.826	8.884	11.713	12.446	11.465
ARMC9	2.474	2.356	2.91	2.423	1.842	2.512	2.079	2.228	2.3
ARMCX1	0	0	0.046	0.152	0.109	0.038	0.164	0.085	0.046
ARMCX2	0.431	0.096	0.137	0	0.295	0.171	0.242	0.094	0.204
ARMCX3	15.669	16.678	14.383	14.716	15.741	16.094	15.51	18.737	15.059
ARMCX4	0.488	0.423	0.466	0.419	0.282	0.364	0.405	0.4	0.506
ARMCX5	12.431	12.461	14.377	14.169	15.399	12.746	7.924	8.264	7.881
ARMCX5-GPRASP2	0.244	0.227	0.152	0.257	0.156	0.162	0.239	0.234	0.217
ARMCX6	9.369	10.209	10.16	8.563	10.283	11.697	11.021	6.933	8.136
ARMH1	0.224	0.054	0	0.285	0.182	0	0.564	0.317	0.23
ARMH2	0.115	1.221	0.238	0.583	0.65	0.885	0.943	0.756	0.939
ARMH3	10.38	10.877	11.517	12.938	10.426	12.579	12.04	11.897	12.619
ARMH4	0.745	0.895	1.272	0.865	0.681	0.698	0.857	0.897	1.074
ARMS2	0.232	0	0.24	0.098	0	0.1	0	0	0.119
ARMT1	40.936	40.931	39.636	37.129	45.978	39.556	41.983	45.03	43.962
ARNT	15.285	17.267	16.073	15.732	11.433	13.717	17.709	17.122	18.866
ARNT2	4.426	4.637	4.177	4.429	3.488	4.371	4.986	4.828	5.753
ARNTL	3.116	2.624	2.571	2.941	2.665	2.607	4.881	4.32	4.123
ARNTL2	4.442	3.536	3.717	3.764	3.338	3.45	3.615	4.533	4.586
ARNTL2-AS1	0.117	0	0	0	0	0	0	0.11	0
ARPC1A	81.082	79.514	81.46	83.577	97.387	95.905	98.66	104.287	88.574
ARPC1B	16.53	18.312	18.356	17.309	21.264	18.653	16.244	19.601	14.478
ARPC2	179.002	176.568	175.515	158.273	178.626	154.694	169.41	177.013	162.767
ARPC3	190.313	192.056	181.373	168.36	228.113	199.014	137.411	146.32	119.435
ARPC4	19.346	18.556	19.525	19.85	23.971	22.145	21.394	22.203	21.101
ARPC4-TTLL3	0	0	0.049	0.061	0	0	0	0	0.024
ARPC5	25.848	23.263	23.848	24.468	29.87	27.231	24.488	26.037	23.695
ARPC5L	28.033	27.978	27.54	29.371	35.812	37.139	31.621	33.121	30.443
ARPIN	6.376	6.261	6.424	7.008	5.413	5.816	5.696	6.094	6.681
ARPIN-AP3S2	0.015	0.015	0	0.052	0.025	0	0.028	0	0.063
ARPP19	40.958	38.296	40.322	40.431	32.964	33.343	43.394	44.94	47.436
ARPP21	0	0	0	0	0	0	0	0	0
ARR3	0.435	0.982	0.676	0.86	0.469	0.684	0.066	0.478	1.262
ARRB1	2.751	2.713	2.849	2.671	2.154	2.504	2.501	2.799	3.399
ARRB2	42.999	41.523	39.988	40.364	43.86	48.036	50.087	44.073	50.832
ARRDC1	7.995	7.409	7.751	9.176	6.884	8.219	5.178	4.167	4.818
ARRDC1-AS1	12.97	15.053	12.859	16.824	17.413	17.452	5.894	8.745	7.363
ARRDC2	4.055	4.019	3.599	4.036	4.194	3.174	3.615	3.578	4.151
ARRDC3	12.876	10.896	11.917	20.285	19.221	20.418	4.489	4.522	4.381
ARRDC3-AS1	0.721	0.992	1.454	0.772	0.707	1.042	0.763	0.894	0.777
ARRDC4	6.827	6.156	7.506	7.607	6.737	8.342	6.555	6.674	6.845
ARRDC5	0	0	0	0	0	0	0	0	0
ARSA	3.141	3.147	2.955	3.186	3.58	3.472	1.939	2.855	1.947
ARSB	3.414	3.719	3.74	3.088	3.19	2.532	2.59	3.403	3.68
ARSD	0.09	0	0.016	0.038	0	0.026	0	0	0
ARSD-AS1	0	0	0	0	0	0	0	0	0
ARSF	0	0	0	0	0	0	0	0	0
ARSG	0.33	0.514	0.464	0.47	0.401	0.354	0.453	0.656	0.507
ARSH	0	0	0	0	0	0	0	0	0
ARSI	0	0	0	0	0	0	0	0	0
ARSJ	0.446	0.413	0.502	0.624	0.58	0.399	0.478	0.383	0.437
ARSK	7.31	6.83	8.535	7.39	6.739	6.003	8.171	7.392	8.206
ARSL	0.14	0.102	0.072	0	0.142	0	0.16	0.198	0.072
ART1	0	0	0	0	0.058	0	0	0	0.074
ART3	0	0.106	0	0	0	0.047	0.251	0	0.113
ART4	0.017	0.016	0	0.043	0	0	0	0.016	0.052
ART5	1.201	1.774	2.356	1.713	2.966	1.897	1.27	1.191	1.1
ARTN	0.342	0.189	0.405	0.124	0.277	0.335	0.937	0.46	0.5
ARV1	44.646	48.766	43.642	40.472	51.77	40.156	32.69	31.154	28.723
ARVCF	1.99	1.541	1.988	2.163	2.312	1.767	2.673	2.735	2.517
ARX	0	0	0	0.056	0	0.028	0	0	0
AS-PTPRE	0	0	0	0	0	0	0.287	0.074	0.482
AS3MT	0.233	0.676	0.402	0.591	0.377	0.266	0.46	0.256	0.278
ASAH1	15.563	16.751	15.402	13.62	15.709	12.034	13.692	14.181	13.872
ASAH2	0.396	0.556	0.636	0.621	0.801	0.577	0.524	0.485	0.628
ASAH2B	2.669	3.709	3.122	2.985	2.866	2.321	2.272	2.019	1.989
ASAP1	15.359	15.848	15.89	14.454	7.821	8.684	14.435	14.077	17.265
ASAP1-IT1	0	0	0	0	0	0	0	0	0
ASAP1-IT2	0	0	0	0.079	0.076	0	0	0	0
ASAP2	3.555	3.119	3.114	3.688	2.044	2.322	4.491	4.194	4.949
ASAP3	2.797	2.076	2.366	2.983	1.811	1.68	3.257	2.679	2.983
ASB1	4.686	4.842	4.31	4.998	4.339	4.646	4.103	3.921	4.515
ASB10	0	0.04	0	0	0	0	0.038	0.039	0
ASB11	0	0	0.033	0.054	0	0	0.029	0	0
ASB12	0.15	0.073	0	0.508	0.425	0.514	0.342	0.565	0.307
ASB13	13.407	14.686	14.342	15.559	14.038	16.856	16.305	15.542	16.088
ASB14	1.18	0.914	0.764	1.075	0.358	0.633	1.051	1.084	1.269
ASB15	0.041	0	0	0	0.016	0	0.204	0.038	0.062
ASB15-AS1	0	0	0	0	0	0	0.156	0	0
ASB16	1.419	1.459	1.148	0.939	0.969	1.483	1.255	0.835	1.089
ASB16-AS1	3.112	2.85	3.136	2.815	2.553	2.525	2.381	2.061	1.808
ASB17	0	0.085	0	0	0	0	0.08	0	0
ASB18	0	0.163	0	0.029	0.054	0	0	0	0.069
ASB2	0	0	0	0.058	0	0.029	0.187	0.129	0.175
ASB3	0.963	1.398	1.211	0.845	1.753	0.708	0.848	1.458	1.197
ASB4	0	0	0	0	0	0	0	0	0
ASB5	0.125	0.091	0	0.027	0.051	0.054	0.115	0.236	0.193
ASB6	10.664	9.427	9.788	11.944	10.161	12.072	9.758	8.557	8.372
ASB7	7.683	6.989	7.151	6.541	6.023	5.637	8.639	9.576	9.685
ASB8	9.682	11.161	9.713	11.337	11.999	10.525	10.746	11.814	12.631
ASB9	0	0	0	0	0	0	0	0	0
ASB9P1	0	0	0.182	0.297	0	0.05	0	0.11	0
ASCC1	12.42	12.961	11.886	13.401	12.996	11.785	14.222	14.392	14.177
ASCC2	28.171	30.083	29.296	29.894	24.846	28.068	35.358	31.495	38.102
ASCC3	18.745	19.009	18.108	18.655	14.065	15.742	18.917	18.133	20.677
ASCL1	0	0	0.079	0	0	0	0.035	0.18	0
ASCL2	0	0	0	0	0.042	0	0	0	0
ASCL3	1.023	0.141	0.303	0	0.355	1.128	0.267	0.551	0.15
ASCL4	0.042	0	0	0.036	0.034	0.036	0	0	0
ASCL5	0	0	0	0	0	0.115	0.366	0.126	0.479
ASDURF	0	0	0	0	0	0	0	0	0
ASF1A	23.655	24.975	25.589	22.557	28.592	21.762	20.07	18.829	17.863
ASF1B	65.225	60.251	67.723	70.371	68.857	56.524	86.527	87.516	78.92
ASGR1	0.126	0.979	0.327	0.75	0.614	0.488	1.385	0.714	0.712
ASGR2	0	0	0.127	0	0	0.053	0	0	0
ASH1L	13.869	13.264	13.441	12.853	6.199	8.699	15.422	14.937	18.619
ASH1L-AS1	4.87	4.106	3.823	3.861	6.294	4.851	1.578	1.554	1.448
ASH2L	22.642	21.944	21.661	21.575	20.259	20.63	25.066	27.052	25.507
ASIC1	7.853	7.486	6.588	8.507	6.002	7.418	7.535	5.975	7.429
ASIC2	0	0.043	0	0	0	0	0	0	0
ASIC3	2.134	1.39	1.148	1.808	1.395	1.408	3.148	2.475	2.395
ASIC4	0.131	0.032	0.102	0.139	0.026	0.028	0.12	0.216	0.101
ASIC5	0	0	0	0	0	0	0	0	0
ASIP	0.163	0.315	0.505	0.138	0.132	0.976	0.594	0.613	1.332
ASL	5.611	4.876	4.623	5.587	5.668	6.147	3.703	4.167	3.438
ASMT	0	0	0	0	0	0	0	0	0
ASMTL	0.193	0.042	0.067	0.146	0.209	0.055	0.098	0.061	0.176
ASMTL-AS1	0	0	0	0	0	0.027	0	0.015	0
ASNS	1.114	1.161	0.946	1.234	1.225	1.176	1.121	0.565	1.286
ASNSD1	38.741	36.347	38.808	39.275	44.017	37.119	32.608	33.495	31.635
ASNSP1	3.192	2.774	2.968	3.532	3.743	3.185	2.974	4.296	2.334
ASPA	0	0	0	0	0	0	0	0	0.018
ASPDH	1.042	1.009	1.464	0.694	1.145	1.468	0.884	0.912	0.762
ASPG	0	0	0	0	0.016	0.017	0	0	0
ASPH	13.087	12.66	13.725	12.444	10.912	12.148	14.185	14.433	13.778
ASPHD1	0.784	0.405	0.433	0.532	0.847	1.121	0.669	0.493	0.589
ASPHD2	1.212	1.2	0.7	1.504	0.958	1.354	0.901	1.434	1.443
ASPM	34.114	33.865	34.66	32.749	19.146	26.245	35.002	32.896	42.541
ASPN	0.039	0	0.12	0.033	0.031	0.132	0.035	0.254	0.552
ASPRV1	0.611	0.802	0.723	1.146	0.812	0.861	0.956	1.48	0.804
ASPSCR1	7.791	7.281	6.677	6.336	8.915	8.641	10.387	7.467	6.738
ASRGL1	12.718	12.149	13.301	12.124	11.818	14.605	12.609	16.752	12.978
ASS1	15.931	15.421	14.689	16.155	19.05	15.78	18.022	15.397	16.993
ASTE1	4.394	5.896	4.447	5.923	5.254	5.168	4.195	3.669	4.396
ASTL	0	0	0	0	0	0	0	0	0
ASTN1	0	0.012	0.025	0.042	0	0	0.079	0.069	0.038
ASTN2	0.381	0.252	0.357	0.394	0.316	0.335	0.425	0.447	0.543
ASTN2-AS1	0	0	0.112	0	0	0	0	0	0
ASXL1	17.915	17.174	17.009	18.489	12.366	14.996	18.049	17.865	19.236
ASXL2	6.893	5.901	6.559	5.969	3.005	4.336	5.568	5.297	7.006
ASXL3	1.187	1.102	0.97	1.115	0.745	0.797	1.151	1.24	1.571
ASZ1	0	0	0	0	0	0	0	0	0
ATAD1	24.403	23.339	23.481	23.493	22.315	23.514	24.558	25.701	26.813
ATAD2	26.611	26.222	27.133	24.58	23.174	25.175	38.002	39.027	38.27
ATAD2B	6.375	6.349	5.91	6.447	4.507	5.152	5.896	6.18	6.633
ATAD3A	26.842	29.708	29.668	32.039	31.292	33.074	34.282	31.516	28.596
ATAD3B	18.439	17.529	17.809	17.91	21.271	21.576	18.612	19.219	16.711
ATAD3C	0.098	0.119	0.331	0.083	0.099	0.063	0.067	0.069	0.327
ATAD5	12.775	12.58	12.113	12.582	9.545	11.503	13.447	13.261	14.65
ATAT1	0.022	0.021	0.011	0.012	0.003	0.019	0.013	0.02	0.037
ATCAY	0	0.018	0.099	0	0.031	0	0.07	0.072	0.059
ATE1	12.435	11.037	12.379	10.727	10.26	10.814	15.651	16.552	16.046
ATE1-AS1	0.899	1.643	1.138	1.015	1.132	0.942	3.374	2.164	2.454
ATF1	20.553	20.733	20.755	21.386	24.794	20.297	24.02	21.479	22.694
ATF2	15.052	14.778	14.128	14.263	13.957	13.095	20.932	21.06	21.721
ATF3	171.002	169.257	160.74	204.583	207.144	157.749	32.722	29.863	31.32
ATF4	798.93	779.59	810.932	942.678	1153.04	1156.97	498.273	510.682	463.055
ATF5	7.44	9.461	8.649	10.785	8.56	11.199	8.26	5.567	6.87
ATF6	13.057	12.885	13.048	11.99	9.878	10.752	12.4	11.415	12.755
ATF6B	0.163	0.088	0.047	0.077	0.117	0.109	0.058	0.077	0.13
ATF7	3.136	2.791	2.498	3.373	2.521	2.032	2.524	3.141	3.918
ATF7-NPFF	0.086	0.083	0	0	0.035	0.037	0	0	0
ATF7IP	8.275	8.826	7.94	8.58	6.147	6.926	9.14	8.89	10.403
ATF7IP2	2.283	2.26	2.285	2.282	2.222	2.002	2.577	2.586	2.416
ATG10	1.981	2.121	2.456	2.772	2.77	2.24	3.728	2.998	3.288
ATG101	18.637	13.498	13.825	17.92	20.166	18.536	17.503	17.559	11.976
ATG12	14.202	13.123	13.097	13.409	15.83	13.23	18.816	19.244	19.477
ATG13	11.125	11.415	10.787	11.668	9.534	11.132	16.784	16.788	16.832
ATG14	6.586	6.843	6.779	6.707	5.95	6.185	6.641	6.13	6.578
ATG16L1	13.465	11.81	13.546	12.807	12.455	8.273	10.264	12.168	11.534
ATG16L2	2.395	2.319	3.438	2.492	2.313	2.847	1.919	2.771	2.409
ATG2A	6.773	7.501	6.983	7.355	5.36	6.389	7.173	6.565	6.841
ATG2B	6.884	6.928	6.187	6.799	4.187	5.093	6.286	6.73	8.362
ATG3	29.274	28.848	26.841	26.78	34.56	31.4	26.905	29.601	26.692
ATG4A	8.532	9.845	9.716	9.287	10.567	10.885	11.285	10.755	11.159
ATG4B	18.549	19.848	20.117	20.461	23.229	22.794	26.426	29.963	27.517
ATG4C	20.735	19.513	18.822	20.01	25.044	21.298	14.377	15.285	14.119
ATG4D	8.392	8.71	7.725	10.39	9.434	9.238	11.539	13.968	12.171
ATG5	15.54	13.557	15.082	14.09	17.704	15.818	17.224	17.48	15.823
ATG7	4.355	4.642	4.933	4.7	4.436	4.561	5.154	5.548	4.509
ATG9A	15.593	14.777	16.983	16.927	13.151	14.822	16.127	16.448	15.035
ATG9B	0.164	0.23	0.095	0.201	0.044	0.157	0	0.086	0.019
ATIC	149.39	149.731	156.156	148.743	162.308	156.307	163.965	163.662	153.036
ATL1	3.37	2.007	2.248	2.471	2.518	2.029	3.344	2.503	2.82
ATL2	20.856	18.561	19.931	20.235	19.728	19.392	22.119	22.459	22.306
ATL3	7.19	7.011	7.229	7.249	6.754	6.708	6.387	6.972	6.475
ATM	12.227	12.178	11.843	11.618	7.299	9.015	11.786	12.006	13.415
ATMIN	14.083	14.362	13.745	15.224	15.406	14.29	14.744	14.603	15.585
ATN1	21.731	22.842	23.493	23.497	14.904	20.633	20.79	19.276	21.414
ATOH1	0.258	0.042	0.356	0.109	0.069	0.11	0.431	0.162	0.22
ATOH7	1.501	1.331	1.748	1.113	1.417	1.823	0.685	0.295	0
ATOH8	0.084	0.114	0.017	0.128	0.014	0.144	0.169	0.142	0.069
ATOX1	83.88	76.899	70.371	78.422	102.325	88.895	48.798	52.242	44.381
ATP10A	0	0	0	0.015	0	0	0	0	0
ATP10B	0	0	0	0	0	0	0	0	0
ATP10D	1.795	1.82	2.065	1.834	1.187	1.442	1.236	1.275	1.735
ATP11A	4.998	5.004	5.12	5.362	2.83	2.419	4.848	4.517	5.973
ATP11A-AS1	0.024	0.069	0	0	0	0	0.022	0	0
ATP11AUN	0	0	0	0	0	0	0	0	0
ATP11B	9.465	8.822	8.847	9.252	6.704	7.572	9.758	10.067	11.072
ATP11C	18.749	18.774	19.184	19.833	14.748	16.749	16.363	15.601	17.465
ATP12A	0.085	0.062	0.066	0.163	0.035	0.092	0.156	0.081	0.109
ATP13A1	22.273	27.894	24.984	27.64	17.688	20.036	30.963	26.894	26.872
ATP13A2	11.883	11.341	11.789	13.291	10.714	10.376	14.325	13.86	11.435
ATP13A3	23.138	21.504	21.368	21.347	16.006	18.621	19.817	22.555	23.688
ATP13A4	0.026	0.037	0.013	0	0.01	0	0.024	0.036	0
ATP13A4-AS1	0	0	0	0	0	0	0	0	0
ATP13A5	0.193	0.187	0.1	0.082	0.117	0.186	0.33	0	0.148
ATP13A5-AS1	0.299	0	0.465	0.127	0	0.513	0.273	0.423	0.459
ATP1A1	173.165	172.116	173.192	169.336	135.121	158.544	193.399	196.895	195.071
ATP1A1-AS1	1.045	0.558	0.784	0.886	0.933	0.68	0.724	0.645	0.406
ATP1A2	0	0.017	0	0	0	0	0.048	0.016	0.018
ATP1A3	3.576	4.49	3.918	3.908	3.544	4.734	4.307	3.613	4.324
ATP1A4	0	0	0	0.082	0	0	0.155	0.091	0
ATP1B1	17.528	20.327	18.73	15.833	17.066	16.248	24.188	23.742	24.175
ATP1B2	0.695	0.404	1.007	0.754	0.585	0.524	1.244	0.628	0.882
ATP1B3	100.218	100.144	94.942	90.847	118.09	110.891	118.681	125.054	111.604
ATP1B4	0	0	0	0	0	0	0.055	0	0
ATP23	4.344	3.05	3.205	3.392	5.216	3.872	2.826	2.488	3.459
ATP2A1	1.878	2.407	1.699	2.354	1.884	2.065	2.996	2.816	2.925
ATP2A1-AS1	11.546	10.704	11.284	12.953	16.979	16.041	8.911	8.58	7.658
ATP2A2	52.271	51.217	50.03	52.015	34.355	37.626	50.885	55.753	57.111
ATP2A3	0.583	0.621	0.725	0.428	0.85	0.65	0.639	0.971	0.637
ATP2B1	15.847	16.298	15.904	16.03	13.133	16.153	14.863	14.965	16.411
ATP2B1-AS1	0.792	1.104	0.689	1.208	0.872	0.951	0.145	0.149	0.13
ATP2B2	0.02	0.01	0.011	0.017	0.008	0.009	0.046	0.019	0.031
ATP2B2-IT2	0	0	0	0	0	0	0	0	0
ATP2B3	0.014	0.014	0	0.037	0.023	0.012	0.026	0.014	0
ATP2B4	5.405	4.866	4.952	4.666	2.969	3.83	5.963	5.939	7.772
ATP2C1	15.873	15.79	15.463	15.951	13.444	15.796	14.654	17.351	16.716
ATP2C2	0.134	0.078	0.111	0.205	0.087	0.161	0.392	0.329	0.082
ATP2C2-AS1	0.222	0.276	0.131	0.295	0.179	0.245	0.231	0.298	0.357
ATP4A	0.255	0.272	0.185	0.303	0.165	0.131	0.163	0.12	0.026
ATP4B	0	0	0	0.054	0	0	0	0	0
ATP5F1A	81.71	80.545	78.71	76.082	92.984	87.409	85.992	95.971	84.326
ATP5F1B	522.039	536.669	543.537	521.627	579.667	530.706	609.444	640.934	587.773
ATP5F1C	306.546	313.666	318.05	306.233	360.525	316.52	244.582	244.075	228.131
ATP5F1D	52.114	59.221	64.052	57.099	78.798	71.88	73.396	77.876	49.736
ATP5F1E	15.311	12.732	14.113	13.33	18.865	18.548	11.989	12.517	9.507
ATP5IF1	135.721	143.693	136.722	126.331	178.171	159.066	107.909	103.328	85.76
ATP5MC1	125.449	141.24	129.611	117.277	166.604	141.194	145.764	133.868	119.685
ATP5MC2	55.376	61.341	56.295	52.717	68.862	66.207	87.021	74.905	73.242
ATP5MC3	87.799	92.544	90.094	85.446	110.549	87.182	75.91	83.685	73.132
ATP5MD	195.723	192.035	188.297	163.206	269.753	221.006	103.591	116.089	91.305
ATP5ME	347.911	320.987	331.411	280.191	479.718	406.216	242.164	218.523	229.426
ATP5MF	343.08	343.961	327.021	316.356	393.781	331.264	304.105	293.781	265.749
ATP5MF-PTCD1	0	0	0	0	0	0	0	0	0
ATP5MG	162.153	158.543	162.483	139.886	211.756	183.706	133.933	133.475	124.904
ATP5MGL	0	0.115	0.123	0.302	0.289	0.306	0.217	0	0
ATP5MPL	169.958	158.169	157.096	137.731	229.295	171.21	115.087	108.607	101.075
ATP5PB	128.217	129.006	130.425	123.985	164.029	139.452	151.089	156.72	132.001
ATP5PD	198.05	202.572	194.282	173.365	273.387	225.649	149.111	164.261	132.188
ATP5PF	64.848	61.555	59.412	53.973	72.549	49.521	65.431	54.494	55.68
ATP5PO	324.984	330.379	335.776	302.515	429.273	376.475	287.846	318.257	269.298
ATP6AP1	72.176	73.757	71.777	72.088	73.91	66.467	88.084	86.776	79.806
ATP6AP1L	2.814	2.744	2.588	2.865	2.584	2.72	2.992	3.087	2.86
ATP6AP2	50.789	54.738	54.484	57.034	62.193	55.081	70.91	76.905	68.431
ATP6V0A1	19.044	19.009	18.162	18.904	14.749	17.804	20.625	22.977	23.307
ATP6V0A2	10.072	9.749	10.401	9.945	7.585	7.124	10.292	9.256	10.685
ATP6V0A4	0	0	0	0	0	0	0	0.027	0
ATP6V0B	38.834	39.322	42.015	40.397	52.854	41.636	56.765	55.546	49.029
ATP6V0C	182.997	188.895	193.794	193.441	212.804	221.192	164.633	155.513	145.034
ATP6V0CP3	0	0	0	0	0	0	0	0	0
ATP6V0D1	26.935	28.488	26.812	28.824	32.513	37.343	47.342	45.887	37.559
ATP6V0D2	0	0	0.207	0.034	0	0.069	0.073	0.038	0.205
ATP6V0E1	31.456	35.436	36.319	30.794	47.073	41.676	52.748	54.228	44.467
ATP6V0E2	10.677	11.963	11.335	11.009	13.692	13.172	15.361	15.87	13.201
ATP6V0E2-AS1	1.826	1.258	2.98	2.019	1.703	2.575	1.47	2.041	1.521
ATP6V1A	35.393	34.44	35.041	35.918	31.368	31.836	36.077	34.832	37.615
ATP6V1B1	1.643	1.302	1.96	1.308	1.33	1.452	2.82	2.815	2.243
ATP6V1B1-AS1	4.024	4.187	4.48	3.239	5.456	5.005	3.124	2.275	2.472
ATP6V1B2	30.958	29.258	31.407	31.896	30.817	30.604	35.015	37.407	36.017
ATP6V1C1	19.769	20.93	20.194	19.008	19.056	19.4	22.241	21.849	22.551
ATP6V1C2	0.699	0.79	1.388	0.716	1.038	0.775	1.783	1.153	1.104
ATP6V1D	36.408	36.679	38.504	40.312	46.629	44.881	50.228	49.858	42.259
ATP6V1E1	83.75	84.861	87.852	85.627	109.801	106.215	95.622	98.01	88.921
ATP6V1E2	2.28	1.773	1.935	1.583	1.755	2.084	2.355	1.831	2.755
ATP6V1F	181.839	202.795	185.346	176.468	217.385	170.827	172.327	137.855	146.476
ATP6V1FNB	0.978	1.16	0.608	0.953	0.574	0.944	0.179	0.184	0.275
ATP6V1G1	95.517	95.044	88.725	82.326	95.899	77.393	79.574	79.058	77.32
ATP6V1G2	0	0	0	0	0	0	0	0	0
ATP6V1G2-DDX39B	0	0	0	0	0	0	0	0	0
ATP6V1G3	0	0	0	0	0	0	0	0	0
ATP6V1H	17.021	16.084	17.837	16.821	22.219	20.391	19.458	22.779	17.384
ATP7A	3.63	3.298	2.987	3.774	2.406	2.741	3.488	3.451	3.374
ATP7B	5.878	5.758	5.494	5.429	3.114	4.06	4.362	4.567	5.124
ATP8A1	4.519	4.507	4.362	4.128	3.298	4.345	4.553	4.805	5.699
ATP8A2	0.098	0.094	0.081	0.107	0.063	0.1	0.125	0.092	0.2
ATP8B1	0.278	0.328	0.399	0.366	0.349	0.238	0.338	0.232	0.316
ATP8B2	19.959	20.323	19.729	22.951	13.661	16.73	18.124	17.507	20.637
ATP8B3	0.102	0.164	0.105	0.072	0	0.16	0.325	0.16	0.313
ATP8B4	0.064	0	0	0.027	0	0	0.015	0.015	0.082
ATP8B5P	0.451	0.395	0.312	0.546	0.365	0.35	0.51	0.203	0.506
ATP9A	6.972	7.31	7.433	7.474	4.499	6.073	7.261	7.24	9.982
ATP9B	2.577	2.457	2.914	3.268	1.736	2.312	2.929	2.54	3.243
ATPAF1	50.927	50.662	52.649	53.361	54.685	53.183	50.218	51.266	49.697
ATPAF2	8.378	9.885	10.83	8.964	9.355	10.333	8.992	10.889	7.387
ATPSCKMT	6.788	6.075	5.604	5.616	7.153	6.179	6.229	5.279	5.736
ATR	12.177	11.302	12.213	11.147	8.81	9.815	10.228	11.176	11.417
ATRAID	43.528	39.294	41.404	41.103	50.526	43.772	57.448	54.509	51.546
ATRIP	0.112	0.235	0.213	0.206	0.136	0.24	0.119	0.053	0.134
ATRIP-TREX1	0.221	0.171	0.343	0.131	0.161	0.095	0.282	0.25	0.317
ATRN	7.994	8.314	8.767	9.197	4.845	6.708	7.966	7.783	8.604
ATRNL1	0.51	0.464	0.388	0.53	0.464	0.527	0.656	0.569	0.544
ATRX	19.765	19.93	19.015	19.133	12.225	18.069	26.438	25.736	30.359
ATXN1	2.016	1.734	2.119	1.883	1.245	1.345	2.018	2.059	2.721
ATXN1-AS1	2.192	2.94	2.604	2.642	2.149	2.105	1.139	0.891	1.112
ATXN10	58.237	59.711	58.214	57.805	69.388	66.17	68.865	78.836	63.853
ATXN1L	10.524	10.28	9.242	9.305	6.123	7.851	8.052	7.309	9.641
ATXN2	12.092	12.128	13.592	14.755	7.634	9.111	14.471	13.001	17.177
ATXN2-AS	3.924	3.419	4.877	4.655	2.7	4.881	0.179	0	1.004
ATXN2L	36.337	36.314	34.235	37.057	22.227	30.818	34.791	31.206	37.902
ATXN3	3.045	3.064	3.265	3.58	3.442	3.141	3.332	3.362	3.557
ATXN3L	0	0	0	0	0	0	0	0	0
ATXN7	6.557	7.564	7.198	7.246	4.248	6.834	6.046	6.07	8.703
ATXN7L1	1.62	2.304	1.398	1.539	1.092	1.389	1.502	1.318	1.658
ATXN7L2	3.762	4.668	5.95	5.448	4.456	6.747	4.747	4.672	4.201
ATXN7L3	20.602	25.182	20.628	24.182	20.695	25.537	28.847	32.78	30.184
ATXN7L3B	23.367	21.905	23.565	21.802	19.48	20.965	16.031	16.373	16.371
ATXN8OS	0	0	0	0	0	0	0	0	0
AUH	6.878	8.04	8.274	8.877	7.879	9.394	7.876	8.125	7.962
AUNIP	12.463	12.064	15.97	15.439	13.152	12.821	11.67	11.519	11.588
AUP1	79.308	80.463	77.49	82.77	92.724	78.183	87.389	77.744	76.885
AURKA	51.905	50.384	55.045	53.306	55.935	52.229	56.984	56.575	54.152
AURKAIP1	92.361	100.009	96.623	104.702	152.804	146.893	102.554	97.637	81.092
AURKAP1	3.707	3.888	4.095	3.874	4.851	3.763	4.119	3.959	4.175
AURKB	55.054	59.49	52.258	67.535	68.436	72.746	60.145	59.793	50.997
AURKC	0.959	0.5	0.229	0.875	1.493	0.633	0.607	0.417	0.529
AUTS2	5.376	5.09	5.091	5.705	4.331	4.733	5.109	5.507	6.147
AVEN	7.677	8.894	7.227	7.096	9.508	7.981	7.542	7.616	7.561
AVIL	1.491	1.689	1.38	1.586	1.13	1.143	3.563	4.094	4.839
AVL9	10.33	8.894	8.995	9.214	7.547	7.8	9.484	9.797	11.035
AVP	0	0	0	0	0	0	0	0	0
AVPI1	5.18	6.218	5.079	6.028	7.659	4.028	5.992	5.792	4.384
AVPR1A	0.031	0.03	0	0.052	0.049	0	0.167	0.144	0.188
AVPR1B	0	0	0.02	0	0	0	0.069	0.053	0.039
AVPR2	0.044	0.17	0	0.075	0	0	0.121	0.207	0.135
AWAT1	0.068	0	0	0.058	0	0	0	0	0
AWAT2	0	0	0.046	0	0.072	0	0	0.084	0
AXDND1	0.479	0.361	0.496	0.068	0.237	0.137	0.17	0.401	0.191
AXIN1	12.092	12.176	14.009	14.262	12.379	11.471	13.781	13.058	12.406
AXIN2	2.944	2.375	2.841	3.156	2.329	2.143	2.281	1.66	3.037
AXL	0.545	0.49	0.403	0.479	0.489	0.418	0.48	0.147	0.12
AZGP1	0	0	0	0	0.13	0.069	0	0	0.165
AZGP1P1	0.08	0	0	0	0	0	0	0	0
AZI2	9.173	8.821	8.175	7.079	7.635	7.645	7.118	9.396	8.163
AZIN1	41.343	43.72	40.211	44.578	40.73	37.6	43.793	45.766	43.495
AZIN1-AS1	0.537	0.416	0.779	0.91	0.261	0.737	0.098	0.101	0.11
AZIN2	1.365	0.62	1.099	1.242	0.736	0.853	1.093	1.445	1.07
AZU1	0	0	0	0	0.169	0.09	0	0.395	0
B2M	108.408	103.452	100.407	96.903	114.634	106.893	102.629	105.929	90.492
B3GALNT1	1.266	1.141	1.13	0.925	1.29	1.554	0.957	1.193	1.095
B3GALNT2	8.6	7.684	7.058	7.379	6.031	6.136	6.854	6.982	6.7
B3GALT1	0.044	0.127	0.363	0.074	0.142	0.113	0.08	0.124	0.359
B3GALT1-AS1	0	0	0	0	0	0	0	0	0
B3GALT2	0.134	0.13	0.055	0.045	0.13	0.069	0	0.05	0.027
B3GALT4	0	0	0	0	0	0	0	0	0
B3GALT5	0.014	0	0	0.018	0	0.018	0	0	0.014
B3GALT5-AS1	0	0	0.09	0	0	0.037	0	0	0
B3GALT6	13.141	15.507	16.31	15.096	20.478	19.232	12.156	13.498	10.402
B3GAT1	0.072	0.139	0.173	0.142	0.174	0.164	0.392	0.247	0.391
B3GAT2	0.678	0.474	0.672	0.77	0.712	0.458	0.764	0.299	0.782
B3GAT3	16.482	17.333	17.069	16.457	20.515	17.805	17.086	16.41	14.182
B3GLCT	11.181	11.826	11.136	11.002	10.29	10.576	10.582	11.554	11.169
B3GNT10	5.304	5.031	3.406	4.405	3.971	4.095	3.585	4.972	3.937
B3GNT2	8.147	7.467	7.783	7.749	9.743	8.899	7.197	7.864	8.783
B3GNT3	0.141	0.034	0	0	0	0.061	0.032	0	0.108
B3GNT4	0.716	0.756	0.539	0.441	0.474	0.335	0.565	0.705	0.366
B3GNT5	6.82	6.579	6.464	6.837	6.549	6.524	5.384	6.687	6.295
B3GNT6	0.076	0	0	0.097	0.155	0	0.035	0.036	0.078
B3GNT7	0.107	0.104	0.028	0.045	0.087	0	0.245	0.152	0
B3GNT8	0	0.196	0	0.172	0.205	0	0.231	0.334	0
B3GNT9	0.316	0.204	0.364	0.328	0.057	0.271	0.321	0.132	0.324
B3GNTL1	0.61	0.814	0.523	0.677	0.358	0.541	0.807	0.595	0.452
B4GALNT1	1.656	1.718	1.993	2.111	1.606	1.74	2.153	2.094	2.321
B4GALNT2	0.021	0.02	0	0.018	0.008	0.063	0.01	0.01	0.021
B4GALNT3	6.529	6.588	7.228	6.413	5.537	6.164	6.785	6.641	6.17
B4GALNT4	5.293	5.467	6.006	6.137	5.801	6.582	5.597	5.965	5.133
B4GALT1	9.861	11.844	11.032	11.499	10.599	11.543	15.388	12.636	12.573
B4GALT1-AS1	0.141	0.068	0	0	0	0.121	0.193	0.266	0
B4GALT2	25.887	27.673	25.714	28.273	27.545	28.788	30.043	29.149	28.426
B4GALT3	26.977	26.189	27.408	29.523	28.71	34.607	35.268	31.567	32.851
B4GALT4	10.944	9.998	10.782	11.843	13.005	12.867	8.722	10.118	11.414
B4GALT4-AS1	0.175	0.169	0.362	0.148	0	0	0	0.822	0.179
B4GALT5	19.292	19.024	19.333	19.057	15.012	15.184	16.002	17.342	20.388
B4GALT6	5.278	5.185	4.864	5.084	5.53	5.039	7.517	6.822	7.317
B4GALT7	9.788	10.34	9.731	10.995	9.823	9.451	12.668	10.908	7.959
B4GAT1	26.452	24.551	23.277	28.187	31.52	25.854	26.059	25.813	22.187
B9D1	3.361	3.414	3.037	2.825	3.157	2.93	2.83	2.281	2.903
B9D2	1.509	0.365	1.367	1.598	2.595	2.589	2.498	0.889	1.062
BAALC	0.065	0.189	0.168	0.138	0.079	0.084	0.089	0.092	0.1
BAALC-AS1	0.523	0.506	0.271	0	0	0.112	0.239	0.246	1.071
BAALC-AS2	0	0	0	0	0	0	0	0	0
BAAT	0.513	0.769	0.319	0.326	0.56	0.528	1.756	1.497	1.994
BABAM1	54.205	55.291	54.166	55.224	66.809	65.091	62.01	68.392	57.439
BABAM2	26.066	27.289	27.361	24.922	26.897	26.14	28.335	26.672	26.725
BABAM2-AS1	1.088	0.887	0.652	0.728	0.741	0.638	0	0	0.176
BACE1	5.622	4.968	5.039	5.267	3.458	4.899	8.657	6.932	8.034
BACE1-AS	1.727	3.677	1.55	1.853	1.584	2.073	2.523	1.627	1.65
BACE2	2.683	2.597	2.399	2.564	2.476	2.206	2.855	2.622	3.03
BACH1	5.908	5.813	5.06	5.884	4.362	5.355	4.168	5.091	4.299
BACH1-IT2	0	0.115	0.123	0	0.192	0.203	0.216	0	0.121
BACH1-IT3	0	0	0	0	0	0	0	0	0
BACH2	1.064	1.01	1.007	1.11	0.547	0.658	1.159	1.022	1.299
BAD	10.63	11.341	12.133	12.097	18.337	19.633	20.195	19.226	13.186
BAG1	13.031	14.467	15.478	14.729	18.779	17.362	17.624	17.244	15.606
BAG2	6.897	7.533	7.157	6.679	7.316	6.834	6.116	7.117	5.292
BAG3	30.203	26.659	27.297	29.507	29.412	28.823	39.973	39.287	38.981
BAG4	16.315	15.595	16.005	16.451	15.934	18.613	15.871	15.392	18.254
BAG5	17.798	16.72	17.084	17.408	14.639	15.653	12.36	11.917	14.28
BAG6	0.212	0.252	0.234	0.258	0.324	0.305	0.259	0.29	0.27
BAGE	0	0	0	0	0	0	0	0	0
BAGE2	0	0	0	0	0	0	0	0	0
BAGE3	0	0	0	0	0	0	0	0	0
BAGE4	0	0	0	0	0	0	0	0	0
BAGE5	0	0	0	0	0	0	0	0	0
BAHCC1	6.117	5.368	6.057	6.636	3.664	4.856	5.831	5.763	6.5
BAHD1	6.055	5.566	6.763	7.034	5.594	6.369	7.981	6.35	6.959
BAIAP2	3.433	3.793	3.977	3.846	3.203	3.527	4.446	3.637	3.515
BAIAP2-DT	1.396	1.352	1.09	1.365	0.869	0.995	1.295	1.174	1.32
BAIAP2L1	12.376	13.846	14.004	14.505	13.011	13.096	17.751	19.638	18.191
BAIAP2L2	0.486	0.642	0.824	1.049	0.608	0.493	2.503	1.458	1.177
BAIAP3	0.415	0.529	0.429	0.447	0.275	0.469	0.379	0.355	0.251
BAK1	14.224	12.243	14.866	14.796	16.826	12.125	17.267	17.772	18.146
BAMBI	11.794	14.08	11.342	11.754	14.137	14.018	11.284	11.059	9.027
BANCR	0	0	0.146	0	0.569	0	0	0	0.288
BANF1	201.699	210.915	220.547	200.449	281.844	235.418	162.952	189.256	147.227
BANF2	0	0	0	0	0	0	0	0.14	0
BANK1	0	0	0	0	0	0	0	0.076	0
BANP	5.887	5.835	5.476	6.87	4.936	5.805	9.015	8.303	7.074
BAP1	38.289	36.781	40.554	39.308	34.834	36.644	30.003	28.665	31.418
BARD1	7.229	6.696	7.505	8.594	6.314	6.186	7.521	7.824	7.969
BARHL1	0.05	0	0	0	0	0.085	0	0	0
BARHL2	1.208	1.394	1.203	1.535	1.918	1.873	1.018	0.657	1.379
BARX1	0.943	1.521	1.237	2.077	1.17	2.264	1.492	2.665	0.772
BARX1-DT	0	0	0	0	0	0	0.06	0	0
BARX2	5.883	6.708	7.28	7.097	6.052	6.842	8.65	8.361	5.869
BASP1	2.458	2.914	3.169	1.998	2.761	2.41	4.215	2.552	3.082
BASP1-AS1	0	0	0	0	0	0	0	0	0
BASP1P1	0	0	0	0	0	0	0	0	0
BATF	0	0	0	0	0	0	0	0	0
BATF2	0.167	0.162	0.13	0.248	0.102	0.287	0.191	0.158	0.086
BATF3	6.702	9.017	6.706	7.412	7.907	8.282	6.744	6.743	7.676
BAX	54.74	61.486	62.494	67.491	78.681	81.725	55.793	55.035	55.275
BAZ1A	42.089	42.217	39.331	42.336	35.582	42.812	37.757	39.545	40.56
BAZ1B	45.507	46.179	46.785	46.325	32.815	48.016	45.712	46.439	50.564
BAZ2A	20.396	20.308	19.764	20.14	10.087	15.024	20.246	19.313	26.41
BAZ2B	2.599	2.599	2.558	2.698	1.623	2.089	2.751	3.122	3.278
BBC3	6.746	6.438	6.691	10.145	11.228	13.447	9.025	7.923	7.247
BBIP1	6.563	6.278	6.197	7.328	7.062	6.027	7.333	5.201	5.691
BBOF1	2.258	1.299	1.738	2.042	2.025	1.518	1.532	2.156	2.186
BBOX1	0.207	0.04	0.086	0.035	0.033	0	0	0.039	0.169
BBOX1-AS1	2.817	2.026	2.084	2.25	2.736	2.347	2.793	2.123	2.142
BBS1	6.993	8.461	6.979	7.622	5.5	7.836	7.211	6.403	6.409
BBS10	7.266	8.425	8.104	8.864	6.786	6.096	6.101	6.194	6.594
BBS12	2.214	2.759	2.465	2.509	1.59	2.35	1.238	1.747	1.87
BBS2	15.471	14.808	16.559	16.1	15.435	14.754	16.468	16.043	14.279
BBS4	16.919	16.153	16.768	15.372	15.405	12.074	19.556	18.96	18.843
BBS5	5.351	5.384	5.573	6.343	5.961	5.157	4.393	5.297	3.201
BBS7	16.523	15.586	17.066	16.745	16.479	14.553	16.548	18.242	18.051
BBS9	2.983	2.835	2.996	2.482	2.473	2.636	2.56	3.826	2.686
BBX	16.825	16.418	16.048	15.926	9.428	13.31	16.443	17.182	20.354
BCAM	2.685	3.135	2.351	2.979	1.859	2.849	2.932	2.112	1.785
BCAN	0.024	0.095	0	0.021	0.04	0	0.134	0.115	0.025
BCAP29	0.317	0.323	0.224	0.155	0.297	0.372	0.213	0.094	0.222
BCAP31	141.686	154.024	149.918	134.713	164.299	161.597	132.589	133.182	121.997
BCAR1	4.991	5.655	4.771	5.657	5.444	6.743	8.749	7.186	6.989
BCAR3	1.796	1.675	1.516	1.409	1.346	1.256	2.208	2.11	1.839
BCAR3-AS1	0	0.118	0	0	0.049	0.052	0	0	0.124
BCAR4	0.145	0	0	0.307	0.117	0.249	0.199	0.068	0.371
BCAS1	0	0.075	0.188	0.066	0.042	0.067	0.024	0.147	0.053
BCAS2	90.192	99.732	94.331	103.88	119.892	109.956	81.209	83.849	77.505
BCAS3	8.926	9.412	9.58	12.127	7.547	9.431	12.091	10.876	12.175
BCAS4	4.342	3.669	3.997	3.387	2.733	3.724	3.588	3.896	2.117
BCAT1	15.654	15.048	14.994	14.907	12.995	13.729	14.332	15.44	14.23
BCAT2	23.139	22.037	21.893	21.89	26.587	29.65	24.484	24.864	24.211
BCCIP	78.741	78.904	73.361	72	83.148	87.095	80.395	79.229	74.782
BCDIN3D	5.652	5.329	5.213	6.062	9.102	6.843	2.231	2.829	3.828
BCDIN3D-AS1	1.907	1.965	1.879	1.824	0.896	1.345	0.506	0.377	0.567
BCHE	1.376	0.851	1.069	0.81	1.269	1.213	1.047	0.72	0.822
BCKDHA	17.609	19.42	17.785	18.663	16.635	14.309	19.119	18.491	18.418
BCKDHB	7.154	7.55	6.277	6.778	6.354	5.455	7.872	6.787	7.528
BCKDK	25.56	25.13	27.117	27.895	26.898	25.635	29.739	28.411	27.766
BCL10	9.49	8.991	10.245	10.599	11.671	10.125	7.656	9.384	9.235
BCL11A	2.441	2.307	2.432	2.575	2.432	2.864	2.933	3.015	3.076
BCL11B	0.301	0.356	0.265	0.217	0.297	0.258	0.509	0.273	0.365
BCL2	0.961	1.416	0.802	1.167	0.766	1.329	1.166	1.189	1.116
BCL2A1	0	0.22	0	0	0	0	0	0.107	0
BCL2L1	4.297	5.094	4.676	5.514	4.914	3.979	5.574	5.574	5.323
BCL2L10	0	0	0	0	0	0	0.132	0	0
BCL2L11	8.653	7.754	8.122	8.472	5.791	6.425	5.766	5.473	7.2
BCL2L12	22.695	23.416	28.979	28.233	33.71	29.52	31.021	29.606	23.642
BCL2L13	11.653	12.889	12.424	12.471	11.523	12.022	15.65	15.459	14.94
BCL2L14	0.036	0.035	0.037	0.03	0	0	0.098	0	0.073
BCL2L15	0.19	0.367	0.413	0.113	0.261	0.342	0.173	0.125	0.097
BCL2L2	5.893	5.679	6.103	6.974	6.136	5.478	5.785	6.873	8.452
BCL2L2-PABPN1	0.138	0.134	0.048	0.039	0.112	0.079	0.084	0.217	0.047
BCL3	0.961	0.784	0.629	0.815	0.45	0.911	1.017	0.81	0.518
BCL6	1.123	1.655	1.295	1.319	1.177	1.313	0.909	0.841	0.94
BCL6B	9.155	9.122	9.202	9.263	7.693	9.816	6.689	6.317	6.12
BCL7A	17.288	17.074	17.722	19.687	16.226	15.775	15.582	16.075	16.157
BCL7B	20.471	20.789	20.604	21.733	24.329	24.672	44.526	40.154	38.576
BCL7C	23.902	23.677	25.456	24.074	29.939	33.61	17.128	19.023	16.831
BCL9	8.796	9.985	8.966	10.952	5.715	8.676	9.491	7.665	11.362
BCL9L	0.985	1.096	0.908	1.035	0.606	0.912	1.142	1.049	1.563
BCLAF1	126.163	121.152	123.901	116.528	105.434	121.617	145.094	140.187	152.47
BCLAF3	2.165	2.361	2.078	2.618	1.706	1.659	2.043	2.366	2.793
BCO1	0	0	0	0	0.032	0.067	0	0	0
BCO2	0.602	0.583	0.296	0.349	0.693	0.462	0.579	0.508	0.876
BCOR	49.689	46.446	47.763	48.074	35.566	47.099	42.132	40.362	43.186
BCORL1	5.337	6.254	5.674	5.946	3.577	5.764	5.464	5.674	7.118
BCORP1	0	0	0	0	0	0	0	0	0
BCR	13.833	14.569	14.949	14.414	11.196	13.51	15.152	15.698	16.068
BCRP2	1.668	1.418	1.222	1.034	1.713	1.78	1.152	1.648	1.291
BCRP3	0	0.194	0.207	0.282	0.108	0.629	1.4	1.319	1.023
BCS1L	45.565	37.9	38.336	43.704	45.645	42.935	29.572	29.177	25.808
BCYRN1	169.522	222.924	196.704	156.116	174.871	192.242	57.243	34.896	46.182
BDH1	0	0.1	0.054	0.022	0.126	0.2	0.142	0.195	0.026
BDH2	12.099	11.585	11.081	10.004	12.951	12.442	9.743	10.664	8.424
BDKRB1	0	0	0	0	0	0.063	0	0	0
BDKRB2	0.158	0.088	0.023	0.173	0	0.058	0.413	0.298	0.741
BDNF	0.051	0.037	0.092	0	0.01	0.011	0.174	0.084	0.065
BDNF-AS	0.156	0.09	0.097	0.158	0.101	0.24	0.398	0.646	0.478
BDP1	17.192	18.057	17.938	16.179	8.942	14.916	14.263	14.309	19.477
BEAN1	0	0.035	0.093	0.076	0	0.046	0.082	0.051	0
BEAN1-AS1	0	0	0	0	0	0	0.539	0	0
BECN1	20.081	19.565	20.479	21.325	22.215	21.211	24.506	26.438	24.284
BECN2	0	0	0	0	0	0	0.268	0.207	0.075
BEGAIN	0.406	0.721	0.421	0.574	0.85	0.842	0.773	0.478	0.381
BEND2	0.02	0	0	0.017	0	0.069	0.092	0.114	0.021
BEND3	4.677	3.762	4.095	4.611	3.026	2.449	4.933	3.965	5.049
BEND3P3	1.123	1.32	1.296	1.373	0.325	0.729	1.699	1.708	2.053
BEND4	2.862	2.589	2.793	2.491	1.809	1.86	2.875	3.226	3.099
BEND5	0.446	0.13	0.601	0.341	0.434	0.498	0.489	0.757	0.503
BEND6	0.504	0.572	0.576	0.545	0.535	0.537	1	0.721	1.085
BEND7	3.294	4.04	4.192	4.73	3.826	3.408	3.973	4.501	4.041
BEST1	1.045	0.497	0.624	1.126	0.918	0.699	0.356	0.401	0.435
BEST2	0.756	0.595	0.44	0.561	0.382	0.608	0.518	0.49	0.242
BEST3	0	0	0	0.015	0.057	0	0.016	0.083	0
BEST4	0.416	0.366	0.352	0.256	0.275	0.227	0.035	0	0.426
BET1	7.592	7.643	7.17	7.394	8.619	7.988	8.69	8.927	8.829
BET1L	9.606	9.827	10.348	11.189	8.399	9.783	10.093	8.839	8.585
BEX1	4.301	2.313	2.474	1.113	2.997	2.869	2.837	1.913	3.547
BEX2	36.292	38.659	33.809	34.919	52.571	38.402	32.602	27.402	31.859
BEX3	351.616	357.988	347.056	316.309	474.764	432.163	278.236	285.66	236.459
BEX4	131.067	136.366	130.988	129.022	162.023	139.941	83.92	78.073	78.308
BEX5	5.815	5.628	4.817	4.352	6.824	6.65	3.186	4.656	4.068
BFAR	20.087	19.19	21.073	18.988	19.091	17.032	24.947	25.644	26.425
BFSP1	3.185	2.893	3.027	2.476	3.641	2.648	3.629	4.641	4.169
BFSP2	0	0	0	0	0	0	0	0	0
BFSP2-AS1	0	0	0	0	0	0	0	0	0
BGLAP	0.188	0.182	0	0.636	0.456	0.322	0.343	0.177	0
BGLT3	0	0	0	0	0	0	0	0	0
BGN	0	0	0	0	0.098	0	0	0	0
BHLHA15	0	0	0	0	0	0	0	0	0.275
BHLHA9	0.268	0	0	0	0	0	0	0	0
BHLHB9	0	0	0.018	0.03	0	0.015	0	0	0.018
BHLHE22	0.058	0.31	0.151	0.197	0.212	0.25	0.133	0.082	0.268
BHLHE23	0.183	0	0	0.078	0	0	0	0	0
BHLHE40	3.555	4.491	5.18	4.161	3.853	5.582	5.091	5.734	5.213
BHLHE40-AS1	0.035	0.068	0.072	0.059	0.057	0	0.064	0.033	0.107
BHLHE41	1.928	1.719	1.55	1.397	1.417	0.936	2.201	2.271	2.935
BHMG1	0.074	0.179	0.115	0.031	0.15	0.127	0.135	0.314	0
BHMT	0.077	0.037	0	0.065	0	0.099	0.035	0.145	0
BHMT2	0	0	0	0	0	0	0	0	0
BICC1	3.275	2.946	2.707	3.098	2.356	2.781	3.565	3.553	3.489
BICD1	1.533	1.53	1.346	1.68	1.215	1.239	1.334	1.648	1.824
BICD2	11.886	12.418	11.44	12.218	9.942	10.751	12.926	13.058	12.153
BICDL1	0.622	0.87	0.931	0.898	0.559	0.85	0.61	0.803	0.566
BICDL2	0.186	0.494	0.625	0.55	1.051	0.716	0.89	0.612	0.902
BICRA	6.917	8.185	7.369	8.301	5.398	7.509	11.864	10.306	9.978
BICRAL	2.157	1.995	1.892	1.921	0.934	1.591	2.61	2.524	2.728
BID	12.282	12.994	12.534	13.099	15.951	11.545	11.901	12.681	11.806
BIK	0.699	0.193	0.414	1.1	0.323	0.343	0.456	0.47	0.92
BIN1	6.353	5.879	6.053	7.322	7.158	7.716	6.8	7.087	6.686
BIN2	0.032	0.031	0	0	0	0	0	0	0
BIN3	3.884	4.218	3.238	3.853	4.485	4.713	3.634	2.99	4.025
BIN3-IT1	0.103	0	0	0.044	0.125	0	0	0	0
BIRC2	11.534	11.186	10.331	11.283	12.94	11.249	11.917	11.685	11.512
BIRC3	0.193	0.053	0.072	0.117	0.101	0.107	0.151	0.078	0.141
BIRC5	82.573	84.136	86.258	87.566	102.198	104.974	129.196	136.161	114.772
BIRC6	14.31	13.214	13.567	13.135	6.227	8.14	11.826	11.465	16.39
BIRC6-AS2	0.162	0.469	0.167	0.411	0	0.139	0.148	0.304	0.165
BIRC7	0	0	0	0	0	0	0	0	0
BIRC8	0	0	0	0	0	0	0	0	0
BISPR	0.545	0	0.423	0.385	0.294	0.117	0.207	0.043	0.046
BIVM	4.935	4.198	4.234	5.555	6.759	4.704	4.507	5.448	4.593
BIVM-ERCC5	0	0	0	0	0	0.032	0.017	0	0.019
BLACAT1	0	0	0	0	0	0	0	0	0
BLACE	0	0	0	0	0	0	0	0	0
BLCAP	17.053	17.094	19.951	19.015	16.199	16.922	22.416	21.915	19.138
BLID	0	0	0	0	0	0	0	0	0
BLK	0.043	0.208	0.044	0.291	0.035	0.331	0.039	0.04	0
BLM	23.019	21.432	21.165	22.904	21.823	24.573	24.906	24.397	25.946
BLMH	53.804	51.164	56.658	54.59	62.806	68.712	62.183	58.836	58.242
BLNK	0.104	0.302	0.161	0.176	0.084	0.045	0.38	0.245	0.16
BLOC1S1	10.027	9.705	12.049	12.664	18.068	15.01	8.811	8.288	7.263
BLOC1S1-RDH5	0	0	0.081	0	0	0.134	0.072	0	0
BLOC1S2	26.303	25.054	24.63	26.641	37.4	31.43	33.465	35.407	32.221
BLOC1S3	3.671	3.554	4.032	5.405	4.382	5.312	4.233	4.228	3.758
BLOC1S4	16.838	21.238	17.372	19.024	25.76	16.74	12.815	12.86	11.492
BLOC1S5	0.102	0.066	0.212	0.058	0.11	0.205	0.093	0.193	0.14
BLOC1S5-TXNDC5	0	0	0	0.024	0.023	0	0	0	0
BLOC1S6	14.666	16.406	14.949	16.599	16.245	15.4	13.508	15.1	13.899
BLVRA	22.631	22.688	27.204	23.422	36.307	32.653	31.445	32.212	23.5
BLVRB	20.682	20.364	25.357	24.373	29.053	25.691	22.687	19.933	19.226
BLZF1	12.173	10.839	11.066	11.948	11.215	10.943	9.847	9.837	9.191
BMERB1	0.513	0.579	0.885	0.797	0.588	0.55	1.288	0.644	0.963
BMF	1.703	1.574	1.447	1.703	1.347	1.215	2.219	2.145	2.292
BMI1	3.166	2.805	3.195	2.842	1.824	3.36	4.459	4.272	3.982
BMP1	3.399	3.152	4.185	3.585	2.347	2.63	3.56	3.18	3.918
BMP10	0	0	0	0	0	0	0.014	0.03	0
BMP15	0	0	0	0	0	0	0	0	0
BMP2	12.511	12.94	11.819	14.029	12.316	12.202	10.814	9.743	8.475
BMP2K	4.466	3.968	4.445	4.767	1.956	3.118	3.938	3.297	3.86
BMP3	0.094	0	0.032	0.053	0.025	0.094	0.071	0.073	0.048
BMP4	3.834	3.64	3.627	3.499	3.76	3.067	3.266	3.23	4.114
BMP5	0.072	0.023	0	0.122	0.019	0.041	0	0.068	0.024
BMP6	2.384	2.186	2.625	1.829	2.031	1.356	2.063	2.317	2.03
BMP7	9.542	10.013	10.713	9.406	9.615	10.23	10.483	9.747	10.204
BMP7-AS1	0	0	0	0	0	0	0	0	0
BMP8A	0.607	0.652	0.803	1.085	0.491	0.752	0.769	0.889	0.932
BMP8B	1.771	1.448	1.447	1.517	1.354	1.148	1.564	1.817	2.498
BMPER	1.123	0.675	1.022	1.052	0.854	0.525	0.901	1.427	1.062
BMPR1A	11.083	11.237	10.39	10.838	9.778	9.101	12.64	14.154	15.487
BMPR1B	1.862	1.848	1.203	1.551	1.069	1.556	1.904	1.799	2.607
BMPR1B-DT	0.591	0.715	1.071	0.125	0	1.013	0	0	0.302
BMPR2	7.948	7.701	7.286	6.482	4.847	5.089	7.834	7.704	9.168
BMS1	34.223	33.316	31.791	33.189	27.828	37.627	32.697	31.102	32.053
BMS1P1	0.494	0.456	0.569	0.428	0.182	0.433	0.44	0.285	0.7
BMS1P14	0.359	0.402	0.293	0.272	0.306	0.389	0.448	0.196	0.097
BMS1P17	0	0	0	0	0	0	0	0	0
BMS1P18	0	0	0	0	0	0	0	0	0
BMS1P2	0.202	0.294	0.398	0.266	0.049	0.234	0.296	0.238	0.28
BMS1P2-AGAP9	0.038	0.061	0.13	0.127	0.051	0.054	0.034	0	0.167
BMS1P20	25.643	26.376	20.394	24.89	23.354	25.641	21.737	17.886	21.949
BMS1P21	1.045	0.674	0.721	1.377	0.47	0.597	0.53	0.547	0.475
BMS1P22	1.046	1.61	2.363	1.49	1.193	1.427	1.433	2.284	1.168
BMS1P4	0.485	0.61	0.251	0.534	0.549	0.416	0.664	0.593	1.24
BMS1P4-AGAP5	0.555	0.384	0.41	0.437	0.353	0.544	0.67	0.579	0.751
BMT2	5.11	4.246	4.169	4.31	3.941	4.755	9.136	9.561	9.969
BMX	0	0	0	0	0	0	0	0	0
BNC1	0.291	0.394	0.281	0.279	0.251	0.233	0.212	0.256	0.278
BNC2	0.776	0.956	1.122	0.856	0.669	0.621	0.829	1	0.929
BNC2-AS1	0.222	0	0	0.564	0	0.381	0	0.627	0
BNIP1	18.818	17.01	14.711	19.42	23.587	22.484	22.001	21.938	21.064
BNIP2	12.249	12.451	12.313	13.133	11.878	11.252	16.726	17.17	17.707
BNIP3	28.322	32.369	26.801	29.321	34.362	33.671	57.202	56.656	54.656
BNIP3L	9.585	9.252	9.346	9.208	10.135	8.107	18.141	19.218	18.696
BNIP5	0.102	0.049	0.105	0	0.021	0	0	0.048	0.052
BNIPL	0.57	0.699	0.551	0.483	0.431	0.456	0.694	0.788	1.012
BOC	1.201	1.351	1.275	1.666	1.506	1.738	1.659	1.895	2.228
BOD1	48.003	42.593	44.643	45.699	55.079	47.268	44.14	40.792	40.181
BOD1L1	11.129	11.285	11.236	10.13	4.962	9.962	11.534	11.535	14.246
BOD1L2	0	0	0	0	0	0.025	0.052	0	0
BOK	0.687	0.315	0.337	0.184	0.234	0.403	0.363	0.477	0.296
BOK-AS1	0	0.223	0.119	0	0	0	0	0	0.118
BOLA1	13.956	15.568	15.07	16.873	20.319	16.423	12.202	9.06	9.67
BOLA2	0	0	0	0	0	0	0	0	0
BOLA2-SMG1P6	0	0.045	0.048	0.078	0.112	0.04	0	0	0
BOLA2B	0	0	0	0	0	0	0	0	0
BOLA3	124.574	137.808	131.491	113.676	159.965	119.912	84.857	83.995	79.006
BOLA3-AS1	2.992	2.852	3.967	3.169	2.972	3.227	3.126	3.737	2.483
BOLL	0.235	0.127	0.217	0.177	0.064	0.18	0.358	0.099	0.429
BOP1	6.219	7.951	7.858	7.093	6.87	8.018	9.788	8.697	6.847
BORA	12.359	13.318	13.909	12.895	11.353	10.703	11.586	10.971	12.073
BORCS5	1.79	1.417	1.578	1.642	0.718	1.015	1.162	1.198	1.499
BORCS6	3.104	3.805	3.803	3.243	4.522	4.925	3.26	3.46	2.648
BORCS7	8.438	8.091	8.574	8.432	9.6	8.706	7.852	8.963	7.538
BORCS7-ASMT	0.139	0.505	0.612	0.56	0.366	0.388	0	0	0.142
BORCS8	5.232	4.683	4.836	5.053	7.286	5.984	3.34	4.294	3.513
BORCS8-MEF2B	0.053	0	0	0	0.171	0.316	0.289	0.199	0
BPESC1	0	0	0	0	0	0	0	0	0
BPGM	21.081	20.982	20.817	20.894	25.68	27.031	16.841	19.38	17.657
BPHL	9.431	8.389	7.467	7.93	9.608	8.464	13.402	12.385	12.116
BPI	0	0	0	0	0	0	0	0	0
BPIFA1	0	0	0	0	0	0	0	0	0
BPIFA2	0	0	0	0	0	0	0	0	0
BPIFA3	0	0	0	0	0	0	0	0	0
BPIFA4P	0	0	0	0	0	0	0	0	0
BPIFB1	0	0	0	0	0	0	0	0	0.118
BPIFB2	0	0	0	0	0	0	0	0	0
BPIFB3	0	0	0	0	0	0	0	0	0
BPIFB4	0	0	0	0	0	0	0	0	0
BPIFB6	0	0	0	0	0	0	0	0	0
BPIFC	0.144	0	0	0.122	0.155	0	0.044	0.045	0.049
BPNT1	34.624	33.221	35.269	38.294	44.335	36.911	31.69	31.122	27.38
BPTF	13.641	13.621	15.002	13.462	6.873	11.508	12.957	11.398	15.416
BPY2	0	0	0	0	0	0	0	0	0
BPY2B	0	0	0	0	0	0	0	0	0
BPY2C	0	0	0	0	0	0	0	0	0
BRAF	4.569	4.289	4.36	4.199	2.531	4.008	4.495	5.04	5.427
BRAP	12.644	10.444	10.51	11.398	11.311	10.845	12.502	11.688	11.752
BRAT1	13.163	15.659	13.504	13.968	17.872	17.357	17.245	16.139	13.224
BRCA1	18.881	18.53	18.386	18.165	12.661	16.127	22.584	22.743	24.108
BRCA2	8.199	8.001	8.102	8.453	4.591	4.936	8.768	9.249	11.383
BRCC3	42.141	41.543	45.486	41.416	37.463	36.478	44.579	45.013	48.314
BRD1	12.271	10.619	11.743	11.947	10.772	12.063	14.482	14.758	15.118
BRD2	3.371	3.486	3.335	4.886	4.328	4.279	3.235	3.385	3.189
BRD3	10.369	11.161	10.355	11.382	6.185	10.265	11.453	10.959	12.959
BRD3OS	3.256	3.362	3.251	3.948	3.163	2.965	3.081	2.675	2.684
BRD4	18.726	18.656	19.219	19.808	10.216	15.879	21.645	18.053	23.725
BRD7	19.81	19.412	18.666	19.469	21.869	20.954	17.963	18.466	18.578
BRD7P3	0.309	0.187	0.4	0.262	0.031	0.066	0.282	0.109	0.079
BRD8	32.259	33.369	31.494	32.843	28.264	31.799	37.364	34.642	37.268
BRD9	14.155	15.427	12.216	13.527	11.605	13.85	12.808	11.385	12.237
BRDT	0.023	0	0	0	0	0.02	0.021	0	0.024
BRDTP1	0	0	0	0	0	0	0	0	0
BRF1	6.073	6.509	5.396	5.594	6.041	5.979	7.106	6.75	6.055
BRF2	2.077	1.867	2.651	2.452	2.342	2.959	4.54	4.124	5.203
BRI3	14.565	20.529	17.73	18.404	22.957	14.684	18.513	18.778	16.568
BRI3BP	8.105	7.599	8.291	7.961	7.902	7.536	7.868	7.757	6.818
BRICD5	0.276	1.516	0.954	1.951	0.746	1.264	1.851	1.041	0.943
BRINP1	0	0	0	0.076	0.024	0	0	0	0
BRINP2	0.046	0.067	0.024	0	0.038	0.04	0	0	0.024
BRINP3	0.368	0.602	0.586	0.407	0.481	0.509	0.413	0.586	0.869
BRIP1	8.299	8.46	8.751	9.157	6.426	5.725	10.176	11.384	12.952
BRIX1	117.773	121.106	120.421	132.771	157.308	140.85	90.167	96.619	76.754
BRK1	88.611	92.567	90.57	85.02	107.212	80.892	77.154	71.192	71.947
BRMS1	31.145	30.922	30.252	32.664	41.348	40.272	34.839	32.36	29.837
BRMS1L	22.725	20.777	21.147	22.674	22.503	21.469	18.452	20.969	18.914
BROX	17.595	18.525	17.539	18.78	18.871	20.245	19.169	19.291	19.319
BRPF1	12.282	13.433	12.421	15.945	11.59	11.92	11.041	10.721	12.711
BRPF3	11.157	11.423	11.278	12.366	7.557	9.826	11.307	10.275	12.675
BRS3	0	0.099	0.071	0.058	0	0	0	0	0
BRSK1	3.127	2.461	2.512	3.293	2.152	2.882	3.843	3.304	4.398
BRSK2	4.198	4.362	3.958	4.864	3.703	4.762	5.822	5.005	5.158
BRWD1	5.81	5.229	5.358	5.239	3.694	4.938	6.207	6.522	7.908
BRWD1-AS1	0.962	1.064	0.854	0.582	0.779	0.589	0.126	0.388	0.141
BRWD1-AS2	1.788	1.822	1.949	1.515	2.438	1.615	0.258	0.089	0.289
BRWD3	6.483	6.346	5.968	6.272	3.897	5.901	7.082	7.299	8.3
BSCL2	0.439	0.92	0.644	0.496	0.503	0.376	1.102	1.137	1.46
BSDC1	15.705	15.027	15.423	16.168	11.06	13.161	14.607	14.116	17.205
BSG	228.047	235.617	237.615	222.365	231.491	221.75	230.461	223.272	206.847
BSN	1.047	1.134	1.065	1.471	0.505	0.791	0.538	0.549	0.779
BSN-DT	0.657	0.6	0.605	0.495	0.443	0.376	0.267	0.275	0.299
BSND	0.01	0	0	0	0	0	0	0	0.02
BSPH1	0	0	0	0	0	0	0	0	0
BSPRY	0.081	0.039	0.462	0.069	0.394	0.209	0.333	0.115	0.29
BST1	0.528	0.511	0.795	0.244	0.388	0.206	2.06	1.989	2.162
BST2	0.285	0.092	0.098	0.241	0.077	0.488	0.087	0.626	0.097
BSX	0	0	0	0	0	0	0	0	0
BTAF1	25.557	25.288	24.914	24.081	15.04	16.855	21.992	22.473	27.094
BTBD1	76.381	75.289	71.049	71.158	78.651	75.53	82.053	78.474	71.516
BTBD10	9.263	8.715	8.617	9.336	9.339	9.367	9.647	10.932	10.148
BTBD11	1.17	1.613	1.244	1.48	1.167	0.962	1.639	1.117	1.263
BTBD16	0	0.147	0.053	0	0.123	0.087	0.093	0.048	0.156
BTBD17	0	0	0	0	0	0	0	0	0
BTBD18	0	0.121	0.129	0.211	0.151	0.16	0.057	0.117	0.032
BTBD19	0.181	0.351	0.063	0.205	0.196	0.104	0	0.342	0.062
BTBD2	26.912	26.889	27.31	27.028	26.49	25.531	33.914	31.448	29.512
BTBD3	16.865	15.935	16.499	16.042	14.849	13.587	13.364	16.355	14.662
BTBD6	18.699	20.172	20.4	22.255	22.567	18.732	19.163	20.307	17.779
BTBD7	6.71	6.949	6.474	6.877	4.124	5.183	6.684	8.173	9.064
BTBD8	1.266	1.379	1.18	1.838	1.217	1.331	2.458	2.625	2.917
BTBD9	1.607	1.405	1.599	1.792	0.898	1.058	1.212	1.191	1.507
BTBD9-AS1	0	0	0.453	0.123	0	0	0	0	0.149
BTC	0.036	0	0	0	0.029	0.215	0.131	0.169	0.147
BTD	1.548	1.606	1.698	1.511	1.3	1.311	1.282	1.532	1.631
BTF3	516.367	502.619	529.086	460.862	649.396	556.838	586.017	570.099	502.317
BTF3L4	15.873	15.562	16.014	16.847	17.896	15.386	18.568	22.066	21.547
BTF3P11	0	0	0	0	0	0	0.136	0	0
BTG1	11.633	11.419	11.325	10.917	12.338	11.192	9.443	9.529	8.422
BTG2	27.885	27.969	27.472	31.74	29.755	32.906	8.616	10.397	9.266
BTG3	37.816	43.102	39.673	41.123	45.761	42.472	77.564	86.459	78.247
BTG3-AS1	2.159	2.128	1.667	1.164	0.953	0.943	0.359	1.332	0.804
BTG4	0	0	0	0	0	0.038	0	0	0
BTK	0.43	0.208	0.35	0.13	0.373	0.105	0.757	0.809	0.691
BTLA	0.122	0.059	0.252	0.051	0.197	0.026	0.111	0.172	0.093
BTN1A1	0	0.031	0.033	0.109	0	0.138	0.206	0.122	0.264
BTN2A1	20.22	20.171	20.007	21.237	19.555	18.824	24.794	23.516	23.153
BTN2A2	6.436	6.325	5.546	7.285	6.959	6.953	7.157	8.054	7.243
BTN2A3P	4.131	3.85	3.327	3.565	2.848	3.674	3.598	3.423	3.328
BTN3A1	2.681	2.329	2.468	3.262	2.3	1.867	5.629	5.634	5.489
BTN3A2	6.662	5.221	6.469	6.211	6.287	6.268	6.294	7.254	7.504
BTN3A3	0.831	0.743	0.497	1.084	0.518	0.741	1.051	0.934	0.851
BTNL10	0	0	0	0	0	0	0.222	0	0.125
BTNL2	0	0	0	0	0	0	0	0	0
BTNL3	0.039	0.151	0	0	0	0	0.036	0.037	0
BTNL8	0	0	0	0	0	0	0.036	0.037	0.04
BTNL9	4.022	4.412	4.67	3.945	3.689	4.934	4.519	4.777	3.494
BTRC	9.999	9.515	9.478	9.165	7.968	9.475	7.092	7.911	9.18
BUB1	42.045	44.442	41.527	44.148	41.301	43.34	49.587	48.923	54.565
BUB1B	38.983	39.208	37.48	36.731	31.141	36.136	40.029	38.163	40.298
BUB1B-PAK6	0.024	0.024	0.025	0.124	0.04	0	0.089	0.115	0.201
BUB3	36.34	37.737	36.608	39.095	45.39	43.75	37.182	37.994	35.719
BUD13	11.107	11.043	12.127	12.111	14.53	14.069	13.918	11.763	13.575
BUD23	76.999	75.865	78.383	80.194	98.366	103.286	46.78	57.591	52.037
BUD31	36.201	34.342	45.436	43.602	52.827	57.222	53.342	53.669	41.958
BVES	3.916	3.058	3.391	3.89	3.369	2.583	3.516	3.906	4.11
BVES-AS1	0.443	0.59	0.459	0.751	0.403	0.807	0.86	1.148	1.02
BYSL	56.109	58.324	53.584	70.308	81.743	74.014	47.354	49.998	45.33
BZW1	28.35	27.002	27.713	27.62	30.327	27.294	35.439	39.341	32.522
BZW1-AS1	0	0	0	0.092	0	0	0	0	0
BZW2	68.496	65.724	78.085	68.94	75.54	66.547	64.414	60.228	58.172
C10orf105	0.058	0	0	0.049	0	0.033	0.071	0	0.218
[truncated: 26,268 more rows]
